# Supplementary material for: Possible Effects of Climate Change on the Occurrence and Distribution of the Rare Moss Buxbaumia viridis in Serbia (SE Europe)
Source: Plants (Basel). 2023 Jan 26;12(3):557. doi: 10.3390/plants12030557 (PMC9921671; doi:10.3390/plants12030557)
Supplement: Supplementary file 1 [file plants-12-00557-s001.zip]

Archive with 542 entries (519 files):
- Current_climate/
- Current_climate/bio1.asc
- Current_climate/bio1.asc.aux.xml
- Current_climate/bio1.prj
- Current_climate/bio10.asc
- Current_climate/bio10.asc.aux.xml
- Current_climate/bio10.prj
- Current_climate/bio11.asc
- Current_climate/bio11.asc.aux.xml
- Current_climate/bio11.prj
- Current_climate/bio12.asc
- Current_climate/bio12.asc.aux.xml
- Current_climate/bio12.prj
- Current_climate/bio13.asc
- Current_climate/bio13.asc.aux.xml
- Current_climate/bio13.prj
- Current_climate/bio14.asc
- Current_climate/bio14.asc.aux.xml
- Current_climate/bio14.prj
- Current_climate/bio15.asc
- Current_climate/bio15.asc.aux.xml
- Current_climate/bio15.prj
- Current_climate/bio16.asc
- Current_climate/bio16.asc.aux.xml
- Current_climate/bio16.prj
- Current_climate/bio17.asc
- Current_climate/bio17.asc.aux.xml
- Current_climate/bio17.prj
- Current_climate/bio18.asc
- Current_climate/bio18.asc.aux.xml
- Current_climate/bio18.prj
- Current_climate/bio19.asc
- Current_climate/bio19.asc.aux.xml
- Current_climate/bio19.prj
- Current_climate/bio2.asc
- Current_climate/bio2.asc.aux.xml
- Current_climate/bio2.prj
- Current_climate/bio3.asc
- Current_climate/bio3.asc.aux.xml
- Current_climate/bio3.prj
- Current_climate/bio4.asc
- Current_climate/bio4.asc.aux.xml
- Current_climate/bio4.prj
- Current_climate/bio5.asc
- Current_climate/bio5.asc.aux.xml
- Current_climate/bio5.prj
- Current_climate/bio6.asc
- Current_climate/bio6.asc.aux.xml
- Current_climate/bio6.prj
- Current_climate/bio7.asc
- Current_climate/bio7.asc.aux.xml
- Current_climate/bio7.prj
- Current_climate/bio8.asc
- Current_climate/bio8.asc.aux.xml
- Current_climate/bio8.prj
- Current_climate/bio9.asc
- Current_climate/bio9.asc.aux.xml
- Current_climate/bio9.prj
- Future_climate/
- Future_climate/SSP245/
- Future_climate/SSP245/CNRM-CM6-1/
- Future_climate/SSP245/CNRM-CM6-1/2050/
- Future_climate/SSP245/CNRM-CM6-1/2050/bio1.tif
- Future_climate/SSP245/CNRM-CM6-1/2050/bio1.tif.aux.xml
- Future_climate/SSP245/CNRM-CM6-1/2050/bio10.tif
- Future_climate/SSP245/CNRM-CM6-1/2050/bio10.tif.aux.xml
- Future_climate/SSP245/CNRM-CM6-1/2050/bio11.tif
- Future_climate/SSP245/CNRM-CM6-1/2050/bio11.tif.aux.xml
- Future_climate/SSP245/CNRM-CM6-1/2050/bio12.tif
- Future_climate/SSP245/CNRM-CM6-1/2050/bio12.tif.aux.xml
- Future_climate/SSP245/CNRM-CM6-1/2050/bio13.tif
- Future_climate/SSP245/CNRM-CM6-1/2050/bio13.tif.aux.xml
- Future_climate/SSP245/CNRM-CM6-1/2050/bio14.tif
- Future_climate/SSP245/CNRM-CM6-1/2050/bio14.tif.aux.xml
- Future_climate/SSP245/CNRM-CM6-1/2050/bio15.tif
- Future_climate/SSP245/CNRM-CM6-1/2050/bio15.tif.aux.xml
- Future_climate/SSP245/CNRM-CM6-1/2050/bio16.tif
- Future_climate/SSP245/CNRM-CM6-1/2050/bio16.tif.aux.xml
- Future_climate/SSP245/CNRM-CM6-1/2050/bio17.tif
- Future_climate/SSP245/CNRM-CM6-1/2050/bio17.tif.aux.xml
- Future_climate/SSP245/CNRM-CM6-1/2050/bio18.tif
- Future_climate/SSP245/CNRM-CM6-1/2050/bio18.tif.aux.xml
- Future_climate/SSP245/CNRM-CM6-1/2050/bio19.tif
- Future_climate/SSP245/CNRM-CM6-1/2050/bio19.tif.aux.xml
- Future_climate/SSP245/CNRM-CM6-1/2050/bio2.tif
- Future_climate/SSP245/CNRM-CM6-1/2050/bio2.tif.aux.xml
- Future_climate/SSP245/CNRM-CM6-1/2050/bio3.tif
- Future_climate/SSP245/CNRM-CM6-1/2050/bio3.tif.aux.xml
- Future_climate/SSP245/CNRM-CM6-1/2050/bio4.tif
- Future_climate/SSP245/CNRM-CM6-1/2050/bio4.tif.aux.xml
- Future_climate/SSP245/CNRM-CM6-1/2050/bio5.tif
- Future_climate/SSP245/CNRM-CM6-1/2050/bio5.tif.aux.xml
- Future_climate/SSP245/CNRM-CM6-1/2050/bio6.tif
- Future_climate/SSP245/CNRM-CM6-1/2050/bio6.tif.aux.xml
- Future_climate/SSP245/CNRM-CM6-1/2050/bio7.tif
- Future_climate/SSP245/CNRM-CM6-1/2050/bio7.tif.aux.xml
- Future_climate/SSP245/CNRM-CM6-1/2050/bio8.tif
- Future_climate/SSP245/CNRM-CM6-1/2050/bio8.tif.aux.xml
- Future_climate/SSP245/CNRM-CM6-1/2050/bio9.tif
- Future_climate/SSP245/CNRM-CM6-1/2050/bio9.tif.aux.xml
- Future_climate/SSP245/CNRM-CM6-1/2070/
- Future_climate/SSP245/CNRM-CM6-1/2070/bio1.tif
- Future_climate/SSP245/CNRM-CM6-1/2070/bio1.tif.aux.xml
- Future_climate/SSP245/CNRM-CM6-1/2070/bio10.tif
- Future_climate/SSP245/CNRM-CM6-1/2070/bio10.tif.aux.xml
- Future_climate/SSP245/CNRM-CM6-1/2070/bio11.tif
- Future_climate/SSP245/CNRM-CM6-1/2070/bio11.tif.aux.xml
- Future_climate/SSP245/CNRM-CM6-1/2070/bio12.tif
- Future_climate/SSP245/CNRM-CM6-1/2070/bio12.tif.aux.xml
- Future_climate/SSP245/CNRM-CM6-1/2070/bio13.tif
- Future_climate/SSP245/CNRM-CM6-1/2070/bio13.tif.aux.xml
- Future_climate/SSP245/CNRM-CM6-1/2070/bio14.tif
- Future_climate/SSP245/CNRM-CM6-1/2070/bio14.tif.aux.xml
- Future_climate/SSP245/CNRM-CM6-1/2070/bio15.tif
- Future_climate/SSP245/CNRM-CM6-1/2070/bio15.tif.aux.xml
- Future_climate/SSP245/CNRM-CM6-1/2070/bio16.tif
- Future_climate/SSP245/CNRM-CM6-1/2070/bio16.tif.aux.xml
- Future_climate/SSP245/CNRM-CM6-1/2070/bio17.tif
- Future_climate/SSP245/CNRM-CM6-1/2070/bio17.tif.aux.xml
- Future_climate/SSP245/CNRM-CM6-1/2070/bio18.tif
- Future_climate/SSP245/CNRM-CM6-1/2070/bio18.tif.aux.xml
- Future_climate/SSP245/CNRM-CM6-1/2070/bio19.tif
- Future_climate/SSP245/CNRM-CM6-1/2070/bio19.tif.aux.xml
- Future_climate/SSP245/CNRM-CM6-1/2070/bio2.tif
- Future_climate/SSP245/CNRM-CM6-1/2070/bio2.tif.aux.xml
- Future_climate/SSP245/CNRM-CM6-1/2070/bio3.tif
- Future_climate/SSP245/CNRM-CM6-1/2070/bio3.tif.aux.xml
- Future_climate/SSP245/CNRM-CM6-1/2070/bio4.tif
- Future_climate/SSP245/CNRM-CM6-1/2070/bio4.tif.aux.xml
- Future_climate/SSP245/CNRM-CM6-1/2070/bio5.tif
- Future_climate/SSP245/CNRM-CM6-1/2070/bio5.tif.aux.xml
- Future_climate/SSP245/CNRM-CM6-1/2070/bio6.tif
- Future_climate/SSP245/CNRM-CM6-1/2070/bio6.tif.aux.xml
- Future_climate/SSP245/CNRM-CM6-1/2070/bio7.tif
- Future_climate/SSP245/CNRM-CM6-1/2070/bio7.tif.aux.xml
- Future_climate/SSP245/CNRM-CM6-1/2070/bio8.tif
- Future_climate/SSP245/CNRM-CM6-1/2070/bio8.tif.aux.xml
- Future_climate/SSP245/CNRM-CM6-1/2070/bio9.tif
- Future_climate/SSP245/CNRM-CM6-1/2070/bio9.tif.aux.xml
- Future_climate/SSP245/EC_Earth3_Veg/
- Future_climate/SSP245/EC_Earth3_Veg/2050/
- Future_climate/SSP245/EC_Earth3_Veg/2050/bio1.tif
- Future_climate/SSP245/EC_Earth3_Veg/2050/bio1.tif.aux.xml
- Future_climate/SSP245/EC_Earth3_Veg/2050/bio10.tif
- Future_climate/SSP245/EC_Earth3_Veg/2050/bio10.tif.aux.xml
- Future_climate/SSP245/EC_Earth3_Veg/2050/bio11.tif
- Future_climate/SSP245/EC_Earth3_Veg/2050/bio11.tif.aux.xml
- Future_climate/SSP245/EC_Earth3_Veg/2050/bio12.tif
- Future_climate/SSP245/EC_Earth3_Veg/2050/bio12.tif.aux.xml
- Future_climate/SSP245/EC_Earth3_Veg/2050/bio13.tif
- Future_climate/SSP245/EC_Earth3_Veg/2050/bio13.tif.aux.xml
- Future_climate/SSP245/EC_Earth3_Veg/2050/bio14.tif
- Future_climate/SSP245/EC_Earth3_Veg/2050/bio14.tif.aux.xml
- Future_climate/SSP245/EC_Earth3_Veg/2050/bio15.tif
- Future_climate/SSP245/EC_Earth3_Veg/2050/bio15.tif.aux.xml
- Future_climate/SSP245/EC_Earth3_Veg/2050/bio16.tif
- Future_climate/SSP245/EC_Earth3_Veg/2050/bio16.tif.aux.xml
- Future_climate/SSP245/EC_Earth3_Veg/2050/bio17.tif
- Future_climate/SSP245/EC_Earth3_Veg/2050/bio17.tif.aux.xml
- Future_climate/SSP245/EC_Earth3_Veg/2050/bio18.tif
- Future_climate/SSP245/EC_Earth3_Veg/2050/bio18.tif.aux.xml
- Future_climate/SSP245/EC_Earth3_Veg/2050/bio19.tif
- Future_climate/SSP245/EC_Earth3_Veg/2050/bio19.tif.aux.xml
- Future_climate/SSP245/EC_Earth3_Veg/2050/bio2.tif
- Future_climate/SSP245/EC_Earth3_Veg/2050/bio2.tif.aux.xml
- Future_climate/SSP245/EC_Earth3_Veg/2050/bio3.tif
- Future_climate/SSP245/EC_Earth3_Veg/2050/bio3.tif.aux.xml
- Future_climate/SSP245/EC_Earth3_Veg/2050/bio4.tif
- Future_climate/SSP245/EC_Earth3_Veg/2050/bio4.tif.aux.xml
- Future_climate/SSP245/EC_Earth3_Veg/2050/bio5.tif
- Future_climate/SSP245/EC_Earth3_Veg/2050/bio5.tif.aux.xml
- Future_climate/SSP245/EC_Earth3_Veg/2050/bio6.tif
- Future_climate/SSP245/EC_Earth3_Veg/2050/bio6.tif.aux.xml
- Future_climate/SSP245/EC_Earth3_Veg/2050/bio7.tif
- Future_climate/SSP245/EC_Earth3_Veg/2050/bio7.tif.aux.xml
- Future_climate/SSP245/EC_Earth3_Veg/2050/bio8.tif
- Future_climate/SSP245/EC_Earth3_Veg/2050/bio8.tif.aux.xml
- Future_climate/SSP245/EC_Earth3_Veg/2050/bio9.tif
- Future_climate/SSP245/EC_Earth3_Veg/2050/bio9.tif.aux.xml
- Future_climate/SSP245/EC_Earth3_Veg/2070/
- Future_climate/SSP245/EC_Earth3_Veg/2070/bio1.tif
- Future_climate/SSP245/EC_Earth3_Veg/2070/bio1.tif.aux.xml
- Future_climate/SSP245/EC_Earth3_Veg/2070/bio10.tif
- Future_climate/SSP245/EC_Earth3_Veg/2070/bio10.tif.aux.xml
- Future_climate/SSP245/EC_Earth3_Veg/2070/bio11.tif
- Future_climate/SSP245/EC_Earth3_Veg/2070/bio11.tif.aux.xml
- Future_climate/SSP245/EC_Earth3_Veg/2070/bio12.tif
- Future_climate/SSP245/EC_Earth3_Veg/2070/bio12.tif.aux.xml
- Future_climate/SSP245/EC_Earth3_Veg/2070/bio13.tif
- Future_climate/SSP245/EC_Earth3_Veg/2070/bio13.tif.aux.xml
- Future_climate/SSP245/EC_Earth3_Veg/2070/bio14.tif
- Future_climate/SSP245/EC_Earth3_Veg/2070/bio14.tif.aux.xml
- Future_climate/SSP245/EC_Earth3_Veg/2070/bio15.tif
- Future_climate/SSP245/EC_Earth3_Veg/2070/bio15.tif.aux.xml
- Future_climate/SSP245/EC_Earth3_Veg/2070/bio16.tif
- Future_climate/SSP245/EC_Earth3_Veg/2070/bio16.tif.aux.xml
- Future_climate/SSP245/EC_Earth3_Veg/2070/bio17.tif
- Future_climate/SSP245/EC_Earth3_Veg/2070/bio17.tif.aux.xml
- Future_climate/SSP245/EC_Earth3_Veg/2070/bio18.tif
- Future_climate/SSP245/EC_Earth3_Veg/2070/bio18.tif.aux.xml
- Future_climate/SSP245/EC_Earth3_Veg/2070/bio19.tif
- Future_climate/SSP245/EC_Earth3_Veg/2070/bio19.tif.aux.xml
- Future_climate/SSP245/EC_Earth3_Veg/2070/bio2.tif
- Future_climate/SSP245/EC_Earth3_Veg/2070/bio2.tif.aux.xml
- Future_climate/SSP245/EC_Earth3_Veg/2070/bio3.tif
- Future_climate/SSP245/EC_Earth3_Veg/2070/bio3.tif.aux.xml
- Future_climate/SSP245/EC_Earth3_Veg/2070/bio4.tif
- Future_climate/SSP245/EC_Earth3_Veg/2070/bio4.tif.aux.xml
- Future_climate/SSP245/EC_Earth3_Veg/2070/bio5.tif
- Future_climate/SSP245/EC_Earth3_Veg/2070/bio5.tif.aux.xml
- Future_climate/SSP245/EC_Earth3_Veg/2070/bio6.tif
- Future_climate/SSP245/EC_Earth3_Veg/2070/bio6.tif.aux.xml
- Future_climate/SSP245/EC_Earth3_Veg/2070/bio7.tif
- Future_climate/SSP245/EC_Earth3_Veg/2070/bio7.tif.aux.xml
- Future_climate/SSP245/EC_Earth3_Veg/2070/bio8.tif
- Future_climate/SSP245/EC_Earth3_Veg/2070/bio8.tif.aux.xml
- Future_climate/SSP245/EC_Earth3_Veg/2070/bio9.tif
- Future_climate/SSP245/EC_Earth3_Veg/2070/bio9.tif.aux.xml
- Future_climate/SSP245/MIROC6/
- Future_climate/SSP245/MIROC6/2050/
- Future_climate/SSP245/MIROC6/2050/bio1.tif
- Future_climate/SSP245/MIROC6/2050/bio1.tif.aux.xml
- Future_climate/SSP245/MIROC6/2050/bio10.tif
- Future_climate/SSP245/MIROC6/2050/bio10.tif.aux.xml
- Future_climate/SSP245/MIROC6/2050/bio11.tif
- Future_climate/SSP245/MIROC6/2050/bio11.tif.aux.xml
- Future_climate/SSP245/MIROC6/2050/bio12.tif
- Future_climate/SSP245/MIROC6/2050/bio12.tif.aux.xml
- Future_climate/SSP245/MIROC6/2050/bio13.tif
- Future_climate/SSP245/MIROC6/2050/bio13.tif.aux.xml
- Future_climate/SSP245/MIROC6/2050/bio14.tif
- Future_climate/SSP245/MIROC6/2050/bio14.tif.aux.xml
- Future_climate/SSP245/MIROC6/2050/bio15.tif
- Future_climate/SSP245/MIROC6/2050/bio15.tif.aux.xml
- Future_climate/SSP245/MIROC6/2050/bio16.tif
- Future_climate/SSP245/MIROC6/2050/bio16.tif.aux.xml
- Future_climate/SSP245/MIROC6/2050/bio17.tif
- Future_climate/SSP245/MIROC6/2050/bio17.tif.aux.xml
- Future_climate/SSP245/MIROC6/2050/bio18.tif
- Future_climate/SSP245/MIROC6/2050/bio18.tif.aux.xml
- Future_climate/SSP245/MIROC6/2050/bio19.tif
- Future_climate/SSP245/MIROC6/2050/bio19.tif.aux.xml
- Future_climate/SSP245/MIROC6/2050/bio2.tif
- Future_climate/SSP245/MIROC6/2050/bio2.tif.aux.xml
- Future_climate/SSP245/MIROC6/2050/bio3.tif
- Future_climate/SSP245/MIROC6/2050/bio3.tif.aux.xml
- Future_climate/SSP245/MIROC6/2050/bio4.tif
- Future_climate/SSP245/MIROC6/2050/bio4.tif.aux.xml
- Future_climate/SSP245/MIROC6/2050/bio5.tif
- Future_climate/SSP245/MIROC6/2050/bio5.tif.aux.xml
- Future_climate/SSP245/MIROC6/2050/bio6.tif
- Future_climate/SSP245/MIROC6/2050/bio6.tif.aux.xml
- Future_climate/SSP245/MIROC6/2050/bio7.tif
- Future_climate/SSP245/MIROC6/2050/bio7.tif.aux.xml
- Future_climate/SSP245/MIROC6/2050/bio8.tif
- Future_climate/SSP245/MIROC6/2050/bio8.tif.aux.xml
- Future_climate/SSP245/MIROC6/2050/bio9.tif
- Future_climate/SSP245/MIROC6/2050/bio9.tif.aux.xml
- Future_climate/SSP245/MIROC6/2070/
- Future_climate/SSP245/MIROC6/2070/bio1.tif
- Future_climate/SSP245/MIROC6/2070/bio1.tif.aux.xml
- Future_climate/SSP245/MIROC6/2070/bio10.tif
- Future_climate/SSP245/MIROC6/2070/bio10.tif.aux.xml
- Future_climate/SSP245/MIROC6/2070/bio11.tif
- Future_climate/SSP245/MIROC6/2070/bio11.tif.aux.xml
- Future_climate/SSP245/MIROC6/2070/bio12.tif
- Future_climate/SSP245/MIROC6/2070/bio12.tif.aux.xml
- Future_climate/SSP245/MIROC6/2070/bio13.tif
- Future_climate/SSP245/MIROC6/2070/bio13.tif.aux.xml
- Future_climate/SSP245/MIROC6/2070/bio14.tif
- Future_climate/SSP245/MIROC6/2070/bio14.tif.aux.xml
- Future_climate/SSP245/MIROC6/2070/bio15.tif
- Future_climate/SSP245/MIROC6/2070/bio15.tif.aux.xml
- Future_climate/SSP245/MIROC6/2070/bio16.tif
- Future_climate/SSP245/MIROC6/2070/bio16.tif.aux.xml
- Future_climate/SSP245/MIROC6/2070/bio17.tif
- Future_climate/SSP245/MIROC6/2070/bio17.tif.aux.xml
- Future_climate/SSP245/MIROC6/2070/bio18.tif
- Future_climate/SSP245/MIROC6/2070/bio18.tif.aux.xml
- Future_climate/SSP245/MIROC6/2070/bio19.tif
- Future_climate/SSP245/MIROC6/2070/bio19.tif.aux.xml
- Future_climate/SSP245/MIROC6/2070/bio2.tif
- Future_climate/SSP245/MIROC6/2070/bio2.tif.aux.xml
- Future_climate/SSP245/MIROC6/2070/bio3.tif
- Future_climate/SSP245/MIROC6/2070/bio3.tif.aux.xml
- Future_climate/SSP245/MIROC6/2070/bio4.tif
- Future_climate/SSP245/MIROC6/2070/bio4.tif.aux.xml
- Future_climate/SSP245/MIROC6/2070/bio5.tif
- Future_climate/SSP245/MIROC6/2070/bio5.tif.aux.xml
- Future_climate/SSP245/MIROC6/2070/bio6.tif
- Future_climate/SSP245/MIROC6/2070/bio6.tif.aux.xml
- Future_climate/SSP245/MIROC6/2070/bio7.tif
- Future_climate/SSP245/MIROC6/2070/bio7.tif.aux.xml
- Future_climate/SSP245/MIROC6/2070/bio8.tif
- Future_climate/SSP245/MIROC6/2070/bio8.tif.aux.xml
- Future_climate/SSP245/MIROC6/2070/bio9.tif
- Future_climate/SSP245/MIROC6/2070/bio9.tif.aux.xml
- Future_climate/SSP585/
- Future_climate/SSP585/CNRM-CM6-1/
- Future_climate/SSP585/CNRM-CM6-1/2050/
[truncated: 242 more entries]
