# Supplementary material for: Possible Effects of Climate Change on the Occurrence and Distribution of the Rare Moss Buxbaumia viridis in Serbia (SE Europe)
Source: Plants (Basel). 2023 Jan 26;12(3):557. doi: 10.3390/plants12030557 (PMC9921671; doi:10.3390/plants12030557)
Supplement: Supplementary file 1 [file plants-12-00557-s001.zip › Current_climate/bio1.asc]

ncols        502
nrows        519
xllcorner    18.816666666667
yllcorner    41.858333333333
cellsize     0.008333333333
NODATA_value  -3.3999999999999999612e+38
 -3.3999999521443642491e+38 -3.3999999521443642491e+38 -3.3999999521443642491e+38 -3.3999999521443642491e+38 -3.3999999521443642491e+38 -3.3999999521443642491e+38 -3.3999999521443642491e+38 -3.3999999521443642491e+38 -3.3999999521443642491e+38 -3.3999999521443642491e+38 -3.3999999521443642491e+38 -3.3999999521443642491e+38 -3.3999999521443642491e+38 -3.3999999521443642491e+38 -3.3999999521443642491e+38 -3.3999999521443642491e+38 -3.3999999521443642491e+38 -3.3999999521443642491e+38 -3.3999999521443642491e+38 -3.3999999521443642491e+38 -3.3999999521443642491e+38 -3.3999999521443642491e+38 -3.3999999521443642491e+38 -3.3999999521443642491e+38 -3.3999999521443642491e+38 -3.3999999521443642491e+38 -3.3999999521443642491e+38 -3.3999999521443642491e+38 -3.3999999521443642491e+38 -3.3999999521443642491e+38 -3.3999999521443642491e+38 -3.3999999521443642491e+38 -3.3999999521443642491e+38 -3.3999999521443642491e+38 -3.3999999521443642491e+38 -3.3999999521443642491e+38 -3.3999999521443642491e+38 -3.3999999521443642491e+38 -3.3999999521443642491e+38 -3.3999999521443642491e+38 -3.3999999521443642491e+38 -3.3999999521443642491e+38 -3.3999999521443642491e+38 -3.3999999521443642491e+38 -3.3999999521443642491e+38 -3.3999999521443642491e+38 -3.3999999521443642491e+38 -3.3999999521443642491e+38 -3.3999999521443642491e+38 -3.3999999521443642491e+38 -3.3999999521443642491e+38 -3.3999999521443642491e+38 -3.3999999521443642491e+38 -3.3999999521443642491e+38 -3.3999999521443642491e+38 -3.3999999521443642491e+38 -3.3999999521443642491e+38 -3.3999999521443642491e+38 -3.3999999521443642491e+38 -3.3999999521443642491e+38 -3.3999999521443642491e+38 -3.3999999521443642491e+38 -3.3999999521443642491e+38 -3.3999999521443642491e+38 -3.3999999521443642491e+38 -3.3999999521443642491e+38 -3.3999999521443642491e+38 -3.3999999521443642491e+38 -3.3999999521443642491e+38 -3.3999999521443642491e+38 -3.3999999521443642491e+38 -3.3999999521443642491e+38 -3.3999999521443642491e+38 -3.3999999521443642491e+38 -3.3999999521443642491e+38 -3.3999999521443642491e+38 -3.3999999521443642491e+38 -3.3999999521443642491e+38 -3.3999999521443642491e+38 -3.3999999521443642491e+38 -3.3999999521443642491e+38 -3.3999999521443642491e+38 -3.3999999521443642491e+38 -3.3999999521443642491e+38 -3.3999999521443642491e+38 -3.3999999521443642491e+38 -3.3999999521443642491e+38 -3.3999999521443642491e+38 -3.3999999521443642491e+38 -3.3999999521443642491e+38 -3.3999999521443642491e+38 -3.3999999521443642491e+38 -3.3999999521443642491e+38 -3.3999999521443642491e+38 -3.3999999521443642491e+38 -3.3999999521443642491e+38 -3.3999999521443642491e+38 -3.3999999521443642491e+38 -3.3999999521443642491e+38 -3.3999999521443642491e+38 10.683333396911621094 10.675000190734863281 10.666666984558105469 10.679166793823242188 10.675000190734863281 10.662500381469726563 10.666666984558105469 -3.3999999521443642491e+38 -3.3999999521443642491e+38 -3.3999999521443642491e+38 -3.3999999521443642491e+38 -3.3999999521443642491e+38 -3.3999999521443642491e+38 -3.3999999521443642491e+38 -3.3999999521443642491e+38 -3.3999999521443642491e+38 -3.3999999521443642491e+38 -3.3999999521443642491e+38 -3.3999999521443642491e+38 -3.3999999521443642491e+38 -3.3999999521443642491e+38 -3.3999999521443642491e+38 -3.3999999521443642491e+38 -3.3999999521443642491e+38 -3.3999999521443642491e+38 -3.3999999521443642491e+38 -3.3999999521443642491e+38 -3.3999999521443642491e+38 -3.3999999521443642491e+38 -3.3999999521443642491e+38 -3.3999999521443642491e+38 -3.3999999521443642491e+38 -3.3999999521443642491e+38 -3.3999999521443642491e+38 -3.3999999521443642491e+38 -3.3999999521443642491e+38 -3.3999999521443642491e+38 -3.3999999521443642491e+38 -3.3999999521443642491e+38 -3.3999999521443642491e+38 -3.3999999521443642491e+38 -3.3999999521443642491e+38 -3.3999999521443642491e+38 -3.3999999521443642491e+38 -3.3999999521443642491e+38 -3.3999999521443642491e+38 -3.3999999521443642491e+38 -3.3999999521443642491e+38 -3.3999999521443642491e+38 -3.3999999521443642491e+38 -3.3999999521443642491e+38 -3.3999999521443642491e+38 -3.3999999521443642491e+38 -3.3999999521443642491e+38 -3.3999999521443642491e+38 -3.3999999521443642491e+38 -3.3999999521443642491e+38 -3.3999999521443642491e+38 -3.3999999521443642491e+38 -3.3999999521443642491e+38 -3.3999999521443642491e+38 -3.3999999521443642491e+38 -3.3999999521443642491e+38 -3.3999999521443642491e+38 -3.3999999521443642491e+38 -3.3999999521443642491e+38 -3.3999999521443642491e+38 -3.3999999521443642491e+38 -3.3999999521443642491e+38 -3.3999999521443642491e+38 -3.3999999521443642491e+38 -3.3999999521443642491e+38 -3.3999999521443642491e+38 -3.3999999521443642491e+38 -3.3999999521443642491e+38 -3.3999999521443642491e+38 -3.3999999521443642491e+38 -3.3999999521443642491e+38 -3.3999999521443642491e+38 -3.3999999521443642491e+38 -3.3999999521443642491e+38 -3.3999999521443642491e+38 -3.3999999521443642491e+38 -3.3999999521443642491e+38 -3.3999999521443642491e+38 -3.3999999521443642491e+38 -3.3999999521443642491e+38 -3.3999999521443642491e+38 -3.3999999521443642491e+38 -3.3999999521443642491e+38 -3.3999999521443642491e+38 -3.3999999521443642491e+38 -3.3999999521443642491e+38 -3.3999999521443642491e+38 -3.3999999521443642491e+38 -3.3999999521443642491e+38 -3.3999999521443642491e+38 -3.3999999521443642491e+38 -3.3999999521443642491e+38 -3.3999999521443642491e+38 -3.3999999521443642491e+38 -3.3999999521443642491e+38 -3.3999999521443642491e+38 -3.3999999521443642491e+38 -3.3999999521443642491e+38 -3.3999999521443642491e+38 -3.3999999521443642491e+38 -3.3999999521443642491e+38 -3.3999999521443642491e+38 -3.3999999521443642491e+38 -3.3999999521443642491e+38 -3.3999999521443642491e+38 -3.3999999521443642491e+38 -3.3999999521443642491e+38 -3.3999999521443642491e+38 -3.3999999521443642491e+38 -3.3999999521443642491e+38 -3.3999999521443642491e+38 -3.3999999521443642491e+38 -3.3999999521443642491e+38 -3.3999999521443642491e+38 -3.3999999521443642491e+38 -3.3999999521443642491e+38 -3.3999999521443642491e+38 -3.3999999521443642491e+38 -3.3999999521443642491e+38 -3.3999999521443642491e+38 -3.3999999521443642491e+38 -3.3999999521443642491e+38 -3.3999999521443642491e+38 -3.3999999521443642491e+38 -3.3999999521443642491e+38 -3.3999999521443642491e+38 -3.3999999521443642491e+38 -3.3999999521443642491e+38 -3.3999999521443642491e+38 -3.3999999521443642491e+38 -3.3999999521443642491e+38 -3.3999999521443642491e+38 -3.3999999521443642491e+38 -3.3999999521443642491e+38 -3.3999999521443642491e+38 -3.3999999521443642491e+38 -3.3999999521443642491e+38 -3.3999999521443642491e+38 -3.3999999521443642491e+38 -3.3999999521443642491e+38 -3.3999999521443642491e+38 -3.3999999521443642491e+38 -3.3999999521443642491e+38 -3.3999999521443642491e+38 -3.3999999521443642491e+38 -3.3999999521443642491e+38 -3.3999999521443642491e+38 -3.3999999521443642491e+38 -3.3999999521443642491e+38 -3.3999999521443642491e+38 -3.3999999521443642491e+38 -3.3999999521443642491e+38 -3.3999999521443642491e+38 -3.3999999521443642491e+38 -3.3999999521443642491e+38 -3.3999999521443642491e+38 -3.3999999521443642491e+38 -3.3999999521443642491e+38 -3.3999999521443642491e+38 -3.3999999521443642491e+38 -3.3999999521443642491e+38 -3.3999999521443642491e+38 -3.3999999521443642491e+38 -3.3999999521443642491e+38 -3.3999999521443642491e+38 -3.3999999521443642491e+38 -3.3999999521443642491e+38 -3.3999999521443642491e+38 -3.3999999521443642491e+38 -3.3999999521443642491e+38 -3.3999999521443642491e+38 -3.3999999521443642491e+38 -3.3999999521443642491e+38 -3.3999999521443642491e+38 -3.3999999521443642491e+38 -3.3999999521443642491e+38 -3.3999999521443642491e+38 -3.3999999521443642491e+38 -3.3999999521443642491e+38 -3.3999999521443642491e+38 -3.3999999521443642491e+38 -3.3999999521443642491e+38 -3.3999999521443642491e+38 -3.3999999521443642491e+38 -3.3999999521443642491e+38 -3.3999999521443642491e+38 -3.3999999521443642491e+38 -3.3999999521443642491e+38 -3.3999999521443642491e+38 -3.3999999521443642491e+38 -3.3999999521443642491e+38 -3.3999999521443642491e+38 -3.3999999521443642491e+38 -3.3999999521443642491e+38 -3.3999999521443642491e+38 -3.3999999521443642491e+38 -3.3999999521443642491e+38 -3.3999999521443642491e+38 -3.3999999521443642491e+38 -3.3999999521443642491e+38 -3.3999999521443642491e+38 -3.3999999521443642491e+38 -3.3999999521443642491e+38 -3.3999999521443642491e+38 -3.3999999521443642491e+38 -3.3999999521443642491e+38 -3.3999999521443642491e+38 -3.3999999521443642491e+38 -3.3999999521443642491e+38 -3.3999999521443642491e+38 -3.3999999521443642491e+38 -3.3999999521443642491e+38 -3.3999999521443642491e+38 -3.3999999521443642491e+38 -3.3999999521443642491e+38 -3.3999999521443642491e+38 -3.3999999521443642491e+38 -3.3999999521443642491e+38 -3.3999999521443642491e+38 -3.3999999521443642491e+38 -3.3999999521443642491e+38 -3.3999999521443642491e+38 -3.3999999521443642491e+38 -3.3999999521443642491e+38 -3.3999999521443642491e+38 -3.3999999521443642491e+38 -3.3999999521443642491e+38 -3.3999999521443642491e+38 -3.3999999521443642491e+38 -3.3999999521443642491e+38 -3.3999999521443642491e+38 -3.3999999521443642491e+38 -3.3999999521443642491e+38 -3.3999999521443642491e+38 -3.3999999521443642491e+38 -3.3999999521443642491e+38 -3.3999999521443642491e+38 -3.3999999521443642491e+38 -3.3999999521443642491e+38 -3.3999999521443642491e+38 -3.3999999521443642491e+38 -3.3999999521443642491e+38 -3.3999999521443642491e+38 -3.3999999521443642491e+38 -3.3999999521443642491e+38 -3.3999999521443642491e+38 -3.3999999521443642491e+38 -3.3999999521443642491e+38 -3.3999999521443642491e+38 -3.3999999521443642491e+38 -3.3999999521443642491e+38 -3.3999999521443642491e+38 -3.3999999521443642491e+38 -3.3999999521443642491e+38 -3.3999999521443642491e+38 -3.3999999521443642491e+38 -3.3999999521443642491e+38 -3.3999999521443642491e+38 -3.3999999521443642491e+38 -3.3999999521443642491e+38 -3.3999999521443642491e+38 -3.3999999521443642491e+38 -3.3999999521443642491e+38 -3.3999999521443642491e+38 -3.3999999521443642491e+38 -3.3999999521443642491e+38 -3.3999999521443642491e+38 -3.3999999521443642491e+38 -3.3999999521443642491e+38 -3.3999999521443642491e+38 -3.3999999521443642491e+38 -3.3999999521443642491e+38 -3.3999999521443642491e+38 -3.3999999521443642491e+38 -3.3999999521443642491e+38 -3.3999999521443642491e+38 -3.3999999521443642491e+38 -3.3999999521443642491e+38 -3.3999999521443642491e+38 -3.3999999521443642491e+38 -3.3999999521443642491e+38 -3.3999999521443642491e+38 -3.3999999521443642491e+38 -3.3999999521443642491e+38 -3.3999999521443642491e+38 -3.3999999521443642491e+38 -3.3999999521443642491e+38 -3.3999999521443642491e+38 -3.3999999521443642491e+38 -3.3999999521443642491e+38 -3.3999999521443642491e+38 -3.3999999521443642491e+38 -3.3999999521443642491e+38 -3.3999999521443642491e+38 -3.3999999521443642491e+38 -3.3999999521443642491e+38 -3.3999999521443642491e+38 -3.3999999521443642491e+38 -3.3999999521443642491e+38 -3.3999999521443642491e+38 -3.3999999521443642491e+38 -3.3999999521443642491e+38 -3.3999999521443642491e+38 -3.3999999521443642491e+38 -3.3999999521443642491e+38 -3.3999999521443642491e+38 -3.3999999521443642491e+38 -3.3999999521443642491e+38 -3.3999999521443642491e+38 -3.3999999521443642491e+38 -3.3999999521443642491e+38 -3.3999999521443642491e+38 -3.3999999521443642491e+38 -3.3999999521443642491e+38 -3.3999999521443642491e+38 -3.3999999521443642491e+38 -3.3999999521443642491e+38 -3.3999999521443642491e+38 -3.3999999521443642491e+38 -3.3999999521443642491e+38 -3.3999999521443642491e+38 -3.3999999521443642491e+38 -3.3999999521443642491e+38 -3.3999999521443642491e+38 -3.3999999521443642491e+38 -3.3999999521443642491e+38 -3.3999999521443642491e+38 -3.3999999521443642491e+38 -3.3999999521443642491e+38 -3.3999999521443642491e+38 -3.3999999521443642491e+38 -3.3999999521443642491e+38 -3.3999999521443642491e+38 -3.3999999521443642491e+38 -3.3999999521443642491e+38 -3.3999999521443642491e+38 -3.3999999521443642491e+38 -3.3999999521443642491e+38 -3.3999999521443642491e+38 -3.3999999521443642491e+38 -3.3999999521443642491e+38 -3.3999999521443642491e+38 -3.3999999521443642491e+38 -3.3999999521443642491e+38 -3.3999999521443642491e+38 -3.3999999521443642491e+38 -3.3999999521443642491e+38 -3.3999999521443642491e+38 -3.3999999521443642491e+38 -3.3999999521443642491e+38 -3.3999999521443642491e+38 -3.3999999521443642491e+38 -3.3999999521443642491e+38 -3.3999999521443642491e+38 -3.3999999521443642491e+38 -3.3999999521443642491e+38 -3.3999999521443642491e+38 -3.3999999521443642491e+38 -3.3999999521443642491e+38 -3.3999999521443642491e+38 -3.3999999521443642491e+38 -3.3999999521443642491e+38 -3.3999999521443642491e+38 -3.3999999521443642491e+38 -3.3999999521443642491e+38 -3.3999999521443642491e+38 -3.3999999521443642491e+38 -3.3999999521443642491e+38 -3.3999999521443642491e+38 -3.3999999521443642491e+38 -3.3999999521443642491e+38 -3.3999999521443642491e+38 -3.3999999521443642491e+38 -3.3999999521443642491e+38 -3.3999999521443642491e+38 -3.3999999521443642491e+38 -3.3999999521443642491e+38 -3.3999999521443642491e+38 -3.3999999521443642491e+38 -3.3999999521443642491e+38 -3.3999999521443642491e+38 -3.3999999521443642491e+38 -3.3999999521443642491e+38 -3.3999999521443642491e+38 -3.3999999521443642491e+38 -3.3999999521443642491e+38 -3.3999999521443642491e+38 -3.3999999521443642491e+38 -3.3999999521443642491e+38 -3.3999999521443642491e+38 -3.3999999521443642491e+38 -3.3999999521443642491e+38 -3.3999999521443642491e+38 -3.3999999521443642491e+38 -3.3999999521443642491e+38
 -3.3999999521443642491e+38 -3.3999999521443642491e+38 -3.3999999521443642491e+38 -3.3999999521443642491e+38 -3.3999999521443642491e+38 -3.3999999521443642491e+38 -3.3999999521443642491e+38 -3.3999999521443642491e+38 -3.3999999521443642491e+38 -3.3999999521443642491e+38 -3.3999999521443642491e+38 -3.3999999521443642491e+38 -3.3999999521443642491e+38 -3.3999999521443642491e+38 -3.3999999521443642491e+38 -3.3999999521443642491e+38 -3.3999999521443642491e+38 -3.3999999521443642491e+38 -3.3999999521443642491e+38 -3.3999999521443642491e+38 -3.3999999521443642491e+38 -3.3999999521443642491e+38 -3.3999999521443642491e+38 -3.3999999521443642491e+38 -3.3999999521443642491e+38 -3.3999999521443642491e+38 -3.3999999521443642491e+38 -3.3999999521443642491e+38 -3.3999999521443642491e+38 -3.3999999521443642491e+38 -3.3999999521443642491e+38 -3.3999999521443642491e+38 -3.3999999521443642491e+38 -3.3999999521443642491e+38 -3.3999999521443642491e+38 -3.3999999521443642491e+38 -3.3999999521443642491e+38 -3.3999999521443642491e+38 -3.3999999521443642491e+38 -3.3999999521443642491e+38 -3.3999999521443642491e+38 -3.3999999521443642491e+38 -3.3999999521443642491e+38 -3.3999999521443642491e+38 -3.3999999521443642491e+38 -3.3999999521443642491e+38 -3.3999999521443642491e+38 -3.3999999521443642491e+38 -3.3999999521443642491e+38 -3.3999999521443642491e+38 -3.3999999521443642491e+38 -3.3999999521443642491e+38 -3.3999999521443642491e+38 -3.3999999521443642491e+38 -3.3999999521443642491e+38 -3.3999999521443642491e+38 -3.3999999521443642491e+38 -3.3999999521443642491e+38 -3.3999999521443642491e+38 -3.3999999521443642491e+38 -3.3999999521443642491e+38 -3.3999999521443642491e+38 -3.3999999521443642491e+38 -3.3999999521443642491e+38 -3.3999999521443642491e+38 -3.3999999521443642491e+38 -3.3999999521443642491e+38 -3.3999999521443642491e+38 -3.3999999521443642491e+38 -3.3999999521443642491e+38 -3.3999999521443642491e+38 -3.3999999521443642491e+38 -3.3999999521443642491e+38 -3.3999999521443642491e+38 -3.3999999521443642491e+38 -3.3999999521443642491e+38 -3.3999999521443642491e+38 -3.3999999521443642491e+38 -3.3999999521443642491e+38 -3.3999999521443642491e+38 -3.3999999521443642491e+38 -3.3999999521443642491e+38 -3.3999999521443642491e+38 -3.3999999521443642491e+38 -3.3999999521443642491e+38 -3.3999999521443642491e+38 -3.3999999521443642491e+38 -3.3999999521443642491e+38 -3.3999999521443642491e+38 10.725000381469726563 10.729166984558105469 10.729166984558105469 10.725000381469726563 10.720833778381347656 10.745833396911621094 10.741666793823242188 10.745833396911621094 -3.3999999521443642491e+38 10.754166603088378906 10.737500190734863281 10.720833778381347656 10.720833778381347656 10.716666221618652344 10.699999809265136719 10.704166412353515625 10.699999809265136719 10.71666717529296875 10.725000381469726563 -3.3999999521443642491e+38 -3.3999999521443642491e+38 -3.3999999521443642491e+38 -3.3999999521443642491e+38 -3.3999999521443642491e+38 -3.3999999521443642491e+38 -3.3999999521443642491e+38 -3.3999999521443642491e+38 -3.3999999521443642491e+38 -3.3999999521443642491e+38 -3.3999999521443642491e+38 -3.3999999521443642491e+38 -3.3999999521443642491e+38 -3.3999999521443642491e+38 -3.3999999521443642491e+38 -3.3999999521443642491e+38 -3.3999999521443642491e+38 -3.3999999521443642491e+38 -3.3999999521443642491e+38 -3.3999999521443642491e+38 -3.3999999521443642491e+38 -3.3999999521443642491e+38 -3.3999999521443642491e+38 -3.3999999521443642491e+38 -3.3999999521443642491e+38 10.716666221618652344 10.729166984558105469 10.725000381469726563 10.725000381469726563 10.725000381469726563 10.720833778381347656 10.720833778381347656 10.704166412353515625 10.708333015441894531 10.708333015441894531 10.708333015441894531 10.71666717529296875 -3.3999999521443642491e+38 -3.3999999521443642491e+38 -3.3999999521443642491e+38 -3.3999999521443642491e+38 -3.3999999521443642491e+38 -3.3999999521443642491e+38 -3.3999999521443642491e+38 -3.3999999521443642491e+38 10.637499809265136719 -3.3999999521443642491e+38 -3.3999999521443642491e+38 -3.3999999521443642491e+38 -3.3999999521443642491e+38 -3.3999999521443642491e+38 -3.3999999521443642491e+38 -3.3999999521443642491e+38 -3.3999999521443642491e+38 -3.3999999521443642491e+38 -3.3999999521443642491e+38 -3.3999999521443642491e+38 -3.3999999521443642491e+38 -3.3999999521443642491e+38 -3.3999999521443642491e+38 -3.3999999521443642491e+38 -3.3999999521443642491e+38 -3.3999999521443642491e+38 -3.3999999521443642491e+38 -3.3999999521443642491e+38 -3.3999999521443642491e+38 -3.3999999521443642491e+38 -3.3999999521443642491e+38 -3.3999999521443642491e+38 -3.3999999521443642491e+38 -3.3999999521443642491e+38 -3.3999999521443642491e+38 -3.3999999521443642491e+38 -3.3999999521443642491e+38 -3.3999999521443642491e+38 -3.3999999521443642491e+38 -3.3999999521443642491e+38 -3.3999999521443642491e+38 -3.3999999521443642491e+38 -3.3999999521443642491e+38 -3.3999999521443642491e+38 -3.3999999521443642491e+38 -3.3999999521443642491e+38 -3.3999999521443642491e+38 -3.3999999521443642491e+38 -3.3999999521443642491e+38 -3.3999999521443642491e+38 -3.3999999521443642491e+38 -3.3999999521443642491e+38 -3.3999999521443642491e+38 -3.3999999521443642491e+38 -3.3999999521443642491e+38 -3.3999999521443642491e+38 -3.3999999521443642491e+38 -3.3999999521443642491e+38 -3.3999999521443642491e+38 -3.3999999521443642491e+38 -3.3999999521443642491e+38 -3.3999999521443642491e+38 -3.3999999521443642491e+38 -3.3999999521443642491e+38 -3.3999999521443642491e+38 -3.3999999521443642491e+38 -3.3999999521443642491e+38 -3.3999999521443642491e+38 -3.3999999521443642491e+38 -3.3999999521443642491e+38 -3.3999999521443642491e+38 -3.3999999521443642491e+38 -3.3999999521443642491e+38 -3.3999999521443642491e+38 -3.3999999521443642491e+38 -3.3999999521443642491e+38 -3.3999999521443642491e+38 -3.3999999521443642491e+38 -3.3999999521443642491e+38 -3.3999999521443642491e+38 -3.3999999521443642491e+38 -3.3999999521443642491e+38 -3.3999999521443642491e+38 -3.3999999521443642491e+38 -3.3999999521443642491e+38 -3.3999999521443642491e+38 -3.3999999521443642491e+38 -3.3999999521443642491e+38 -3.3999999521443642491e+38 -3.3999999521443642491e+38 -3.3999999521443642491e+38 -3.3999999521443642491e+38 -3.3999999521443642491e+38 -3.3999999521443642491e+38 -3.3999999521443642491e+38 -3.3999999521443642491e+38 -3.3999999521443642491e+38 -3.3999999521443642491e+38 -3.3999999521443642491e+38 -3.3999999521443642491e+38 -3.3999999521443642491e+38 -3.3999999521443642491e+38 -3.3999999521443642491e+38 -3.3999999521443642491e+38 -3.3999999521443642491e+38 -3.3999999521443642491e+38 -3.3999999521443642491e+38 -3.3999999521443642491e+38 -3.3999999521443642491e+38 -3.3999999521443642491e+38 -3.3999999521443642491e+38 -3.3999999521443642491e+38 -3.3999999521443642491e+38 -3.3999999521443642491e+38 -3.3999999521443642491e+38 -3.3999999521443642491e+38 -3.3999999521443642491e+38 -3.3999999521443642491e+38 -3.3999999521443642491e+38 -3.3999999521443642491e+38 -3.3999999521443642491e+38 -3.3999999521443642491e+38 -3.3999999521443642491e+38 -3.3999999521443642491e+38 -3.3999999521443642491e+38 -3.3999999521443642491e+38 -3.3999999521443642491e+38 -3.3999999521443642491e+38 -3.3999999521443642491e+38 -3.3999999521443642491e+38 -3.3999999521443642491e+38 -3.3999999521443642491e+38 -3.3999999521443642491e+38 -3.3999999521443642491e+38 -3.3999999521443642491e+38 -3.3999999521443642491e+38 -3.3999999521443642491e+38 -3.3999999521443642491e+38 -3.3999999521443642491e+38 -3.3999999521443642491e+38 -3.3999999521443642491e+38 -3.3999999521443642491e+38 -3.3999999521443642491e+38 -3.3999999521443642491e+38 -3.3999999521443642491e+38 -3.3999999521443642491e+38 -3.3999999521443642491e+38 -3.3999999521443642491e+38 -3.3999999521443642491e+38 -3.3999999521443642491e+38 -3.3999999521443642491e+38 -3.3999999521443642491e+38 -3.3999999521443642491e+38 -3.3999999521443642491e+38 -3.3999999521443642491e+38 -3.3999999521443642491e+38 -3.3999999521443642491e+38 -3.3999999521443642491e+38 -3.3999999521443642491e+38 -3.3999999521443642491e+38 -3.3999999521443642491e+38 -3.3999999521443642491e+38 -3.3999999521443642491e+38 -3.3999999521443642491e+38 -3.3999999521443642491e+38 -3.3999999521443642491e+38 -3.3999999521443642491e+38 -3.3999999521443642491e+38 -3.3999999521443642491e+38 -3.3999999521443642491e+38 -3.3999999521443642491e+38 -3.3999999521443642491e+38 -3.3999999521443642491e+38 -3.3999999521443642491e+38 -3.3999999521443642491e+38 -3.3999999521443642491e+38 -3.3999999521443642491e+38 -3.3999999521443642491e+38 -3.3999999521443642491e+38 -3.3999999521443642491e+38 -3.3999999521443642491e+38 -3.3999999521443642491e+38 -3.3999999521443642491e+38 -3.3999999521443642491e+38 -3.3999999521443642491e+38 -3.3999999521443642491e+38 -3.3999999521443642491e+38 -3.3999999521443642491e+38 -3.3999999521443642491e+38 -3.3999999521443642491e+38 -3.3999999521443642491e+38 -3.3999999521443642491e+38 -3.3999999521443642491e+38 -3.3999999521443642491e+38 -3.3999999521443642491e+38 -3.3999999521443642491e+38 -3.3999999521443642491e+38 -3.3999999521443642491e+38 -3.3999999521443642491e+38 -3.3999999521443642491e+38 -3.3999999521443642491e+38 -3.3999999521443642491e+38 -3.3999999521443642491e+38 -3.3999999521443642491e+38 -3.3999999521443642491e+38 -3.3999999521443642491e+38 -3.3999999521443642491e+38 -3.3999999521443642491e+38 -3.3999999521443642491e+38 -3.3999999521443642491e+38 -3.3999999521443642491e+38 -3.3999999521443642491e+38 -3.3999999521443642491e+38 -3.3999999521443642491e+38 -3.3999999521443642491e+38 -3.3999999521443642491e+38 -3.3999999521443642491e+38 -3.3999999521443642491e+38 -3.3999999521443642491e+38 -3.3999999521443642491e+38 -3.3999999521443642491e+38 -3.3999999521443642491e+38 -3.3999999521443642491e+38 -3.3999999521443642491e+38 -3.3999999521443642491e+38 -3.3999999521443642491e+38 -3.3999999521443642491e+38 -3.3999999521443642491e+38 -3.3999999521443642491e+38 -3.3999999521443642491e+38 -3.3999999521443642491e+38 -3.3999999521443642491e+38 -3.3999999521443642491e+38 -3.3999999521443642491e+38 -3.3999999521443642491e+38 -3.3999999521443642491e+38 -3.3999999521443642491e+38 -3.3999999521443642491e+38 -3.3999999521443642491e+38 -3.3999999521443642491e+38 -3.3999999521443642491e+38 -3.3999999521443642491e+38 -3.3999999521443642491e+38 -3.3999999521443642491e+38 -3.3999999521443642491e+38 -3.3999999521443642491e+38 -3.3999999521443642491e+38 -3.3999999521443642491e+38 -3.3999999521443642491e+38 -3.3999999521443642491e+38 -3.3999999521443642491e+38 -3.3999999521443642491e+38 -3.3999999521443642491e+38 -3.3999999521443642491e+38 -3.3999999521443642491e+38 -3.3999999521443642491e+38 -3.3999999521443642491e+38 -3.3999999521443642491e+38 -3.3999999521443642491e+38 -3.3999999521443642491e+38 -3.3999999521443642491e+38 -3.3999999521443642491e+38 -3.3999999521443642491e+38 -3.3999999521443642491e+38 -3.3999999521443642491e+38 -3.3999999521443642491e+38 -3.3999999521443642491e+38 -3.3999999521443642491e+38 -3.3999999521443642491e+38 -3.3999999521443642491e+38 -3.3999999521443642491e+38 -3.3999999521443642491e+38 -3.3999999521443642491e+38 -3.3999999521443642491e+38 -3.3999999521443642491e+38 -3.3999999521443642491e+38 -3.3999999521443642491e+38 -3.3999999521443642491e+38 -3.3999999521443642491e+38 -3.3999999521443642491e+38 -3.3999999521443642491e+38 -3.3999999521443642491e+38 -3.3999999521443642491e+38 -3.3999999521443642491e+38 -3.3999999521443642491e+38 -3.3999999521443642491e+38 -3.3999999521443642491e+38 -3.3999999521443642491e+38 -3.3999999521443642491e+38 -3.3999999521443642491e+38 -3.3999999521443642491e+38 -3.3999999521443642491e+38 -3.3999999521443642491e+38 -3.3999999521443642491e+38 -3.3999999521443642491e+38 -3.3999999521443642491e+38 -3.3999999521443642491e+38 -3.3999999521443642491e+38 -3.3999999521443642491e+38 -3.3999999521443642491e+38 -3.3999999521443642491e+38 -3.3999999521443642491e+38 -3.3999999521443642491e+38 -3.3999999521443642491e+38 -3.3999999521443642491e+38 -3.3999999521443642491e+38 -3.3999999521443642491e+38 -3.3999999521443642491e+38 -3.3999999521443642491e+38 -3.3999999521443642491e+38 -3.3999999521443642491e+38 -3.3999999521443642491e+38 -3.3999999521443642491e+38 -3.3999999521443642491e+38 -3.3999999521443642491e+38 -3.3999999521443642491e+38 -3.3999999521443642491e+38 -3.3999999521443642491e+38 -3.3999999521443642491e+38 -3.3999999521443642491e+38 -3.3999999521443642491e+38 -3.3999999521443642491e+38 -3.3999999521443642491e+38 -3.3999999521443642491e+38 -3.3999999521443642491e+38 -3.3999999521443642491e+38 -3.3999999521443642491e+38 -3.3999999521443642491e+38 -3.3999999521443642491e+38 -3.3999999521443642491e+38 -3.3999999521443642491e+38 -3.3999999521443642491e+38 -3.3999999521443642491e+38 -3.3999999521443642491e+38 -3.3999999521443642491e+38 -3.3999999521443642491e+38 -3.3999999521443642491e+38 -3.3999999521443642491e+38 -3.3999999521443642491e+38 -3.3999999521443642491e+38 -3.3999999521443642491e+38 -3.3999999521443642491e+38 -3.3999999521443642491e+38 -3.3999999521443642491e+38 -3.3999999521443642491e+38 -3.3999999521443642491e+38 -3.3999999521443642491e+38 -3.3999999521443642491e+38 -3.3999999521443642491e+38 -3.3999999521443642491e+38 -3.3999999521443642491e+38 -3.3999999521443642491e+38 -3.3999999521443642491e+38 -3.3999999521443642491e+38 -3.3999999521443642491e+38 -3.3999999521443642491e+38 -3.3999999521443642491e+38
 -3.3999999521443642491e+38 -3.3999999521443642491e+38 -3.3999999521443642491e+38 -3.3999999521443642491e+38 -3.3999999521443642491e+38 -3.3999999521443642491e+38 -3.3999999521443642491e+38 -3.3999999521443642491e+38 -3.3999999521443642491e+38 -3.3999999521443642491e+38 -3.3999999521443642491e+38 -3.3999999521443642491e+38 -3.3999999521443642491e+38 -3.3999999521443642491e+38 -3.3999999521443642491e+38 -3.3999999521443642491e+38 -3.3999999521443642491e+38 -3.3999999521443642491e+38 -3.3999999521443642491e+38 -3.3999999521443642491e+38 -3.3999999521443642491e+38 -3.3999999521443642491e+38 -3.3999999521443642491e+38 -3.3999999521443642491e+38 -3.3999999521443642491e+38 -3.3999999521443642491e+38 -3.3999999521443642491e+38 -3.3999999521443642491e+38 -3.3999999521443642491e+38 -3.3999999521443642491e+38 -3.3999999521443642491e+38 -3.3999999521443642491e+38 -3.3999999521443642491e+38 -3.3999999521443642491e+38 -3.3999999521443642491e+38 -3.3999999521443642491e+38 -3.3999999521443642491e+38 -3.3999999521443642491e+38 -3.3999999521443642491e+38 -3.3999999521443642491e+38 -3.3999999521443642491e+38 -3.3999999521443642491e+38 -3.3999999521443642491e+38 -3.3999999521443642491e+38 -3.3999999521443642491e+38 -3.3999999521443642491e+38 -3.3999999521443642491e+38 -3.3999999521443642491e+38 -3.3999999521443642491e+38 -3.3999999521443642491e+38 -3.3999999521443642491e+38 -3.3999999521443642491e+38 -3.3999999521443642491e+38 -3.3999999521443642491e+38 -3.3999999521443642491e+38 -3.3999999521443642491e+38 -3.3999999521443642491e+38 -3.3999999521443642491e+38 -3.3999999521443642491e+38 -3.3999999521443642491e+38 -3.3999999521443642491e+38 -3.3999999521443642491e+38 -3.3999999521443642491e+38 -3.3999999521443642491e+38 -3.3999999521443642491e+38 -3.3999999521443642491e+38 -3.3999999521443642491e+38 -3.3999999521443642491e+38 -3.3999999521443642491e+38 -3.3999999521443642491e+38 -3.3999999521443642491e+38 -3.3999999521443642491e+38 -3.3999999521443642491e+38 -3.3999999521443642491e+38 -3.3999999521443642491e+38 -3.3999999521443642491e+38 -3.3999999521443642491e+38 -3.3999999521443642491e+38 -3.3999999521443642491e+38 -3.3999999521443642491e+38 -3.3999999521443642491e+38 -3.3999999521443642491e+38 -3.3999999521443642491e+38 -3.3999999521443642491e+38 -3.3999999521443642491e+38 -3.3999999521443642491e+38 -3.3999999521443642491e+38 -3.3999999521443642491e+38 10.745833396911621094 10.741666793823242188 10.725000381469726563 10.725000381469726563 10.729166984558105469 10.741666793823242188 10.754166603088378906 10.766666412353515625 10.762499809265136719 10.770833015441894531 10.779166221618652344 10.766666412353515625 10.762499809265136719 10.758333206176757813 10.754166603088378906 10.766666412353515625 10.729166984558105469 10.71666717529296875 10.71666717529296875 10.725000381469726563 10.741666793823242188 10.745833396911621094 10.75 -3.3999999521443642491e+38 -3.3999999521443642491e+38 -3.3999999521443642491e+38 -3.3999999521443642491e+38 -3.3999999521443642491e+38 -3.3999999521443642491e+38 -3.3999999521443642491e+38 -3.3999999521443642491e+38 -3.3999999521443642491e+38 -3.3999999521443642491e+38 -3.3999999521443642491e+38 -3.3999999521443642491e+38 -3.3999999521443642491e+38 -3.3999999521443642491e+38 -3.3999999521443642491e+38 -3.3999999521443642491e+38 -3.3999999521443642491e+38 -3.3999999521443642491e+38 -3.3999999521443642491e+38 -3.3999999521443642491e+38 10.745833396911621094 10.745833396911621094 10.754166603088378906 10.741666793823242188 10.733333587646484375 10.741666793823242188 10.733333587646484375 10.733333587646484375 10.745833396911621094 10.737500190734863281 10.725000381469726563 10.720833778381347656 10.725000381469726563 10.720833778381347656 -3.3999999521443642491e+38 -3.3999999521443642491e+38 -3.3999999521443642491e+38 -3.3999999521443642491e+38 -3.3999999521443642491e+38 -3.3999999521443642491e+38 -3.3999999521443642491e+38 10.654166221618652344 10.645833015441894531 10.670833587646484375 -3.3999999521443642491e+38 -3.3999999521443642491e+38 -3.3999999521443642491e+38 -3.3999999521443642491e+38 -3.3999999521443642491e+38 -3.3999999521443642491e+38 -3.3999999521443642491e+38 -3.3999999521443642491e+38 -3.3999999521443642491e+38 -3.3999999521443642491e+38 -3.3999999521443642491e+38 -3.3999999521443642491e+38 -3.3999999521443642491e+38 -3.3999999521443642491e+38 -3.3999999521443642491e+38 -3.3999999521443642491e+38 -3.3999999521443642491e+38 -3.3999999521443642491e+38 -3.3999999521443642491e+38 -3.3999999521443642491e+38 -3.3999999521443642491e+38 -3.3999999521443642491e+38 -3.3999999521443642491e+38 -3.3999999521443642491e+38 -3.3999999521443642491e+38 -3.3999999521443642491e+38 -3.3999999521443642491e+38 -3.3999999521443642491e+38 -3.3999999521443642491e+38 -3.3999999521443642491e+38 -3.3999999521443642491e+38 -3.3999999521443642491e+38 -3.3999999521443642491e+38 -3.3999999521443642491e+38 -3.3999999521443642491e+38 -3.3999999521443642491e+38 -3.3999999521443642491e+38 -3.3999999521443642491e+38 -3.3999999521443642491e+38 -3.3999999521443642491e+38 -3.3999999521443642491e+38 -3.3999999521443642491e+38 -3.3999999521443642491e+38 -3.3999999521443642491e+38 -3.3999999521443642491e+38 -3.3999999521443642491e+38 -3.3999999521443642491e+38 -3.3999999521443642491e+38 -3.3999999521443642491e+38 -3.3999999521443642491e+38 -3.3999999521443642491e+38 -3.3999999521443642491e+38 -3.3999999521443642491e+38 -3.3999999521443642491e+38 -3.3999999521443642491e+38 -3.3999999521443642491e+38 -3.3999999521443642491e+38 -3.3999999521443642491e+38 -3.3999999521443642491e+38 -3.3999999521443642491e+38 -3.3999999521443642491e+38 -3.3999999521443642491e+38 -3.3999999521443642491e+38 -3.3999999521443642491e+38 -3.3999999521443642491e+38 -3.3999999521443642491e+38 -3.3999999521443642491e+38 -3.3999999521443642491e+38 -3.3999999521443642491e+38 -3.3999999521443642491e+38 -3.3999999521443642491e+38 -3.3999999521443642491e+38 -3.3999999521443642491e+38 -3.3999999521443642491e+38 -3.3999999521443642491e+38 -3.3999999521443642491e+38 -3.3999999521443642491e+38 -3.3999999521443642491e+38 -3.3999999521443642491e+38 -3.3999999521443642491e+38 -3.3999999521443642491e+38 -3.3999999521443642491e+38 -3.3999999521443642491e+38 -3.3999999521443642491e+38 -3.3999999521443642491e+38 -3.3999999521443642491e+38 -3.3999999521443642491e+38 -3.3999999521443642491e+38 -3.3999999521443642491e+38 -3.3999999521443642491e+38 -3.3999999521443642491e+38 -3.3999999521443642491e+38 -3.3999999521443642491e+38 -3.3999999521443642491e+38 -3.3999999521443642491e+38 -3.3999999521443642491e+38 -3.3999999521443642491e+38 -3.3999999521443642491e+38 -3.3999999521443642491e+38 -3.3999999521443642491e+38 -3.3999999521443642491e+38 -3.3999999521443642491e+38 -3.3999999521443642491e+38 -3.3999999521443642491e+38 -3.3999999521443642491e+38 -3.3999999521443642491e+38 -3.3999999521443642491e+38 -3.3999999521443642491e+38 -3.3999999521443642491e+38 -3.3999999521443642491e+38 -3.3999999521443642491e+38 -3.3999999521443642491e+38 -3.3999999521443642491e+38 -3.3999999521443642491e+38 -3.3999999521443642491e+38 -3.3999999521443642491e+38 -3.3999999521443642491e+38 -3.3999999521443642491e+38 -3.3999999521443642491e+38 -3.3999999521443642491e+38 -3.3999999521443642491e+38 -3.3999999521443642491e+38 -3.3999999521443642491e+38 -3.3999999521443642491e+38 -3.3999999521443642491e+38 -3.3999999521443642491e+38 -3.3999999521443642491e+38 -3.3999999521443642491e+38 -3.3999999521443642491e+38 -3.3999999521443642491e+38 -3.3999999521443642491e+38 -3.3999999521443642491e+38 -3.3999999521443642491e+38 -3.3999999521443642491e+38 -3.3999999521443642491e+38 -3.3999999521443642491e+38 -3.3999999521443642491e+38 -3.3999999521443642491e+38 -3.3999999521443642491e+38 -3.3999999521443642491e+38 -3.3999999521443642491e+38 -3.3999999521443642491e+38 -3.3999999521443642491e+38 -3.3999999521443642491e+38 -3.3999999521443642491e+38 -3.3999999521443642491e+38 -3.3999999521443642491e+38 -3.3999999521443642491e+38 -3.3999999521443642491e+38 -3.3999999521443642491e+38 -3.3999999521443642491e+38 -3.3999999521443642491e+38 -3.3999999521443642491e+38 -3.3999999521443642491e+38 -3.3999999521443642491e+38 -3.3999999521443642491e+38 -3.3999999521443642491e+38 -3.3999999521443642491e+38 -3.3999999521443642491e+38 -3.3999999521443642491e+38 -3.3999999521443642491e+38 -3.3999999521443642491e+38 -3.3999999521443642491e+38 -3.3999999521443642491e+38 -3.3999999521443642491e+38 -3.3999999521443642491e+38 -3.3999999521443642491e+38 -3.3999999521443642491e+38 -3.3999999521443642491e+38 -3.3999999521443642491e+38 -3.3999999521443642491e+38 -3.3999999521443642491e+38 -3.3999999521443642491e+38 -3.3999999521443642491e+38 -3.3999999521443642491e+38 -3.3999999521443642491e+38 -3.3999999521443642491e+38 -3.3999999521443642491e+38 -3.3999999521443642491e+38 -3.3999999521443642491e+38 -3.3999999521443642491e+38 -3.3999999521443642491e+38 -3.3999999521443642491e+38 -3.3999999521443642491e+38 -3.3999999521443642491e+38 -3.3999999521443642491e+38 -3.3999999521443642491e+38 -3.3999999521443642491e+38 -3.3999999521443642491e+38 -3.3999999521443642491e+38 -3.3999999521443642491e+38 -3.3999999521443642491e+38 -3.3999999521443642491e+38 -3.3999999521443642491e+38 -3.3999999521443642491e+38 -3.3999999521443642491e+38 -3.3999999521443642491e+38 -3.3999999521443642491e+38 -3.3999999521443642491e+38 -3.3999999521443642491e+38 -3.3999999521443642491e+38 -3.3999999521443642491e+38 -3.3999999521443642491e+38 -3.3999999521443642491e+38 -3.3999999521443642491e+38 -3.3999999521443642491e+38 -3.3999999521443642491e+38 -3.3999999521443642491e+38 -3.3999999521443642491e+38 -3.3999999521443642491e+38 -3.3999999521443642491e+38 -3.3999999521443642491e+38 -3.3999999521443642491e+38 -3.3999999521443642491e+38 -3.3999999521443642491e+38 -3.3999999521443642491e+38 -3.3999999521443642491e+38 -3.3999999521443642491e+38 -3.3999999521443642491e+38 -3.3999999521443642491e+38 -3.3999999521443642491e+38 -3.3999999521443642491e+38 -3.3999999521443642491e+38 -3.3999999521443642491e+38 -3.3999999521443642491e+38 -3.3999999521443642491e+38 -3.3999999521443642491e+38 -3.3999999521443642491e+38 -3.3999999521443642491e+38 -3.3999999521443642491e+38 -3.3999999521443642491e+38 -3.3999999521443642491e+38 -3.3999999521443642491e+38 -3.3999999521443642491e+38 -3.3999999521443642491e+38 -3.3999999521443642491e+38 -3.3999999521443642491e+38 -3.3999999521443642491e+38 -3.3999999521443642491e+38 -3.3999999521443642491e+38 -3.3999999521443642491e+38 -3.3999999521443642491e+38 -3.3999999521443642491e+38 -3.3999999521443642491e+38 -3.3999999521443642491e+38 -3.3999999521443642491e+38 -3.3999999521443642491e+38 -3.3999999521443642491e+38 -3.3999999521443642491e+38 -3.3999999521443642491e+38 -3.3999999521443642491e+38 -3.3999999521443642491e+38 -3.3999999521443642491e+38 -3.3999999521443642491e+38 -3.3999999521443642491e+38 -3.3999999521443642491e+38 -3.3999999521443642491e+38 -3.3999999521443642491e+38 -3.3999999521443642491e+38 -3.3999999521443642491e+38 -3.3999999521443642491e+38 -3.3999999521443642491e+38 -3.3999999521443642491e+38 -3.3999999521443642491e+38 -3.3999999521443642491e+38 -3.3999999521443642491e+38 -3.3999999521443642491e+38 -3.3999999521443642491e+38 -3.3999999521443642491e+38 -3.3999999521443642491e+38 -3.3999999521443642491e+38 -3.3999999521443642491e+38 -3.3999999521443642491e+38 -3.3999999521443642491e+38 -3.3999999521443642491e+38 -3.3999999521443642491e+38 -3.3999999521443642491e+38 -3.3999999521443642491e+38 -3.3999999521443642491e+38 -3.3999999521443642491e+38 -3.3999999521443642491e+38 -3.3999999521443642491e+38 -3.3999999521443642491e+38 -3.3999999521443642491e+38 -3.3999999521443642491e+38 -3.3999999521443642491e+38 -3.3999999521443642491e+38 -3.3999999521443642491e+38 -3.3999999521443642491e+38 -3.3999999521443642491e+38 -3.3999999521443642491e+38 -3.3999999521443642491e+38 -3.3999999521443642491e+38 -3.3999999521443642491e+38 -3.3999999521443642491e+38 -3.3999999521443642491e+38 -3.3999999521443642491e+38 -3.3999999521443642491e+38 -3.3999999521443642491e+38 -3.3999999521443642491e+38 -3.3999999521443642491e+38 -3.3999999521443642491e+38 -3.3999999521443642491e+38 -3.3999999521443642491e+38 -3.3999999521443642491e+38 -3.3999999521443642491e+38 -3.3999999521443642491e+38 -3.3999999521443642491e+38 -3.3999999521443642491e+38 -3.3999999521443642491e+38 -3.3999999521443642491e+38 -3.3999999521443642491e+38 -3.3999999521443642491e+38 -3.3999999521443642491e+38 -3.3999999521443642491e+38 -3.3999999521443642491e+38 -3.3999999521443642491e+38 -3.3999999521443642491e+38 -3.3999999521443642491e+38 -3.3999999521443642491e+38 -3.3999999521443642491e+38 -3.3999999521443642491e+38 -3.3999999521443642491e+38 -3.3999999521443642491e+38 -3.3999999521443642491e+38 -3.3999999521443642491e+38 -3.3999999521443642491e+38 -3.3999999521443642491e+38 -3.3999999521443642491e+38 -3.3999999521443642491e+38 -3.3999999521443642491e+38 -3.3999999521443642491e+38 -3.3999999521443642491e+38 -3.3999999521443642491e+38 -3.3999999521443642491e+38 -3.3999999521443642491e+38 -3.3999999521443642491e+38 -3.3999999521443642491e+38 -3.3999999521443642491e+38 -3.3999999521443642491e+38 -3.3999999521443642491e+38 -3.3999999521443642491e+38 -3.3999999521443642491e+38 -3.3999999521443642491e+38 -3.3999999521443642491e+38 -3.3999999521443642491e+38 -3.3999999521443642491e+38
 -3.3999999521443642491e+38 -3.3999999521443642491e+38 -3.3999999521443642491e+38 -3.3999999521443642491e+38 -3.3999999521443642491e+38 -3.3999999521443642491e+38 -3.3999999521443642491e+38 -3.3999999521443642491e+38 -3.3999999521443642491e+38 -3.3999999521443642491e+38 -3.3999999521443642491e+38 -3.3999999521443642491e+38 -3.3999999521443642491e+38 -3.3999999521443642491e+38 -3.3999999521443642491e+38 -3.3999999521443642491e+38 -3.3999999521443642491e+38 -3.3999999521443642491e+38 -3.3999999521443642491e+38 -3.3999999521443642491e+38 -3.3999999521443642491e+38 -3.3999999521443642491e+38 -3.3999999521443642491e+38 -3.3999999521443642491e+38 -3.3999999521443642491e+38 -3.3999999521443642491e+38 -3.3999999521443642491e+38 -3.3999999521443642491e+38 -3.3999999521443642491e+38 -3.3999999521443642491e+38 -3.3999999521443642491e+38 -3.3999999521443642491e+38 -3.3999999521443642491e+38 -3.3999999521443642491e+38 -3.3999999521443642491e+38 -3.3999999521443642491e+38 -3.3999999521443642491e+38 -3.3999999521443642491e+38 -3.3999999521443642491e+38 -3.3999999521443642491e+38 -3.3999999521443642491e+38 -3.3999999521443642491e+38 -3.3999999521443642491e+38 -3.3999999521443642491e+38 -3.3999999521443642491e+38 -3.3999999521443642491e+38 -3.3999999521443642491e+38 -3.3999999521443642491e+38 -3.3999999521443642491e+38 -3.3999999521443642491e+38 -3.3999999521443642491e+38 -3.3999999521443642491e+38 -3.3999999521443642491e+38 -3.3999999521443642491e+38 -3.3999999521443642491e+38 -3.3999999521443642491e+38 -3.3999999521443642491e+38 -3.3999999521443642491e+38 -3.3999999521443642491e+38 -3.3999999521443642491e+38 -3.3999999521443642491e+38 -3.3999999521443642491e+38 -3.3999999521443642491e+38 -3.3999999521443642491e+38 -3.3999999521443642491e+38 -3.3999999521443642491e+38 -3.3999999521443642491e+38 -3.3999999521443642491e+38 -3.3999999521443642491e+38 -3.3999999521443642491e+38 -3.3999999521443642491e+38 -3.3999999521443642491e+38 -3.3999999521443642491e+38 -3.3999999521443642491e+38 -3.3999999521443642491e+38 -3.3999999521443642491e+38 -3.3999999521443642491e+38 -3.3999999521443642491e+38 -3.3999999521443642491e+38 -3.3999999521443642491e+38 -3.3999999521443642491e+38 -3.3999999521443642491e+38 -3.3999999521443642491e+38 -3.3999999521443642491e+38 -3.3999999521443642491e+38 -3.3999999521443642491e+38 -3.3999999521443642491e+38 10.762499809265136719 10.762499809265136719 10.762499809265136719 10.766666412353515625 10.75 10.745833396911621094 10.766666412353515625 10.779166221618652344 10.770833015441894531 10.779166221618652344 10.795833587646484375 10.816666603088378906 10.833333015441894531 10.816666603088378906 10.800000190734863281 10.800000190734863281 10.808333396911621094 10.783333778381347656 10.762499809265136719 10.75 10.741666793823242188 10.745833396911621094 10.745833396911621094 10.758333206176757813 10.758333206176757813 -3.3999999521443642491e+38 -3.3999999521443642491e+38 -3.3999999521443642491e+38 -3.3999999521443642491e+38 -3.3999999521443642491e+38 -3.3999999521443642491e+38 -3.3999999521443642491e+38 -3.3999999521443642491e+38 -3.3999999521443642491e+38 -3.3999999521443642491e+38 -3.3999999521443642491e+38 -3.3999999521443642491e+38 -3.3999999521443642491e+38 -3.3999999521443642491e+38 -3.3999999521443642491e+38 -3.3999999521443642491e+38 10.75 10.75 10.758333206176757813 10.754166603088378906 10.754166603088378906 10.762499809265136719 10.766666412353515625 10.758333206176757813 10.741666793823242188 10.741666793823242188 10.745833396911621094 10.758333206176757813 10.762499809265136719 10.762499809265136719 10.762499809265136719 10.745833396911621094 10.737500190734863281 -3.3999999521443642491e+38 -3.3999999521443642491e+38 -3.3999999521443642491e+38 -3.3999999521443642491e+38 -3.3999999521443642491e+38 -3.3999999521443642491e+38 10.683333396911621094 10.662500381469726563 10.654166221618652344 10.654166221618652344 10.662500381469726563 10.6875 -3.3999999521443642491e+38 -3.3999999521443642491e+38 -3.3999999521443642491e+38 -3.3999999521443642491e+38 -3.3999999521443642491e+38 -3.3999999521443642491e+38 10.658333778381347656 10.675000190734863281 -3.3999999521443642491e+38 -3.3999999521443642491e+38 -3.3999999521443642491e+38 -3.3999999521443642491e+38 -3.3999999521443642491e+38 -3.3999999521443642491e+38 -3.3999999521443642491e+38 -3.3999999521443642491e+38 -3.3999999521443642491e+38 -3.3999999521443642491e+38 -3.3999999521443642491e+38 -3.3999999521443642491e+38 -3.3999999521443642491e+38 -3.3999999521443642491e+38 -3.3999999521443642491e+38 -3.3999999521443642491e+38 -3.3999999521443642491e+38 -3.3999999521443642491e+38 -3.3999999521443642491e+38 -3.3999999521443642491e+38 -3.3999999521443642491e+38 -3.3999999521443642491e+38 -3.3999999521443642491e+38 -3.3999999521443642491e+38 -3.3999999521443642491e+38 -3.3999999521443642491e+38 -3.3999999521443642491e+38 -3.3999999521443642491e+38 -3.3999999521443642491e+38 -3.3999999521443642491e+38 -3.3999999521443642491e+38 -3.3999999521443642491e+38 -3.3999999521443642491e+38 -3.3999999521443642491e+38 -3.3999999521443642491e+38 -3.3999999521443642491e+38 -3.3999999521443642491e+38 -3.3999999521443642491e+38 -3.3999999521443642491e+38 -3.3999999521443642491e+38 -3.3999999521443642491e+38 -3.3999999521443642491e+38 -3.3999999521443642491e+38 -3.3999999521443642491e+38 -3.3999999521443642491e+38 -3.3999999521443642491e+38 -3.3999999521443642491e+38 -3.3999999521443642491e+38 -3.3999999521443642491e+38 -3.3999999521443642491e+38 -3.3999999521443642491e+38 -3.3999999521443642491e+38 -3.3999999521443642491e+38 -3.3999999521443642491e+38 -3.3999999521443642491e+38 -3.3999999521443642491e+38 -3.3999999521443642491e+38 -3.3999999521443642491e+38 -3.3999999521443642491e+38 -3.3999999521443642491e+38 -3.3999999521443642491e+38 -3.3999999521443642491e+38 -3.3999999521443642491e+38 -3.3999999521443642491e+38 -3.3999999521443642491e+38 -3.3999999521443642491e+38 -3.3999999521443642491e+38 -3.3999999521443642491e+38 -3.3999999521443642491e+38 -3.3999999521443642491e+38 -3.3999999521443642491e+38 -3.3999999521443642491e+38 -3.3999999521443642491e+38 -3.3999999521443642491e+38 -3.3999999521443642491e+38 -3.3999999521443642491e+38 -3.3999999521443642491e+38 -3.3999999521443642491e+38 -3.3999999521443642491e+38 -3.3999999521443642491e+38 -3.3999999521443642491e+38 -3.3999999521443642491e+38 -3.3999999521443642491e+38 -3.3999999521443642491e+38 -3.3999999521443642491e+38 -3.3999999521443642491e+38 -3.3999999521443642491e+38 -3.3999999521443642491e+38 -3.3999999521443642491e+38 -3.3999999521443642491e+38 -3.3999999521443642491e+38 -3.3999999521443642491e+38 -3.3999999521443642491e+38 -3.3999999521443642491e+38 -3.3999999521443642491e+38 -3.3999999521443642491e+38 -3.3999999521443642491e+38 -3.3999999521443642491e+38 -3.3999999521443642491e+38 -3.3999999521443642491e+38 -3.3999999521443642491e+38 -3.3999999521443642491e+38 -3.3999999521443642491e+38 -3.3999999521443642491e+38 -3.3999999521443642491e+38 -3.3999999521443642491e+38 -3.3999999521443642491e+38 -3.3999999521443642491e+38 -3.3999999521443642491e+38 -3.3999999521443642491e+38 -3.3999999521443642491e+38 -3.3999999521443642491e+38 -3.3999999521443642491e+38 -3.3999999521443642491e+38 -3.3999999521443642491e+38 -3.3999999521443642491e+38 -3.3999999521443642491e+38 -3.3999999521443642491e+38 -3.3999999521443642491e+38 -3.3999999521443642491e+38 -3.3999999521443642491e+38 -3.3999999521443642491e+38 -3.3999999521443642491e+38 -3.3999999521443642491e+38 -3.3999999521443642491e+38 -3.3999999521443642491e+38 -3.3999999521443642491e+38 -3.3999999521443642491e+38 -3.3999999521443642491e+38 -3.3999999521443642491e+38 -3.3999999521443642491e+38 -3.3999999521443642491e+38 -3.3999999521443642491e+38 -3.3999999521443642491e+38 -3.3999999521443642491e+38 -3.3999999521443642491e+38 -3.3999999521443642491e+38 -3.3999999521443642491e+38 -3.3999999521443642491e+38 -3.3999999521443642491e+38 -3.3999999521443642491e+38 -3.3999999521443642491e+38 -3.3999999521443642491e+38 -3.3999999521443642491e+38 -3.3999999521443642491e+38 -3.3999999521443642491e+38 -3.3999999521443642491e+38 -3.3999999521443642491e+38 -3.3999999521443642491e+38 -3.3999999521443642491e+38 -3.3999999521443642491e+38 -3.3999999521443642491e+38 -3.3999999521443642491e+38 -3.3999999521443642491e+38 -3.3999999521443642491e+38 -3.3999999521443642491e+38 -3.3999999521443642491e+38 -3.3999999521443642491e+38 -3.3999999521443642491e+38 -3.3999999521443642491e+38 -3.3999999521443642491e+38 -3.3999999521443642491e+38 -3.3999999521443642491e+38 -3.3999999521443642491e+38 -3.3999999521443642491e+38 -3.3999999521443642491e+38 -3.3999999521443642491e+38 -3.3999999521443642491e+38 -3.3999999521443642491e+38 -3.3999999521443642491e+38 -3.3999999521443642491e+38 -3.3999999521443642491e+38 -3.3999999521443642491e+38 -3.3999999521443642491e+38 -3.3999999521443642491e+38 -3.3999999521443642491e+38 -3.3999999521443642491e+38 -3.3999999521443642491e+38 -3.3999999521443642491e+38 -3.3999999521443642491e+38 -3.3999999521443642491e+38 -3.3999999521443642491e+38 -3.3999999521443642491e+38 -3.3999999521443642491e+38 -3.3999999521443642491e+38 -3.3999999521443642491e+38 -3.3999999521443642491e+38 -3.3999999521443642491e+38 -3.3999999521443642491e+38 -3.3999999521443642491e+38 -3.3999999521443642491e+38 -3.3999999521443642491e+38 -3.3999999521443642491e+38 -3.3999999521443642491e+38 -3.3999999521443642491e+38 -3.3999999521443642491e+38 -3.3999999521443642491e+38 -3.3999999521443642491e+38 -3.3999999521443642491e+38 -3.3999999521443642491e+38 -3.3999999521443642491e+38 -3.3999999521443642491e+38 -3.3999999521443642491e+38 -3.3999999521443642491e+38 -3.3999999521443642491e+38 -3.3999999521443642491e+38 -3.3999999521443642491e+38 -3.3999999521443642491e+38 -3.3999999521443642491e+38 -3.3999999521443642491e+38 -3.3999999521443642491e+38 -3.3999999521443642491e+38 -3.3999999521443642491e+38 -3.3999999521443642491e+38 -3.3999999521443642491e+38 -3.3999999521443642491e+38 -3.3999999521443642491e+38 -3.3999999521443642491e+38 -3.3999999521443642491e+38 -3.3999999521443642491e+38 -3.3999999521443642491e+38 -3.3999999521443642491e+38 -3.3999999521443642491e+38 -3.3999999521443642491e+38 -3.3999999521443642491e+38 -3.3999999521443642491e+38 -3.3999999521443642491e+38 -3.3999999521443642491e+38 -3.3999999521443642491e+38 -3.3999999521443642491e+38 -3.3999999521443642491e+38 -3.3999999521443642491e+38 -3.3999999521443642491e+38 -3.3999999521443642491e+38 -3.3999999521443642491e+38 -3.3999999521443642491e+38 -3.3999999521443642491e+38 -3.3999999521443642491e+38 -3.3999999521443642491e+38 -3.3999999521443642491e+38 -3.3999999521443642491e+38 -3.3999999521443642491e+38 -3.3999999521443642491e+38 -3.3999999521443642491e+38 -3.3999999521443642491e+38 -3.3999999521443642491e+38 -3.3999999521443642491e+38 -3.3999999521443642491e+38 -3.3999999521443642491e+38 -3.3999999521443642491e+38 -3.3999999521443642491e+38 -3.3999999521443642491e+38 -3.3999999521443642491e+38 -3.3999999521443642491e+38 -3.3999999521443642491e+38 -3.3999999521443642491e+38 -3.3999999521443642491e+38 -3.3999999521443642491e+38 -3.3999999521443642491e+38 -3.3999999521443642491e+38 -3.3999999521443642491e+38 -3.3999999521443642491e+38 -3.3999999521443642491e+38 -3.3999999521443642491e+38 -3.3999999521443642491e+38 -3.3999999521443642491e+38 -3.3999999521443642491e+38 -3.3999999521443642491e+38 -3.3999999521443642491e+38 -3.3999999521443642491e+38 -3.3999999521443642491e+38 -3.3999999521443642491e+38 -3.3999999521443642491e+38 -3.3999999521443642491e+38 -3.3999999521443642491e+38 -3.3999999521443642491e+38 -3.3999999521443642491e+38 -3.3999999521443642491e+38 -3.3999999521443642491e+38 -3.3999999521443642491e+38 -3.3999999521443642491e+38 -3.3999999521443642491e+38 -3.3999999521443642491e+38 -3.3999999521443642491e+38 -3.3999999521443642491e+38 -3.3999999521443642491e+38 -3.3999999521443642491e+38 -3.3999999521443642491e+38 -3.3999999521443642491e+38 -3.3999999521443642491e+38 -3.3999999521443642491e+38 -3.3999999521443642491e+38 -3.3999999521443642491e+38 -3.3999999521443642491e+38 -3.3999999521443642491e+38 -3.3999999521443642491e+38 -3.3999999521443642491e+38 -3.3999999521443642491e+38 -3.3999999521443642491e+38 -3.3999999521443642491e+38 -3.3999999521443642491e+38 -3.3999999521443642491e+38 -3.3999999521443642491e+38 -3.3999999521443642491e+38 -3.3999999521443642491e+38 -3.3999999521443642491e+38 -3.3999999521443642491e+38 -3.3999999521443642491e+38 -3.3999999521443642491e+38 -3.3999999521443642491e+38 -3.3999999521443642491e+38 -3.3999999521443642491e+38 -3.3999999521443642491e+38 -3.3999999521443642491e+38 -3.3999999521443642491e+38 -3.3999999521443642491e+38 -3.3999999521443642491e+38 -3.3999999521443642491e+38 -3.3999999521443642491e+38 -3.3999999521443642491e+38 -3.3999999521443642491e+38 -3.3999999521443642491e+38 -3.3999999521443642491e+38 -3.3999999521443642491e+38 -3.3999999521443642491e+38 -3.3999999521443642491e+38 -3.3999999521443642491e+38 -3.3999999521443642491e+38 -3.3999999521443642491e+38 -3.3999999521443642491e+38 -3.3999999521443642491e+38 -3.3999999521443642491e+38 -3.3999999521443642491e+38 -3.3999999521443642491e+38 -3.3999999521443642491e+38 -3.3999999521443642491e+38 -3.3999999521443642491e+38
 -3.3999999521443642491e+38 -3.3999999521443642491e+38 -3.3999999521443642491e+38 -3.3999999521443642491e+38 -3.3999999521443642491e+38 -3.3999999521443642491e+38 -3.3999999521443642491e+38 -3.3999999521443642491e+38 -3.3999999521443642491e+38 -3.3999999521443642491e+38 -3.3999999521443642491e+38 -3.3999999521443642491e+38 -3.3999999521443642491e+38 -3.3999999521443642491e+38 -3.3999999521443642491e+38 -3.3999999521443642491e+38 -3.3999999521443642491e+38 -3.3999999521443642491e+38 -3.3999999521443642491e+38 -3.3999999521443642491e+38 -3.3999999521443642491e+38 -3.3999999521443642491e+38 -3.3999999521443642491e+38 -3.3999999521443642491e+38 -3.3999999521443642491e+38 -3.3999999521443642491e+38 -3.3999999521443642491e+38 -3.3999999521443642491e+38 -3.3999999521443642491e+38 -3.3999999521443642491e+38 -3.3999999521443642491e+38 -3.3999999521443642491e+38 -3.3999999521443642491e+38 -3.3999999521443642491e+38 -3.3999999521443642491e+38 -3.3999999521443642491e+38 -3.3999999521443642491e+38 -3.3999999521443642491e+38 -3.3999999521443642491e+38 -3.3999999521443642491e+38 -3.3999999521443642491e+38 -3.3999999521443642491e+38 -3.3999999521443642491e+38 -3.3999999521443642491e+38 -3.3999999521443642491e+38 -3.3999999521443642491e+38 -3.3999999521443642491e+38 -3.3999999521443642491e+38 -3.3999999521443642491e+38 -3.3999999521443642491e+38 -3.3999999521443642491e+38 -3.3999999521443642491e+38 -3.3999999521443642491e+38 -3.3999999521443642491e+38 -3.3999999521443642491e+38 -3.3999999521443642491e+38 -3.3999999521443642491e+38 -3.3999999521443642491e+38 -3.3999999521443642491e+38 -3.3999999521443642491e+38 -3.3999999521443642491e+38 -3.3999999521443642491e+38 -3.3999999521443642491e+38 -3.3999999521443642491e+38 -3.3999999521443642491e+38 -3.3999999521443642491e+38 -3.3999999521443642491e+38 -3.3999999521443642491e+38 -3.3999999521443642491e+38 -3.3999999521443642491e+38 -3.3999999521443642491e+38 -3.3999999521443642491e+38 -3.3999999521443642491e+38 -3.3999999521443642491e+38 -3.3999999521443642491e+38 -3.3999999521443642491e+38 -3.3999999521443642491e+38 -3.3999999521443642491e+38 -3.3999999521443642491e+38 -3.3999999521443642491e+38 -3.3999999521443642491e+38 -3.3999999521443642491e+38 -3.3999999521443642491e+38 10.758333206176757813 10.758333206176757813 10.770833015441894531 10.766666412353515625 10.770833015441894531 10.770833015441894531 10.770833015441894531 10.779166221618652344 10.779166221618652344 10.78333282470703125 10.770833015441894531 10.766666412353515625 10.787500381469726563 10.791666984558105469 10.824999809265136719 10.84166717529296875 10.870833396911621094 10.883333206176757813 10.862500190734863281 10.833333015441894531 10.837500572204589844 10.833333015441894531 10.824999809265136719 10.804166793823242188 10.77916717529296875 10.758333206176757813 10.75 10.754166603088378906 10.737500190734863281 10.745833396911621094 10.754166603088378906 -3.3999999521443642491e+38 -3.3999999521443642491e+38 -3.3999999521443642491e+38 -3.3999999521443642491e+38 -3.3999999521443642491e+38 -3.3999999521443642491e+38 -3.3999999521443642491e+38 -3.3999999521443642491e+38 -3.3999999521443642491e+38 -3.3999999521443642491e+38 10.741666793823242188 10.754166603088378906 10.754166603088378906 10.75 10.745833396911621094 10.758333206176757813 10.758333206176757813 10.762499809265136719 10.766666412353515625 10.766666412353515625 10.774999618530273438 10.758333206176757813 10.75 10.754166603088378906 10.754166603088378906 10.754166603088378906 10.75 10.762499809265136719 10.770833015441894531 10.774999618530273438 10.762499809265136719 10.741666793823242188 -3.3999999521443642491e+38 -3.3999999521443642491e+38 10.704166412353515625 10.6875 10.691666603088378906 10.691666603088378906 10.670833587646484375 10.666666984558105469 10.679166793823242188 10.666666984558105469 10.670833587646484375 10.679166793823242188 -3.3999999521443642491e+38 -3.3999999521443642491e+38 10.675000190734863281 10.683333396911621094 10.675000190734863281 10.675000190734863281 10.683333396911621094 10.6875 10.691666603088378906 -3.3999999521443642491e+38 -3.3999999521443642491e+38 -3.3999999521443642491e+38 -3.3999999521443642491e+38 -3.3999999521443642491e+38 -3.3999999521443642491e+38 -3.3999999521443642491e+38 -3.3999999521443642491e+38 -3.3999999521443642491e+38 -3.3999999521443642491e+38 -3.3999999521443642491e+38 -3.3999999521443642491e+38 -3.3999999521443642491e+38 -3.3999999521443642491e+38 -3.3999999521443642491e+38 -3.3999999521443642491e+38 -3.3999999521443642491e+38 -3.3999999521443642491e+38 -3.3999999521443642491e+38 -3.3999999521443642491e+38 -3.3999999521443642491e+38 -3.3999999521443642491e+38 -3.3999999521443642491e+38 -3.3999999521443642491e+38 -3.3999999521443642491e+38 -3.3999999521443642491e+38 -3.3999999521443642491e+38 -3.3999999521443642491e+38 -3.3999999521443642491e+38 -3.3999999521443642491e+38 -3.3999999521443642491e+38 -3.3999999521443642491e+38 -3.3999999521443642491e+38 -3.3999999521443642491e+38 -3.3999999521443642491e+38 -3.3999999521443642491e+38 -3.3999999521443642491e+38 -3.3999999521443642491e+38 -3.3999999521443642491e+38 -3.3999999521443642491e+38 -3.3999999521443642491e+38 -3.3999999521443642491e+38 -3.3999999521443642491e+38 -3.3999999521443642491e+38 -3.3999999521443642491e+38 -3.3999999521443642491e+38 -3.3999999521443642491e+38 -3.3999999521443642491e+38 -3.3999999521443642491e+38 -3.3999999521443642491e+38 -3.3999999521443642491e+38 -3.3999999521443642491e+38 -3.3999999521443642491e+38 -3.3999999521443642491e+38 -3.3999999521443642491e+38 -3.3999999521443642491e+38 -3.3999999521443642491e+38 -3.3999999521443642491e+38 -3.3999999521443642491e+38 -3.3999999521443642491e+38 -3.3999999521443642491e+38 -3.3999999521443642491e+38 -3.3999999521443642491e+38 -3.3999999521443642491e+38 -3.3999999521443642491e+38 -3.3999999521443642491e+38 -3.3999999521443642491e+38 -3.3999999521443642491e+38 -3.3999999521443642491e+38 -3.3999999521443642491e+38 -3.3999999521443642491e+38 -3.3999999521443642491e+38 -3.3999999521443642491e+38 -3.3999999521443642491e+38 -3.3999999521443642491e+38 -3.3999999521443642491e+38 -3.3999999521443642491e+38 -3.3999999521443642491e+38 -3.3999999521443642491e+38 -3.3999999521443642491e+38 -3.3999999521443642491e+38 -3.3999999521443642491e+38 -3.3999999521443642491e+38 -3.3999999521443642491e+38 -3.3999999521443642491e+38 -3.3999999521443642491e+38 -3.3999999521443642491e+38 -3.3999999521443642491e+38 -3.3999999521443642491e+38 -3.3999999521443642491e+38 -3.3999999521443642491e+38 -3.3999999521443642491e+38 -3.3999999521443642491e+38 -3.3999999521443642491e+38 -3.3999999521443642491e+38 -3.3999999521443642491e+38 -3.3999999521443642491e+38 -3.3999999521443642491e+38 -3.3999999521443642491e+38 -3.3999999521443642491e+38 -3.3999999521443642491e+38 -3.3999999521443642491e+38 -3.3999999521443642491e+38 -3.3999999521443642491e+38 -3.3999999521443642491e+38 -3.3999999521443642491e+38 -3.3999999521443642491e+38 -3.3999999521443642491e+38 -3.3999999521443642491e+38 -3.3999999521443642491e+38 -3.3999999521443642491e+38 -3.3999999521443642491e+38 -3.3999999521443642491e+38 -3.3999999521443642491e+38 -3.3999999521443642491e+38 -3.3999999521443642491e+38 -3.3999999521443642491e+38 -3.3999999521443642491e+38 -3.3999999521443642491e+38 -3.3999999521443642491e+38 -3.3999999521443642491e+38 -3.3999999521443642491e+38 -3.3999999521443642491e+38 -3.3999999521443642491e+38 -3.3999999521443642491e+38 -3.3999999521443642491e+38 -3.3999999521443642491e+38 -3.3999999521443642491e+38 -3.3999999521443642491e+38 -3.3999999521443642491e+38 -3.3999999521443642491e+38 -3.3999999521443642491e+38 -3.3999999521443642491e+38 -3.3999999521443642491e+38 -3.3999999521443642491e+38 -3.3999999521443642491e+38 -3.3999999521443642491e+38 -3.3999999521443642491e+38 -3.3999999521443642491e+38 -3.3999999521443642491e+38 -3.3999999521443642491e+38 -3.3999999521443642491e+38 -3.3999999521443642491e+38 -3.3999999521443642491e+38 -3.3999999521443642491e+38 -3.3999999521443642491e+38 -3.3999999521443642491e+38 -3.3999999521443642491e+38 -3.3999999521443642491e+38 -3.3999999521443642491e+38 -3.3999999521443642491e+38 -3.3999999521443642491e+38 -3.3999999521443642491e+38 -3.3999999521443642491e+38 -3.3999999521443642491e+38 -3.3999999521443642491e+38 -3.3999999521443642491e+38 -3.3999999521443642491e+38 -3.3999999521443642491e+38 -3.3999999521443642491e+38 -3.3999999521443642491e+38 -3.3999999521443642491e+38 -3.3999999521443642491e+38 -3.3999999521443642491e+38 -3.3999999521443642491e+38 -3.3999999521443642491e+38 -3.3999999521443642491e+38 -3.3999999521443642491e+38 -3.3999999521443642491e+38 -3.3999999521443642491e+38 -3.3999999521443642491e+38 -3.3999999521443642491e+38 -3.3999999521443642491e+38 -3.3999999521443642491e+38 -3.3999999521443642491e+38 -3.3999999521443642491e+38 -3.3999999521443642491e+38 -3.3999999521443642491e+38 -3.3999999521443642491e+38 -3.3999999521443642491e+38 -3.3999999521443642491e+38 -3.3999999521443642491e+38 -3.3999999521443642491e+38 -3.3999999521443642491e+38 -3.3999999521443642491e+38 -3.3999999521443642491e+38 -3.3999999521443642491e+38 -3.3999999521443642491e+38 -3.3999999521443642491e+38 -3.3999999521443642491e+38 -3.3999999521443642491e+38 -3.3999999521443642491e+38 -3.3999999521443642491e+38 -3.3999999521443642491e+38 -3.3999999521443642491e+38 -3.3999999521443642491e+38 -3.3999999521443642491e+38 -3.3999999521443642491e+38 -3.3999999521443642491e+38 -3.3999999521443642491e+38 -3.3999999521443642491e+38 -3.3999999521443642491e+38 -3.3999999521443642491e+38 -3.3999999521443642491e+38 -3.3999999521443642491e+38 -3.3999999521443642491e+38 -3.3999999521443642491e+38 -3.3999999521443642491e+38 -3.3999999521443642491e+38 -3.3999999521443642491e+38 -3.3999999521443642491e+38 -3.3999999521443642491e+38 -3.3999999521443642491e+38 -3.3999999521443642491e+38 -3.3999999521443642491e+38 -3.3999999521443642491e+38 -3.3999999521443642491e+38 -3.3999999521443642491e+38 -3.3999999521443642491e+38 -3.3999999521443642491e+38 -3.3999999521443642491e+38 -3.3999999521443642491e+38 -3.3999999521443642491e+38 -3.3999999521443642491e+38 -3.3999999521443642491e+38 -3.3999999521443642491e+38 -3.3999999521443642491e+38 -3.3999999521443642491e+38 -3.3999999521443642491e+38 -3.3999999521443642491e+38 -3.3999999521443642491e+38 -3.3999999521443642491e+38 -3.3999999521443642491e+38 -3.3999999521443642491e+38 -3.3999999521443642491e+38 -3.3999999521443642491e+38 -3.3999999521443642491e+38 -3.3999999521443642491e+38 -3.3999999521443642491e+38 -3.3999999521443642491e+38 -3.3999999521443642491e+38 -3.3999999521443642491e+38 -3.3999999521443642491e+38 -3.3999999521443642491e+38 -3.3999999521443642491e+38 -3.3999999521443642491e+38 -3.3999999521443642491e+38 -3.3999999521443642491e+38 -3.3999999521443642491e+38 -3.3999999521443642491e+38 -3.3999999521443642491e+38 -3.3999999521443642491e+38 -3.3999999521443642491e+38 -3.3999999521443642491e+38 -3.3999999521443642491e+38 -3.3999999521443642491e+38 -3.3999999521443642491e+38 -3.3999999521443642491e+38 -3.3999999521443642491e+38 -3.3999999521443642491e+38 -3.3999999521443642491e+38 -3.3999999521443642491e+38 -3.3999999521443642491e+38 -3.3999999521443642491e+38 -3.3999999521443642491e+38 -3.3999999521443642491e+38 -3.3999999521443642491e+38 -3.3999999521443642491e+38 -3.3999999521443642491e+38 -3.3999999521443642491e+38 -3.3999999521443642491e+38 -3.3999999521443642491e+38 -3.3999999521443642491e+38 -3.3999999521443642491e+38 -3.3999999521443642491e+38 -3.3999999521443642491e+38 -3.3999999521443642491e+38 -3.3999999521443642491e+38 -3.3999999521443642491e+38 -3.3999999521443642491e+38 -3.3999999521443642491e+38 -3.3999999521443642491e+38 -3.3999999521443642491e+38 -3.3999999521443642491e+38 -3.3999999521443642491e+38 -3.3999999521443642491e+38 -3.3999999521443642491e+38 -3.3999999521443642491e+38 -3.3999999521443642491e+38 -3.3999999521443642491e+38 -3.3999999521443642491e+38 -3.3999999521443642491e+38 -3.3999999521443642491e+38 -3.3999999521443642491e+38 -3.3999999521443642491e+38 -3.3999999521443642491e+38 -3.3999999521443642491e+38 -3.3999999521443642491e+38 -3.3999999521443642491e+38 -3.3999999521443642491e+38 -3.3999999521443642491e+38 -3.3999999521443642491e+38 -3.3999999521443642491e+38 -3.3999999521443642491e+38 -3.3999999521443642491e+38 -3.3999999521443642491e+38 -3.3999999521443642491e+38 -3.3999999521443642491e+38 -3.3999999521443642491e+38 -3.3999999521443642491e+38 -3.3999999521443642491e+38 -3.3999999521443642491e+38 -3.3999999521443642491e+38 -3.3999999521443642491e+38 -3.3999999521443642491e+38 -3.3999999521443642491e+38 -3.3999999521443642491e+38 -3.3999999521443642491e+38 -3.3999999521443642491e+38 -3.3999999521443642491e+38 -3.3999999521443642491e+38 -3.3999999521443642491e+38 -3.3999999521443642491e+38 -3.3999999521443642491e+38 -3.3999999521443642491e+38 -3.3999999521443642491e+38 -3.3999999521443642491e+38 -3.3999999521443642491e+38 -3.3999999521443642491e+38 -3.3999999521443642491e+38 -3.3999999521443642491e+38 -3.3999999521443642491e+38 -3.3999999521443642491e+38 -3.3999999521443642491e+38 -3.3999999521443642491e+38
 -3.3999999521443642491e+38 -3.3999999521443642491e+38 -3.3999999521443642491e+38 -3.3999999521443642491e+38 -3.3999999521443642491e+38 -3.3999999521443642491e+38 -3.3999999521443642491e+38 -3.3999999521443642491e+38 -3.3999999521443642491e+38 -3.3999999521443642491e+38 -3.3999999521443642491e+38 -3.3999999521443642491e+38 -3.3999999521443642491e+38 -3.3999999521443642491e+38 -3.3999999521443642491e+38 -3.3999999521443642491e+38 -3.3999999521443642491e+38 -3.3999999521443642491e+38 -3.3999999521443642491e+38 -3.3999999521443642491e+38 -3.3999999521443642491e+38 -3.3999999521443642491e+38 -3.3999999521443642491e+38 -3.3999999521443642491e+38 -3.3999999521443642491e+38 -3.3999999521443642491e+38 -3.3999999521443642491e+38 -3.3999999521443642491e+38 -3.3999999521443642491e+38 -3.3999999521443642491e+38 -3.3999999521443642491e+38 -3.3999999521443642491e+38 -3.3999999521443642491e+38 -3.3999999521443642491e+38 -3.3999999521443642491e+38 -3.3999999521443642491e+38 -3.3999999521443642491e+38 -3.3999999521443642491e+38 -3.3999999521443642491e+38 -3.3999999521443642491e+38 -3.3999999521443642491e+38 -3.3999999521443642491e+38 -3.3999999521443642491e+38 -3.3999999521443642491e+38 -3.3999999521443642491e+38 -3.3999999521443642491e+38 -3.3999999521443642491e+38 -3.3999999521443642491e+38 -3.3999999521443642491e+38 -3.3999999521443642491e+38 -3.3999999521443642491e+38 -3.3999999521443642491e+38 -3.3999999521443642491e+38 -3.3999999521443642491e+38 -3.3999999521443642491e+38 -3.3999999521443642491e+38 -3.3999999521443642491e+38 -3.3999999521443642491e+38 -3.3999999521443642491e+38 -3.3999999521443642491e+38 -3.3999999521443642491e+38 -3.3999999521443642491e+38 -3.3999999521443642491e+38 -3.3999999521443642491e+38 -3.3999999521443642491e+38 -3.3999999521443642491e+38 -3.3999999521443642491e+38 -3.3999999521443642491e+38 -3.3999999521443642491e+38 -3.3999999521443642491e+38 -3.3999999521443642491e+38 -3.3999999521443642491e+38 -3.3999999521443642491e+38 -3.3999999521443642491e+38 -3.3999999521443642491e+38 -3.3999999521443642491e+38 -3.3999999521443642491e+38 -3.3999999521443642491e+38 -3.3999999521443642491e+38 -3.3999999521443642491e+38 -3.3999999521443642491e+38 -3.3999999521443642491e+38 -3.3999999521443642491e+38 10.766666412353515625 10.774999618530273438 10.779166221618652344 10.783333778381347656 10.779166221618652344 10.774999618530273438 10.779166221618652344 10.791666984558105469 10.808333396911621094 10.808333396911621094 10.804166793823242188 10.800000190734863281 10.783333778381347656 10.8125 10.845833778381347656 10.866666793823242188 10.883333206176757813 10.895833015441894531 10.883333206176757813 10.870833396911621094 10.870833396911621094 10.879166603088378906 10.875 10.854166984558105469 10.820833206176757813 10.787500381469726563 10.77916717529296875 10.775000572204589844 10.75 10.737500190734863281 10.725000381469726563 10.75 10.758333206176757813 10.754166603088378906 10.75 -3.3999999521443642491e+38 -3.3999999521443642491e+38 -3.3999999521443642491e+38 -3.3999999521443642491e+38 10.75 10.758333206176757813 10.766666412353515625 10.774999618530273438 10.77916717529296875 10.78333282470703125 10.779166221618652344 10.791666984558105469 10.800000190734863281 10.800000190734863281 10.791666984558105469 10.783333778381347656 10.791666984558105469 10.787500381469726563 10.770833015441894531 10.77916717529296875 10.766666412353515625 10.766666412353515625 10.758333206176757813 10.75 10.783333778381347656 10.783333778381347656 10.762499809265136719 10.741666793823242188 10.733333587646484375 10.71666717529296875 10.695833206176757813 10.695833206176757813 10.6875 10.699999809265136719 10.699999809265136719 10.691666603088378906 10.691666603088378906 10.679166793823242188 10.679166793823242188 10.683333396911621094 10.6875 10.691666603088378906 10.691666603088378906 10.6875 10.683333396911621094 10.6875 10.6875 10.691666603088378906 10.699999809265136719 -3.3999999521443642491e+38 -3.3999999521443642491e+38 -3.3999999521443642491e+38 -3.3999999521443642491e+38 -3.3999999521443642491e+38 -3.3999999521443642491e+38 -3.3999999521443642491e+38 -3.3999999521443642491e+38 -3.3999999521443642491e+38 -3.3999999521443642491e+38 -3.3999999521443642491e+38 -3.3999999521443642491e+38 -3.3999999521443642491e+38 -3.3999999521443642491e+38 -3.3999999521443642491e+38 -3.3999999521443642491e+38 -3.3999999521443642491e+38 -3.3999999521443642491e+38 -3.3999999521443642491e+38 -3.3999999521443642491e+38 -3.3999999521443642491e+38 -3.3999999521443642491e+38 -3.3999999521443642491e+38 -3.3999999521443642491e+38 -3.3999999521443642491e+38 -3.3999999521443642491e+38 -3.3999999521443642491e+38 -3.3999999521443642491e+38 -3.3999999521443642491e+38 -3.3999999521443642491e+38 -3.3999999521443642491e+38 -3.3999999521443642491e+38 -3.3999999521443642491e+38 -3.3999999521443642491e+38 -3.3999999521443642491e+38 -3.3999999521443642491e+38 -3.3999999521443642491e+38 -3.3999999521443642491e+38 -3.3999999521443642491e+38 -3.3999999521443642491e+38 -3.3999999521443642491e+38 -3.3999999521443642491e+38 -3.3999999521443642491e+38 -3.3999999521443642491e+38 -3.3999999521443642491e+38 -3.3999999521443642491e+38 -3.3999999521443642491e+38 -3.3999999521443642491e+38 -3.3999999521443642491e+38 -3.3999999521443642491e+38 -3.3999999521443642491e+38 -3.3999999521443642491e+38 -3.3999999521443642491e+38 -3.3999999521443642491e+38 -3.3999999521443642491e+38 -3.3999999521443642491e+38 -3.3999999521443642491e+38 -3.3999999521443642491e+38 -3.3999999521443642491e+38 -3.3999999521443642491e+38 -3.3999999521443642491e+38 -3.3999999521443642491e+38 -3.3999999521443642491e+38 -3.3999999521443642491e+38 -3.3999999521443642491e+38 -3.3999999521443642491e+38 -3.3999999521443642491e+38 -3.3999999521443642491e+38 -3.3999999521443642491e+38 -3.3999999521443642491e+38 -3.3999999521443642491e+38 -3.3999999521443642491e+38 -3.3999999521443642491e+38 -3.3999999521443642491e+38 -3.3999999521443642491e+38 -3.3999999521443642491e+38 -3.3999999521443642491e+38 -3.3999999521443642491e+38 -3.3999999521443642491e+38 -3.3999999521443642491e+38 -3.3999999521443642491e+38 -3.3999999521443642491e+38 -3.3999999521443642491e+38 -3.3999999521443642491e+38 -3.3999999521443642491e+38 -3.3999999521443642491e+38 -3.3999999521443642491e+38 -3.3999999521443642491e+38 -3.3999999521443642491e+38 -3.3999999521443642491e+38 -3.3999999521443642491e+38 -3.3999999521443642491e+38 -3.3999999521443642491e+38 -3.3999999521443642491e+38 -3.3999999521443642491e+38 -3.3999999521443642491e+38 -3.3999999521443642491e+38 -3.3999999521443642491e+38 -3.3999999521443642491e+38 -3.3999999521443642491e+38 -3.3999999521443642491e+38 -3.3999999521443642491e+38 -3.3999999521443642491e+38 -3.3999999521443642491e+38 -3.3999999521443642491e+38 -3.3999999521443642491e+38 -3.3999999521443642491e+38 -3.3999999521443642491e+38 -3.3999999521443642491e+38 -3.3999999521443642491e+38 -3.3999999521443642491e+38 -3.3999999521443642491e+38 -3.3999999521443642491e+38 -3.3999999521443642491e+38 -3.3999999521443642491e+38 -3.3999999521443642491e+38 -3.3999999521443642491e+38 -3.3999999521443642491e+38 -3.3999999521443642491e+38 -3.3999999521443642491e+38 -3.3999999521443642491e+38 -3.3999999521443642491e+38 -3.3999999521443642491e+38 -3.3999999521443642491e+38 -3.3999999521443642491e+38 -3.3999999521443642491e+38 -3.3999999521443642491e+38 -3.3999999521443642491e+38 -3.3999999521443642491e+38 -3.3999999521443642491e+38 -3.3999999521443642491e+38 -3.3999999521443642491e+38 -3.3999999521443642491e+38 -3.3999999521443642491e+38 -3.3999999521443642491e+38 -3.3999999521443642491e+38 -3.3999999521443642491e+38 -3.3999999521443642491e+38 -3.3999999521443642491e+38 -3.3999999521443642491e+38 -3.3999999521443642491e+38 -3.3999999521443642491e+38 -3.3999999521443642491e+38 -3.3999999521443642491e+38 -3.3999999521443642491e+38 -3.3999999521443642491e+38 -3.3999999521443642491e+38 -3.3999999521443642491e+38 -3.3999999521443642491e+38 -3.3999999521443642491e+38 -3.3999999521443642491e+38 -3.3999999521443642491e+38 -3.3999999521443642491e+38 -3.3999999521443642491e+38 -3.3999999521443642491e+38 -3.3999999521443642491e+38 -3.3999999521443642491e+38 -3.3999999521443642491e+38 -3.3999999521443642491e+38 -3.3999999521443642491e+38 -3.3999999521443642491e+38 -3.3999999521443642491e+38 -3.3999999521443642491e+38 -3.3999999521443642491e+38 -3.3999999521443642491e+38 -3.3999999521443642491e+38 -3.3999999521443642491e+38 -3.3999999521443642491e+38 -3.3999999521443642491e+38 -3.3999999521443642491e+38 -3.3999999521443642491e+38 -3.3999999521443642491e+38 -3.3999999521443642491e+38 -3.3999999521443642491e+38 -3.3999999521443642491e+38 -3.3999999521443642491e+38 -3.3999999521443642491e+38 -3.3999999521443642491e+38 -3.3999999521443642491e+38 -3.3999999521443642491e+38 -3.3999999521443642491e+38 -3.3999999521443642491e+38 -3.3999999521443642491e+38 -3.3999999521443642491e+38 -3.3999999521443642491e+38 -3.3999999521443642491e+38 -3.3999999521443642491e+38 -3.3999999521443642491e+38 -3.3999999521443642491e+38 -3.3999999521443642491e+38 -3.3999999521443642491e+38 -3.3999999521443642491e+38 -3.3999999521443642491e+38 -3.3999999521443642491e+38 -3.3999999521443642491e+38 -3.3999999521443642491e+38 -3.3999999521443642491e+38 -3.3999999521443642491e+38 -3.3999999521443642491e+38 -3.3999999521443642491e+38 -3.3999999521443642491e+38 -3.3999999521443642491e+38 -3.3999999521443642491e+38 -3.3999999521443642491e+38 -3.3999999521443642491e+38 -3.3999999521443642491e+38 -3.3999999521443642491e+38 -3.3999999521443642491e+38 -3.3999999521443642491e+38 -3.3999999521443642491e+38 -3.3999999521443642491e+38 -3.3999999521443642491e+38 -3.3999999521443642491e+38 -3.3999999521443642491e+38 -3.3999999521443642491e+38 -3.3999999521443642491e+38 -3.3999999521443642491e+38 -3.3999999521443642491e+38 -3.3999999521443642491e+38 -3.3999999521443642491e+38 -3.3999999521443642491e+38 -3.3999999521443642491e+38 -3.3999999521443642491e+38 -3.3999999521443642491e+38 -3.3999999521443642491e+38 -3.3999999521443642491e+38 -3.3999999521443642491e+38 -3.3999999521443642491e+38 -3.3999999521443642491e+38 -3.3999999521443642491e+38 -3.3999999521443642491e+38 -3.3999999521443642491e+38 -3.3999999521443642491e+38 -3.3999999521443642491e+38 -3.3999999521443642491e+38 -3.3999999521443642491e+38 -3.3999999521443642491e+38 -3.3999999521443642491e+38 -3.3999999521443642491e+38 -3.3999999521443642491e+38 -3.3999999521443642491e+38 -3.3999999521443642491e+38 -3.3999999521443642491e+38 -3.3999999521443642491e+38 -3.3999999521443642491e+38 -3.3999999521443642491e+38 -3.3999999521443642491e+38 -3.3999999521443642491e+38 -3.3999999521443642491e+38 -3.3999999521443642491e+38 -3.3999999521443642491e+38 -3.3999999521443642491e+38 -3.3999999521443642491e+38 -3.3999999521443642491e+38 -3.3999999521443642491e+38 -3.3999999521443642491e+38 -3.3999999521443642491e+38 -3.3999999521443642491e+38 -3.3999999521443642491e+38 -3.3999999521443642491e+38 -3.3999999521443642491e+38 -3.3999999521443642491e+38 -3.3999999521443642491e+38 -3.3999999521443642491e+38 -3.3999999521443642491e+38 -3.3999999521443642491e+38 -3.3999999521443642491e+38 -3.3999999521443642491e+38 -3.3999999521443642491e+38 -3.3999999521443642491e+38 -3.3999999521443642491e+38 -3.3999999521443642491e+38 -3.3999999521443642491e+38 -3.3999999521443642491e+38 -3.3999999521443642491e+38 -3.3999999521443642491e+38 -3.3999999521443642491e+38 -3.3999999521443642491e+38 -3.3999999521443642491e+38 -3.3999999521443642491e+38 -3.3999999521443642491e+38 -3.3999999521443642491e+38 -3.3999999521443642491e+38 -3.3999999521443642491e+38 -3.3999999521443642491e+38 -3.3999999521443642491e+38 -3.3999999521443642491e+38 -3.3999999521443642491e+38 -3.3999999521443642491e+38 -3.3999999521443642491e+38 -3.3999999521443642491e+38 -3.3999999521443642491e+38 -3.3999999521443642491e+38 -3.3999999521443642491e+38 -3.3999999521443642491e+38 -3.3999999521443642491e+38 -3.3999999521443642491e+38 -3.3999999521443642491e+38 -3.3999999521443642491e+38 -3.3999999521443642491e+38 -3.3999999521443642491e+38 -3.3999999521443642491e+38 -3.3999999521443642491e+38 -3.3999999521443642491e+38 -3.3999999521443642491e+38 -3.3999999521443642491e+38 -3.3999999521443642491e+38 -3.3999999521443642491e+38 -3.3999999521443642491e+38 -3.3999999521443642491e+38 -3.3999999521443642491e+38 -3.3999999521443642491e+38 -3.3999999521443642491e+38 -3.3999999521443642491e+38 -3.3999999521443642491e+38 -3.3999999521443642491e+38 -3.3999999521443642491e+38 -3.3999999521443642491e+38 -3.3999999521443642491e+38 -3.3999999521443642491e+38 -3.3999999521443642491e+38 -3.3999999521443642491e+38 -3.3999999521443642491e+38 -3.3999999521443642491e+38 -3.3999999521443642491e+38 -3.3999999521443642491e+38 -3.3999999521443642491e+38 -3.3999999521443642491e+38 -3.3999999521443642491e+38 -3.3999999521443642491e+38 -3.3999999521443642491e+38 -3.3999999521443642491e+38 -3.3999999521443642491e+38 -3.3999999521443642491e+38 -3.3999999521443642491e+38
 -3.3999999521443642491e+38 -3.3999999521443642491e+38 -3.3999999521443642491e+38 -3.3999999521443642491e+38 -3.3999999521443642491e+38 -3.3999999521443642491e+38 -3.3999999521443642491e+38 -3.3999999521443642491e+38 -3.3999999521443642491e+38 -3.3999999521443642491e+38 -3.3999999521443642491e+38 -3.3999999521443642491e+38 -3.3999999521443642491e+38 -3.3999999521443642491e+38 -3.3999999521443642491e+38 -3.3999999521443642491e+38 -3.3999999521443642491e+38 -3.3999999521443642491e+38 -3.3999999521443642491e+38 -3.3999999521443642491e+38 -3.3999999521443642491e+38 -3.3999999521443642491e+38 -3.3999999521443642491e+38 -3.3999999521443642491e+38 -3.3999999521443642491e+38 -3.3999999521443642491e+38 -3.3999999521443642491e+38 -3.3999999521443642491e+38 -3.3999999521443642491e+38 -3.3999999521443642491e+38 -3.3999999521443642491e+38 -3.3999999521443642491e+38 -3.3999999521443642491e+38 -3.3999999521443642491e+38 -3.3999999521443642491e+38 -3.3999999521443642491e+38 -3.3999999521443642491e+38 -3.3999999521443642491e+38 -3.3999999521443642491e+38 -3.3999999521443642491e+38 -3.3999999521443642491e+38 -3.3999999521443642491e+38 -3.3999999521443642491e+38 -3.3999999521443642491e+38 -3.3999999521443642491e+38 -3.3999999521443642491e+38 -3.3999999521443642491e+38 -3.3999999521443642491e+38 -3.3999999521443642491e+38 -3.3999999521443642491e+38 -3.3999999521443642491e+38 -3.3999999521443642491e+38 -3.3999999521443642491e+38 -3.3999999521443642491e+38 -3.3999999521443642491e+38 -3.3999999521443642491e+38 -3.3999999521443642491e+38 -3.3999999521443642491e+38 -3.3999999521443642491e+38 -3.3999999521443642491e+38 -3.3999999521443642491e+38 -3.3999999521443642491e+38 -3.3999999521443642491e+38 -3.3999999521443642491e+38 -3.3999999521443642491e+38 -3.3999999521443642491e+38 -3.3999999521443642491e+38 -3.3999999521443642491e+38 -3.3999999521443642491e+38 -3.3999999521443642491e+38 -3.3999999521443642491e+38 -3.3999999521443642491e+38 -3.3999999521443642491e+38 -3.3999999521443642491e+38 -3.3999999521443642491e+38 -3.3999999521443642491e+38 -3.3999999521443642491e+38 -3.3999999521443642491e+38 -3.3999999521443642491e+38 -3.3999999521443642491e+38 -3.3999999521443642491e+38 -3.3999999521443642491e+38 -3.3999999521443642491e+38 -3.3999999521443642491e+38 10.779166221618652344 10.787500381469726563 10.787500381469726563 10.791666984558105469 10.791666984558105469 10.791666984558105469 10.791666984558105469 10.8125 10.8125 10.816666603088378906 10.820833206176757813 10.829166412353515625 10.84583282470703125 10.891666412353515625 10.904166221618652344 10.925000190734863281 10.925000190734863281 10.925000190734863281 10.920833587646484375 10.925000190734863281 10.920833587646484375 10.920833587646484375 10.887499809265136719 10.862500190734863281 10.845833778381347656 10.829166412353515625 10.783333778381347656 10.820833206176757813 10.774999618530273438 10.762499809265136719 10.754166603088378906 10.770833015441894531 10.75 10.779166221618652344 10.774999618530273438 10.766666412353515625 10.779166221618652344 10.775000572204589844 10.77916717529296875 10.775000572204589844 10.787500381469726563 10.800000190734863281 10.804166793823242188 10.808333396911621094 10.8125 10.8125 10.816666603088378906 10.816666603088378906 10.820833206176757813 10.808333396911621094 10.795833587646484375 10.791666984558105469 10.783333778381347656 10.783333778381347656 10.78333282470703125 10.791666984558105469 10.787500381469726563 10.787500381469726563 10.795833587646484375 10.791666984558105469 10.783333778381347656 10.762499809265136719 10.745833396911621094 10.729166984558105469 10.699999809265136719 10.71666717529296875 10.708333969116210938 10.699999809265136719 10.704166412353515625 10.683333396911621094 10.691666603088378906 10.695833206176757813 10.691666603088378906 10.6875 10.683333396911621094 10.695833206176757813 10.695833206176757813 10.695833206176757813 10.699999809265136719 10.699999809265136719 10.6875 10.699999809265136719 10.695833206176757813 10.704166412353515625 10.708333015441894531 10.729166984558105469 -3.3999999521443642491e+38 -3.3999999521443642491e+38 -3.3999999521443642491e+38 -3.3999999521443642491e+38 -3.3999999521443642491e+38 -3.3999999521443642491e+38 -3.3999999521443642491e+38 -3.3999999521443642491e+38 -3.3999999521443642491e+38 -3.3999999521443642491e+38 -3.3999999521443642491e+38 -3.3999999521443642491e+38 -3.3999999521443642491e+38 -3.3999999521443642491e+38 -3.3999999521443642491e+38 -3.3999999521443642491e+38 -3.3999999521443642491e+38 -3.3999999521443642491e+38 -3.3999999521443642491e+38 -3.3999999521443642491e+38 -3.3999999521443642491e+38 -3.3999999521443642491e+38 -3.3999999521443642491e+38 -3.3999999521443642491e+38 -3.3999999521443642491e+38 -3.3999999521443642491e+38 -3.3999999521443642491e+38 -3.3999999521443642491e+38 -3.3999999521443642491e+38 -3.3999999521443642491e+38 -3.3999999521443642491e+38 -3.3999999521443642491e+38 -3.3999999521443642491e+38 -3.3999999521443642491e+38 -3.3999999521443642491e+38 -3.3999999521443642491e+38 -3.3999999521443642491e+38 -3.3999999521443642491e+38 -3.3999999521443642491e+38 -3.3999999521443642491e+38 -3.3999999521443642491e+38 -3.3999999521443642491e+38 -3.3999999521443642491e+38 -3.3999999521443642491e+38 -3.3999999521443642491e+38 -3.3999999521443642491e+38 -3.3999999521443642491e+38 -3.3999999521443642491e+38 -3.3999999521443642491e+38 -3.3999999521443642491e+38 -3.3999999521443642491e+38 -3.3999999521443642491e+38 -3.3999999521443642491e+38 -3.3999999521443642491e+38 -3.3999999521443642491e+38 -3.3999999521443642491e+38 -3.3999999521443642491e+38 -3.3999999521443642491e+38 -3.3999999521443642491e+38 -3.3999999521443642491e+38 -3.3999999521443642491e+38 -3.3999999521443642491e+38 -3.3999999521443642491e+38 -3.3999999521443642491e+38 -3.3999999521443642491e+38 -3.3999999521443642491e+38 -3.3999999521443642491e+38 -3.3999999521443642491e+38 -3.3999999521443642491e+38 -3.3999999521443642491e+38 -3.3999999521443642491e+38 -3.3999999521443642491e+38 -3.3999999521443642491e+38 -3.3999999521443642491e+38 -3.3999999521443642491e+38 -3.3999999521443642491e+38 -3.3999999521443642491e+38 -3.3999999521443642491e+38 -3.3999999521443642491e+38 -3.3999999521443642491e+38 -3.3999999521443642491e+38 -3.3999999521443642491e+38 -3.3999999521443642491e+38 -3.3999999521443642491e+38 -3.3999999521443642491e+38 -3.3999999521443642491e+38 -3.3999999521443642491e+38 -3.3999999521443642491e+38 -3.3999999521443642491e+38 -3.3999999521443642491e+38 -3.3999999521443642491e+38 -3.3999999521443642491e+38 -3.3999999521443642491e+38 -3.3999999521443642491e+38 -3.3999999521443642491e+38 -3.3999999521443642491e+38 -3.3999999521443642491e+38 -3.3999999521443642491e+38 -3.3999999521443642491e+38 -3.3999999521443642491e+38 -3.3999999521443642491e+38 -3.3999999521443642491e+38 -3.3999999521443642491e+38 -3.3999999521443642491e+38 -3.3999999521443642491e+38 -3.3999999521443642491e+38 -3.3999999521443642491e+38 -3.3999999521443642491e+38 -3.3999999521443642491e+38 -3.3999999521443642491e+38 -3.3999999521443642491e+38 -3.3999999521443642491e+38 -3.3999999521443642491e+38 -3.3999999521443642491e+38 -3.3999999521443642491e+38 -3.3999999521443642491e+38 -3.3999999521443642491e+38 -3.3999999521443642491e+38 -3.3999999521443642491e+38 -3.3999999521443642491e+38 -3.3999999521443642491e+38 -3.3999999521443642491e+38 -3.3999999521443642491e+38 -3.3999999521443642491e+38 -3.3999999521443642491e+38 -3.3999999521443642491e+38 -3.3999999521443642491e+38 -3.3999999521443642491e+38 -3.3999999521443642491e+38 -3.3999999521443642491e+38 -3.3999999521443642491e+38 -3.3999999521443642491e+38 -3.3999999521443642491e+38 -3.3999999521443642491e+38 -3.3999999521443642491e+38 -3.3999999521443642491e+38 -3.3999999521443642491e+38 -3.3999999521443642491e+38 -3.3999999521443642491e+38 -3.3999999521443642491e+38 -3.3999999521443642491e+38 -3.3999999521443642491e+38 -3.3999999521443642491e+38 -3.3999999521443642491e+38 -3.3999999521443642491e+38 -3.3999999521443642491e+38 -3.3999999521443642491e+38 -3.3999999521443642491e+38 -3.3999999521443642491e+38 -3.3999999521443642491e+38 -3.3999999521443642491e+38 -3.3999999521443642491e+38 -3.3999999521443642491e+38 -3.3999999521443642491e+38 -3.3999999521443642491e+38 -3.3999999521443642491e+38 -3.3999999521443642491e+38 -3.3999999521443642491e+38 -3.3999999521443642491e+38 -3.3999999521443642491e+38 -3.3999999521443642491e+38 -3.3999999521443642491e+38 -3.3999999521443642491e+38 -3.3999999521443642491e+38 -3.3999999521443642491e+38 -3.3999999521443642491e+38 -3.3999999521443642491e+38 -3.3999999521443642491e+38 -3.3999999521443642491e+38 -3.3999999521443642491e+38 -3.3999999521443642491e+38 -3.3999999521443642491e+38 -3.3999999521443642491e+38 -3.3999999521443642491e+38 -3.3999999521443642491e+38 -3.3999999521443642491e+38 -3.3999999521443642491e+38 -3.3999999521443642491e+38 -3.3999999521443642491e+38 -3.3999999521443642491e+38 -3.3999999521443642491e+38 -3.3999999521443642491e+38 -3.3999999521443642491e+38 -3.3999999521443642491e+38 -3.3999999521443642491e+38 -3.3999999521443642491e+38 -3.3999999521443642491e+38 -3.3999999521443642491e+38 -3.3999999521443642491e+38 -3.3999999521443642491e+38 -3.3999999521443642491e+38 -3.3999999521443642491e+38 -3.3999999521443642491e+38 -3.3999999521443642491e+38 -3.3999999521443642491e+38 -3.3999999521443642491e+38 -3.3999999521443642491e+38 -3.3999999521443642491e+38 -3.3999999521443642491e+38 -3.3999999521443642491e+38 -3.3999999521443642491e+38 -3.3999999521443642491e+38 -3.3999999521443642491e+38 -3.3999999521443642491e+38 -3.3999999521443642491e+38 -3.3999999521443642491e+38 -3.3999999521443642491e+38 -3.3999999521443642491e+38 -3.3999999521443642491e+38 -3.3999999521443642491e+38 -3.3999999521443642491e+38 -3.3999999521443642491e+38 -3.3999999521443642491e+38 -3.3999999521443642491e+38 -3.3999999521443642491e+38 -3.3999999521443642491e+38 -3.3999999521443642491e+38 -3.3999999521443642491e+38 -3.3999999521443642491e+38 -3.3999999521443642491e+38 -3.3999999521443642491e+38 -3.3999999521443642491e+38 -3.3999999521443642491e+38 -3.3999999521443642491e+38 -3.3999999521443642491e+38 -3.3999999521443642491e+38 -3.3999999521443642491e+38 -3.3999999521443642491e+38 -3.3999999521443642491e+38 -3.3999999521443642491e+38 -3.3999999521443642491e+38 -3.3999999521443642491e+38 -3.3999999521443642491e+38 -3.3999999521443642491e+38 -3.3999999521443642491e+38 -3.3999999521443642491e+38 -3.3999999521443642491e+38 -3.3999999521443642491e+38 -3.3999999521443642491e+38 -3.3999999521443642491e+38 -3.3999999521443642491e+38 -3.3999999521443642491e+38 -3.3999999521443642491e+38 -3.3999999521443642491e+38 -3.3999999521443642491e+38 -3.3999999521443642491e+38 -3.3999999521443642491e+38 -3.3999999521443642491e+38 -3.3999999521443642491e+38 -3.3999999521443642491e+38 -3.3999999521443642491e+38 -3.3999999521443642491e+38 -3.3999999521443642491e+38 -3.3999999521443642491e+38 -3.3999999521443642491e+38 -3.3999999521443642491e+38 -3.3999999521443642491e+38 -3.3999999521443642491e+38 -3.3999999521443642491e+38 -3.3999999521443642491e+38 -3.3999999521443642491e+38 -3.3999999521443642491e+38 -3.3999999521443642491e+38 -3.3999999521443642491e+38 -3.3999999521443642491e+38 -3.3999999521443642491e+38 -3.3999999521443642491e+38 -3.3999999521443642491e+38 -3.3999999521443642491e+38 -3.3999999521443642491e+38 -3.3999999521443642491e+38 -3.3999999521443642491e+38 -3.3999999521443642491e+38 -3.3999999521443642491e+38 -3.3999999521443642491e+38 -3.3999999521443642491e+38 -3.3999999521443642491e+38 -3.3999999521443642491e+38 -3.3999999521443642491e+38 -3.3999999521443642491e+38 -3.3999999521443642491e+38 -3.3999999521443642491e+38 -3.3999999521443642491e+38 -3.3999999521443642491e+38 -3.3999999521443642491e+38 -3.3999999521443642491e+38 -3.3999999521443642491e+38 -3.3999999521443642491e+38 -3.3999999521443642491e+38 -3.3999999521443642491e+38 -3.3999999521443642491e+38 -3.3999999521443642491e+38 -3.3999999521443642491e+38 -3.3999999521443642491e+38 -3.3999999521443642491e+38 -3.3999999521443642491e+38 -3.3999999521443642491e+38 -3.3999999521443642491e+38 -3.3999999521443642491e+38 -3.3999999521443642491e+38 -3.3999999521443642491e+38 -3.3999999521443642491e+38 -3.3999999521443642491e+38 -3.3999999521443642491e+38 -3.3999999521443642491e+38 -3.3999999521443642491e+38 -3.3999999521443642491e+38 -3.3999999521443642491e+38 -3.3999999521443642491e+38 -3.3999999521443642491e+38 -3.3999999521443642491e+38 -3.3999999521443642491e+38 -3.3999999521443642491e+38 -3.3999999521443642491e+38 -3.3999999521443642491e+38 -3.3999999521443642491e+38 -3.3999999521443642491e+38 -3.3999999521443642491e+38 -3.3999999521443642491e+38 -3.3999999521443642491e+38 -3.3999999521443642491e+38 -3.3999999521443642491e+38 -3.3999999521443642491e+38 -3.3999999521443642491e+38 -3.3999999521443642491e+38 -3.3999999521443642491e+38 -3.3999999521443642491e+38 -3.3999999521443642491e+38 -3.3999999521443642491e+38 -3.3999999521443642491e+38 -3.3999999521443642491e+38 -3.3999999521443642491e+38
 -3.3999999521443642491e+38 -3.3999999521443642491e+38 -3.3999999521443642491e+38 -3.3999999521443642491e+38 -3.3999999521443642491e+38 -3.3999999521443642491e+38 -3.3999999521443642491e+38 -3.3999999521443642491e+38 -3.3999999521443642491e+38 -3.3999999521443642491e+38 -3.3999999521443642491e+38 -3.3999999521443642491e+38 -3.3999999521443642491e+38 -3.3999999521443642491e+38 -3.3999999521443642491e+38 -3.3999999521443642491e+38 -3.3999999521443642491e+38 -3.3999999521443642491e+38 -3.3999999521443642491e+38 -3.3999999521443642491e+38 -3.3999999521443642491e+38 -3.3999999521443642491e+38 -3.3999999521443642491e+38 -3.3999999521443642491e+38 -3.3999999521443642491e+38 -3.3999999521443642491e+38 -3.3999999521443642491e+38 -3.3999999521443642491e+38 -3.3999999521443642491e+38 -3.3999999521443642491e+38 -3.3999999521443642491e+38 -3.3999999521443642491e+38 -3.3999999521443642491e+38 -3.3999999521443642491e+38 -3.3999999521443642491e+38 -3.3999999521443642491e+38 -3.3999999521443642491e+38 -3.3999999521443642491e+38 -3.3999999521443642491e+38 -3.3999999521443642491e+38 -3.3999999521443642491e+38 -3.3999999521443642491e+38 -3.3999999521443642491e+38 -3.3999999521443642491e+38 -3.3999999521443642491e+38 -3.3999999521443642491e+38 -3.3999999521443642491e+38 -3.3999999521443642491e+38 -3.3999999521443642491e+38 -3.3999999521443642491e+38 -3.3999999521443642491e+38 -3.3999999521443642491e+38 -3.3999999521443642491e+38 -3.3999999521443642491e+38 -3.3999999521443642491e+38 -3.3999999521443642491e+38 -3.3999999521443642491e+38 -3.3999999521443642491e+38 -3.3999999521443642491e+38 -3.3999999521443642491e+38 -3.3999999521443642491e+38 -3.3999999521443642491e+38 -3.3999999521443642491e+38 -3.3999999521443642491e+38 -3.3999999521443642491e+38 -3.3999999521443642491e+38 -3.3999999521443642491e+38 -3.3999999521443642491e+38 -3.3999999521443642491e+38 -3.3999999521443642491e+38 -3.3999999521443642491e+38 -3.3999999521443642491e+38 -3.3999999521443642491e+38 -3.3999999521443642491e+38 -3.3999999521443642491e+38 -3.3999999521443642491e+38 -3.3999999521443642491e+38 -3.3999999521443642491e+38 -3.3999999521443642491e+38 -3.3999999521443642491e+38 -3.3999999521443642491e+38 -3.3999999521443642491e+38 -3.3999999521443642491e+38 -3.3999999521443642491e+38 -3.3999999521443642491e+38 10.791666984558105469 10.791666984558105469 10.783333778381347656 10.795833587646484375 10.800000190734863281 10.800000190734863281 10.8125 10.824999809265136719 10.829166412353515625 10.829166412353515625 10.845833778381347656 10.887499809265136719 10.925000190734863281 10.9375 10.970833778381347656 10.975000381469726563 10.970833778381347656 10.954166412353515625 10.962499618530273438 10.954166412353515625 10.954166412353515625 10.929166793823242188 10.916666984558105469 10.875 10.854166984558105469 10.850000381469726563 10.837499618530273438 10.84166717529296875 10.8125 10.795833587646484375 10.816666603088378906 10.8125 10.804166793823242188 10.804166793823242188 10.804166793823242188 10.804166793823242188 10.824999809265136719 10.8125 10.804166793823242188 10.816666603088378906 10.8125 10.820833206176757813 10.820833206176757813 10.820833206176757813 10.820833206176757813 10.833333015441894531 10.829166412353515625 10.829166412353515625 10.829166412353515625 10.829166412353515625 10.8125 10.8125 10.808333396911621094 10.808333396911621094 10.808333396911621094 10.800000190734863281 10.795833587646484375 10.795833587646484375 10.795833587646484375 10.783333778381347656 10.774999618530273438 10.762499809265136719 10.729166984558105469 10.708333015441894531 10.729166984558105469 10.712500572204589844 10.71666717529296875 10.725000381469726563 10.725000381469726563 10.708333015441894531 10.720833778381347656 10.71666717529296875 10.712499618530273438 10.704166412353515625 10.695833206176757813 10.699999809265136719 10.704166412353515625 10.704166412353515625 10.699999809265136719 10.695833206176757813 10.704166412353515625 10.704166412353515625 10.712499618530273438 10.737500190734863281 10.737500190734863281 10.754166603088378906 10.766666412353515625 -3.3999999521443642491e+38 -3.3999999521443642491e+38 -3.3999999521443642491e+38 -3.3999999521443642491e+38 -3.3999999521443642491e+38 -3.3999999521443642491e+38 -3.3999999521443642491e+38 -3.3999999521443642491e+38 -3.3999999521443642491e+38 -3.3999999521443642491e+38 -3.3999999521443642491e+38 -3.3999999521443642491e+38 -3.3999999521443642491e+38 -3.3999999521443642491e+38 -3.3999999521443642491e+38 -3.3999999521443642491e+38 -3.3999999521443642491e+38 -3.3999999521443642491e+38 -3.3999999521443642491e+38 -3.3999999521443642491e+38 -3.3999999521443642491e+38 -3.3999999521443642491e+38 -3.3999999521443642491e+38 -3.3999999521443642491e+38 -3.3999999521443642491e+38 -3.3999999521443642491e+38 -3.3999999521443642491e+38 -3.3999999521443642491e+38 -3.3999999521443642491e+38 -3.3999999521443642491e+38 -3.3999999521443642491e+38 -3.3999999521443642491e+38 -3.3999999521443642491e+38 -3.3999999521443642491e+38 -3.3999999521443642491e+38 -3.3999999521443642491e+38 -3.3999999521443642491e+38 -3.3999999521443642491e+38 -3.3999999521443642491e+38 -3.3999999521443642491e+38 -3.3999999521443642491e+38 -3.3999999521443642491e+38 -3.3999999521443642491e+38 -3.3999999521443642491e+38 -3.3999999521443642491e+38 -3.3999999521443642491e+38 -3.3999999521443642491e+38 -3.3999999521443642491e+38 -3.3999999521443642491e+38 -3.3999999521443642491e+38 -3.3999999521443642491e+38 -3.3999999521443642491e+38 -3.3999999521443642491e+38 -3.3999999521443642491e+38 -3.3999999521443642491e+38 -3.3999999521443642491e+38 -3.3999999521443642491e+38 -3.3999999521443642491e+38 -3.3999999521443642491e+38 -3.3999999521443642491e+38 -3.3999999521443642491e+38 -3.3999999521443642491e+38 -3.3999999521443642491e+38 -3.3999999521443642491e+38 -3.3999999521443642491e+38 -3.3999999521443642491e+38 -3.3999999521443642491e+38 -3.3999999521443642491e+38 -3.3999999521443642491e+38 -3.3999999521443642491e+38 -3.3999999521443642491e+38 -3.3999999521443642491e+38 -3.3999999521443642491e+38 -3.3999999521443642491e+38 -3.3999999521443642491e+38 -3.3999999521443642491e+38 -3.3999999521443642491e+38 -3.3999999521443642491e+38 -3.3999999521443642491e+38 -3.3999999521443642491e+38 -3.3999999521443642491e+38 -3.3999999521443642491e+38 -3.3999999521443642491e+38 -3.3999999521443642491e+38 -3.3999999521443642491e+38 -3.3999999521443642491e+38 -3.3999999521443642491e+38 -3.3999999521443642491e+38 -3.3999999521443642491e+38 -3.3999999521443642491e+38 -3.3999999521443642491e+38 -3.3999999521443642491e+38 -3.3999999521443642491e+38 -3.3999999521443642491e+38 -3.3999999521443642491e+38 -3.3999999521443642491e+38 -3.3999999521443642491e+38 -3.3999999521443642491e+38 -3.3999999521443642491e+38 -3.3999999521443642491e+38 -3.3999999521443642491e+38 -3.3999999521443642491e+38 -3.3999999521443642491e+38 -3.3999999521443642491e+38 -3.3999999521443642491e+38 -3.3999999521443642491e+38 -3.3999999521443642491e+38 -3.3999999521443642491e+38 -3.3999999521443642491e+38 -3.3999999521443642491e+38 -3.3999999521443642491e+38 -3.3999999521443642491e+38 -3.3999999521443642491e+38 -3.3999999521443642491e+38 -3.3999999521443642491e+38 -3.3999999521443642491e+38 -3.3999999521443642491e+38 -3.3999999521443642491e+38 -3.3999999521443642491e+38 -3.3999999521443642491e+38 -3.3999999521443642491e+38 -3.3999999521443642491e+38 -3.3999999521443642491e+38 -3.3999999521443642491e+38 -3.3999999521443642491e+38 -3.3999999521443642491e+38 -3.3999999521443642491e+38 -3.3999999521443642491e+38 -3.3999999521443642491e+38 -3.3999999521443642491e+38 -3.3999999521443642491e+38 -3.3999999521443642491e+38 -3.3999999521443642491e+38 -3.3999999521443642491e+38 -3.3999999521443642491e+38 -3.3999999521443642491e+38 -3.3999999521443642491e+38 -3.3999999521443642491e+38 -3.3999999521443642491e+38 -3.3999999521443642491e+38 -3.3999999521443642491e+38 -3.3999999521443642491e+38 -3.3999999521443642491e+38 -3.3999999521443642491e+38 -3.3999999521443642491e+38 -3.3999999521443642491e+38 -3.3999999521443642491e+38 -3.3999999521443642491e+38 -3.3999999521443642491e+38 -3.3999999521443642491e+38 -3.3999999521443642491e+38 -3.3999999521443642491e+38 -3.3999999521443642491e+38 -3.3999999521443642491e+38 -3.3999999521443642491e+38 -3.3999999521443642491e+38 -3.3999999521443642491e+38 -3.3999999521443642491e+38 -3.3999999521443642491e+38 -3.3999999521443642491e+38 -3.3999999521443642491e+38 -3.3999999521443642491e+38 -3.3999999521443642491e+38 -3.3999999521443642491e+38 -3.3999999521443642491e+38 -3.3999999521443642491e+38 -3.3999999521443642491e+38 -3.3999999521443642491e+38 -3.3999999521443642491e+38 -3.3999999521443642491e+38 -3.3999999521443642491e+38 -3.3999999521443642491e+38 -3.3999999521443642491e+38 -3.3999999521443642491e+38 -3.3999999521443642491e+38 -3.3999999521443642491e+38 -3.3999999521443642491e+38 -3.3999999521443642491e+38 -3.3999999521443642491e+38 -3.3999999521443642491e+38 -3.3999999521443642491e+38 -3.3999999521443642491e+38 -3.3999999521443642491e+38 -3.3999999521443642491e+38 -3.3999999521443642491e+38 -3.3999999521443642491e+38 -3.3999999521443642491e+38 -3.3999999521443642491e+38 -3.3999999521443642491e+38 -3.3999999521443642491e+38 -3.3999999521443642491e+38 -3.3999999521443642491e+38 -3.3999999521443642491e+38 -3.3999999521443642491e+38 -3.3999999521443642491e+38 -3.3999999521443642491e+38 -3.3999999521443642491e+38 -3.3999999521443642491e+38 -3.3999999521443642491e+38 -3.3999999521443642491e+38 -3.3999999521443642491e+38 -3.3999999521443642491e+38 -3.3999999521443642491e+38 -3.3999999521443642491e+38 -3.3999999521443642491e+38 -3.3999999521443642491e+38 -3.3999999521443642491e+38 -3.3999999521443642491e+38 -3.3999999521443642491e+38 -3.3999999521443642491e+38 -3.3999999521443642491e+38 -3.3999999521443642491e+38 -3.3999999521443642491e+38 -3.3999999521443642491e+38 -3.3999999521443642491e+38 -3.3999999521443642491e+38 -3.3999999521443642491e+38 -3.3999999521443642491e+38 -3.3999999521443642491e+38 -3.3999999521443642491e+38 -3.3999999521443642491e+38 -3.3999999521443642491e+38 -3.3999999521443642491e+38 -3.3999999521443642491e+38 -3.3999999521443642491e+38 -3.3999999521443642491e+38 -3.3999999521443642491e+38 -3.3999999521443642491e+38 -3.3999999521443642491e+38 -3.3999999521443642491e+38 -3.3999999521443642491e+38 -3.3999999521443642491e+38 -3.3999999521443642491e+38 -3.3999999521443642491e+38 -3.3999999521443642491e+38 -3.3999999521443642491e+38 -3.3999999521443642491e+38 -3.3999999521443642491e+38 -3.3999999521443642491e+38 -3.3999999521443642491e+38 -3.3999999521443642491e+38 -3.3999999521443642491e+38 -3.3999999521443642491e+38 -3.3999999521443642491e+38 -3.3999999521443642491e+38 -3.3999999521443642491e+38 -3.3999999521443642491e+38 -3.3999999521443642491e+38 -3.3999999521443642491e+38 -3.3999999521443642491e+38 -3.3999999521443642491e+38 -3.3999999521443642491e+38 -3.3999999521443642491e+38 -3.3999999521443642491e+38 -3.3999999521443642491e+38 -3.3999999521443642491e+38 -3.3999999521443642491e+38 -3.3999999521443642491e+38 -3.3999999521443642491e+38 -3.3999999521443642491e+38 -3.3999999521443642491e+38 -3.3999999521443642491e+38 -3.3999999521443642491e+38 -3.3999999521443642491e+38 -3.3999999521443642491e+38 -3.3999999521443642491e+38 -3.3999999521443642491e+38 -3.3999999521443642491e+38 -3.3999999521443642491e+38 -3.3999999521443642491e+38 -3.3999999521443642491e+38 -3.3999999521443642491e+38 -3.3999999521443642491e+38 -3.3999999521443642491e+38 -3.3999999521443642491e+38 -3.3999999521443642491e+38 -3.3999999521443642491e+38 -3.3999999521443642491e+38 -3.3999999521443642491e+38 -3.3999999521443642491e+38 -3.3999999521443642491e+38 -3.3999999521443642491e+38 -3.3999999521443642491e+38 -3.3999999521443642491e+38 -3.3999999521443642491e+38 -3.3999999521443642491e+38 -3.3999999521443642491e+38 -3.3999999521443642491e+38 -3.3999999521443642491e+38 -3.3999999521443642491e+38 -3.3999999521443642491e+38 -3.3999999521443642491e+38 -3.3999999521443642491e+38 -3.3999999521443642491e+38 -3.3999999521443642491e+38 -3.3999999521443642491e+38 -3.3999999521443642491e+38 -3.3999999521443642491e+38 -3.3999999521443642491e+38 -3.3999999521443642491e+38 -3.3999999521443642491e+38 -3.3999999521443642491e+38 -3.3999999521443642491e+38 -3.3999999521443642491e+38 -3.3999999521443642491e+38 -3.3999999521443642491e+38 -3.3999999521443642491e+38 -3.3999999521443642491e+38 -3.3999999521443642491e+38 -3.3999999521443642491e+38 -3.3999999521443642491e+38 -3.3999999521443642491e+38 -3.3999999521443642491e+38 -3.3999999521443642491e+38 -3.3999999521443642491e+38 -3.3999999521443642491e+38 -3.3999999521443642491e+38 -3.3999999521443642491e+38 -3.3999999521443642491e+38 -3.3999999521443642491e+38 -3.3999999521443642491e+38 -3.3999999521443642491e+38 -3.3999999521443642491e+38 -3.3999999521443642491e+38 -3.3999999521443642491e+38 -3.3999999521443642491e+38 -3.3999999521443642491e+38 -3.3999999521443642491e+38 -3.3999999521443642491e+38 -3.3999999521443642491e+38
 -3.3999999521443642491e+38 -3.3999999521443642491e+38 -3.3999999521443642491e+38 -3.3999999521443642491e+38 -3.3999999521443642491e+38 -3.3999999521443642491e+38 -3.3999999521443642491e+38 -3.3999999521443642491e+38 -3.3999999521443642491e+38 -3.3999999521443642491e+38 -3.3999999521443642491e+38 -3.3999999521443642491e+38 -3.3999999521443642491e+38 -3.3999999521443642491e+38 -3.3999999521443642491e+38 -3.3999999521443642491e+38 -3.3999999521443642491e+38 -3.3999999521443642491e+38 -3.3999999521443642491e+38 -3.3999999521443642491e+38 -3.3999999521443642491e+38 -3.3999999521443642491e+38 -3.3999999521443642491e+38 -3.3999999521443642491e+38 -3.3999999521443642491e+38 -3.3999999521443642491e+38 -3.3999999521443642491e+38 -3.3999999521443642491e+38 -3.3999999521443642491e+38 -3.3999999521443642491e+38 -3.3999999521443642491e+38 -3.3999999521443642491e+38 -3.3999999521443642491e+38 -3.3999999521443642491e+38 -3.3999999521443642491e+38 -3.3999999521443642491e+38 -3.3999999521443642491e+38 -3.3999999521443642491e+38 -3.3999999521443642491e+38 -3.3999999521443642491e+38 -3.3999999521443642491e+38 -3.3999999521443642491e+38 -3.3999999521443642491e+38 -3.3999999521443642491e+38 -3.3999999521443642491e+38 -3.3999999521443642491e+38 -3.3999999521443642491e+38 -3.3999999521443642491e+38 -3.3999999521443642491e+38 -3.3999999521443642491e+38 -3.3999999521443642491e+38 -3.3999999521443642491e+38 -3.3999999521443642491e+38 -3.3999999521443642491e+38 -3.3999999521443642491e+38 -3.3999999521443642491e+38 -3.3999999521443642491e+38 -3.3999999521443642491e+38 -3.3999999521443642491e+38 -3.3999999521443642491e+38 -3.3999999521443642491e+38 -3.3999999521443642491e+38 -3.3999999521443642491e+38 -3.3999999521443642491e+38 -3.3999999521443642491e+38 -3.3999999521443642491e+38 -3.3999999521443642491e+38 -3.3999999521443642491e+38 -3.3999999521443642491e+38 -3.3999999521443642491e+38 -3.3999999521443642491e+38 -3.3999999521443642491e+38 -3.3999999521443642491e+38 -3.3999999521443642491e+38 -3.3999999521443642491e+38 -3.3999999521443642491e+38 -3.3999999521443642491e+38 -3.3999999521443642491e+38 -3.3999999521443642491e+38 -3.3999999521443642491e+38 -3.3999999521443642491e+38 -3.3999999521443642491e+38 -3.3999999521443642491e+38 10.791666984558105469 10.808333396911621094 10.804166793823242188 10.795833587646484375 10.795833587646484375 10.800000190734863281 10.8125 10.808333396911621094 10.808333396911621094 10.829166412353515625 10.845833778381347656 10.845833778381347656 10.870833396911621094 10.904166221618652344 10.933333396911621094 10.962499618530273438 11.004166603088378906 11.004166603088378906 11.012499809265136719 11.004166603088378906 11.012499809265136719 11.004166603088378906 11 10.979166984558105469 10.9375 10.912500381469726563 10.895833015441894531 10.862500190734863281 10.854166984558105469 10.854166984558105469 10.862500190734863281 10.862500190734863281 10.850000381469726563 10.854166984558105469 10.850000381469726563 10.850000381469726563 10.841666221618652344 10.833333015441894531 10.845833778381347656 10.845833778381347656 10.833333015441894531 10.837499618530273438 10.845833778381347656 10.850000381469726563 10.845833778381347656 10.84583282470703125 10.833333015441894531 10.837499618530273438 10.833333015441894531 10.837499618530273438 10.833333015441894531 10.829166412353515625 10.829166412353515625 10.808333396911621094 10.808333396911621094 10.808333396911621094 10.800000190734863281 10.804166793823242188 10.808333396911621094 10.804166793823242188 10.795833587646484375 10.783333778381347656 10.770833015441894531 10.766666412353515625 10.745833396911621094 10.720833778381347656 10.733333587646484375 10.729166984558105469 10.708333015441894531 10.720833778381347656 10.737500190734863281 10.729166984558105469 10.729166984558105469 10.725000381469726563 10.725000381469726563 10.716666221618652344 10.704166412353515625 10.704166412353515625 10.71666717529296875 10.708333015441894531 10.708333015441894531 10.704166412353515625 10.712499618530273438 10.725000381469726563 10.75 10.754166603088378906 10.762499809265136719 10.774999618530273438 10.795833587646484375 10.787500381469726563 10.783333778381347656 10.791666984558105469 -3.3999999521443642491e+38 -3.3999999521443642491e+38 -3.3999999521443642491e+38 -3.3999999521443642491e+38 -3.3999999521443642491e+38 -3.3999999521443642491e+38 -3.3999999521443642491e+38 -3.3999999521443642491e+38 -3.3999999521443642491e+38 -3.3999999521443642491e+38 -3.3999999521443642491e+38 -3.3999999521443642491e+38 -3.3999999521443642491e+38 -3.3999999521443642491e+38 -3.3999999521443642491e+38 -3.3999999521443642491e+38 -3.3999999521443642491e+38 -3.3999999521443642491e+38 -3.3999999521443642491e+38 -3.3999999521443642491e+38 -3.3999999521443642491e+38 -3.3999999521443642491e+38 -3.3999999521443642491e+38 -3.3999999521443642491e+38 -3.3999999521443642491e+38 -3.3999999521443642491e+38 -3.3999999521443642491e+38 -3.3999999521443642491e+38 -3.3999999521443642491e+38 -3.3999999521443642491e+38 -3.3999999521443642491e+38 -3.3999999521443642491e+38 -3.3999999521443642491e+38 -3.3999999521443642491e+38 -3.3999999521443642491e+38 -3.3999999521443642491e+38 -3.3999999521443642491e+38 -3.3999999521443642491e+38 -3.3999999521443642491e+38 -3.3999999521443642491e+38 -3.3999999521443642491e+38 -3.3999999521443642491e+38 -3.3999999521443642491e+38 -3.3999999521443642491e+38 -3.3999999521443642491e+38 -3.3999999521443642491e+38 -3.3999999521443642491e+38 -3.3999999521443642491e+38 -3.3999999521443642491e+38 -3.3999999521443642491e+38 -3.3999999521443642491e+38 -3.3999999521443642491e+38 -3.3999999521443642491e+38 -3.3999999521443642491e+38 -3.3999999521443642491e+38 -3.3999999521443642491e+38 -3.3999999521443642491e+38 -3.3999999521443642491e+38 -3.3999999521443642491e+38 -3.3999999521443642491e+38 -3.3999999521443642491e+38 -3.3999999521443642491e+38 -3.3999999521443642491e+38 -3.3999999521443642491e+38 -3.3999999521443642491e+38 -3.3999999521443642491e+38 -3.3999999521443642491e+38 -3.3999999521443642491e+38 -3.3999999521443642491e+38 -3.3999999521443642491e+38 -3.3999999521443642491e+38 -3.3999999521443642491e+38 -3.3999999521443642491e+38 -3.3999999521443642491e+38 -3.3999999521443642491e+38 -3.3999999521443642491e+38 -3.3999999521443642491e+38 -3.3999999521443642491e+38 -3.3999999521443642491e+38 -3.3999999521443642491e+38 -3.3999999521443642491e+38 -3.3999999521443642491e+38 -3.3999999521443642491e+38 -3.3999999521443642491e+38 -3.3999999521443642491e+38 -3.3999999521443642491e+38 -3.3999999521443642491e+38 -3.3999999521443642491e+38 -3.3999999521443642491e+38 -3.3999999521443642491e+38 -3.3999999521443642491e+38 -3.3999999521443642491e+38 -3.3999999521443642491e+38 -3.3999999521443642491e+38 -3.3999999521443642491e+38 -3.3999999521443642491e+38 -3.3999999521443642491e+38 -3.3999999521443642491e+38 -3.3999999521443642491e+38 -3.3999999521443642491e+38 -3.3999999521443642491e+38 -3.3999999521443642491e+38 -3.3999999521443642491e+38 -3.3999999521443642491e+38 -3.3999999521443642491e+38 -3.3999999521443642491e+38 -3.3999999521443642491e+38 -3.3999999521443642491e+38 -3.3999999521443642491e+38 -3.3999999521443642491e+38 -3.3999999521443642491e+38 -3.3999999521443642491e+38 -3.3999999521443642491e+38 -3.3999999521443642491e+38 -3.3999999521443642491e+38 -3.3999999521443642491e+38 -3.3999999521443642491e+38 -3.3999999521443642491e+38 -3.3999999521443642491e+38 -3.3999999521443642491e+38 -3.3999999521443642491e+38 -3.3999999521443642491e+38 -3.3999999521443642491e+38 -3.3999999521443642491e+38 -3.3999999521443642491e+38 -3.3999999521443642491e+38 -3.3999999521443642491e+38 -3.3999999521443642491e+38 -3.3999999521443642491e+38 -3.3999999521443642491e+38 -3.3999999521443642491e+38 -3.3999999521443642491e+38 -3.3999999521443642491e+38 -3.3999999521443642491e+38 -3.3999999521443642491e+38 -3.3999999521443642491e+38 -3.3999999521443642491e+38 -3.3999999521443642491e+38 -3.3999999521443642491e+38 -3.3999999521443642491e+38 -3.3999999521443642491e+38 -3.3999999521443642491e+38 -3.3999999521443642491e+38 -3.3999999521443642491e+38 -3.3999999521443642491e+38 -3.3999999521443642491e+38 -3.3999999521443642491e+38 -3.3999999521443642491e+38 -3.3999999521443642491e+38 -3.3999999521443642491e+38 -3.3999999521443642491e+38 -3.3999999521443642491e+38 -3.3999999521443642491e+38 -3.3999999521443642491e+38 -3.3999999521443642491e+38 -3.3999999521443642491e+38 -3.3999999521443642491e+38 -3.3999999521443642491e+38 -3.3999999521443642491e+38 -3.3999999521443642491e+38 -3.3999999521443642491e+38 -3.3999999521443642491e+38 -3.3999999521443642491e+38 -3.3999999521443642491e+38 -3.3999999521443642491e+38 -3.3999999521443642491e+38 -3.3999999521443642491e+38 -3.3999999521443642491e+38 -3.3999999521443642491e+38 -3.3999999521443642491e+38 -3.3999999521443642491e+38 -3.3999999521443642491e+38 -3.3999999521443642491e+38 -3.3999999521443642491e+38 -3.3999999521443642491e+38 -3.3999999521443642491e+38 -3.3999999521443642491e+38 -3.3999999521443642491e+38 -3.3999999521443642491e+38 -3.3999999521443642491e+38 -3.3999999521443642491e+38 -3.3999999521443642491e+38 -3.3999999521443642491e+38 -3.3999999521443642491e+38 -3.3999999521443642491e+38 -3.3999999521443642491e+38 -3.3999999521443642491e+38 -3.3999999521443642491e+38 -3.3999999521443642491e+38 -3.3999999521443642491e+38 -3.3999999521443642491e+38 -3.3999999521443642491e+38 -3.3999999521443642491e+38 -3.3999999521443642491e+38 -3.3999999521443642491e+38 -3.3999999521443642491e+38 -3.3999999521443642491e+38 -3.3999999521443642491e+38 -3.3999999521443642491e+38 -3.3999999521443642491e+38 -3.3999999521443642491e+38 -3.3999999521443642491e+38 -3.3999999521443642491e+38 -3.3999999521443642491e+38 -3.3999999521443642491e+38 -3.3999999521443642491e+38 -3.3999999521443642491e+38 -3.3999999521443642491e+38 -3.3999999521443642491e+38 -3.3999999521443642491e+38 -3.3999999521443642491e+38 -3.3999999521443642491e+38 -3.3999999521443642491e+38 -3.3999999521443642491e+38 -3.3999999521443642491e+38 -3.3999999521443642491e+38 -3.3999999521443642491e+38 -3.3999999521443642491e+38 -3.3999999521443642491e+38 -3.3999999521443642491e+38 -3.3999999521443642491e+38 -3.3999999521443642491e+38 -3.3999999521443642491e+38 -3.3999999521443642491e+38 -3.3999999521443642491e+38 -3.3999999521443642491e+38 -3.3999999521443642491e+38 -3.3999999521443642491e+38 -3.3999999521443642491e+38 -3.3999999521443642491e+38 -3.3999999521443642491e+38 -3.3999999521443642491e+38 -3.3999999521443642491e+38 -3.3999999521443642491e+38 -3.3999999521443642491e+38 -3.3999999521443642491e+38 -3.3999999521443642491e+38 -3.3999999521443642491e+38 -3.3999999521443642491e+38 -3.3999999521443642491e+38 -3.3999999521443642491e+38 -3.3999999521443642491e+38 -3.3999999521443642491e+38 -3.3999999521443642491e+38 -3.3999999521443642491e+38 -3.3999999521443642491e+38 -3.3999999521443642491e+38 -3.3999999521443642491e+38 -3.3999999521443642491e+38 -3.3999999521443642491e+38 -3.3999999521443642491e+38 -3.3999999521443642491e+38 -3.3999999521443642491e+38 -3.3999999521443642491e+38 -3.3999999521443642491e+38 -3.3999999521443642491e+38 -3.3999999521443642491e+38 -3.3999999521443642491e+38 -3.3999999521443642491e+38 -3.3999999521443642491e+38 -3.3999999521443642491e+38 -3.3999999521443642491e+38 -3.3999999521443642491e+38 -3.3999999521443642491e+38 -3.3999999521443642491e+38 -3.3999999521443642491e+38 -3.3999999521443642491e+38 -3.3999999521443642491e+38 -3.3999999521443642491e+38 -3.3999999521443642491e+38 -3.3999999521443642491e+38 -3.3999999521443642491e+38 -3.3999999521443642491e+38 -3.3999999521443642491e+38 -3.3999999521443642491e+38 -3.3999999521443642491e+38 -3.3999999521443642491e+38 -3.3999999521443642491e+38 -3.3999999521443642491e+38 -3.3999999521443642491e+38 -3.3999999521443642491e+38 -3.3999999521443642491e+38 -3.3999999521443642491e+38 -3.3999999521443642491e+38 -3.3999999521443642491e+38 -3.3999999521443642491e+38 -3.3999999521443642491e+38 -3.3999999521443642491e+38 -3.3999999521443642491e+38 -3.3999999521443642491e+38 -3.3999999521443642491e+38 -3.3999999521443642491e+38 -3.3999999521443642491e+38 -3.3999999521443642491e+38 -3.3999999521443642491e+38 -3.3999999521443642491e+38 -3.3999999521443642491e+38 -3.3999999521443642491e+38 -3.3999999521443642491e+38 -3.3999999521443642491e+38 -3.3999999521443642491e+38 -3.3999999521443642491e+38 -3.3999999521443642491e+38 -3.3999999521443642491e+38 -3.3999999521443642491e+38 -3.3999999521443642491e+38 -3.3999999521443642491e+38 -3.3999999521443642491e+38 -3.3999999521443642491e+38 -3.3999999521443642491e+38 -3.3999999521443642491e+38 -3.3999999521443642491e+38 -3.3999999521443642491e+38 -3.3999999521443642491e+38 -3.3999999521443642491e+38 -3.3999999521443642491e+38 -3.3999999521443642491e+38 -3.3999999521443642491e+38 -3.3999999521443642491e+38 -3.3999999521443642491e+38 -3.3999999521443642491e+38 -3.3999999521443642491e+38 -3.3999999521443642491e+38 -3.3999999521443642491e+38 -3.3999999521443642491e+38 -3.3999999521443642491e+38 -3.3999999521443642491e+38
 -3.3999999521443642491e+38 -3.3999999521443642491e+38 -3.3999999521443642491e+38 -3.3999999521443642491e+38 -3.3999999521443642491e+38 -3.3999999521443642491e+38 -3.3999999521443642491e+38 -3.3999999521443642491e+38 -3.3999999521443642491e+38 -3.3999999521443642491e+38 -3.3999999521443642491e+38 -3.3999999521443642491e+38 -3.3999999521443642491e+38 -3.3999999521443642491e+38 -3.3999999521443642491e+38 -3.3999999521443642491e+38 -3.3999999521443642491e+38 -3.3999999521443642491e+38 -3.3999999521443642491e+38 -3.3999999521443642491e+38 -3.3999999521443642491e+38 -3.3999999521443642491e+38 -3.3999999521443642491e+38 -3.3999999521443642491e+38 -3.3999999521443642491e+38 -3.3999999521443642491e+38 -3.3999999521443642491e+38 -3.3999999521443642491e+38 -3.3999999521443642491e+38 -3.3999999521443642491e+38 -3.3999999521443642491e+38 -3.3999999521443642491e+38 -3.3999999521443642491e+38 -3.3999999521443642491e+38 -3.3999999521443642491e+38 -3.3999999521443642491e+38 -3.3999999521443642491e+38 -3.3999999521443642491e+38 -3.3999999521443642491e+38 -3.3999999521443642491e+38 -3.3999999521443642491e+38 -3.3999999521443642491e+38 -3.3999999521443642491e+38 -3.3999999521443642491e+38 -3.3999999521443642491e+38 -3.3999999521443642491e+38 -3.3999999521443642491e+38 -3.3999999521443642491e+38 -3.3999999521443642491e+38 -3.3999999521443642491e+38 -3.3999999521443642491e+38 -3.3999999521443642491e+38 -3.3999999521443642491e+38 -3.3999999521443642491e+38 -3.3999999521443642491e+38 -3.3999999521443642491e+38 -3.3999999521443642491e+38 -3.3999999521443642491e+38 -3.3999999521443642491e+38 -3.3999999521443642491e+38 -3.3999999521443642491e+38 -3.3999999521443642491e+38 -3.3999999521443642491e+38 -3.3999999521443642491e+38 -3.3999999521443642491e+38 -3.3999999521443642491e+38 -3.3999999521443642491e+38 -3.3999999521443642491e+38 -3.3999999521443642491e+38 -3.3999999521443642491e+38 -3.3999999521443642491e+38 -3.3999999521443642491e+38 -3.3999999521443642491e+38 -3.3999999521443642491e+38 -3.3999999521443642491e+38 -3.3999999521443642491e+38 -3.3999999521443642491e+38 -3.3999999521443642491e+38 -3.3999999521443642491e+38 -3.3999999521443642491e+38 -3.3999999521443642491e+38 10.774999618530273438 10.77916717529296875 10.791666984558105469 10.800000190734863281 10.800000190734863281 10.804166793823242188 10.808333396911621094 10.804166793823242188 10.804166793823242188 10.816666603088378906 10.824999809265136719 10.829166412353515625 10.84166717529296875 10.845833778381347656 10.883333206176757813 10.912500381469726563 10.954166412353515625 10.983333587646484375 11.020833015441894531 11.050000190734863281 11.041666984558105469 11.033333778381347656 11.029166221618652344 11.020833015441894531 11.016666412353515625 10.995833396911621094 10.962499618530273438 10.933333396911621094 10.912500381469726563 10.899999618530273438 10.883333206176757813 10.862500190734863281 10.870833396911621094 10.891666412353515625 10.887499809265136719 10.879166603088378906 10.879166603088378906 10.883333206176757813 10.883333206176757813 10.879166603088378906 10.875 10.870833396911621094 10.866666793823242188 10.866666793823242188 10.866666793823242188 10.858333587646484375 10.845833778381347656 10.858333587646484375 10.862500190734863281 10.862500190734863281 10.841666221618652344 10.837499618530273438 10.833333015441894531 10.829166412353515625 10.833333015441894531 10.824999809265136719 10.833333015441894531 10.829166412353515625 10.820833206176757813 10.8125 10.808333396911621094 10.8125 10.808333396911621094 10.787500381469726563 10.783333778381347656 10.770833015441894531 10.758333206176757813 10.754166603088378906 10.75 10.733333587646484375 10.745833396911621094 10.75 10.737500190734863281 10.741666793823242188 10.729166984558105469 10.729166984558105469 10.729166984558105469 10.725000381469726563 10.729166984558105469 10.725000381469726563 10.725000381469726563 10.712499618530273438 10.712499618530273438 10.704166412353515625 10.720833778381347656 10.758333206176757813 10.762499809265136719 10.766666412353515625 10.774999618530273438 10.791666984558105469 10.804166793823242188 10.800000190734863281 10.800000190734863281 -3.3999999521443642491e+38 -3.3999999521443642491e+38 -3.3999999521443642491e+38 -3.3999999521443642491e+38 -3.3999999521443642491e+38 -3.3999999521443642491e+38 -3.3999999521443642491e+38 -3.3999999521443642491e+38 -3.3999999521443642491e+38 -3.3999999521443642491e+38 -3.3999999521443642491e+38 -3.3999999521443642491e+38 -3.3999999521443642491e+38 -3.3999999521443642491e+38 -3.3999999521443642491e+38 -3.3999999521443642491e+38 -3.3999999521443642491e+38 -3.3999999521443642491e+38 -3.3999999521443642491e+38 -3.3999999521443642491e+38 -3.3999999521443642491e+38 -3.3999999521443642491e+38 -3.3999999521443642491e+38 -3.3999999521443642491e+38 -3.3999999521443642491e+38 -3.3999999521443642491e+38 -3.3999999521443642491e+38 -3.3999999521443642491e+38 -3.3999999521443642491e+38 -3.3999999521443642491e+38 -3.3999999521443642491e+38 -3.3999999521443642491e+38 -3.3999999521443642491e+38 -3.3999999521443642491e+38 -3.3999999521443642491e+38 -3.3999999521443642491e+38 -3.3999999521443642491e+38 -3.3999999521443642491e+38 -3.3999999521443642491e+38 -3.3999999521443642491e+38 -3.3999999521443642491e+38 -3.3999999521443642491e+38 -3.3999999521443642491e+38 -3.3999999521443642491e+38 -3.3999999521443642491e+38 -3.3999999521443642491e+38 -3.3999999521443642491e+38 -3.3999999521443642491e+38 -3.3999999521443642491e+38 -3.3999999521443642491e+38 -3.3999999521443642491e+38 -3.3999999521443642491e+38 -3.3999999521443642491e+38 -3.3999999521443642491e+38 -3.3999999521443642491e+38 -3.3999999521443642491e+38 -3.3999999521443642491e+38 -3.3999999521443642491e+38 -3.3999999521443642491e+38 -3.3999999521443642491e+38 -3.3999999521443642491e+38 -3.3999999521443642491e+38 -3.3999999521443642491e+38 -3.3999999521443642491e+38 -3.3999999521443642491e+38 -3.3999999521443642491e+38 -3.3999999521443642491e+38 -3.3999999521443642491e+38 -3.3999999521443642491e+38 -3.3999999521443642491e+38 -3.3999999521443642491e+38 -3.3999999521443642491e+38 -3.3999999521443642491e+38 -3.3999999521443642491e+38 -3.3999999521443642491e+38 -3.3999999521443642491e+38 -3.3999999521443642491e+38 -3.3999999521443642491e+38 -3.3999999521443642491e+38 -3.3999999521443642491e+38 -3.3999999521443642491e+38 -3.3999999521443642491e+38 -3.3999999521443642491e+38 -3.3999999521443642491e+38 -3.3999999521443642491e+38 -3.3999999521443642491e+38 -3.3999999521443642491e+38 -3.3999999521443642491e+38 -3.3999999521443642491e+38 -3.3999999521443642491e+38 -3.3999999521443642491e+38 -3.3999999521443642491e+38 -3.3999999521443642491e+38 -3.3999999521443642491e+38 -3.3999999521443642491e+38 -3.3999999521443642491e+38 -3.3999999521443642491e+38 -3.3999999521443642491e+38 -3.3999999521443642491e+38 -3.3999999521443642491e+38 -3.3999999521443642491e+38 -3.3999999521443642491e+38 -3.3999999521443642491e+38 -3.3999999521443642491e+38 -3.3999999521443642491e+38 -3.3999999521443642491e+38 -3.3999999521443642491e+38 -3.3999999521443642491e+38 -3.3999999521443642491e+38 -3.3999999521443642491e+38 -3.3999999521443642491e+38 -3.3999999521443642491e+38 -3.3999999521443642491e+38 -3.3999999521443642491e+38 -3.3999999521443642491e+38 -3.3999999521443642491e+38 -3.3999999521443642491e+38 -3.3999999521443642491e+38 -3.3999999521443642491e+38 -3.3999999521443642491e+38 -3.3999999521443642491e+38 -3.3999999521443642491e+38 -3.3999999521443642491e+38 -3.3999999521443642491e+38 -3.3999999521443642491e+38 -3.3999999521443642491e+38 -3.3999999521443642491e+38 -3.3999999521443642491e+38 -3.3999999521443642491e+38 -3.3999999521443642491e+38 -3.3999999521443642491e+38 -3.3999999521443642491e+38 -3.3999999521443642491e+38 -3.3999999521443642491e+38 -3.3999999521443642491e+38 -3.3999999521443642491e+38 -3.3999999521443642491e+38 -3.3999999521443642491e+38 -3.3999999521443642491e+38 -3.3999999521443642491e+38 -3.3999999521443642491e+38 -3.3999999521443642491e+38 -3.3999999521443642491e+38 -3.3999999521443642491e+38 -3.3999999521443642491e+38 -3.3999999521443642491e+38 -3.3999999521443642491e+38 -3.3999999521443642491e+38 -3.3999999521443642491e+38 -3.3999999521443642491e+38 -3.3999999521443642491e+38 -3.3999999521443642491e+38 -3.3999999521443642491e+38 -3.3999999521443642491e+38 -3.3999999521443642491e+38 -3.3999999521443642491e+38 -3.3999999521443642491e+38 -3.3999999521443642491e+38 -3.3999999521443642491e+38 -3.3999999521443642491e+38 -3.3999999521443642491e+38 -3.3999999521443642491e+38 -3.3999999521443642491e+38 -3.3999999521443642491e+38 -3.3999999521443642491e+38 -3.3999999521443642491e+38 -3.3999999521443642491e+38 -3.3999999521443642491e+38 -3.3999999521443642491e+38 -3.3999999521443642491e+38 -3.3999999521443642491e+38 -3.3999999521443642491e+38 -3.3999999521443642491e+38 -3.3999999521443642491e+38 -3.3999999521443642491e+38 -3.3999999521443642491e+38 -3.3999999521443642491e+38 -3.3999999521443642491e+38 -3.3999999521443642491e+38 -3.3999999521443642491e+38 -3.3999999521443642491e+38 -3.3999999521443642491e+38 -3.3999999521443642491e+38 -3.3999999521443642491e+38 -3.3999999521443642491e+38 -3.3999999521443642491e+38 -3.3999999521443642491e+38 -3.3999999521443642491e+38 -3.3999999521443642491e+38 -3.3999999521443642491e+38 -3.3999999521443642491e+38 -3.3999999521443642491e+38 -3.3999999521443642491e+38 -3.3999999521443642491e+38 -3.3999999521443642491e+38 -3.3999999521443642491e+38 -3.3999999521443642491e+38 -3.3999999521443642491e+38 -3.3999999521443642491e+38 -3.3999999521443642491e+38 -3.3999999521443642491e+38 -3.3999999521443642491e+38 -3.3999999521443642491e+38 -3.3999999521443642491e+38 -3.3999999521443642491e+38 -3.3999999521443642491e+38 -3.3999999521443642491e+38 -3.3999999521443642491e+38 -3.3999999521443642491e+38 -3.3999999521443642491e+38 -3.3999999521443642491e+38 -3.3999999521443642491e+38 -3.3999999521443642491e+38 -3.3999999521443642491e+38 -3.3999999521443642491e+38 -3.3999999521443642491e+38 -3.3999999521443642491e+38 -3.3999999521443642491e+38 -3.3999999521443642491e+38 -3.3999999521443642491e+38 -3.3999999521443642491e+38 -3.3999999521443642491e+38 -3.3999999521443642491e+38 -3.3999999521443642491e+38 -3.3999999521443642491e+38 -3.3999999521443642491e+38 -3.3999999521443642491e+38 -3.3999999521443642491e+38 -3.3999999521443642491e+38 -3.3999999521443642491e+38 -3.3999999521443642491e+38 -3.3999999521443642491e+38 -3.3999999521443642491e+38 -3.3999999521443642491e+38 -3.3999999521443642491e+38 -3.3999999521443642491e+38 -3.3999999521443642491e+38 -3.3999999521443642491e+38 -3.3999999521443642491e+38 -3.3999999521443642491e+38 -3.3999999521443642491e+38 -3.3999999521443642491e+38 -3.3999999521443642491e+38 -3.3999999521443642491e+38 -3.3999999521443642491e+38 -3.3999999521443642491e+38 -3.3999999521443642491e+38 -3.3999999521443642491e+38 -3.3999999521443642491e+38 -3.3999999521443642491e+38 -3.3999999521443642491e+38 -3.3999999521443642491e+38 -3.3999999521443642491e+38 -3.3999999521443642491e+38 -3.3999999521443642491e+38 -3.3999999521443642491e+38 -3.3999999521443642491e+38 -3.3999999521443642491e+38 -3.3999999521443642491e+38 -3.3999999521443642491e+38 -3.3999999521443642491e+38 -3.3999999521443642491e+38 -3.3999999521443642491e+38 -3.3999999521443642491e+38 -3.3999999521443642491e+38 -3.3999999521443642491e+38 -3.3999999521443642491e+38 -3.3999999521443642491e+38 -3.3999999521443642491e+38 -3.3999999521443642491e+38 -3.3999999521443642491e+38 -3.3999999521443642491e+38 -3.3999999521443642491e+38 -3.3999999521443642491e+38 -3.3999999521443642491e+38 -3.3999999521443642491e+38 -3.3999999521443642491e+38 -3.3999999521443642491e+38 -3.3999999521443642491e+38 -3.3999999521443642491e+38 -3.3999999521443642491e+38 -3.3999999521443642491e+38 -3.3999999521443642491e+38 -3.3999999521443642491e+38 -3.3999999521443642491e+38 -3.3999999521443642491e+38 -3.3999999521443642491e+38 -3.3999999521443642491e+38 -3.3999999521443642491e+38 -3.3999999521443642491e+38 -3.3999999521443642491e+38 -3.3999999521443642491e+38 -3.3999999521443642491e+38 -3.3999999521443642491e+38 -3.3999999521443642491e+38 -3.3999999521443642491e+38 -3.3999999521443642491e+38 -3.3999999521443642491e+38 -3.3999999521443642491e+38 -3.3999999521443642491e+38 -3.3999999521443642491e+38 -3.3999999521443642491e+38 -3.3999999521443642491e+38 -3.3999999521443642491e+38 -3.3999999521443642491e+38 -3.3999999521443642491e+38 -3.3999999521443642491e+38 -3.3999999521443642491e+38 -3.3999999521443642491e+38 -3.3999999521443642491e+38 -3.3999999521443642491e+38 -3.3999999521443642491e+38 -3.3999999521443642491e+38 -3.3999999521443642491e+38 -3.3999999521443642491e+38 -3.3999999521443642491e+38 -3.3999999521443642491e+38 -3.3999999521443642491e+38 -3.3999999521443642491e+38 -3.3999999521443642491e+38 -3.3999999521443642491e+38 -3.3999999521443642491e+38 -3.3999999521443642491e+38 -3.3999999521443642491e+38 -3.3999999521443642491e+38 -3.3999999521443642491e+38 -3.3999999521443642491e+38 -3.3999999521443642491e+38
 -3.3999999521443642491e+38 -3.3999999521443642491e+38 -3.3999999521443642491e+38 -3.3999999521443642491e+38 -3.3999999521443642491e+38 -3.3999999521443642491e+38 -3.3999999521443642491e+38 -3.3999999521443642491e+38 -3.3999999521443642491e+38 -3.3999999521443642491e+38 -3.3999999521443642491e+38 -3.3999999521443642491e+38 -3.3999999521443642491e+38 -3.3999999521443642491e+38 -3.3999999521443642491e+38 -3.3999999521443642491e+38 -3.3999999521443642491e+38 -3.3999999521443642491e+38 -3.3999999521443642491e+38 -3.3999999521443642491e+38 -3.3999999521443642491e+38 -3.3999999521443642491e+38 -3.3999999521443642491e+38 -3.3999999521443642491e+38 -3.3999999521443642491e+38 -3.3999999521443642491e+38 -3.3999999521443642491e+38 -3.3999999521443642491e+38 -3.3999999521443642491e+38 -3.3999999521443642491e+38 -3.3999999521443642491e+38 -3.3999999521443642491e+38 -3.3999999521443642491e+38 -3.3999999521443642491e+38 -3.3999999521443642491e+38 -3.3999999521443642491e+38 -3.3999999521443642491e+38 -3.3999999521443642491e+38 -3.3999999521443642491e+38 -3.3999999521443642491e+38 -3.3999999521443642491e+38 -3.3999999521443642491e+38 -3.3999999521443642491e+38 -3.3999999521443642491e+38 -3.3999999521443642491e+38 -3.3999999521443642491e+38 -3.3999999521443642491e+38 -3.3999999521443642491e+38 -3.3999999521443642491e+38 -3.3999999521443642491e+38 -3.3999999521443642491e+38 -3.3999999521443642491e+38 -3.3999999521443642491e+38 -3.3999999521443642491e+38 -3.3999999521443642491e+38 -3.3999999521443642491e+38 -3.3999999521443642491e+38 -3.3999999521443642491e+38 -3.3999999521443642491e+38 -3.3999999521443642491e+38 -3.3999999521443642491e+38 -3.3999999521443642491e+38 -3.3999999521443642491e+38 -3.3999999521443642491e+38 -3.3999999521443642491e+38 -3.3999999521443642491e+38 -3.3999999521443642491e+38 -3.3999999521443642491e+38 -3.3999999521443642491e+38 -3.3999999521443642491e+38 -3.3999999521443642491e+38 -3.3999999521443642491e+38 -3.3999999521443642491e+38 -3.3999999521443642491e+38 -3.3999999521443642491e+38 -3.3999999521443642491e+38 -3.3999999521443642491e+38 -3.3999999521443642491e+38 10.729166984558105469 10.737500190734863281 10.762499809265136719 10.795833587646484375 10.791666984558105469 10.791666984558105469 10.795833587646484375 10.8125 10.8125 10.8125 10.804166793823242188 10.800000190734863281 10.808333396911621094 10.800000190734863281 10.8125 10.833333015441894531 10.845833778381347656 10.887499809265136719 10.916666984558105469 10.941666603088378906 10.962499618530273438 10.995833396911621094 11.012499809265136719 11.020833015441894531 11.024999618530273438 11.016666412353515625 11.004166603088378906 11.004166603088378906 10.987500190734863281 10.970833778381347656 10.945833206176757813 10.916666984558105469 10.895833015441894531 10.899999618530273438 10.912500381469726563 10.916666984558105469 10.908333778381347656 10.891666412353515625 10.883333206176757813 10.879166603088378906 10.870833396911621094 10.887499809265136719 10.883333206176757813 10.879166603088378906 10.850000381469726563 10.850000381469726563 10.845833778381347656 10.845833778381347656 10.854166984558105469 10.858333587646484375 10.875 10.862500190734863281 10.858333587646484375 10.858333587646484375 10.845833778381347656 10.845833778381347656 10.837499618530273438 10.837499618530273438 10.850000381469726563 10.854166984558105469 10.845833778381347656 10.845833778381347656 10.841666221618652344 10.829166412353515625 10.829166412353515625 10.816666603088378906 10.816666603088378906 10.808333396911621094 10.791666984558105469 10.783333778381347656 10.770833015441894531 10.766666412353515625 10.770833015441894531 10.770833015441894531 10.779166221618652344 10.770833015441894531 10.758333206176757813 10.754166603088378906 10.758333206176757813 10.741666793823242188 10.75 10.758333206176757813 10.741666793823242188 10.737500190734863281 10.733333587646484375 10.737500190734863281 10.725000381469726563 10.737500190734863281 10.758333206176757813 10.766666412353515625 10.791666984558105469 10.804166793823242188 10.800000190734863281 10.795833587646484375 10.8125 10.808333396911621094 10.816666603088378906 10.833333015441894531 -3.3999999521443642491e+38 -3.3999999521443642491e+38 -3.3999999521443642491e+38 -3.3999999521443642491e+38 -3.3999999521443642491e+38 -3.3999999521443642491e+38 -3.3999999521443642491e+38 -3.3999999521443642491e+38 -3.3999999521443642491e+38 -3.3999999521443642491e+38 -3.3999999521443642491e+38 -3.3999999521443642491e+38 -3.3999999521443642491e+38 -3.3999999521443642491e+38 -3.3999999521443642491e+38 -3.3999999521443642491e+38 -3.3999999521443642491e+38 -3.3999999521443642491e+38 -3.3999999521443642491e+38 -3.3999999521443642491e+38 -3.3999999521443642491e+38 -3.3999999521443642491e+38 -3.3999999521443642491e+38 -3.3999999521443642491e+38 -3.3999999521443642491e+38 -3.3999999521443642491e+38 -3.3999999521443642491e+38 -3.3999999521443642491e+38 -3.3999999521443642491e+38 -3.3999999521443642491e+38 -3.3999999521443642491e+38 -3.3999999521443642491e+38 -3.3999999521443642491e+38 -3.3999999521443642491e+38 -3.3999999521443642491e+38 -3.3999999521443642491e+38 -3.3999999521443642491e+38 -3.3999999521443642491e+38 -3.3999999521443642491e+38 -3.3999999521443642491e+38 -3.3999999521443642491e+38 -3.3999999521443642491e+38 -3.3999999521443642491e+38 -3.3999999521443642491e+38 -3.3999999521443642491e+38 -3.3999999521443642491e+38 -3.3999999521443642491e+38 -3.3999999521443642491e+38 -3.3999999521443642491e+38 -3.3999999521443642491e+38 -3.3999999521443642491e+38 -3.3999999521443642491e+38 -3.3999999521443642491e+38 -3.3999999521443642491e+38 -3.3999999521443642491e+38 -3.3999999521443642491e+38 -3.3999999521443642491e+38 -3.3999999521443642491e+38 -3.3999999521443642491e+38 -3.3999999521443642491e+38 -3.3999999521443642491e+38 -3.3999999521443642491e+38 -3.3999999521443642491e+38 -3.3999999521443642491e+38 -3.3999999521443642491e+38 -3.3999999521443642491e+38 -3.3999999521443642491e+38 -3.3999999521443642491e+38 -3.3999999521443642491e+38 -3.3999999521443642491e+38 -3.3999999521443642491e+38 -3.3999999521443642491e+38 -3.3999999521443642491e+38 -3.3999999521443642491e+38 -3.3999999521443642491e+38 -3.3999999521443642491e+38 -3.3999999521443642491e+38 -3.3999999521443642491e+38 -3.3999999521443642491e+38 -3.3999999521443642491e+38 -3.3999999521443642491e+38 -3.3999999521443642491e+38 -3.3999999521443642491e+38 -3.3999999521443642491e+38 -3.3999999521443642491e+38 -3.3999999521443642491e+38 -3.3999999521443642491e+38 -3.3999999521443642491e+38 -3.3999999521443642491e+38 -3.3999999521443642491e+38 -3.3999999521443642491e+38 -3.3999999521443642491e+38 -3.3999999521443642491e+38 -3.3999999521443642491e+38 -3.3999999521443642491e+38 -3.3999999521443642491e+38 -3.3999999521443642491e+38 -3.3999999521443642491e+38 -3.3999999521443642491e+38 -3.3999999521443642491e+38 -3.3999999521443642491e+38 -3.3999999521443642491e+38 -3.3999999521443642491e+38 -3.3999999521443642491e+38 -3.3999999521443642491e+38 -3.3999999521443642491e+38 -3.3999999521443642491e+38 -3.3999999521443642491e+38 -3.3999999521443642491e+38 -3.3999999521443642491e+38 -3.3999999521443642491e+38 -3.3999999521443642491e+38 -3.3999999521443642491e+38 -3.3999999521443642491e+38 -3.3999999521443642491e+38 -3.3999999521443642491e+38 -3.3999999521443642491e+38 -3.3999999521443642491e+38 -3.3999999521443642491e+38 -3.3999999521443642491e+38 -3.3999999521443642491e+38 -3.3999999521443642491e+38 -3.3999999521443642491e+38 -3.3999999521443642491e+38 -3.3999999521443642491e+38 -3.3999999521443642491e+38 -3.3999999521443642491e+38 -3.3999999521443642491e+38 -3.3999999521443642491e+38 -3.3999999521443642491e+38 -3.3999999521443642491e+38 -3.3999999521443642491e+38 -3.3999999521443642491e+38 -3.3999999521443642491e+38 -3.3999999521443642491e+38 -3.3999999521443642491e+38 -3.3999999521443642491e+38 -3.3999999521443642491e+38 -3.3999999521443642491e+38 -3.3999999521443642491e+38 -3.3999999521443642491e+38 -3.3999999521443642491e+38 -3.3999999521443642491e+38 -3.3999999521443642491e+38 -3.3999999521443642491e+38 -3.3999999521443642491e+38 -3.3999999521443642491e+38 -3.3999999521443642491e+38 -3.3999999521443642491e+38 -3.3999999521443642491e+38 -3.3999999521443642491e+38 -3.3999999521443642491e+38 -3.3999999521443642491e+38 -3.3999999521443642491e+38 -3.3999999521443642491e+38 -3.3999999521443642491e+38 -3.3999999521443642491e+38 -3.3999999521443642491e+38 -3.3999999521443642491e+38 -3.3999999521443642491e+38 -3.3999999521443642491e+38 -3.3999999521443642491e+38 -3.3999999521443642491e+38 -3.3999999521443642491e+38 -3.3999999521443642491e+38 -3.3999999521443642491e+38 -3.3999999521443642491e+38 -3.3999999521443642491e+38 -3.3999999521443642491e+38 -3.3999999521443642491e+38 -3.3999999521443642491e+38 -3.3999999521443642491e+38 -3.3999999521443642491e+38 -3.3999999521443642491e+38 -3.3999999521443642491e+38 -3.3999999521443642491e+38 -3.3999999521443642491e+38 -3.3999999521443642491e+38 -3.3999999521443642491e+38 -3.3999999521443642491e+38 -3.3999999521443642491e+38 -3.3999999521443642491e+38 -3.3999999521443642491e+38 -3.3999999521443642491e+38 -3.3999999521443642491e+38 -3.3999999521443642491e+38 -3.3999999521443642491e+38 -3.3999999521443642491e+38 -3.3999999521443642491e+38 -3.3999999521443642491e+38 -3.3999999521443642491e+38 -3.3999999521443642491e+38 -3.3999999521443642491e+38 -3.3999999521443642491e+38 -3.3999999521443642491e+38 -3.3999999521443642491e+38 -3.3999999521443642491e+38 -3.3999999521443642491e+38 -3.3999999521443642491e+38 -3.3999999521443642491e+38 -3.3999999521443642491e+38 -3.3999999521443642491e+38 -3.3999999521443642491e+38 -3.3999999521443642491e+38 -3.3999999521443642491e+38 -3.3999999521443642491e+38 -3.3999999521443642491e+38 -3.3999999521443642491e+38 -3.3999999521443642491e+38 -3.3999999521443642491e+38 -3.3999999521443642491e+38 -3.3999999521443642491e+38 -3.3999999521443642491e+38 -3.3999999521443642491e+38 -3.3999999521443642491e+38 -3.3999999521443642491e+38 -3.3999999521443642491e+38 -3.3999999521443642491e+38 -3.3999999521443642491e+38 -3.3999999521443642491e+38 -3.3999999521443642491e+38 -3.3999999521443642491e+38 -3.3999999521443642491e+38 -3.3999999521443642491e+38 -3.3999999521443642491e+38 -3.3999999521443642491e+38 -3.3999999521443642491e+38 -3.3999999521443642491e+38 -3.3999999521443642491e+38 -3.3999999521443642491e+38 -3.3999999521443642491e+38 -3.3999999521443642491e+38 -3.3999999521443642491e+38 -3.3999999521443642491e+38 -3.3999999521443642491e+38 -3.3999999521443642491e+38 -3.3999999521443642491e+38 -3.3999999521443642491e+38 -3.3999999521443642491e+38 -3.3999999521443642491e+38 -3.3999999521443642491e+38 -3.3999999521443642491e+38 -3.3999999521443642491e+38 -3.3999999521443642491e+38 -3.3999999521443642491e+38 -3.3999999521443642491e+38 -3.3999999521443642491e+38 -3.3999999521443642491e+38 -3.3999999521443642491e+38 -3.3999999521443642491e+38 -3.3999999521443642491e+38 -3.3999999521443642491e+38 -3.3999999521443642491e+38 -3.3999999521443642491e+38 -3.3999999521443642491e+38 -3.3999999521443642491e+38 -3.3999999521443642491e+38 -3.3999999521443642491e+38 -3.3999999521443642491e+38 -3.3999999521443642491e+38 -3.3999999521443642491e+38 -3.3999999521443642491e+38 -3.3999999521443642491e+38 -3.3999999521443642491e+38 -3.3999999521443642491e+38 -3.3999999521443642491e+38 -3.3999999521443642491e+38 -3.3999999521443642491e+38 -3.3999999521443642491e+38 -3.3999999521443642491e+38 -3.3999999521443642491e+38 -3.3999999521443642491e+38 -3.3999999521443642491e+38 -3.3999999521443642491e+38 -3.3999999521443642491e+38 -3.3999999521443642491e+38 -3.3999999521443642491e+38 -3.3999999521443642491e+38 -3.3999999521443642491e+38 -3.3999999521443642491e+38 -3.3999999521443642491e+38 -3.3999999521443642491e+38 -3.3999999521443642491e+38 -3.3999999521443642491e+38 -3.3999999521443642491e+38 -3.3999999521443642491e+38 -3.3999999521443642491e+38 -3.3999999521443642491e+38 -3.3999999521443642491e+38 -3.3999999521443642491e+38 -3.3999999521443642491e+38 -3.3999999521443642491e+38 -3.3999999521443642491e+38 -3.3999999521443642491e+38 -3.3999999521443642491e+38 -3.3999999521443642491e+38 -3.3999999521443642491e+38 -3.3999999521443642491e+38 -3.3999999521443642491e+38 -3.3999999521443642491e+38 -3.3999999521443642491e+38 -3.3999999521443642491e+38 -3.3999999521443642491e+38 -3.3999999521443642491e+38 -3.3999999521443642491e+38 -3.3999999521443642491e+38 -3.3999999521443642491e+38 -3.3999999521443642491e+38 -3.3999999521443642491e+38 -3.3999999521443642491e+38 -3.3999999521443642491e+38 -3.3999999521443642491e+38 -3.3999999521443642491e+38 -3.3999999521443642491e+38 -3.3999999521443642491e+38 -3.3999999521443642491e+38 -3.3999999521443642491e+38 -3.3999999521443642491e+38 -3.3999999521443642491e+38 -3.3999999521443642491e+38 -3.3999999521443642491e+38 -3.3999999521443642491e+38 -3.3999999521443642491e+38 -3.3999999521443642491e+38 -3.3999999521443642491e+38 -3.3999999521443642491e+38
 -3.3999999521443642491e+38 -3.3999999521443642491e+38 -3.3999999521443642491e+38 -3.3999999521443642491e+38 -3.3999999521443642491e+38 -3.3999999521443642491e+38 -3.3999999521443642491e+38 -3.3999999521443642491e+38 -3.3999999521443642491e+38 -3.3999999521443642491e+38 -3.3999999521443642491e+38 -3.3999999521443642491e+38 -3.3999999521443642491e+38 -3.3999999521443642491e+38 -3.3999999521443642491e+38 -3.3999999521443642491e+38 -3.3999999521443642491e+38 -3.3999999521443642491e+38 -3.3999999521443642491e+38 -3.3999999521443642491e+38 -3.3999999521443642491e+38 -3.3999999521443642491e+38 -3.3999999521443642491e+38 -3.3999999521443642491e+38 -3.3999999521443642491e+38 -3.3999999521443642491e+38 -3.3999999521443642491e+38 -3.3999999521443642491e+38 -3.3999999521443642491e+38 -3.3999999521443642491e+38 -3.3999999521443642491e+38 -3.3999999521443642491e+38 -3.3999999521443642491e+38 -3.3999999521443642491e+38 -3.3999999521443642491e+38 -3.3999999521443642491e+38 -3.3999999521443642491e+38 -3.3999999521443642491e+38 -3.3999999521443642491e+38 -3.3999999521443642491e+38 -3.3999999521443642491e+38 -3.3999999521443642491e+38 -3.3999999521443642491e+38 -3.3999999521443642491e+38 -3.3999999521443642491e+38 -3.3999999521443642491e+38 -3.3999999521443642491e+38 -3.3999999521443642491e+38 -3.3999999521443642491e+38 -3.3999999521443642491e+38 -3.3999999521443642491e+38 -3.3999999521443642491e+38 -3.3999999521443642491e+38 -3.3999999521443642491e+38 -3.3999999521443642491e+38 -3.3999999521443642491e+38 -3.3999999521443642491e+38 -3.3999999521443642491e+38 -3.3999999521443642491e+38 -3.3999999521443642491e+38 -3.3999999521443642491e+38 -3.3999999521443642491e+38 -3.3999999521443642491e+38 -3.3999999521443642491e+38 -3.3999999521443642491e+38 -3.3999999521443642491e+38 -3.3999999521443642491e+38 -3.3999999521443642491e+38 -3.3999999521443642491e+38 -3.3999999521443642491e+38 -3.3999999521443642491e+38 -3.3999999521443642491e+38 -3.3999999521443642491e+38 -3.3999999521443642491e+38 -3.3999999521443642491e+38 -3.3999999521443642491e+38 -3.3999999521443642491e+38 -3.3999999521443642491e+38 10.745833396911621094 10.733333587646484375 10.75 10.791666984558105469 10.804166793823242188 10.8125 10.8125 10.820833206176757813 10.820833206176757813 10.8125 10.8125 10.820833206176757813 10.800000190734863281 10.800000190734863281 10.804166793823242188 10.804166793823242188 10.824999809265136719 10.858333587646484375 10.891666412353515625 10.904166221618652344 10.949999809265136719 10.970833778381347656 10.987500190734863281 10.991666793823242188 11.004166603088378906 11.004166603088378906 11 11.008333206176757813 10.983333587646484375 10.975000381469726563 10.954166412353515625 10.941666603088378906 10.920833587646484375 10.920833587646484375 10.920833587646484375 10.90833282470703125 10.899999618530273438 10.887499809265136719 10.870833396911621094 10.862500190734863281 10.866666793823242188 10.883333206176757813 10.883333206176757813 10.895833015441894531 10.866666793823242188 10.870833396911621094 10.862500190734863281 10.858333587646484375 10.862500190734863281 10.875 10.895833015441894531 10.891666412353515625 10.866666793823242188 10.862500190734863281 10.850000381469726563 10.854166984558105469 10.862500190734863281 10.862500190734863281 10.850000381469726563 10.854166984558105469 10.854166984558105469 10.858333587646484375 10.854166984558105469 10.854166984558105469 10.84583282470703125 10.837499618530273438 10.824999809265136719 10.820833206176757813 10.8125 10.816666603088378906 10.820833206176757813 10.820833206176757813 10.800000190734863281 10.787500381469726563 10.800000190734863281 10.787499427795410156 10.78333282470703125 10.779166221618652344 10.779166221618652344 10.770833015441894531 10.774999618530273438 10.77916717529296875 10.758333206176757813 10.762499809265136719 10.75 10.754166603088378906 10.762499809265136719 10.762499809265136719 10.766666412353515625 10.775000572204589844 10.804166793823242188 10.816666603088378906 10.829166412353515625 10.820833206176757813 10.824999809265136719 10.816666603088378906 10.820833206176757813 10.837499618530273438 10.84166717529296875 10.845833778381347656 -3.3999999521443642491e+38 -3.3999999521443642491e+38 -3.3999999521443642491e+38 -3.3999999521443642491e+38 -3.3999999521443642491e+38 -3.3999999521443642491e+38 -3.3999999521443642491e+38 -3.3999999521443642491e+38 -3.3999999521443642491e+38 -3.3999999521443642491e+38 -3.3999999521443642491e+38 -3.3999999521443642491e+38 -3.3999999521443642491e+38 -3.3999999521443642491e+38 -3.3999999521443642491e+38 -3.3999999521443642491e+38 -3.3999999521443642491e+38 -3.3999999521443642491e+38 -3.3999999521443642491e+38 -3.3999999521443642491e+38 -3.3999999521443642491e+38 -3.3999999521443642491e+38 -3.3999999521443642491e+38 -3.3999999521443642491e+38 -3.3999999521443642491e+38 -3.3999999521443642491e+38 -3.3999999521443642491e+38 -3.3999999521443642491e+38 -3.3999999521443642491e+38 -3.3999999521443642491e+38 -3.3999999521443642491e+38 -3.3999999521443642491e+38 -3.3999999521443642491e+38 -3.3999999521443642491e+38 -3.3999999521443642491e+38 -3.3999999521443642491e+38 -3.3999999521443642491e+38 -3.3999999521443642491e+38 -3.3999999521443642491e+38 -3.3999999521443642491e+38 -3.3999999521443642491e+38 -3.3999999521443642491e+38 -3.3999999521443642491e+38 -3.3999999521443642491e+38 -3.3999999521443642491e+38 -3.3999999521443642491e+38 -3.3999999521443642491e+38 -3.3999999521443642491e+38 -3.3999999521443642491e+38 -3.3999999521443642491e+38 -3.3999999521443642491e+38 -3.3999999521443642491e+38 -3.3999999521443642491e+38 -3.3999999521443642491e+38 -3.3999999521443642491e+38 -3.3999999521443642491e+38 -3.3999999521443642491e+38 -3.3999999521443642491e+38 -3.3999999521443642491e+38 -3.3999999521443642491e+38 -3.3999999521443642491e+38 -3.3999999521443642491e+38 -3.3999999521443642491e+38 -3.3999999521443642491e+38 -3.3999999521443642491e+38 -3.3999999521443642491e+38 -3.3999999521443642491e+38 -3.3999999521443642491e+38 -3.3999999521443642491e+38 -3.3999999521443642491e+38 -3.3999999521443642491e+38 -3.3999999521443642491e+38 -3.3999999521443642491e+38 -3.3999999521443642491e+38 -3.3999999521443642491e+38 -3.3999999521443642491e+38 -3.3999999521443642491e+38 -3.3999999521443642491e+38 -3.3999999521443642491e+38 -3.3999999521443642491e+38 -3.3999999521443642491e+38 -3.3999999521443642491e+38 -3.3999999521443642491e+38 -3.3999999521443642491e+38 -3.3999999521443642491e+38 -3.3999999521443642491e+38 -3.3999999521443642491e+38 -3.3999999521443642491e+38 -3.3999999521443642491e+38 -3.3999999521443642491e+38 -3.3999999521443642491e+38 -3.3999999521443642491e+38 -3.3999999521443642491e+38 -3.3999999521443642491e+38 -3.3999999521443642491e+38 -3.3999999521443642491e+38 -3.3999999521443642491e+38 -3.3999999521443642491e+38 -3.3999999521443642491e+38 -3.3999999521443642491e+38 -3.3999999521443642491e+38 -3.3999999521443642491e+38 -3.3999999521443642491e+38 -3.3999999521443642491e+38 -3.3999999521443642491e+38 -3.3999999521443642491e+38 -3.3999999521443642491e+38 -3.3999999521443642491e+38 -3.3999999521443642491e+38 -3.3999999521443642491e+38 -3.3999999521443642491e+38 -3.3999999521443642491e+38 -3.3999999521443642491e+38 -3.3999999521443642491e+38 -3.3999999521443642491e+38 -3.3999999521443642491e+38 -3.3999999521443642491e+38 -3.3999999521443642491e+38 -3.3999999521443642491e+38 -3.3999999521443642491e+38 -3.3999999521443642491e+38 -3.3999999521443642491e+38 -3.3999999521443642491e+38 -3.3999999521443642491e+38 -3.3999999521443642491e+38 -3.3999999521443642491e+38 -3.3999999521443642491e+38 -3.3999999521443642491e+38 -3.3999999521443642491e+38 -3.3999999521443642491e+38 -3.3999999521443642491e+38 -3.3999999521443642491e+38 -3.3999999521443642491e+38 -3.3999999521443642491e+38 -3.3999999521443642491e+38 -3.3999999521443642491e+38 -3.3999999521443642491e+38 -3.3999999521443642491e+38 -3.3999999521443642491e+38 -3.3999999521443642491e+38 -3.3999999521443642491e+38 -3.3999999521443642491e+38 -3.3999999521443642491e+38 -3.3999999521443642491e+38 -3.3999999521443642491e+38 -3.3999999521443642491e+38 -3.3999999521443642491e+38 -3.3999999521443642491e+38 -3.3999999521443642491e+38 -3.3999999521443642491e+38 -3.3999999521443642491e+38 -3.3999999521443642491e+38 -3.3999999521443642491e+38 -3.3999999521443642491e+38 -3.3999999521443642491e+38 -3.3999999521443642491e+38 -3.3999999521443642491e+38 -3.3999999521443642491e+38 -3.3999999521443642491e+38 -3.3999999521443642491e+38 -3.3999999521443642491e+38 -3.3999999521443642491e+38 -3.3999999521443642491e+38 -3.3999999521443642491e+38 -3.3999999521443642491e+38 -3.3999999521443642491e+38 -3.3999999521443642491e+38 -3.3999999521443642491e+38 -3.3999999521443642491e+38 -3.3999999521443642491e+38 -3.3999999521443642491e+38 -3.3999999521443642491e+38 -3.3999999521443642491e+38 -3.3999999521443642491e+38 -3.3999999521443642491e+38 -3.3999999521443642491e+38 -3.3999999521443642491e+38 -3.3999999521443642491e+38 -3.3999999521443642491e+38 -3.3999999521443642491e+38 -3.3999999521443642491e+38 -3.3999999521443642491e+38 -3.3999999521443642491e+38 -3.3999999521443642491e+38 -3.3999999521443642491e+38 -3.3999999521443642491e+38 -3.3999999521443642491e+38 -3.3999999521443642491e+38 -3.3999999521443642491e+38 -3.3999999521443642491e+38 -3.3999999521443642491e+38 -3.3999999521443642491e+38 -3.3999999521443642491e+38 -3.3999999521443642491e+38 -3.3999999521443642491e+38 -3.3999999521443642491e+38 -3.3999999521443642491e+38 -3.3999999521443642491e+38 -3.3999999521443642491e+38 -3.3999999521443642491e+38 -3.3999999521443642491e+38 -3.3999999521443642491e+38 -3.3999999521443642491e+38 -3.3999999521443642491e+38 -3.3999999521443642491e+38 -3.3999999521443642491e+38 -3.3999999521443642491e+38 -3.3999999521443642491e+38 -3.3999999521443642491e+38 -3.3999999521443642491e+38 -3.3999999521443642491e+38 -3.3999999521443642491e+38 -3.3999999521443642491e+38 -3.3999999521443642491e+38 -3.3999999521443642491e+38 -3.3999999521443642491e+38 -3.3999999521443642491e+38 -3.3999999521443642491e+38 -3.3999999521443642491e+38 -3.3999999521443642491e+38 -3.3999999521443642491e+38 -3.3999999521443642491e+38 -3.3999999521443642491e+38 -3.3999999521443642491e+38 -3.3999999521443642491e+38 -3.3999999521443642491e+38 -3.3999999521443642491e+38 -3.3999999521443642491e+38 -3.3999999521443642491e+38 -3.3999999521443642491e+38 -3.3999999521443642491e+38 -3.3999999521443642491e+38 -3.3999999521443642491e+38 -3.3999999521443642491e+38 -3.3999999521443642491e+38 -3.3999999521443642491e+38 -3.3999999521443642491e+38 -3.3999999521443642491e+38 -3.3999999521443642491e+38 -3.3999999521443642491e+38 -3.3999999521443642491e+38 -3.3999999521443642491e+38 -3.3999999521443642491e+38 -3.3999999521443642491e+38 -3.3999999521443642491e+38 -3.3999999521443642491e+38 -3.3999999521443642491e+38 -3.3999999521443642491e+38 -3.3999999521443642491e+38 -3.3999999521443642491e+38 -3.3999999521443642491e+38 -3.3999999521443642491e+38 -3.3999999521443642491e+38 -3.3999999521443642491e+38 -3.3999999521443642491e+38 -3.3999999521443642491e+38 -3.3999999521443642491e+38 -3.3999999521443642491e+38 -3.3999999521443642491e+38 -3.3999999521443642491e+38 -3.3999999521443642491e+38 -3.3999999521443642491e+38 -3.3999999521443642491e+38 -3.3999999521443642491e+38 -3.3999999521443642491e+38 -3.3999999521443642491e+38 -3.3999999521443642491e+38 -3.3999999521443642491e+38 -3.3999999521443642491e+38 -3.3999999521443642491e+38 -3.3999999521443642491e+38 -3.3999999521443642491e+38 -3.3999999521443642491e+38 -3.3999999521443642491e+38 -3.3999999521443642491e+38 -3.3999999521443642491e+38 -3.3999999521443642491e+38 -3.3999999521443642491e+38 -3.3999999521443642491e+38 -3.3999999521443642491e+38 -3.3999999521443642491e+38 -3.3999999521443642491e+38 -3.3999999521443642491e+38 -3.3999999521443642491e+38 -3.3999999521443642491e+38 -3.3999999521443642491e+38 -3.3999999521443642491e+38 -3.3999999521443642491e+38 -3.3999999521443642491e+38 -3.3999999521443642491e+38 -3.3999999521443642491e+38 -3.3999999521443642491e+38 -3.3999999521443642491e+38 -3.3999999521443642491e+38 -3.3999999521443642491e+38 -3.3999999521443642491e+38 -3.3999999521443642491e+38 -3.3999999521443642491e+38 -3.3999999521443642491e+38 -3.3999999521443642491e+38 -3.3999999521443642491e+38 -3.3999999521443642491e+38 -3.3999999521443642491e+38 -3.3999999521443642491e+38 -3.3999999521443642491e+38 -3.3999999521443642491e+38 -3.3999999521443642491e+38 -3.3999999521443642491e+38 -3.3999999521443642491e+38 -3.3999999521443642491e+38 -3.3999999521443642491e+38 -3.3999999521443642491e+38 -3.3999999521443642491e+38 -3.3999999521443642491e+38 -3.3999999521443642491e+38 -3.3999999521443642491e+38 -3.3999999521443642491e+38 -3.3999999521443642491e+38 -3.3999999521443642491e+38 -3.3999999521443642491e+38 -3.3999999521443642491e+38 -3.3999999521443642491e+38 -3.3999999521443642491e+38 -3.3999999521443642491e+38
 -3.3999999521443642491e+38 -3.3999999521443642491e+38 -3.3999999521443642491e+38 -3.3999999521443642491e+38 -3.3999999521443642491e+38 -3.3999999521443642491e+38 -3.3999999521443642491e+38 -3.3999999521443642491e+38 -3.3999999521443642491e+38 -3.3999999521443642491e+38 -3.3999999521443642491e+38 -3.3999999521443642491e+38 -3.3999999521443642491e+38 -3.3999999521443642491e+38 -3.3999999521443642491e+38 -3.3999999521443642491e+38 -3.3999999521443642491e+38 -3.3999999521443642491e+38 -3.3999999521443642491e+38 -3.3999999521443642491e+38 -3.3999999521443642491e+38 -3.3999999521443642491e+38 -3.3999999521443642491e+38 -3.3999999521443642491e+38 -3.3999999521443642491e+38 -3.3999999521443642491e+38 -3.3999999521443642491e+38 -3.3999999521443642491e+38 -3.3999999521443642491e+38 -3.3999999521443642491e+38 -3.3999999521443642491e+38 -3.3999999521443642491e+38 -3.3999999521443642491e+38 -3.3999999521443642491e+38 -3.3999999521443642491e+38 -3.3999999521443642491e+38 -3.3999999521443642491e+38 -3.3999999521443642491e+38 -3.3999999521443642491e+38 -3.3999999521443642491e+38 -3.3999999521443642491e+38 -3.3999999521443642491e+38 -3.3999999521443642491e+38 -3.3999999521443642491e+38 -3.3999999521443642491e+38 -3.3999999521443642491e+38 -3.3999999521443642491e+38 -3.3999999521443642491e+38 -3.3999999521443642491e+38 -3.3999999521443642491e+38 -3.3999999521443642491e+38 -3.3999999521443642491e+38 -3.3999999521443642491e+38 -3.3999999521443642491e+38 -3.3999999521443642491e+38 -3.3999999521443642491e+38 -3.3999999521443642491e+38 -3.3999999521443642491e+38 -3.3999999521443642491e+38 -3.3999999521443642491e+38 -3.3999999521443642491e+38 -3.3999999521443642491e+38 -3.3999999521443642491e+38 -3.3999999521443642491e+38 -3.3999999521443642491e+38 -3.3999999521443642491e+38 -3.3999999521443642491e+38 -3.3999999521443642491e+38 -3.3999999521443642491e+38 -3.3999999521443642491e+38 -3.3999999521443642491e+38 -3.3999999521443642491e+38 -3.3999999521443642491e+38 -3.3999999521443642491e+38 -3.3999999521443642491e+38 -3.3999999521443642491e+38 -3.3999999521443642491e+38 10.762499809265136719 10.745833396911621094 10.741666793823242188 10.770833015441894531 10.791666984558105469 10.804166793823242188 10.804166793823242188 10.8125 10.8125 10.820833206176757813 10.800000190734863281 10.804166793823242188 10.8125 10.804166793823242188 10.808333396911621094 10.8125 10.820833206176757813 10.820833206176757813 10.84166717529296875 10.883333206176757813 10.895833015441894531 10.90833282470703125 10.954166412353515625 10.962499618530273438 10.966666221618652344 10.958333015441894531 10.987500190734863281 11 10.987500190734863281 10.983333587646484375 10.975000381469726563 10.949999809265136719 10.945833206176757813 10.925000190734863281 10.916666984558105469 10.912499427795410156 10.904166221618652344 10.895833015441894531 10.883333206176757813 10.883333206176757813 10.866666793823242188 10.870833396911621094 10.879166603088378906 10.887499809265136719 10.891666412353515625 10.879166603088378906 10.870833396911621094 10.879166603088378906 10.883333206176757813 10.870833396911621094 10.883333206176757813 10.912500381469726563 10.895833015441894531 10.887499809265136719 10.879166603088378906 10.875 10.866666793823242188 10.866666793823242188 10.866666793823242188 10.866666793823242188 10.866666793823242188 10.866666793823242188 10.866666793823242188 10.875 10.866666793823242188 10.870833396911621094 10.862500190734863281 10.858333587646484375 10.84583282470703125 10.837499618530273438 10.833333015441894531 10.829166412353515625 10.829166412353515625 10.833333015441894531 10.820833206176757813 10.800000190734863281 10.808333396911621094 10.804166793823242188 10.783333778381347656 10.791666984558105469 10.791666984558105469 10.774999618530273438 10.783333778381347656 10.795833587646484375 10.795833587646484375 10.795833587646484375 10.774999618530273438 10.766666412353515625 10.775000572204589844 10.77916717529296875 10.808333396911621094 10.820833206176757813 10.824999809265136719 10.833333015441894531 10.837499618530273438 10.833333015441894531 10.820833206176757813 10.845833778381347656 10.845833778381347656 10.854166984558105469 10.858333587646484375 10.858333587646484375 -3.3999999521443642491e+38 -3.3999999521443642491e+38 -3.3999999521443642491e+38 -3.3999999521443642491e+38 -3.3999999521443642491e+38 -3.3999999521443642491e+38 -3.3999999521443642491e+38 -3.3999999521443642491e+38 -3.3999999521443642491e+38 -3.3999999521443642491e+38 -3.3999999521443642491e+38 -3.3999999521443642491e+38 -3.3999999521443642491e+38 -3.3999999521443642491e+38 -3.3999999521443642491e+38 -3.3999999521443642491e+38 -3.3999999521443642491e+38 -3.3999999521443642491e+38 -3.3999999521443642491e+38 -3.3999999521443642491e+38 -3.3999999521443642491e+38 -3.3999999521443642491e+38 -3.3999999521443642491e+38 -3.3999999521443642491e+38 -3.3999999521443642491e+38 -3.3999999521443642491e+38 -3.3999999521443642491e+38 -3.3999999521443642491e+38 -3.3999999521443642491e+38 -3.3999999521443642491e+38 -3.3999999521443642491e+38 -3.3999999521443642491e+38 -3.3999999521443642491e+38 -3.3999999521443642491e+38 -3.3999999521443642491e+38 -3.3999999521443642491e+38 -3.3999999521443642491e+38 -3.3999999521443642491e+38 -3.3999999521443642491e+38 -3.3999999521443642491e+38 -3.3999999521443642491e+38 -3.3999999521443642491e+38 -3.3999999521443642491e+38 -3.3999999521443642491e+38 -3.3999999521443642491e+38 -3.3999999521443642491e+38 -3.3999999521443642491e+38 -3.3999999521443642491e+38 -3.3999999521443642491e+38 -3.3999999521443642491e+38 -3.3999999521443642491e+38 -3.3999999521443642491e+38 -3.3999999521443642491e+38 -3.3999999521443642491e+38 -3.3999999521443642491e+38 -3.3999999521443642491e+38 -3.3999999521443642491e+38 -3.3999999521443642491e+38 -3.3999999521443642491e+38 -3.3999999521443642491e+38 -3.3999999521443642491e+38 -3.3999999521443642491e+38 -3.3999999521443642491e+38 -3.3999999521443642491e+38 -3.3999999521443642491e+38 -3.3999999521443642491e+38 -3.3999999521443642491e+38 -3.3999999521443642491e+38 -3.3999999521443642491e+38 -3.3999999521443642491e+38 -3.3999999521443642491e+38 -3.3999999521443642491e+38 -3.3999999521443642491e+38 -3.3999999521443642491e+38 -3.3999999521443642491e+38 -3.3999999521443642491e+38 -3.3999999521443642491e+38 -3.3999999521443642491e+38 -3.3999999521443642491e+38 -3.3999999521443642491e+38 -3.3999999521443642491e+38 -3.3999999521443642491e+38 -3.3999999521443642491e+38 -3.3999999521443642491e+38 -3.3999999521443642491e+38 -3.3999999521443642491e+38 -3.3999999521443642491e+38 -3.3999999521443642491e+38 -3.3999999521443642491e+38 -3.3999999521443642491e+38 -3.3999999521443642491e+38 -3.3999999521443642491e+38 -3.3999999521443642491e+38 -3.3999999521443642491e+38 -3.3999999521443642491e+38 -3.3999999521443642491e+38 -3.3999999521443642491e+38 -3.3999999521443642491e+38 -3.3999999521443642491e+38 -3.3999999521443642491e+38 -3.3999999521443642491e+38 -3.3999999521443642491e+38 -3.3999999521443642491e+38 -3.3999999521443642491e+38 -3.3999999521443642491e+38 -3.3999999521443642491e+38 -3.3999999521443642491e+38 -3.3999999521443642491e+38 -3.3999999521443642491e+38 -3.3999999521443642491e+38 -3.3999999521443642491e+38 -3.3999999521443642491e+38 -3.3999999521443642491e+38 -3.3999999521443642491e+38 -3.3999999521443642491e+38 -3.3999999521443642491e+38 -3.3999999521443642491e+38 -3.3999999521443642491e+38 -3.3999999521443642491e+38 -3.3999999521443642491e+38 -3.3999999521443642491e+38 -3.3999999521443642491e+38 -3.3999999521443642491e+38 -3.3999999521443642491e+38 -3.3999999521443642491e+38 -3.3999999521443642491e+38 -3.3999999521443642491e+38 -3.3999999521443642491e+38 -3.3999999521443642491e+38 -3.3999999521443642491e+38 -3.3999999521443642491e+38 -3.3999999521443642491e+38 -3.3999999521443642491e+38 -3.3999999521443642491e+38 -3.3999999521443642491e+38 -3.3999999521443642491e+38 -3.3999999521443642491e+38 -3.3999999521443642491e+38 -3.3999999521443642491e+38 -3.3999999521443642491e+38 -3.3999999521443642491e+38 -3.3999999521443642491e+38 -3.3999999521443642491e+38 -3.3999999521443642491e+38 -3.3999999521443642491e+38 -3.3999999521443642491e+38 -3.3999999521443642491e+38 -3.3999999521443642491e+38 -3.3999999521443642491e+38 -3.3999999521443642491e+38 -3.3999999521443642491e+38 -3.3999999521443642491e+38 -3.3999999521443642491e+38 -3.3999999521443642491e+38 -3.3999999521443642491e+38 -3.3999999521443642491e+38 -3.3999999521443642491e+38 -3.3999999521443642491e+38 -3.3999999521443642491e+38 -3.3999999521443642491e+38 -3.3999999521443642491e+38 -3.3999999521443642491e+38 -3.3999999521443642491e+38 -3.3999999521443642491e+38 -3.3999999521443642491e+38 -3.3999999521443642491e+38 -3.3999999521443642491e+38 -3.3999999521443642491e+38 -3.3999999521443642491e+38 -3.3999999521443642491e+38 -3.3999999521443642491e+38 -3.3999999521443642491e+38 -3.3999999521443642491e+38 -3.3999999521443642491e+38 -3.3999999521443642491e+38 -3.3999999521443642491e+38 -3.3999999521443642491e+38 -3.3999999521443642491e+38 -3.3999999521443642491e+38 -3.3999999521443642491e+38 -3.3999999521443642491e+38 -3.3999999521443642491e+38 -3.3999999521443642491e+38 -3.3999999521443642491e+38 -3.3999999521443642491e+38 -3.3999999521443642491e+38 -3.3999999521443642491e+38 -3.3999999521443642491e+38 -3.3999999521443642491e+38 -3.3999999521443642491e+38 -3.3999999521443642491e+38 -3.3999999521443642491e+38 -3.3999999521443642491e+38 -3.3999999521443642491e+38 -3.3999999521443642491e+38 -3.3999999521443642491e+38 -3.3999999521443642491e+38 -3.3999999521443642491e+38 -3.3999999521443642491e+38 -3.3999999521443642491e+38 -3.3999999521443642491e+38 -3.3999999521443642491e+38 -3.3999999521443642491e+38 -3.3999999521443642491e+38 -3.3999999521443642491e+38 -3.3999999521443642491e+38 -3.3999999521443642491e+38 -3.3999999521443642491e+38 -3.3999999521443642491e+38 -3.3999999521443642491e+38 -3.3999999521443642491e+38 -3.3999999521443642491e+38 -3.3999999521443642491e+38 -3.3999999521443642491e+38 -3.3999999521443642491e+38 -3.3999999521443642491e+38 -3.3999999521443642491e+38 -3.3999999521443642491e+38 -3.3999999521443642491e+38 -3.3999999521443642491e+38 -3.3999999521443642491e+38 -3.3999999521443642491e+38 -3.3999999521443642491e+38 -3.3999999521443642491e+38 -3.3999999521443642491e+38 -3.3999999521443642491e+38 -3.3999999521443642491e+38 -3.3999999521443642491e+38 -3.3999999521443642491e+38 -3.3999999521443642491e+38 -3.3999999521443642491e+38 -3.3999999521443642491e+38 -3.3999999521443642491e+38 -3.3999999521443642491e+38 -3.3999999521443642491e+38 -3.3999999521443642491e+38 -3.3999999521443642491e+38 -3.3999999521443642491e+38 -3.3999999521443642491e+38 -3.3999999521443642491e+38 -3.3999999521443642491e+38 -3.3999999521443642491e+38 -3.3999999521443642491e+38 -3.3999999521443642491e+38 -3.3999999521443642491e+38 -3.3999999521443642491e+38 -3.3999999521443642491e+38 -3.3999999521443642491e+38 -3.3999999521443642491e+38 -3.3999999521443642491e+38 -3.3999999521443642491e+38 -3.3999999521443642491e+38 -3.3999999521443642491e+38 -3.3999999521443642491e+38 -3.3999999521443642491e+38 -3.3999999521443642491e+38 -3.3999999521443642491e+38 -3.3999999521443642491e+38 -3.3999999521443642491e+38 -3.3999999521443642491e+38 -3.3999999521443642491e+38 -3.3999999521443642491e+38 -3.3999999521443642491e+38 -3.3999999521443642491e+38 -3.3999999521443642491e+38 -3.3999999521443642491e+38 -3.3999999521443642491e+38 -3.3999999521443642491e+38 -3.3999999521443642491e+38 -3.3999999521443642491e+38 -3.3999999521443642491e+38 -3.3999999521443642491e+38 -3.3999999521443642491e+38 -3.3999999521443642491e+38 -3.3999999521443642491e+38 -3.3999999521443642491e+38 -3.3999999521443642491e+38 -3.3999999521443642491e+38 -3.3999999521443642491e+38 -3.3999999521443642491e+38 -3.3999999521443642491e+38 -3.3999999521443642491e+38 -3.3999999521443642491e+38 -3.3999999521443642491e+38 -3.3999999521443642491e+38 -3.3999999521443642491e+38 -3.3999999521443642491e+38 -3.3999999521443642491e+38 -3.3999999521443642491e+38 -3.3999999521443642491e+38 -3.3999999521443642491e+38 -3.3999999521443642491e+38 -3.3999999521443642491e+38 -3.3999999521443642491e+38 -3.3999999521443642491e+38 -3.3999999521443642491e+38 -3.3999999521443642491e+38 -3.3999999521443642491e+38 -3.3999999521443642491e+38 -3.3999999521443642491e+38 -3.3999999521443642491e+38 -3.3999999521443642491e+38 -3.3999999521443642491e+38 -3.3999999521443642491e+38 -3.3999999521443642491e+38 -3.3999999521443642491e+38 -3.3999999521443642491e+38 -3.3999999521443642491e+38 -3.3999999521443642491e+38 -3.3999999521443642491e+38 -3.3999999521443642491e+38 -3.3999999521443642491e+38 -3.3999999521443642491e+38 -3.3999999521443642491e+38 -3.3999999521443642491e+38 -3.3999999521443642491e+38 -3.3999999521443642491e+38 -3.3999999521443642491e+38 -3.3999999521443642491e+38 -3.3999999521443642491e+38 -3.3999999521443642491e+38 -3.3999999521443642491e+38 -3.3999999521443642491e+38
 -3.3999999521443642491e+38 -3.3999999521443642491e+38 -3.3999999521443642491e+38 -3.3999999521443642491e+38 -3.3999999521443642491e+38 -3.3999999521443642491e+38 -3.3999999521443642491e+38 -3.3999999521443642491e+38 -3.3999999521443642491e+38 -3.3999999521443642491e+38 -3.3999999521443642491e+38 -3.3999999521443642491e+38 -3.3999999521443642491e+38 -3.3999999521443642491e+38 -3.3999999521443642491e+38 -3.3999999521443642491e+38 -3.3999999521443642491e+38 -3.3999999521443642491e+38 -3.3999999521443642491e+38 -3.3999999521443642491e+38 -3.3999999521443642491e+38 -3.3999999521443642491e+38 -3.3999999521443642491e+38 -3.3999999521443642491e+38 -3.3999999521443642491e+38 -3.3999999521443642491e+38 -3.3999999521443642491e+38 -3.3999999521443642491e+38 -3.3999999521443642491e+38 -3.3999999521443642491e+38 -3.3999999521443642491e+38 -3.3999999521443642491e+38 -3.3999999521443642491e+38 -3.3999999521443642491e+38 -3.3999999521443642491e+38 -3.3999999521443642491e+38 -3.3999999521443642491e+38 -3.3999999521443642491e+38 -3.3999999521443642491e+38 -3.3999999521443642491e+38 -3.3999999521443642491e+38 -3.3999999521443642491e+38 -3.3999999521443642491e+38 -3.3999999521443642491e+38 -3.3999999521443642491e+38 -3.3999999521443642491e+38 -3.3999999521443642491e+38 -3.3999999521443642491e+38 -3.3999999521443642491e+38 -3.3999999521443642491e+38 -3.3999999521443642491e+38 -3.3999999521443642491e+38 -3.3999999521443642491e+38 -3.3999999521443642491e+38 -3.3999999521443642491e+38 -3.3999999521443642491e+38 -3.3999999521443642491e+38 -3.3999999521443642491e+38 -3.3999999521443642491e+38 -3.3999999521443642491e+38 -3.3999999521443642491e+38 -3.3999999521443642491e+38 -3.3999999521443642491e+38 -3.3999999521443642491e+38 -3.3999999521443642491e+38 -3.3999999521443642491e+38 -3.3999999521443642491e+38 -3.3999999521443642491e+38 -3.3999999521443642491e+38 -3.3999999521443642491e+38 -3.3999999521443642491e+38 -3.3999999521443642491e+38 -3.3999999521443642491e+38 -3.3999999521443642491e+38 -3.3999999521443642491e+38 -3.3999999521443642491e+38 10.770833015441894531 10.770833015441894531 10.779166221618652344 10.787500381469726563 10.795833587646484375 10.808333396911621094 10.808333396911621094 10.800000190734863281 10.808333396911621094 10.816666603088378906 10.824999809265136719 10.820833206176757813 10.8125 10.820833206176757813 10.824999809265136719 10.8125 10.8125 10.824999809265136719 10.829166412353515625 10.845833778381347656 10.875 10.887499809265136719 10.899999618530273438 10.908333778381347656 10.941666603088378906 10.9375 10.9375 10.933333396911621094 10.941666603088378906 10.962499618530273438 10.958333015441894531 10.941666603088378906 10.941666603088378906 10.925000190734863281 10.929166793823242188 10.920833587646484375 10.916666984558105469 10.895833015441894531 10.891666412353515625 10.883333206176757813 10.883333206176757813 10.875 10.879166603088378906 10.883333206176757813 10.879166603088378906 10.891666412353515625 10.891666412353515625 10.891666412353515625 10.887499809265136719 10.879166603088378906 10.879166603088378906 10.883333206176757813 10.879166603088378906 10.879166603088378906 10.879166603088378906 10.887499809265136719 10.875 10.883333206176757813 10.891666412353515625 10.870833396911621094 10.887499809265136719 10.887499809265136719 10.883333206176757813 10.883333206176757813 10.887499809265136719 10.879166603088378906 10.887499809265136719 10.891666412353515625 10.879166603088378906 10.866666793823242188 10.866666793823242188 10.870833396911621094 10.841666221618652344 10.833333015441894531 10.84166717529296875 10.837499618530273438 10.841666221618652344 10.816666603088378906 10.8125 10.820833206176757813 10.804166793823242188 10.800000190734863281 10.8125 10.804166793823242188 10.800000190734863281 10.8125 10.8125 10.8125 10.787500381469726563 10.791666984558105469 10.829166412353515625 10.824999809265136719 10.833333015441894531 10.850000381469726563 10.84166717529296875 10.84166717529296875 10.854166984558105469 10.854166984558105469 10.870833396911621094 10.862500190734863281 10.862500190734863281 10.875 10.875 -3.3999999521443642491e+38 -3.3999999521443642491e+38 -3.3999999521443642491e+38 -3.3999999521443642491e+38 -3.3999999521443642491e+38 -3.3999999521443642491e+38 -3.3999999521443642491e+38 -3.3999999521443642491e+38 -3.3999999521443642491e+38 -3.3999999521443642491e+38 -3.3999999521443642491e+38 -3.3999999521443642491e+38 -3.3999999521443642491e+38 -3.3999999521443642491e+38 -3.3999999521443642491e+38 -3.3999999521443642491e+38 -3.3999999521443642491e+38 -3.3999999521443642491e+38 -3.3999999521443642491e+38 -3.3999999521443642491e+38 -3.3999999521443642491e+38 -3.3999999521443642491e+38 -3.3999999521443642491e+38 -3.3999999521443642491e+38 -3.3999999521443642491e+38 -3.3999999521443642491e+38 -3.3999999521443642491e+38 -3.3999999521443642491e+38 -3.3999999521443642491e+38 -3.3999999521443642491e+38 -3.3999999521443642491e+38 -3.3999999521443642491e+38 -3.3999999521443642491e+38 -3.3999999521443642491e+38 -3.3999999521443642491e+38 -3.3999999521443642491e+38 -3.3999999521443642491e+38 -3.3999999521443642491e+38 -3.3999999521443642491e+38 -3.3999999521443642491e+38 -3.3999999521443642491e+38 -3.3999999521443642491e+38 -3.3999999521443642491e+38 -3.3999999521443642491e+38 -3.3999999521443642491e+38 -3.3999999521443642491e+38 -3.3999999521443642491e+38 -3.3999999521443642491e+38 -3.3999999521443642491e+38 -3.3999999521443642491e+38 -3.3999999521443642491e+38 -3.3999999521443642491e+38 -3.3999999521443642491e+38 -3.3999999521443642491e+38 -3.3999999521443642491e+38 -3.3999999521443642491e+38 -3.3999999521443642491e+38 -3.3999999521443642491e+38 -3.3999999521443642491e+38 -3.3999999521443642491e+38 -3.3999999521443642491e+38 -3.3999999521443642491e+38 -3.3999999521443642491e+38 -3.3999999521443642491e+38 -3.3999999521443642491e+38 -3.3999999521443642491e+38 -3.3999999521443642491e+38 -3.3999999521443642491e+38 -3.3999999521443642491e+38 -3.3999999521443642491e+38 -3.3999999521443642491e+38 -3.3999999521443642491e+38 -3.3999999521443642491e+38 -3.3999999521443642491e+38 -3.3999999521443642491e+38 -3.3999999521443642491e+38 -3.3999999521443642491e+38 -3.3999999521443642491e+38 -3.3999999521443642491e+38 -3.3999999521443642491e+38 -3.3999999521443642491e+38 -3.3999999521443642491e+38 -3.3999999521443642491e+38 -3.3999999521443642491e+38 -3.3999999521443642491e+38 -3.3999999521443642491e+38 -3.3999999521443642491e+38 -3.3999999521443642491e+38 -3.3999999521443642491e+38 -3.3999999521443642491e+38 -3.3999999521443642491e+38 -3.3999999521443642491e+38 -3.3999999521443642491e+38 -3.3999999521443642491e+38 -3.3999999521443642491e+38 -3.3999999521443642491e+38 -3.3999999521443642491e+38 -3.3999999521443642491e+38 -3.3999999521443642491e+38 -3.3999999521443642491e+38 -3.3999999521443642491e+38 -3.3999999521443642491e+38 -3.3999999521443642491e+38 -3.3999999521443642491e+38 -3.3999999521443642491e+38 -3.3999999521443642491e+38 -3.3999999521443642491e+38 -3.3999999521443642491e+38 -3.3999999521443642491e+38 -3.3999999521443642491e+38 -3.3999999521443642491e+38 -3.3999999521443642491e+38 -3.3999999521443642491e+38 -3.3999999521443642491e+38 -3.3999999521443642491e+38 -3.3999999521443642491e+38 -3.3999999521443642491e+38 -3.3999999521443642491e+38 -3.3999999521443642491e+38 -3.3999999521443642491e+38 -3.3999999521443642491e+38 -3.3999999521443642491e+38 -3.3999999521443642491e+38 -3.3999999521443642491e+38 -3.3999999521443642491e+38 -3.3999999521443642491e+38 -3.3999999521443642491e+38 -3.3999999521443642491e+38 -3.3999999521443642491e+38 -3.3999999521443642491e+38 -3.3999999521443642491e+38 -3.3999999521443642491e+38 -3.3999999521443642491e+38 -3.3999999521443642491e+38 -3.3999999521443642491e+38 -3.3999999521443642491e+38 -3.3999999521443642491e+38 -3.3999999521443642491e+38 -3.3999999521443642491e+38 -3.3999999521443642491e+38 -3.3999999521443642491e+38 -3.3999999521443642491e+38 -3.3999999521443642491e+38 -3.3999999521443642491e+38 -3.3999999521443642491e+38 -3.3999999521443642491e+38 -3.3999999521443642491e+38 -3.3999999521443642491e+38 -3.3999999521443642491e+38 -3.3999999521443642491e+38 -3.3999999521443642491e+38 -3.3999999521443642491e+38 -3.3999999521443642491e+38 -3.3999999521443642491e+38 -3.3999999521443642491e+38 -3.3999999521443642491e+38 -3.3999999521443642491e+38 -3.3999999521443642491e+38 -3.3999999521443642491e+38 -3.3999999521443642491e+38 -3.3999999521443642491e+38 -3.3999999521443642491e+38 -3.3999999521443642491e+38 -3.3999999521443642491e+38 -3.3999999521443642491e+38 -3.3999999521443642491e+38 -3.3999999521443642491e+38 -3.3999999521443642491e+38 -3.3999999521443642491e+38 -3.3999999521443642491e+38 -3.3999999521443642491e+38 -3.3999999521443642491e+38 -3.3999999521443642491e+38 -3.3999999521443642491e+38 -3.3999999521443642491e+38 -3.3999999521443642491e+38 -3.3999999521443642491e+38 -3.3999999521443642491e+38 -3.3999999521443642491e+38 -3.3999999521443642491e+38 -3.3999999521443642491e+38 -3.3999999521443642491e+38 -3.3999999521443642491e+38 -3.3999999521443642491e+38 -3.3999999521443642491e+38 -3.3999999521443642491e+38 -3.3999999521443642491e+38 -3.3999999521443642491e+38 -3.3999999521443642491e+38 -3.3999999521443642491e+38 -3.3999999521443642491e+38 -3.3999999521443642491e+38 -3.3999999521443642491e+38 -3.3999999521443642491e+38 -3.3999999521443642491e+38 -3.3999999521443642491e+38 -3.3999999521443642491e+38 -3.3999999521443642491e+38 -3.3999999521443642491e+38 -3.3999999521443642491e+38 -3.3999999521443642491e+38 -3.3999999521443642491e+38 -3.3999999521443642491e+38 -3.3999999521443642491e+38 -3.3999999521443642491e+38 -3.3999999521443642491e+38 -3.3999999521443642491e+38 -3.3999999521443642491e+38 -3.3999999521443642491e+38 -3.3999999521443642491e+38 -3.3999999521443642491e+38 -3.3999999521443642491e+38 -3.3999999521443642491e+38 -3.3999999521443642491e+38 -3.3999999521443642491e+38 -3.3999999521443642491e+38 -3.3999999521443642491e+38 -3.3999999521443642491e+38 -3.3999999521443642491e+38 -3.3999999521443642491e+38 -3.3999999521443642491e+38 -3.3999999521443642491e+38 -3.3999999521443642491e+38 -3.3999999521443642491e+38 -3.3999999521443642491e+38 -3.3999999521443642491e+38 -3.3999999521443642491e+38 -3.3999999521443642491e+38 -3.3999999521443642491e+38 -3.3999999521443642491e+38 -3.3999999521443642491e+38 -3.3999999521443642491e+38 -3.3999999521443642491e+38 -3.3999999521443642491e+38 -3.3999999521443642491e+38 -3.3999999521443642491e+38 -3.3999999521443642491e+38 -3.3999999521443642491e+38 -3.3999999521443642491e+38 -3.3999999521443642491e+38 -3.3999999521443642491e+38 -3.3999999521443642491e+38 -3.3999999521443642491e+38 -3.3999999521443642491e+38 -3.3999999521443642491e+38 -3.3999999521443642491e+38 -3.3999999521443642491e+38 -3.3999999521443642491e+38 -3.3999999521443642491e+38 -3.3999999521443642491e+38 -3.3999999521443642491e+38 -3.3999999521443642491e+38 -3.3999999521443642491e+38 -3.3999999521443642491e+38 -3.3999999521443642491e+38 -3.3999999521443642491e+38 -3.3999999521443642491e+38 -3.3999999521443642491e+38 -3.3999999521443642491e+38 -3.3999999521443642491e+38 -3.3999999521443642491e+38 -3.3999999521443642491e+38 -3.3999999521443642491e+38 -3.3999999521443642491e+38 -3.3999999521443642491e+38 -3.3999999521443642491e+38 -3.3999999521443642491e+38 -3.3999999521443642491e+38 -3.3999999521443642491e+38 -3.3999999521443642491e+38 -3.3999999521443642491e+38 -3.3999999521443642491e+38 -3.3999999521443642491e+38 -3.3999999521443642491e+38 -3.3999999521443642491e+38 -3.3999999521443642491e+38 -3.3999999521443642491e+38 -3.3999999521443642491e+38 -3.3999999521443642491e+38 -3.3999999521443642491e+38 -3.3999999521443642491e+38 -3.3999999521443642491e+38 -3.3999999521443642491e+38 -3.3999999521443642491e+38 -3.3999999521443642491e+38 -3.3999999521443642491e+38 -3.3999999521443642491e+38 -3.3999999521443642491e+38 -3.3999999521443642491e+38 -3.3999999521443642491e+38 -3.3999999521443642491e+38 -3.3999999521443642491e+38 -3.3999999521443642491e+38 -3.3999999521443642491e+38 -3.3999999521443642491e+38 -3.3999999521443642491e+38 -3.3999999521443642491e+38 -3.3999999521443642491e+38 -3.3999999521443642491e+38 -3.3999999521443642491e+38 -3.3999999521443642491e+38 -3.3999999521443642491e+38 -3.3999999521443642491e+38 -3.3999999521443642491e+38 -3.3999999521443642491e+38 -3.3999999521443642491e+38 -3.3999999521443642491e+38 -3.3999999521443642491e+38 -3.3999999521443642491e+38 -3.3999999521443642491e+38 -3.3999999521443642491e+38 -3.3999999521443642491e+38 -3.3999999521443642491e+38 -3.3999999521443642491e+38 -3.3999999521443642491e+38 -3.3999999521443642491e+38 -3.3999999521443642491e+38 -3.3999999521443642491e+38 -3.3999999521443642491e+38 -3.3999999521443642491e+38 -3.3999999521443642491e+38 -3.3999999521443642491e+38 -3.3999999521443642491e+38
 -3.3999999521443642491e+38 -3.3999999521443642491e+38 -3.3999999521443642491e+38 -3.3999999521443642491e+38 -3.3999999521443642491e+38 -3.3999999521443642491e+38 -3.3999999521443642491e+38 -3.3999999521443642491e+38 -3.3999999521443642491e+38 -3.3999999521443642491e+38 -3.3999999521443642491e+38 -3.3999999521443642491e+38 -3.3999999521443642491e+38 -3.3999999521443642491e+38 -3.3999999521443642491e+38 -3.3999999521443642491e+38 -3.3999999521443642491e+38 -3.3999999521443642491e+38 -3.3999999521443642491e+38 -3.3999999521443642491e+38 -3.3999999521443642491e+38 -3.3999999521443642491e+38 -3.3999999521443642491e+38 -3.3999999521443642491e+38 -3.3999999521443642491e+38 -3.3999999521443642491e+38 -3.3999999521443642491e+38 -3.3999999521443642491e+38 -3.3999999521443642491e+38 -3.3999999521443642491e+38 -3.3999999521443642491e+38 -3.3999999521443642491e+38 -3.3999999521443642491e+38 -3.3999999521443642491e+38 -3.3999999521443642491e+38 -3.3999999521443642491e+38 -3.3999999521443642491e+38 -3.3999999521443642491e+38 -3.3999999521443642491e+38 -3.3999999521443642491e+38 -3.3999999521443642491e+38 -3.3999999521443642491e+38 -3.3999999521443642491e+38 -3.3999999521443642491e+38 -3.3999999521443642491e+38 -3.3999999521443642491e+38 -3.3999999521443642491e+38 -3.3999999521443642491e+38 -3.3999999521443642491e+38 -3.3999999521443642491e+38 -3.3999999521443642491e+38 -3.3999999521443642491e+38 -3.3999999521443642491e+38 -3.3999999521443642491e+38 -3.3999999521443642491e+38 -3.3999999521443642491e+38 -3.3999999521443642491e+38 -3.3999999521443642491e+38 -3.3999999521443642491e+38 -3.3999999521443642491e+38 -3.3999999521443642491e+38 -3.3999999521443642491e+38 -3.3999999521443642491e+38 -3.3999999521443642491e+38 -3.3999999521443642491e+38 -3.3999999521443642491e+38 -3.3999999521443642491e+38 -3.3999999521443642491e+38 -3.3999999521443642491e+38 -3.3999999521443642491e+38 -3.3999999521443642491e+38 -3.3999999521443642491e+38 -3.3999999521443642491e+38 -3.3999999521443642491e+38 10.804166793823242188 10.808333396911621094 10.8125 10.791666984558105469 10.800000190734863281 10.8125 10.8125 10.829166412353515625 10.837499618530273438 10.824999809265136719 10.824999809265136719 10.820833206176757813 10.8125 10.820833206176757813 10.816666603088378906 10.824999809265136719 10.824999809265136719 10.824999809265136719 10.816666603088378906 10.824999809265136719 10.837499618530273438 10.845833778381347656 10.854166984558105469 10.883333206176757813 10.883333206176757813 10.887499809265136719 10.899999618530273438 10.904166221618652344 10.920833587646484375 10.920833587646484375 10.920833587646484375 10.933333396911621094 10.933333396911621094 10.933333396911621094 10.929166793823242188 10.920833587646484375 10.899999618530273438 10.895833015441894531 10.895833015441894531 10.887499809265136719 10.887499809265136719 10.883333206176757813 10.879166603088378906 10.870833396911621094 10.883333206176757813 10.891666412353515625 10.891666412353515625 10.887499809265136719 10.887499809265136719 10.883333206176757813 10.895833015441894531 10.887499809265136719 10.883333206176757813 10.891666412353515625 10.883333206176757813 10.879166603088378906 10.870833396911621094 10.883333206176757813 10.891666412353515625 10.904166221618652344 10.895833015441894531 10.895833015441894531 10.899999618530273438 10.899999618530273438 10.899999618530273438 10.899999618530273438 10.90833282470703125 10.90833282470703125 10.904166221618652344 10.904166221618652344 10.891666412353515625 10.899999618530273438 10.899999618530273438 10.875 10.866666793823242188 10.841666221618652344 10.824999809265136719 10.833333015441894531 10.833333015441894531 10.833333015441894531 10.841666221618652344 10.820833206176757813 10.833333015441894531 10.829166412353515625 10.829166412353515625 10.824999809265136719 10.829166412353515625 10.824999809265136719 10.820833206176757813 10.820833206176757813 10.837500572204589844 10.845833778381347656 10.854166984558105469 10.862500190734863281 10.858333587646484375 10.875 10.870833396911621094 10.866666793823242188 10.883333206176757813 10.887499809265136719 10.883333206176757813 10.891666412353515625 10.887499809265136719 10.883333206176757813 10.883333206176757813 10.870833396911621094 10.866666793823242188 -3.3999999521443642491e+38 -3.3999999521443642491e+38 -3.3999999521443642491e+38 -3.3999999521443642491e+38 -3.3999999521443642491e+38 -3.3999999521443642491e+38 -3.3999999521443642491e+38 -3.3999999521443642491e+38 -3.3999999521443642491e+38 -3.3999999521443642491e+38 -3.3999999521443642491e+38 -3.3999999521443642491e+38 -3.3999999521443642491e+38 -3.3999999521443642491e+38 -3.3999999521443642491e+38 -3.3999999521443642491e+38 -3.3999999521443642491e+38 -3.3999999521443642491e+38 -3.3999999521443642491e+38 -3.3999999521443642491e+38 -3.3999999521443642491e+38 -3.3999999521443642491e+38 -3.3999999521443642491e+38 -3.3999999521443642491e+38 -3.3999999521443642491e+38 -3.3999999521443642491e+38 -3.3999999521443642491e+38 -3.3999999521443642491e+38 -3.3999999521443642491e+38 -3.3999999521443642491e+38 -3.3999999521443642491e+38 -3.3999999521443642491e+38 -3.3999999521443642491e+38 -3.3999999521443642491e+38 -3.3999999521443642491e+38 -3.3999999521443642491e+38 -3.3999999521443642491e+38 -3.3999999521443642491e+38 -3.3999999521443642491e+38 -3.3999999521443642491e+38 -3.3999999521443642491e+38 -3.3999999521443642491e+38 -3.3999999521443642491e+38 -3.3999999521443642491e+38 -3.3999999521443642491e+38 -3.3999999521443642491e+38 -3.3999999521443642491e+38 -3.3999999521443642491e+38 -3.3999999521443642491e+38 -3.3999999521443642491e+38 -3.3999999521443642491e+38 -3.3999999521443642491e+38 -3.3999999521443642491e+38 -3.3999999521443642491e+38 -3.3999999521443642491e+38 -3.3999999521443642491e+38 -3.3999999521443642491e+38 -3.3999999521443642491e+38 -3.3999999521443642491e+38 -3.3999999521443642491e+38 -3.3999999521443642491e+38 -3.3999999521443642491e+38 -3.3999999521443642491e+38 -3.3999999521443642491e+38 -3.3999999521443642491e+38 -3.3999999521443642491e+38 -3.3999999521443642491e+38 -3.3999999521443642491e+38 -3.3999999521443642491e+38 -3.3999999521443642491e+38 -3.3999999521443642491e+38 -3.3999999521443642491e+38 -3.3999999521443642491e+38 -3.3999999521443642491e+38 -3.3999999521443642491e+38 -3.3999999521443642491e+38 -3.3999999521443642491e+38 -3.3999999521443642491e+38 -3.3999999521443642491e+38 -3.3999999521443642491e+38 -3.3999999521443642491e+38 -3.3999999521443642491e+38 -3.3999999521443642491e+38 -3.3999999521443642491e+38 -3.3999999521443642491e+38 -3.3999999521443642491e+38 -3.3999999521443642491e+38 -3.3999999521443642491e+38 -3.3999999521443642491e+38 -3.3999999521443642491e+38 -3.3999999521443642491e+38 -3.3999999521443642491e+38 -3.3999999521443642491e+38 -3.3999999521443642491e+38 -3.3999999521443642491e+38 -3.3999999521443642491e+38 -3.3999999521443642491e+38 -3.3999999521443642491e+38 -3.3999999521443642491e+38 -3.3999999521443642491e+38 -3.3999999521443642491e+38 -3.3999999521443642491e+38 -3.3999999521443642491e+38 -3.3999999521443642491e+38 -3.3999999521443642491e+38 -3.3999999521443642491e+38 -3.3999999521443642491e+38 -3.3999999521443642491e+38 -3.3999999521443642491e+38 -3.3999999521443642491e+38 -3.3999999521443642491e+38 -3.3999999521443642491e+38 -3.3999999521443642491e+38 -3.3999999521443642491e+38 -3.3999999521443642491e+38 -3.3999999521443642491e+38 -3.3999999521443642491e+38 -3.3999999521443642491e+38 -3.3999999521443642491e+38 -3.3999999521443642491e+38 -3.3999999521443642491e+38 -3.3999999521443642491e+38 -3.3999999521443642491e+38 -3.3999999521443642491e+38 -3.3999999521443642491e+38 -3.3999999521443642491e+38 -3.3999999521443642491e+38 -3.3999999521443642491e+38 -3.3999999521443642491e+38 -3.3999999521443642491e+38 -3.3999999521443642491e+38 -3.3999999521443642491e+38 -3.3999999521443642491e+38 -3.3999999521443642491e+38 -3.3999999521443642491e+38 -3.3999999521443642491e+38 -3.3999999521443642491e+38 -3.3999999521443642491e+38 -3.3999999521443642491e+38 -3.3999999521443642491e+38 -3.3999999521443642491e+38 -3.3999999521443642491e+38 -3.3999999521443642491e+38 -3.3999999521443642491e+38 -3.3999999521443642491e+38 -3.3999999521443642491e+38 -3.3999999521443642491e+38 -3.3999999521443642491e+38 -3.3999999521443642491e+38 -3.3999999521443642491e+38 -3.3999999521443642491e+38 -3.3999999521443642491e+38 -3.3999999521443642491e+38 -3.3999999521443642491e+38 -3.3999999521443642491e+38 -3.3999999521443642491e+38 -3.3999999521443642491e+38 -3.3999999521443642491e+38 -3.3999999521443642491e+38 -3.3999999521443642491e+38 -3.3999999521443642491e+38 -3.3999999521443642491e+38 -3.3999999521443642491e+38 -3.3999999521443642491e+38 -3.3999999521443642491e+38 -3.3999999521443642491e+38 -3.3999999521443642491e+38 -3.3999999521443642491e+38 -3.3999999521443642491e+38 -3.3999999521443642491e+38 -3.3999999521443642491e+38 -3.3999999521443642491e+38 -3.3999999521443642491e+38 -3.3999999521443642491e+38 -3.3999999521443642491e+38 -3.3999999521443642491e+38 -3.3999999521443642491e+38 -3.3999999521443642491e+38 -3.3999999521443642491e+38 -3.3999999521443642491e+38 -3.3999999521443642491e+38 -3.3999999521443642491e+38 -3.3999999521443642491e+38 -3.3999999521443642491e+38 -3.3999999521443642491e+38 -3.3999999521443642491e+38 -3.3999999521443642491e+38 -3.3999999521443642491e+38 -3.3999999521443642491e+38 -3.3999999521443642491e+38 -3.3999999521443642491e+38 -3.3999999521443642491e+38 -3.3999999521443642491e+38 -3.3999999521443642491e+38 -3.3999999521443642491e+38 -3.3999999521443642491e+38 -3.3999999521443642491e+38 -3.3999999521443642491e+38 -3.3999999521443642491e+38 -3.3999999521443642491e+38 -3.3999999521443642491e+38 -3.3999999521443642491e+38 -3.3999999521443642491e+38 -3.3999999521443642491e+38 -3.3999999521443642491e+38 -3.3999999521443642491e+38 -3.3999999521443642491e+38 -3.3999999521443642491e+38 -3.3999999521443642491e+38 -3.3999999521443642491e+38 -3.3999999521443642491e+38 -3.3999999521443642491e+38 -3.3999999521443642491e+38 -3.3999999521443642491e+38 -3.3999999521443642491e+38 -3.3999999521443642491e+38 -3.3999999521443642491e+38 -3.3999999521443642491e+38 -3.3999999521443642491e+38 -3.3999999521443642491e+38 -3.3999999521443642491e+38 -3.3999999521443642491e+38 -3.3999999521443642491e+38 -3.3999999521443642491e+38 -3.3999999521443642491e+38 -3.3999999521443642491e+38 -3.3999999521443642491e+38 -3.3999999521443642491e+38 -3.3999999521443642491e+38 -3.3999999521443642491e+38 -3.3999999521443642491e+38 -3.3999999521443642491e+38 -3.3999999521443642491e+38 -3.3999999521443642491e+38 -3.3999999521443642491e+38 -3.3999999521443642491e+38 -3.3999999521443642491e+38 -3.3999999521443642491e+38 -3.3999999521443642491e+38 -3.3999999521443642491e+38 -3.3999999521443642491e+38 -3.3999999521443642491e+38 -3.3999999521443642491e+38 -3.3999999521443642491e+38 -3.3999999521443642491e+38 -3.3999999521443642491e+38 -3.3999999521443642491e+38 -3.3999999521443642491e+38 -3.3999999521443642491e+38 -3.3999999521443642491e+38 -3.3999999521443642491e+38 -3.3999999521443642491e+38 -3.3999999521443642491e+38 -3.3999999521443642491e+38 -3.3999999521443642491e+38 -3.3999999521443642491e+38 -3.3999999521443642491e+38 -3.3999999521443642491e+38 -3.3999999521443642491e+38 -3.3999999521443642491e+38 -3.3999999521443642491e+38 -3.3999999521443642491e+38 -3.3999999521443642491e+38 -3.3999999521443642491e+38 -3.3999999521443642491e+38 -3.3999999521443642491e+38 -3.3999999521443642491e+38 -3.3999999521443642491e+38 -3.3999999521443642491e+38 -3.3999999521443642491e+38 -3.3999999521443642491e+38 -3.3999999521443642491e+38 -3.3999999521443642491e+38 -3.3999999521443642491e+38 -3.3999999521443642491e+38 -3.3999999521443642491e+38 -3.3999999521443642491e+38 -3.3999999521443642491e+38 -3.3999999521443642491e+38 -3.3999999521443642491e+38 -3.3999999521443642491e+38 -3.3999999521443642491e+38 -3.3999999521443642491e+38 -3.3999999521443642491e+38 -3.3999999521443642491e+38 -3.3999999521443642491e+38 -3.3999999521443642491e+38 -3.3999999521443642491e+38 -3.3999999521443642491e+38 -3.3999999521443642491e+38 -3.3999999521443642491e+38 -3.3999999521443642491e+38 -3.3999999521443642491e+38 -3.3999999521443642491e+38 -3.3999999521443642491e+38 -3.3999999521443642491e+38 -3.3999999521443642491e+38 -3.3999999521443642491e+38 -3.3999999521443642491e+38 -3.3999999521443642491e+38 -3.3999999521443642491e+38 -3.3999999521443642491e+38 -3.3999999521443642491e+38 -3.3999999521443642491e+38 -3.3999999521443642491e+38 -3.3999999521443642491e+38 -3.3999999521443642491e+38 -3.3999999521443642491e+38 -3.3999999521443642491e+38 -3.3999999521443642491e+38 -3.3999999521443642491e+38 -3.3999999521443642491e+38 -3.3999999521443642491e+38 -3.3999999521443642491e+38 -3.3999999521443642491e+38 -3.3999999521443642491e+38 -3.3999999521443642491e+38 -3.3999999521443642491e+38 -3.3999999521443642491e+38 -3.3999999521443642491e+38 -3.3999999521443642491e+38
 -3.3999999521443642491e+38 -3.3999999521443642491e+38 -3.3999999521443642491e+38 -3.3999999521443642491e+38 -3.3999999521443642491e+38 -3.3999999521443642491e+38 -3.3999999521443642491e+38 -3.3999999521443642491e+38 -3.3999999521443642491e+38 -3.3999999521443642491e+38 -3.3999999521443642491e+38 -3.3999999521443642491e+38 -3.3999999521443642491e+38 -3.3999999521443642491e+38 -3.3999999521443642491e+38 -3.3999999521443642491e+38 -3.3999999521443642491e+38 -3.3999999521443642491e+38 -3.3999999521443642491e+38 -3.3999999521443642491e+38 -3.3999999521443642491e+38 -3.3999999521443642491e+38 -3.3999999521443642491e+38 -3.3999999521443642491e+38 -3.3999999521443642491e+38 -3.3999999521443642491e+38 -3.3999999521443642491e+38 -3.3999999521443642491e+38 -3.3999999521443642491e+38 -3.3999999521443642491e+38 -3.3999999521443642491e+38 -3.3999999521443642491e+38 -3.3999999521443642491e+38 -3.3999999521443642491e+38 -3.3999999521443642491e+38 -3.3999999521443642491e+38 -3.3999999521443642491e+38 -3.3999999521443642491e+38 -3.3999999521443642491e+38 -3.3999999521443642491e+38 -3.3999999521443642491e+38 -3.3999999521443642491e+38 -3.3999999521443642491e+38 -3.3999999521443642491e+38 -3.3999999521443642491e+38 -3.3999999521443642491e+38 -3.3999999521443642491e+38 -3.3999999521443642491e+38 -3.3999999521443642491e+38 -3.3999999521443642491e+38 -3.3999999521443642491e+38 -3.3999999521443642491e+38 -3.3999999521443642491e+38 -3.3999999521443642491e+38 -3.3999999521443642491e+38 -3.3999999521443642491e+38 -3.3999999521443642491e+38 -3.3999999521443642491e+38 -3.3999999521443642491e+38 -3.3999999521443642491e+38 -3.3999999521443642491e+38 -3.3999999521443642491e+38 -3.3999999521443642491e+38 -3.3999999521443642491e+38 -3.3999999521443642491e+38 -3.3999999521443642491e+38 -3.3999999521443642491e+38 -3.3999999521443642491e+38 -3.3999999521443642491e+38 -3.3999999521443642491e+38 -3.3999999521443642491e+38 -3.3999999521443642491e+38 -3.3999999521443642491e+38 10.8125 10.8125 10.816666603088378906 10.824999809265136719 10.84166717529296875 10.833333015441894531 10.833333015441894531 10.820833206176757813 10.837499618530273438 10.858333587646484375 10.854166984558105469 10.84166717529296875 10.845833778381347656 10.845833778381347656 10.829166412353515625 10.824999809265136719 10.833333015441894531 10.837499618530273438 10.837499618530273438 10.837499618530273438 10.841666221618652344 10.845833778381347656 10.858333587646484375 10.866666793823242188 10.870833396911621094 10.883333206176757813 10.883333206176757813 10.891666412353515625 10.899999618530273438 10.904166221618652344 10.912500381469726563 10.916666984558105469 10.929166793823242188 10.925000190734863281 10.912500381469726563 10.920833587646484375 10.933333396911621094 10.920833587646484375 10.912500381469726563 10.916666984558105469 10.912500381469726563 10.899999618530273438 10.883333206176757813 10.875 10.875 10.879166603088378906 10.883333206176757813 10.883333206176757813 10.879166603088378906 10.875 10.883333206176757813 10.891666412353515625 10.887499809265136719 10.887499809265136719 10.883333206176757813 10.879166603088378906 10.883333206176757813 10.883333206176757813 10.879166603088378906 10.870833396911621094 10.908333778381347656 10.904166221618652344 10.908333778381347656 10.908333778381347656 10.904166221618652344 10.912500381469726563 10.908333778381347656 10.912500381469726563 10.904166221618652344 10.912500381469726563 10.925000190734863281 10.912500381469726563 10.895833015441894531 10.887499809265136719 10.875 10.883333206176757813 10.887499809265136719 10.870833396911621094 10.837499618530273438 10.833333015441894531 10.833333015441894531 10.854166984558105469 10.829166412353515625 10.849999427795410156 10.841666221618652344 10.841666221618652344 10.841666221618652344 10.833333015441894531 10.845833778381347656 10.833333969116210938 10.829166412353515625 10.84166717529296875 10.854166984558105469 10.858333587646484375 10.866666793823242188 10.879166603088378906 10.875 10.875 10.875 10.879166603088378906 10.895833015441894531 10.899999618530273438 10.908333778381347656 10.90416717529296875 10.908333778381347656 10.899999618530273438 10.891666412353515625 10.887499809265136719 10.899999618530273438 -3.3999999521443642491e+38 -3.3999999521443642491e+38 -3.3999999521443642491e+38 -3.3999999521443642491e+38 -3.3999999521443642491e+38 -3.3999999521443642491e+38 -3.3999999521443642491e+38 -3.3999999521443642491e+38 -3.3999999521443642491e+38 -3.3999999521443642491e+38 -3.3999999521443642491e+38 -3.3999999521443642491e+38 -3.3999999521443642491e+38 -3.3999999521443642491e+38 -3.3999999521443642491e+38 -3.3999999521443642491e+38 -3.3999999521443642491e+38 -3.3999999521443642491e+38 -3.3999999521443642491e+38 -3.3999999521443642491e+38 -3.3999999521443642491e+38 -3.3999999521443642491e+38 -3.3999999521443642491e+38 -3.3999999521443642491e+38 -3.3999999521443642491e+38 -3.3999999521443642491e+38 -3.3999999521443642491e+38 -3.3999999521443642491e+38 -3.3999999521443642491e+38 -3.3999999521443642491e+38 -3.3999999521443642491e+38 -3.3999999521443642491e+38 -3.3999999521443642491e+38 -3.3999999521443642491e+38 -3.3999999521443642491e+38 -3.3999999521443642491e+38 -3.3999999521443642491e+38 -3.3999999521443642491e+38 -3.3999999521443642491e+38 -3.3999999521443642491e+38 -3.3999999521443642491e+38 -3.3999999521443642491e+38 -3.3999999521443642491e+38 -3.3999999521443642491e+38 -3.3999999521443642491e+38 -3.3999999521443642491e+38 -3.3999999521443642491e+38 -3.3999999521443642491e+38 -3.3999999521443642491e+38 -3.3999999521443642491e+38 -3.3999999521443642491e+38 -3.3999999521443642491e+38 -3.3999999521443642491e+38 -3.3999999521443642491e+38 -3.3999999521443642491e+38 -3.3999999521443642491e+38 -3.3999999521443642491e+38 -3.3999999521443642491e+38 -3.3999999521443642491e+38 -3.3999999521443642491e+38 -3.3999999521443642491e+38 -3.3999999521443642491e+38 -3.3999999521443642491e+38 -3.3999999521443642491e+38 -3.3999999521443642491e+38 -3.3999999521443642491e+38 -3.3999999521443642491e+38 -3.3999999521443642491e+38 -3.3999999521443642491e+38 -3.3999999521443642491e+38 -3.3999999521443642491e+38 -3.3999999521443642491e+38 -3.3999999521443642491e+38 -3.3999999521443642491e+38 -3.3999999521443642491e+38 -3.3999999521443642491e+38 -3.3999999521443642491e+38 -3.3999999521443642491e+38 -3.3999999521443642491e+38 -3.3999999521443642491e+38 -3.3999999521443642491e+38 -3.3999999521443642491e+38 -3.3999999521443642491e+38 -3.3999999521443642491e+38 -3.3999999521443642491e+38 -3.3999999521443642491e+38 -3.3999999521443642491e+38 -3.3999999521443642491e+38 -3.3999999521443642491e+38 -3.3999999521443642491e+38 -3.3999999521443642491e+38 -3.3999999521443642491e+38 -3.3999999521443642491e+38 -3.3999999521443642491e+38 -3.3999999521443642491e+38 -3.3999999521443642491e+38 -3.3999999521443642491e+38 -3.3999999521443642491e+38 -3.3999999521443642491e+38 -3.3999999521443642491e+38 -3.3999999521443642491e+38 -3.3999999521443642491e+38 -3.3999999521443642491e+38 -3.3999999521443642491e+38 -3.3999999521443642491e+38 -3.3999999521443642491e+38 -3.3999999521443642491e+38 -3.3999999521443642491e+38 -3.3999999521443642491e+38 -3.3999999521443642491e+38 -3.3999999521443642491e+38 -3.3999999521443642491e+38 -3.3999999521443642491e+38 -3.3999999521443642491e+38 -3.3999999521443642491e+38 -3.3999999521443642491e+38 -3.3999999521443642491e+38 -3.3999999521443642491e+38 -3.3999999521443642491e+38 -3.3999999521443642491e+38 -3.3999999521443642491e+38 -3.3999999521443642491e+38 -3.3999999521443642491e+38 -3.3999999521443642491e+38 -3.3999999521443642491e+38 -3.3999999521443642491e+38 -3.3999999521443642491e+38 -3.3999999521443642491e+38 -3.3999999521443642491e+38 -3.3999999521443642491e+38 -3.3999999521443642491e+38 -3.3999999521443642491e+38 -3.3999999521443642491e+38 -3.3999999521443642491e+38 -3.3999999521443642491e+38 -3.3999999521443642491e+38 -3.3999999521443642491e+38 -3.3999999521443642491e+38 -3.3999999521443642491e+38 -3.3999999521443642491e+38 -3.3999999521443642491e+38 -3.3999999521443642491e+38 -3.3999999521443642491e+38 -3.3999999521443642491e+38 -3.3999999521443642491e+38 -3.3999999521443642491e+38 -3.3999999521443642491e+38 -3.3999999521443642491e+38 -3.3999999521443642491e+38 -3.3999999521443642491e+38 -3.3999999521443642491e+38 -3.3999999521443642491e+38 -3.3999999521443642491e+38 -3.3999999521443642491e+38 -3.3999999521443642491e+38 -3.3999999521443642491e+38 -3.3999999521443642491e+38 -3.3999999521443642491e+38 -3.3999999521443642491e+38 -3.3999999521443642491e+38 -3.3999999521443642491e+38 -3.3999999521443642491e+38 -3.3999999521443642491e+38 -3.3999999521443642491e+38 -3.3999999521443642491e+38 -3.3999999521443642491e+38 -3.3999999521443642491e+38 -3.3999999521443642491e+38 -3.3999999521443642491e+38 -3.3999999521443642491e+38 -3.3999999521443642491e+38 -3.3999999521443642491e+38 -3.3999999521443642491e+38 -3.3999999521443642491e+38 -3.3999999521443642491e+38 -3.3999999521443642491e+38 -3.3999999521443642491e+38 -3.3999999521443642491e+38 -3.3999999521443642491e+38 -3.3999999521443642491e+38 -3.3999999521443642491e+38 -3.3999999521443642491e+38 -3.3999999521443642491e+38 -3.3999999521443642491e+38 -3.3999999521443642491e+38 -3.3999999521443642491e+38 -3.3999999521443642491e+38 -3.3999999521443642491e+38 -3.3999999521443642491e+38 -3.3999999521443642491e+38 -3.3999999521443642491e+38 -3.3999999521443642491e+38 -3.3999999521443642491e+38 -3.3999999521443642491e+38 -3.3999999521443642491e+38 -3.3999999521443642491e+38 -3.3999999521443642491e+38 -3.3999999521443642491e+38 -3.3999999521443642491e+38 -3.3999999521443642491e+38 -3.3999999521443642491e+38 -3.3999999521443642491e+38 -3.3999999521443642491e+38 -3.3999999521443642491e+38 -3.3999999521443642491e+38 -3.3999999521443642491e+38 -3.3999999521443642491e+38 -3.3999999521443642491e+38 -3.3999999521443642491e+38 -3.3999999521443642491e+38 -3.3999999521443642491e+38 -3.3999999521443642491e+38 -3.3999999521443642491e+38 -3.3999999521443642491e+38 -3.3999999521443642491e+38 -3.3999999521443642491e+38 -3.3999999521443642491e+38 -3.3999999521443642491e+38 -3.3999999521443642491e+38 -3.3999999521443642491e+38 -3.3999999521443642491e+38 -3.3999999521443642491e+38 -3.3999999521443642491e+38 -3.3999999521443642491e+38 -3.3999999521443642491e+38 -3.3999999521443642491e+38 -3.3999999521443642491e+38 -3.3999999521443642491e+38 -3.3999999521443642491e+38 -3.3999999521443642491e+38 -3.3999999521443642491e+38 -3.3999999521443642491e+38 -3.3999999521443642491e+38 -3.3999999521443642491e+38 -3.3999999521443642491e+38 -3.3999999521443642491e+38 -3.3999999521443642491e+38 -3.3999999521443642491e+38 -3.3999999521443642491e+38 -3.3999999521443642491e+38 -3.3999999521443642491e+38 -3.3999999521443642491e+38 -3.3999999521443642491e+38 -3.3999999521443642491e+38 -3.3999999521443642491e+38 -3.3999999521443642491e+38 -3.3999999521443642491e+38 -3.3999999521443642491e+38 -3.3999999521443642491e+38 -3.3999999521443642491e+38 -3.3999999521443642491e+38 -3.3999999521443642491e+38 -3.3999999521443642491e+38 -3.3999999521443642491e+38 -3.3999999521443642491e+38 -3.3999999521443642491e+38 -3.3999999521443642491e+38 -3.3999999521443642491e+38 -3.3999999521443642491e+38 -3.3999999521443642491e+38 -3.3999999521443642491e+38 -3.3999999521443642491e+38 -3.3999999521443642491e+38 -3.3999999521443642491e+38 -3.3999999521443642491e+38 -3.3999999521443642491e+38 -3.3999999521443642491e+38 -3.3999999521443642491e+38 -3.3999999521443642491e+38 -3.3999999521443642491e+38 -3.3999999521443642491e+38 -3.3999999521443642491e+38 -3.3999999521443642491e+38 -3.3999999521443642491e+38 -3.3999999521443642491e+38 -3.3999999521443642491e+38 -3.3999999521443642491e+38 -3.3999999521443642491e+38 -3.3999999521443642491e+38 -3.3999999521443642491e+38 -3.3999999521443642491e+38 -3.3999999521443642491e+38 -3.3999999521443642491e+38 -3.3999999521443642491e+38 -3.3999999521443642491e+38 -3.3999999521443642491e+38 -3.3999999521443642491e+38 -3.3999999521443642491e+38 -3.3999999521443642491e+38 -3.3999999521443642491e+38 -3.3999999521443642491e+38 -3.3999999521443642491e+38 -3.3999999521443642491e+38 -3.3999999521443642491e+38 -3.3999999521443642491e+38 -3.3999999521443642491e+38 -3.3999999521443642491e+38 -3.3999999521443642491e+38 -3.3999999521443642491e+38 -3.3999999521443642491e+38 -3.3999999521443642491e+38 -3.3999999521443642491e+38 -3.3999999521443642491e+38 -3.3999999521443642491e+38 -3.3999999521443642491e+38 -3.3999999521443642491e+38 -3.3999999521443642491e+38 -3.3999999521443642491e+38 -3.3999999521443642491e+38 -3.3999999521443642491e+38 -3.3999999521443642491e+38 -3.3999999521443642491e+38 -3.3999999521443642491e+38 -3.3999999521443642491e+38 -3.3999999521443642491e+38 -3.3999999521443642491e+38 -3.3999999521443642491e+38 -3.3999999521443642491e+38 -3.3999999521443642491e+38 -3.3999999521443642491e+38
 -3.3999999521443642491e+38 -3.3999999521443642491e+38 -3.3999999521443642491e+38 -3.3999999521443642491e+38 -3.3999999521443642491e+38 -3.3999999521443642491e+38 -3.3999999521443642491e+38 -3.3999999521443642491e+38 -3.3999999521443642491e+38 -3.3999999521443642491e+38 -3.3999999521443642491e+38 -3.3999999521443642491e+38 -3.3999999521443642491e+38 -3.3999999521443642491e+38 -3.3999999521443642491e+38 -3.3999999521443642491e+38 -3.3999999521443642491e+38 -3.3999999521443642491e+38 -3.3999999521443642491e+38 -3.3999999521443642491e+38 -3.3999999521443642491e+38 -3.3999999521443642491e+38 -3.3999999521443642491e+38 -3.3999999521443642491e+38 -3.3999999521443642491e+38 -3.3999999521443642491e+38 -3.3999999521443642491e+38 -3.3999999521443642491e+38 -3.3999999521443642491e+38 -3.3999999521443642491e+38 -3.3999999521443642491e+38 -3.3999999521443642491e+38 -3.3999999521443642491e+38 -3.3999999521443642491e+38 -3.3999999521443642491e+38 -3.3999999521443642491e+38 -3.3999999521443642491e+38 -3.3999999521443642491e+38 -3.3999999521443642491e+38 -3.3999999521443642491e+38 -3.3999999521443642491e+38 -3.3999999521443642491e+38 -3.3999999521443642491e+38 -3.3999999521443642491e+38 -3.3999999521443642491e+38 -3.3999999521443642491e+38 -3.3999999521443642491e+38 -3.3999999521443642491e+38 -3.3999999521443642491e+38 -3.3999999521443642491e+38 -3.3999999521443642491e+38 -3.3999999521443642491e+38 -3.3999999521443642491e+38 -3.3999999521443642491e+38 -3.3999999521443642491e+38 -3.3999999521443642491e+38 -3.3999999521443642491e+38 -3.3999999521443642491e+38 -3.3999999521443642491e+38 -3.3999999521443642491e+38 -3.3999999521443642491e+38 -3.3999999521443642491e+38 -3.3999999521443642491e+38 -3.3999999521443642491e+38 10.8125 10.8125 10.8125 -3.3999999521443642491e+38 -3.3999999521443642491e+38 -3.3999999521443642491e+38 -3.3999999521443642491e+38 -3.3999999521443642491e+38 10.816666603088378906 10.820833206176757813 10.816666603088378906 10.837499618530273438 10.845833778381347656 10.845833778381347656 10.845833778381347656 10.833333015441894531 10.833333015441894531 10.833333015441894531 10.84166717529296875 10.845833778381347656 10.845833778381347656 10.854166984558105469 10.84166717529296875 10.850000381469726563 10.833333015441894531 10.829166412353515625 10.829166412353515625 10.829166412353515625 10.858333587646484375 10.858333587646484375 10.862500190734863281 10.862500190734863281 10.866666793823242188 10.879166603088378906 10.883333206176757813 10.887499809265136719 10.887499809265136719 10.895833015441894531 10.904166221618652344 10.90833282470703125 10.912500381469726563 10.920833587646484375 10.916666984558105469 10.920833587646484375 10.912499427795410156 10.920833587646484375 10.916666984558105469 10.912500381469726563 10.904166221618652344 10.895833015441894531 10.879166603088378906 10.879166603088378906 10.879166603088378906 10.883333206176757813 10.879166603088378906 10.883333206176757813 10.879166603088378906 10.870833396911621094 10.875 10.895833015441894531 10.887499809265136719 10.900000572204589844 10.916666984558105469 10.908333778381347656 10.899999618530273438 10.899999618530273438 10.883333206176757813 10.875 10.879166603088378906 10.916666984558105469 10.920833587646484375 10.916666984558105469 10.920833587646484375 10.912500381469726563 10.912500381469726563 10.908333778381347656 10.90833282470703125 10.90833282470703125 10.916666984558105469 10.912500381469726563 10.904166221618652344 10.912499427795410156 10.883333206176757813 10.891666412353515625 10.90416717529296875 10.891666412353515625 10.887499809265136719 10.858333587646484375 10.850000381469726563 10.833333015441894531 10.854166984558105469 10.849999427795410156 10.849999427795410156 10.84583282470703125 10.841666221618652344 10.837499618530273438 10.845833778381347656 10.845833778381347656 10.850000381469726563 10.845833778381347656 10.841666221618652344 10.854166984558105469 10.879166603088378906 10.879166603088378906 10.879166603088378906 10.875 10.879166603088378906 10.875 10.887499809265136719 10.899999618530273438 10.912500381469726563 10.916666984558105469 10.912500381469726563 10.912500381469726563 10.920833587646484375 10.916666984558105469 10.912500381469726563 10.912500381469726563 10.916666984558105469 -3.3999999521443642491e+38 -3.3999999521443642491e+38 -3.3999999521443642491e+38 -3.3999999521443642491e+38 -3.3999999521443642491e+38 -3.3999999521443642491e+38 -3.3999999521443642491e+38 -3.3999999521443642491e+38 -3.3999999521443642491e+38 -3.3999999521443642491e+38 -3.3999999521443642491e+38 -3.3999999521443642491e+38 -3.3999999521443642491e+38 -3.3999999521443642491e+38 -3.3999999521443642491e+38 -3.3999999521443642491e+38 -3.3999999521443642491e+38 -3.3999999521443642491e+38 -3.3999999521443642491e+38 -3.3999999521443642491e+38 -3.3999999521443642491e+38 -3.3999999521443642491e+38 -3.3999999521443642491e+38 -3.3999999521443642491e+38 -3.3999999521443642491e+38 -3.3999999521443642491e+38 -3.3999999521443642491e+38 -3.3999999521443642491e+38 -3.3999999521443642491e+38 -3.3999999521443642491e+38 -3.3999999521443642491e+38 -3.3999999521443642491e+38 -3.3999999521443642491e+38 -3.3999999521443642491e+38 -3.3999999521443642491e+38 -3.3999999521443642491e+38 -3.3999999521443642491e+38 -3.3999999521443642491e+38 -3.3999999521443642491e+38 -3.3999999521443642491e+38 -3.3999999521443642491e+38 -3.3999999521443642491e+38 -3.3999999521443642491e+38 -3.3999999521443642491e+38 -3.3999999521443642491e+38 -3.3999999521443642491e+38 -3.3999999521443642491e+38 -3.3999999521443642491e+38 -3.3999999521443642491e+38 -3.3999999521443642491e+38 -3.3999999521443642491e+38 -3.3999999521443642491e+38 -3.3999999521443642491e+38 -3.3999999521443642491e+38 -3.3999999521443642491e+38 -3.3999999521443642491e+38 -3.3999999521443642491e+38 -3.3999999521443642491e+38 -3.3999999521443642491e+38 -3.3999999521443642491e+38 -3.3999999521443642491e+38 -3.3999999521443642491e+38 -3.3999999521443642491e+38 -3.3999999521443642491e+38 -3.3999999521443642491e+38 -3.3999999521443642491e+38 -3.3999999521443642491e+38 -3.3999999521443642491e+38 -3.3999999521443642491e+38 -3.3999999521443642491e+38 -3.3999999521443642491e+38 -3.3999999521443642491e+38 -3.3999999521443642491e+38 -3.3999999521443642491e+38 -3.3999999521443642491e+38 -3.3999999521443642491e+38 -3.3999999521443642491e+38 -3.3999999521443642491e+38 -3.3999999521443642491e+38 -3.3999999521443642491e+38 -3.3999999521443642491e+38 -3.3999999521443642491e+38 -3.3999999521443642491e+38 -3.3999999521443642491e+38 -3.3999999521443642491e+38 -3.3999999521443642491e+38 -3.3999999521443642491e+38 -3.3999999521443642491e+38 -3.3999999521443642491e+38 -3.3999999521443642491e+38 -3.3999999521443642491e+38 -3.3999999521443642491e+38 -3.3999999521443642491e+38 -3.3999999521443642491e+38 -3.3999999521443642491e+38 -3.3999999521443642491e+38 -3.3999999521443642491e+38 -3.3999999521443642491e+38 -3.3999999521443642491e+38 -3.3999999521443642491e+38 -3.3999999521443642491e+38 -3.3999999521443642491e+38 -3.3999999521443642491e+38 -3.3999999521443642491e+38 -3.3999999521443642491e+38 -3.3999999521443642491e+38 -3.3999999521443642491e+38 -3.3999999521443642491e+38 -3.3999999521443642491e+38 -3.3999999521443642491e+38 -3.3999999521443642491e+38 -3.3999999521443642491e+38 -3.3999999521443642491e+38 -3.3999999521443642491e+38 -3.3999999521443642491e+38 -3.3999999521443642491e+38 -3.3999999521443642491e+38 -3.3999999521443642491e+38 -3.3999999521443642491e+38 -3.3999999521443642491e+38 -3.3999999521443642491e+38 -3.3999999521443642491e+38 -3.3999999521443642491e+38 -3.3999999521443642491e+38 -3.3999999521443642491e+38 -3.3999999521443642491e+38 -3.3999999521443642491e+38 -3.3999999521443642491e+38 -3.3999999521443642491e+38 -3.3999999521443642491e+38 -3.3999999521443642491e+38 -3.3999999521443642491e+38 -3.3999999521443642491e+38 -3.3999999521443642491e+38 -3.3999999521443642491e+38 -3.3999999521443642491e+38 -3.3999999521443642491e+38 -3.3999999521443642491e+38 -3.3999999521443642491e+38 -3.3999999521443642491e+38 -3.3999999521443642491e+38 -3.3999999521443642491e+38 -3.3999999521443642491e+38 -3.3999999521443642491e+38 -3.3999999521443642491e+38 -3.3999999521443642491e+38 -3.3999999521443642491e+38 -3.3999999521443642491e+38 -3.3999999521443642491e+38 -3.3999999521443642491e+38 -3.3999999521443642491e+38 -3.3999999521443642491e+38 -3.3999999521443642491e+38 -3.3999999521443642491e+38 -3.3999999521443642491e+38 -3.3999999521443642491e+38 -3.3999999521443642491e+38 -3.3999999521443642491e+38 -3.3999999521443642491e+38 -3.3999999521443642491e+38 -3.3999999521443642491e+38 -3.3999999521443642491e+38 -3.3999999521443642491e+38 -3.3999999521443642491e+38 -3.3999999521443642491e+38 -3.3999999521443642491e+38 -3.3999999521443642491e+38 -3.3999999521443642491e+38 -3.3999999521443642491e+38 -3.3999999521443642491e+38 -3.3999999521443642491e+38 -3.3999999521443642491e+38 -3.3999999521443642491e+38 -3.3999999521443642491e+38 -3.3999999521443642491e+38 -3.3999999521443642491e+38 -3.3999999521443642491e+38 -3.3999999521443642491e+38 -3.3999999521443642491e+38 -3.3999999521443642491e+38 -3.3999999521443642491e+38 -3.3999999521443642491e+38 -3.3999999521443642491e+38 -3.3999999521443642491e+38 -3.3999999521443642491e+38 -3.3999999521443642491e+38 -3.3999999521443642491e+38 -3.3999999521443642491e+38 -3.3999999521443642491e+38 -3.3999999521443642491e+38 -3.3999999521443642491e+38 -3.3999999521443642491e+38 -3.3999999521443642491e+38 -3.3999999521443642491e+38 -3.3999999521443642491e+38 -3.3999999521443642491e+38 -3.3999999521443642491e+38 -3.3999999521443642491e+38 -3.3999999521443642491e+38 -3.3999999521443642491e+38 -3.3999999521443642491e+38 -3.3999999521443642491e+38 -3.3999999521443642491e+38 -3.3999999521443642491e+38 -3.3999999521443642491e+38 -3.3999999521443642491e+38 -3.3999999521443642491e+38 -3.3999999521443642491e+38 -3.3999999521443642491e+38 -3.3999999521443642491e+38 -3.3999999521443642491e+38 -3.3999999521443642491e+38 -3.3999999521443642491e+38 -3.3999999521443642491e+38 -3.3999999521443642491e+38 -3.3999999521443642491e+38 -3.3999999521443642491e+38 -3.3999999521443642491e+38 -3.3999999521443642491e+38 -3.3999999521443642491e+38 -3.3999999521443642491e+38 -3.3999999521443642491e+38 -3.3999999521443642491e+38 -3.3999999521443642491e+38 -3.3999999521443642491e+38 -3.3999999521443642491e+38 -3.3999999521443642491e+38 -3.3999999521443642491e+38 -3.3999999521443642491e+38 -3.3999999521443642491e+38 -3.3999999521443642491e+38 -3.3999999521443642491e+38 -3.3999999521443642491e+38 -3.3999999521443642491e+38 -3.3999999521443642491e+38 -3.3999999521443642491e+38 -3.3999999521443642491e+38 -3.3999999521443642491e+38 -3.3999999521443642491e+38 -3.3999999521443642491e+38 -3.3999999521443642491e+38 -3.3999999521443642491e+38 -3.3999999521443642491e+38 -3.3999999521443642491e+38 -3.3999999521443642491e+38 -3.3999999521443642491e+38 -3.3999999521443642491e+38 -3.3999999521443642491e+38 -3.3999999521443642491e+38 -3.3999999521443642491e+38 -3.3999999521443642491e+38 -3.3999999521443642491e+38 -3.3999999521443642491e+38 -3.3999999521443642491e+38 -3.3999999521443642491e+38 -3.3999999521443642491e+38 -3.3999999521443642491e+38 -3.3999999521443642491e+38 -3.3999999521443642491e+38 -3.3999999521443642491e+38 -3.3999999521443642491e+38 -3.3999999521443642491e+38 -3.3999999521443642491e+38 -3.3999999521443642491e+38 -3.3999999521443642491e+38 -3.3999999521443642491e+38 -3.3999999521443642491e+38 -3.3999999521443642491e+38 -3.3999999521443642491e+38 -3.3999999521443642491e+38 -3.3999999521443642491e+38 -3.3999999521443642491e+38 -3.3999999521443642491e+38 -3.3999999521443642491e+38 -3.3999999521443642491e+38 -3.3999999521443642491e+38 -3.3999999521443642491e+38 -3.3999999521443642491e+38 -3.3999999521443642491e+38 -3.3999999521443642491e+38 -3.3999999521443642491e+38 -3.3999999521443642491e+38 -3.3999999521443642491e+38 -3.3999999521443642491e+38 -3.3999999521443642491e+38 -3.3999999521443642491e+38 -3.3999999521443642491e+38 -3.3999999521443642491e+38 -3.3999999521443642491e+38 -3.3999999521443642491e+38 -3.3999999521443642491e+38 -3.3999999521443642491e+38 -3.3999999521443642491e+38 -3.3999999521443642491e+38 -3.3999999521443642491e+38 -3.3999999521443642491e+38 -3.3999999521443642491e+38 -3.3999999521443642491e+38 -3.3999999521443642491e+38 -3.3999999521443642491e+38 -3.3999999521443642491e+38 -3.3999999521443642491e+38 -3.3999999521443642491e+38 -3.3999999521443642491e+38 -3.3999999521443642491e+38 -3.3999999521443642491e+38 -3.3999999521443642491e+38 -3.3999999521443642491e+38 -3.3999999521443642491e+38 -3.3999999521443642491e+38 -3.3999999521443642491e+38 -3.3999999521443642491e+38 -3.3999999521443642491e+38 -3.3999999521443642491e+38 -3.3999999521443642491e+38 -3.3999999521443642491e+38 -3.3999999521443642491e+38 -3.3999999521443642491e+38 -3.3999999521443642491e+38
 -3.3999999521443642491e+38 -3.3999999521443642491e+38 -3.3999999521443642491e+38 -3.3999999521443642491e+38 -3.3999999521443642491e+38 -3.3999999521443642491e+38 -3.3999999521443642491e+38 -3.3999999521443642491e+38 -3.3999999521443642491e+38 -3.3999999521443642491e+38 -3.3999999521443642491e+38 -3.3999999521443642491e+38 -3.3999999521443642491e+38 -3.3999999521443642491e+38 -3.3999999521443642491e+38 -3.3999999521443642491e+38 -3.3999999521443642491e+38 -3.3999999521443642491e+38 -3.3999999521443642491e+38 -3.3999999521443642491e+38 -3.3999999521443642491e+38 -3.3999999521443642491e+38 -3.3999999521443642491e+38 -3.3999999521443642491e+38 -3.3999999521443642491e+38 -3.3999999521443642491e+38 -3.3999999521443642491e+38 -3.3999999521443642491e+38 -3.3999999521443642491e+38 -3.3999999521443642491e+38 -3.3999999521443642491e+38 -3.3999999521443642491e+38 -3.3999999521443642491e+38 -3.3999999521443642491e+38 10.975000381469726563 10.987500190734863281 10.966666221618652344 -3.3999999521443642491e+38 -3.3999999521443642491e+38 -3.3999999521443642491e+38 -3.3999999521443642491e+38 -3.3999999521443642491e+38 -3.3999999521443642491e+38 -3.3999999521443642491e+38 -3.3999999521443642491e+38 -3.3999999521443642491e+38 -3.3999999521443642491e+38 -3.3999999521443642491e+38 -3.3999999521443642491e+38 -3.3999999521443642491e+38 -3.3999999521443642491e+38 -3.3999999521443642491e+38 -3.3999999521443642491e+38 -3.3999999521443642491e+38 -3.3999999521443642491e+38 -3.3999999521443642491e+38 -3.3999999521443642491e+38 -3.3999999521443642491e+38 -3.3999999521443642491e+38 -3.3999999521443642491e+38 -3.3999999521443642491e+38 -3.3999999521443642491e+38 10.808333396911621094 10.808333396911621094 10.808333396911621094 10.820833206176757813 10.820833206176757813 -3.3999999521443642491e+38 10.824999809265136719 10.833333015441894531 10.837499618530273438 10.841666221618652344 10.837499618530273438 10.837499618530273438 10.84166717529296875 10.833333015441894531 10.841666221618652344 10.845833778381347656 10.850000381469726563 10.854166984558105469 10.850000381469726563 10.850000381469726563 10.845833778381347656 10.845833778381347656 10.84166717529296875 10.854166984558105469 10.854166984558105469 10.850000381469726563 10.850000381469726563 10.845833778381347656 10.84166717529296875 10.850000381469726563 10.858333587646484375 10.875 10.862500190734863281 10.875 10.875 10.883333206176757813 10.883333206176757813 10.891666412353515625 10.895833015441894531 10.895833015441894531 10.891666412353515625 10.899999618530273438 10.899999618530273438 10.916666984558105469 10.90833282470703125 10.916666984558105469 10.920833587646484375 10.925000190734863281 10.916666984558105469 10.912499427795410156 10.90833282470703125 10.899999618530273438 10.899999618530273438 10.904166221618652344 10.891666412353515625 10.875 10.879166603088378906 10.875 10.879166603088378906 10.875 10.887499809265136719 10.899999618530273438 10.90416717529296875 10.899999618530273438 10.912500381469726563 10.90416717529296875 10.912500381469726563 10.908333778381347656 10.895833015441894531 10.891666412353515625 10.895833015441894531 10.929166793823242188 10.920833587646484375 10.916666984558105469 10.916666984558105469 10.916666984558105469 10.908333778381347656 10.908333778381347656 10.912500381469726563 10.916666984558105469 10.920833587646484375 10.925000190734863281 10.933333396911621094 10.925000190734863281 10.920833587646484375 10.904166221618652344 10.900000572204589844 10.895833015441894531 10.887499809265136719 10.854166984558105469 10.854166984558105469 10.845833778381347656 10.84583282470703125 10.84583282470703125 10.866666793823242188 10.854166984558105469 10.854166984558105469 10.858333587646484375 10.841666221618652344 10.845833778381347656 10.850000381469726563 10.854166984558105469 10.858333587646484375 10.875 10.879166603088378906 10.883333206176757813 10.887499809265136719 10.891666412353515625 10.895833015441894531 10.891666412353515625 10.895833015441894531 10.899999618530273438 10.912500381469726563 10.920833587646484375 10.920833587646484375 10.925000190734863281 10.929166793823242188 10.929166793823242188 10.925000190734863281 10.925000190734863281 10.933333396911621094 -3.3999999521443642491e+38 -3.3999999521443642491e+38 -3.3999999521443642491e+38 -3.3999999521443642491e+38 -3.3999999521443642491e+38 -3.3999999521443642491e+38 -3.3999999521443642491e+38 -3.3999999521443642491e+38 -3.3999999521443642491e+38 -3.3999999521443642491e+38 -3.3999999521443642491e+38 -3.3999999521443642491e+38 -3.3999999521443642491e+38 -3.3999999521443642491e+38 -3.3999999521443642491e+38 -3.3999999521443642491e+38 -3.3999999521443642491e+38 -3.3999999521443642491e+38 -3.3999999521443642491e+38 -3.3999999521443642491e+38 -3.3999999521443642491e+38 -3.3999999521443642491e+38 -3.3999999521443642491e+38 -3.3999999521443642491e+38 -3.3999999521443642491e+38 -3.3999999521443642491e+38 -3.3999999521443642491e+38 -3.3999999521443642491e+38 -3.3999999521443642491e+38 -3.3999999521443642491e+38 -3.3999999521443642491e+38 -3.3999999521443642491e+38 -3.3999999521443642491e+38 -3.3999999521443642491e+38 -3.3999999521443642491e+38 -3.3999999521443642491e+38 -3.3999999521443642491e+38 -3.3999999521443642491e+38 -3.3999999521443642491e+38 -3.3999999521443642491e+38 -3.3999999521443642491e+38 -3.3999999521443642491e+38 -3.3999999521443642491e+38 -3.3999999521443642491e+38 -3.3999999521443642491e+38 -3.3999999521443642491e+38 -3.3999999521443642491e+38 -3.3999999521443642491e+38 -3.3999999521443642491e+38 -3.3999999521443642491e+38 -3.3999999521443642491e+38 -3.3999999521443642491e+38 -3.3999999521443642491e+38 -3.3999999521443642491e+38 -3.3999999521443642491e+38 -3.3999999521443642491e+38 -3.3999999521443642491e+38 -3.3999999521443642491e+38 -3.3999999521443642491e+38 -3.3999999521443642491e+38 -3.3999999521443642491e+38 -3.3999999521443642491e+38 -3.3999999521443642491e+38 -3.3999999521443642491e+38 -3.3999999521443642491e+38 -3.3999999521443642491e+38 -3.3999999521443642491e+38 -3.3999999521443642491e+38 -3.3999999521443642491e+38 -3.3999999521443642491e+38 -3.3999999521443642491e+38 -3.3999999521443642491e+38 -3.3999999521443642491e+38 -3.3999999521443642491e+38 -3.3999999521443642491e+38 -3.3999999521443642491e+38 -3.3999999521443642491e+38 -3.3999999521443642491e+38 -3.3999999521443642491e+38 -3.3999999521443642491e+38 -3.3999999521443642491e+38 -3.3999999521443642491e+38 -3.3999999521443642491e+38 -3.3999999521443642491e+38 -3.3999999521443642491e+38 -3.3999999521443642491e+38 -3.3999999521443642491e+38 -3.3999999521443642491e+38 -3.3999999521443642491e+38 -3.3999999521443642491e+38 -3.3999999521443642491e+38 -3.3999999521443642491e+38 -3.3999999521443642491e+38 -3.3999999521443642491e+38 -3.3999999521443642491e+38 -3.3999999521443642491e+38 -3.3999999521443642491e+38 -3.3999999521443642491e+38 -3.3999999521443642491e+38 -3.3999999521443642491e+38 -3.3999999521443642491e+38 -3.3999999521443642491e+38 -3.3999999521443642491e+38 -3.3999999521443642491e+38 -3.3999999521443642491e+38 -3.3999999521443642491e+38 -3.3999999521443642491e+38 -3.3999999521443642491e+38 -3.3999999521443642491e+38 -3.3999999521443642491e+38 -3.3999999521443642491e+38 -3.3999999521443642491e+38 -3.3999999521443642491e+38 -3.3999999521443642491e+38 -3.3999999521443642491e+38 -3.3999999521443642491e+38 -3.3999999521443642491e+38 -3.3999999521443642491e+38 -3.3999999521443642491e+38 -3.3999999521443642491e+38 -3.3999999521443642491e+38 -3.3999999521443642491e+38 -3.3999999521443642491e+38 -3.3999999521443642491e+38 -3.3999999521443642491e+38 -3.3999999521443642491e+38 -3.3999999521443642491e+38 -3.3999999521443642491e+38 -3.3999999521443642491e+38 -3.3999999521443642491e+38 -3.3999999521443642491e+38 -3.3999999521443642491e+38 -3.3999999521443642491e+38 -3.3999999521443642491e+38 -3.3999999521443642491e+38 -3.3999999521443642491e+38 -3.3999999521443642491e+38 -3.3999999521443642491e+38 -3.3999999521443642491e+38 -3.3999999521443642491e+38 -3.3999999521443642491e+38 -3.3999999521443642491e+38 -3.3999999521443642491e+38 -3.3999999521443642491e+38 -3.3999999521443642491e+38 -3.3999999521443642491e+38 -3.3999999521443642491e+38 -3.3999999521443642491e+38 -3.3999999521443642491e+38 -3.3999999521443642491e+38 -3.3999999521443642491e+38 -3.3999999521443642491e+38 -3.3999999521443642491e+38 -3.3999999521443642491e+38 -3.3999999521443642491e+38 -3.3999999521443642491e+38 -3.3999999521443642491e+38 -3.3999999521443642491e+38 -3.3999999521443642491e+38 -3.3999999521443642491e+38 -3.3999999521443642491e+38 -3.3999999521443642491e+38 -3.3999999521443642491e+38 -3.3999999521443642491e+38 -3.3999999521443642491e+38 -3.3999999521443642491e+38 -3.3999999521443642491e+38 -3.3999999521443642491e+38 -3.3999999521443642491e+38 -3.3999999521443642491e+38 -3.3999999521443642491e+38 -3.3999999521443642491e+38 -3.3999999521443642491e+38 -3.3999999521443642491e+38 -3.3999999521443642491e+38 -3.3999999521443642491e+38 -3.3999999521443642491e+38 -3.3999999521443642491e+38 -3.3999999521443642491e+38 -3.3999999521443642491e+38 -3.3999999521443642491e+38 -3.3999999521443642491e+38 -3.3999999521443642491e+38 -3.3999999521443642491e+38 -3.3999999521443642491e+38 -3.3999999521443642491e+38 -3.3999999521443642491e+38 -3.3999999521443642491e+38 -3.3999999521443642491e+38 -3.3999999521443642491e+38 -3.3999999521443642491e+38 -3.3999999521443642491e+38 -3.3999999521443642491e+38 -3.3999999521443642491e+38 -3.3999999521443642491e+38 -3.3999999521443642491e+38 -3.3999999521443642491e+38 -3.3999999521443642491e+38 -3.3999999521443642491e+38 -3.3999999521443642491e+38 -3.3999999521443642491e+38 -3.3999999521443642491e+38 -3.3999999521443642491e+38 -3.3999999521443642491e+38 -3.3999999521443642491e+38 -3.3999999521443642491e+38 -3.3999999521443642491e+38 -3.3999999521443642491e+38 -3.3999999521443642491e+38 -3.3999999521443642491e+38 -3.3999999521443642491e+38 -3.3999999521443642491e+38 -3.3999999521443642491e+38 -3.3999999521443642491e+38 -3.3999999521443642491e+38 -3.3999999521443642491e+38 -3.3999999521443642491e+38 -3.3999999521443642491e+38 -3.3999999521443642491e+38 -3.3999999521443642491e+38 -3.3999999521443642491e+38 -3.3999999521443642491e+38 -3.3999999521443642491e+38 -3.3999999521443642491e+38 -3.3999999521443642491e+38 -3.3999999521443642491e+38 -3.3999999521443642491e+38 -3.3999999521443642491e+38 -3.3999999521443642491e+38 -3.3999999521443642491e+38 -3.3999999521443642491e+38 -3.3999999521443642491e+38 -3.3999999521443642491e+38 -3.3999999521443642491e+38 -3.3999999521443642491e+38 -3.3999999521443642491e+38 -3.3999999521443642491e+38 -3.3999999521443642491e+38 -3.3999999521443642491e+38 -3.3999999521443642491e+38 -3.3999999521443642491e+38 -3.3999999521443642491e+38 -3.3999999521443642491e+38 -3.3999999521443642491e+38 -3.3999999521443642491e+38 -3.3999999521443642491e+38 -3.3999999521443642491e+38 -3.3999999521443642491e+38 -3.3999999521443642491e+38 -3.3999999521443642491e+38 -3.3999999521443642491e+38 -3.3999999521443642491e+38 -3.3999999521443642491e+38 -3.3999999521443642491e+38 -3.3999999521443642491e+38 -3.3999999521443642491e+38 -3.3999999521443642491e+38 -3.3999999521443642491e+38 -3.3999999521443642491e+38 -3.3999999521443642491e+38 -3.3999999521443642491e+38 -3.3999999521443642491e+38 -3.3999999521443642491e+38 -3.3999999521443642491e+38 -3.3999999521443642491e+38 -3.3999999521443642491e+38 -3.3999999521443642491e+38 -3.3999999521443642491e+38 -3.3999999521443642491e+38 -3.3999999521443642491e+38 -3.3999999521443642491e+38 -3.3999999521443642491e+38 -3.3999999521443642491e+38 -3.3999999521443642491e+38 -3.3999999521443642491e+38 -3.3999999521443642491e+38 -3.3999999521443642491e+38 -3.3999999521443642491e+38 -3.3999999521443642491e+38 -3.3999999521443642491e+38 -3.3999999521443642491e+38 -3.3999999521443642491e+38 -3.3999999521443642491e+38 -3.3999999521443642491e+38 -3.3999999521443642491e+38 -3.3999999521443642491e+38 -3.3999999521443642491e+38 -3.3999999521443642491e+38 -3.3999999521443642491e+38 -3.3999999521443642491e+38 -3.3999999521443642491e+38 -3.3999999521443642491e+38 -3.3999999521443642491e+38 -3.3999999521443642491e+38 -3.3999999521443642491e+38 -3.3999999521443642491e+38 -3.3999999521443642491e+38 -3.3999999521443642491e+38 -3.3999999521443642491e+38 -3.3999999521443642491e+38 -3.3999999521443642491e+38 -3.3999999521443642491e+38 -3.3999999521443642491e+38 -3.3999999521443642491e+38 -3.3999999521443642491e+38 -3.3999999521443642491e+38 -3.3999999521443642491e+38 -3.3999999521443642491e+38 -3.3999999521443642491e+38 -3.3999999521443642491e+38 -3.3999999521443642491e+38 -3.3999999521443642491e+38 -3.3999999521443642491e+38 -3.3999999521443642491e+38 -3.3999999521443642491e+38 -3.3999999521443642491e+38 -3.3999999521443642491e+38 -3.3999999521443642491e+38 -3.3999999521443642491e+38
 -3.3999999521443642491e+38 -3.3999999521443642491e+38 -3.3999999521443642491e+38 -3.3999999521443642491e+38 -3.3999999521443642491e+38 -3.3999999521443642491e+38 -3.3999999521443642491e+38 -3.3999999521443642491e+38 -3.3999999521443642491e+38 -3.3999999521443642491e+38 -3.3999999521443642491e+38 -3.3999999521443642491e+38 -3.3999999521443642491e+38 -3.3999999521443642491e+38 -3.3999999521443642491e+38 -3.3999999521443642491e+38 -3.3999999521443642491e+38 -3.3999999521443642491e+38 -3.3999999521443642491e+38 -3.3999999521443642491e+38 -3.3999999521443642491e+38 -3.3999999521443642491e+38 -3.3999999521443642491e+38 -3.3999999521443642491e+38 -3.3999999521443642491e+38 -3.3999999521443642491e+38 -3.3999999521443642491e+38 -3.3999999521443642491e+38 -3.3999999521443642491e+38 -3.3999999521443642491e+38 -3.3999999521443642491e+38 -3.3999999521443642491e+38 -3.3999999521443642491e+38 10.975000381469726563 10.983333587646484375 10.987500190734863281 10.975000381469726563 10.966666221618652344 10.962499618530273438 -3.3999999521443642491e+38 -3.3999999521443642491e+38 -3.3999999521443642491e+38 -3.3999999521443642491e+38 -3.3999999521443642491e+38 -3.3999999521443642491e+38 -3.3999999521443642491e+38 -3.3999999521443642491e+38 -3.3999999521443642491e+38 -3.3999999521443642491e+38 -3.3999999521443642491e+38 -3.3999999521443642491e+38 -3.3999999521443642491e+38 -3.3999999521443642491e+38 -3.3999999521443642491e+38 -3.3999999521443642491e+38 -3.3999999521443642491e+38 -3.3999999521443642491e+38 -3.3999999521443642491e+38 -3.3999999521443642491e+38 -3.3999999521443642491e+38 10.816666603088378906 10.816666603088378906 10.804166793823242188 10.816666603088378906 10.824999809265136719 10.820833206176757813 10.8125 10.820833206176757813 10.833333015441894531 10.829166412353515625 10.841666221618652344 10.850000381469726563 10.837499618530273438 10.84166717529296875 10.84166717529296875 10.837499618530273438 10.841666221618652344 10.833333015441894531 10.850000381469726563 10.858333587646484375 10.845833778381347656 10.84166717529296875 10.845833778381347656 10.845833778381347656 10.854166984558105469 10.854166984558105469 10.854166984558105469 10.854166984558105469 10.854166984558105469 10.866666793823242188 10.850000381469726563 10.858333587646484375 10.854166984558105469 10.870833396911621094 10.879166603088378906 10.879166603088378906 10.895833015441894531 10.883333206176757813 10.879166603088378906 10.887499809265136719 10.887499809265136719 10.891666412353515625 10.891666412353515625 10.895833015441894531 10.904166221618652344 10.904166221618652344 10.904166221618652344 10.908333778381347656 10.908333778381347656 10.912500381469726563 10.916666984558105469 10.912500381469726563 10.90833282470703125 10.899999618530273438 10.891666412353515625 10.883333206176757813 10.887499809265136719 10.879166603088378906 10.891666412353515625 10.895833015441894531 10.875 10.870833396911621094 10.875 10.891666412353515625 10.90416717529296875 10.90416717529296875 10.895833015441894531 10.891666412353515625 10.899999618530273438 10.90833282470703125 10.895833015441894531 10.891666412353515625 10.899999618530273438 10.920833587646484375 10.933333396911621094 10.920833587646484375 10.920833587646484375 10.908333778381347656 10.916666984558105469 10.908333778381347656 10.925000190734863281 10.925000190734863281 10.933333396911621094 10.933333396911621094 10.920833587646484375 10.920833587646484375 10.916666984558105469 10.899999618530273438 10.899999618530273438 10.883333206176757813 10.883333206176757813 10.870833396911621094 10.858333587646484375 10.858333587646484375 10.870833396911621094 10.862500190734863281 10.866666793823242188 10.870833396911621094 10.866666793823242188 10.862500190734863281 10.862500190734863281 10.858333587646484375 10.841666221618652344 10.854166984558105469 10.854166984558105469 10.854166984558105469 10.883333206176757813 10.891666412353515625 10.899999618530273438 10.904166221618652344 10.904166221618652344 10.899999618530273438 10.899999618530273438 10.916666984558105469 10.920833587646484375 10.929166793823242188 10.925000190734863281 10.933333396911621094 10.941666603088378906 10.9375 10.945833206176757813 10.949999809265136719 10.954166412353515625 -3.3999999521443642491e+38 -3.3999999521443642491e+38 -3.3999999521443642491e+38 -3.3999999521443642491e+38 -3.3999999521443642491e+38 -3.3999999521443642491e+38 -3.3999999521443642491e+38 -3.3999999521443642491e+38 -3.3999999521443642491e+38 -3.3999999521443642491e+38 -3.3999999521443642491e+38 -3.3999999521443642491e+38 -3.3999999521443642491e+38 -3.3999999521443642491e+38 -3.3999999521443642491e+38 -3.3999999521443642491e+38 -3.3999999521443642491e+38 -3.3999999521443642491e+38 -3.3999999521443642491e+38 -3.3999999521443642491e+38 -3.3999999521443642491e+38 -3.3999999521443642491e+38 -3.3999999521443642491e+38 -3.3999999521443642491e+38 -3.3999999521443642491e+38 -3.3999999521443642491e+38 -3.3999999521443642491e+38 -3.3999999521443642491e+38 -3.3999999521443642491e+38 -3.3999999521443642491e+38 -3.3999999521443642491e+38 -3.3999999521443642491e+38 -3.3999999521443642491e+38 -3.3999999521443642491e+38 -3.3999999521443642491e+38 -3.3999999521443642491e+38 -3.3999999521443642491e+38 -3.3999999521443642491e+38 -3.3999999521443642491e+38 -3.3999999521443642491e+38 -3.3999999521443642491e+38 -3.3999999521443642491e+38 -3.3999999521443642491e+38 -3.3999999521443642491e+38 -3.3999999521443642491e+38 -3.3999999521443642491e+38 -3.3999999521443642491e+38 -3.3999999521443642491e+38 -3.3999999521443642491e+38 -3.3999999521443642491e+38 -3.3999999521443642491e+38 -3.3999999521443642491e+38 -3.3999999521443642491e+38 -3.3999999521443642491e+38 -3.3999999521443642491e+38 -3.3999999521443642491e+38 -3.3999999521443642491e+38 -3.3999999521443642491e+38 -3.3999999521443642491e+38 -3.3999999521443642491e+38 -3.3999999521443642491e+38 -3.3999999521443642491e+38 -3.3999999521443642491e+38 -3.3999999521443642491e+38 -3.3999999521443642491e+38 -3.3999999521443642491e+38 -3.3999999521443642491e+38 -3.3999999521443642491e+38 -3.3999999521443642491e+38 -3.3999999521443642491e+38 -3.3999999521443642491e+38 -3.3999999521443642491e+38 -3.3999999521443642491e+38 -3.3999999521443642491e+38 -3.3999999521443642491e+38 -3.3999999521443642491e+38 -3.3999999521443642491e+38 -3.3999999521443642491e+38 -3.3999999521443642491e+38 -3.3999999521443642491e+38 -3.3999999521443642491e+38 -3.3999999521443642491e+38 -3.3999999521443642491e+38 -3.3999999521443642491e+38 -3.3999999521443642491e+38 -3.3999999521443642491e+38 -3.3999999521443642491e+38 -3.3999999521443642491e+38 -3.3999999521443642491e+38 -3.3999999521443642491e+38 -3.3999999521443642491e+38 -3.3999999521443642491e+38 -3.3999999521443642491e+38 -3.3999999521443642491e+38 -3.3999999521443642491e+38 -3.3999999521443642491e+38 -3.3999999521443642491e+38 -3.3999999521443642491e+38 -3.3999999521443642491e+38 -3.3999999521443642491e+38 -3.3999999521443642491e+38 -3.3999999521443642491e+38 -3.3999999521443642491e+38 -3.3999999521443642491e+38 -3.3999999521443642491e+38 -3.3999999521443642491e+38 -3.3999999521443642491e+38 -3.3999999521443642491e+38 -3.3999999521443642491e+38 -3.3999999521443642491e+38 -3.3999999521443642491e+38 -3.3999999521443642491e+38 -3.3999999521443642491e+38 -3.3999999521443642491e+38 -3.3999999521443642491e+38 -3.3999999521443642491e+38 -3.3999999521443642491e+38 -3.3999999521443642491e+38 -3.3999999521443642491e+38 -3.3999999521443642491e+38 -3.3999999521443642491e+38 -3.3999999521443642491e+38 -3.3999999521443642491e+38 -3.3999999521443642491e+38 -3.3999999521443642491e+38 -3.3999999521443642491e+38 -3.3999999521443642491e+38 -3.3999999521443642491e+38 -3.3999999521443642491e+38 -3.3999999521443642491e+38 -3.3999999521443642491e+38 -3.3999999521443642491e+38 -3.3999999521443642491e+38 -3.3999999521443642491e+38 -3.3999999521443642491e+38 -3.3999999521443642491e+38 -3.3999999521443642491e+38 -3.3999999521443642491e+38 -3.3999999521443642491e+38 -3.3999999521443642491e+38 -3.3999999521443642491e+38 -3.3999999521443642491e+38 -3.3999999521443642491e+38 -3.3999999521443642491e+38 -3.3999999521443642491e+38 -3.3999999521443642491e+38 -3.3999999521443642491e+38 -3.3999999521443642491e+38 -3.3999999521443642491e+38 -3.3999999521443642491e+38 -3.3999999521443642491e+38 -3.3999999521443642491e+38 -3.3999999521443642491e+38 -3.3999999521443642491e+38 -3.3999999521443642491e+38 -3.3999999521443642491e+38 -3.3999999521443642491e+38 -3.3999999521443642491e+38 -3.3999999521443642491e+38 -3.3999999521443642491e+38 -3.3999999521443642491e+38 -3.3999999521443642491e+38 -3.3999999521443642491e+38 -3.3999999521443642491e+38 -3.3999999521443642491e+38 -3.3999999521443642491e+38 -3.3999999521443642491e+38 -3.3999999521443642491e+38 -3.3999999521443642491e+38 -3.3999999521443642491e+38 -3.3999999521443642491e+38 -3.3999999521443642491e+38 -3.3999999521443642491e+38 -3.3999999521443642491e+38 -3.3999999521443642491e+38 -3.3999999521443642491e+38 -3.3999999521443642491e+38 -3.3999999521443642491e+38 -3.3999999521443642491e+38 -3.3999999521443642491e+38 -3.3999999521443642491e+38 -3.3999999521443642491e+38 -3.3999999521443642491e+38 -3.3999999521443642491e+38 -3.3999999521443642491e+38 -3.3999999521443642491e+38 -3.3999999521443642491e+38 -3.3999999521443642491e+38 -3.3999999521443642491e+38 -3.3999999521443642491e+38 -3.3999999521443642491e+38 -3.3999999521443642491e+38 -3.3999999521443642491e+38 -3.3999999521443642491e+38 -3.3999999521443642491e+38 -3.3999999521443642491e+38 -3.3999999521443642491e+38 -3.3999999521443642491e+38 -3.3999999521443642491e+38 -3.3999999521443642491e+38 -3.3999999521443642491e+38 -3.3999999521443642491e+38 -3.3999999521443642491e+38 -3.3999999521443642491e+38 -3.3999999521443642491e+38 -3.3999999521443642491e+38 -3.3999999521443642491e+38 -3.3999999521443642491e+38 -3.3999999521443642491e+38 -3.3999999521443642491e+38 -3.3999999521443642491e+38 -3.3999999521443642491e+38 -3.3999999521443642491e+38 -3.3999999521443642491e+38 -3.3999999521443642491e+38 -3.3999999521443642491e+38 -3.3999999521443642491e+38 -3.3999999521443642491e+38 -3.3999999521443642491e+38 -3.3999999521443642491e+38 -3.3999999521443642491e+38 -3.3999999521443642491e+38 -3.3999999521443642491e+38 -3.3999999521443642491e+38 -3.3999999521443642491e+38 -3.3999999521443642491e+38 -3.3999999521443642491e+38 -3.3999999521443642491e+38 -3.3999999521443642491e+38 -3.3999999521443642491e+38 -3.3999999521443642491e+38 -3.3999999521443642491e+38 -3.3999999521443642491e+38 -3.3999999521443642491e+38 -3.3999999521443642491e+38 -3.3999999521443642491e+38 -3.3999999521443642491e+38 -3.3999999521443642491e+38 -3.3999999521443642491e+38 -3.3999999521443642491e+38 -3.3999999521443642491e+38 -3.3999999521443642491e+38 -3.3999999521443642491e+38 -3.3999999521443642491e+38 -3.3999999521443642491e+38 -3.3999999521443642491e+38 -3.3999999521443642491e+38 -3.3999999521443642491e+38 -3.3999999521443642491e+38 -3.3999999521443642491e+38 -3.3999999521443642491e+38 -3.3999999521443642491e+38 -3.3999999521443642491e+38 -3.3999999521443642491e+38 -3.3999999521443642491e+38 -3.3999999521443642491e+38 -3.3999999521443642491e+38 -3.3999999521443642491e+38 -3.3999999521443642491e+38 -3.3999999521443642491e+38 -3.3999999521443642491e+38 -3.3999999521443642491e+38 -3.3999999521443642491e+38 -3.3999999521443642491e+38 -3.3999999521443642491e+38 -3.3999999521443642491e+38 -3.3999999521443642491e+38 -3.3999999521443642491e+38 -3.3999999521443642491e+38 -3.3999999521443642491e+38 -3.3999999521443642491e+38 -3.3999999521443642491e+38 -3.3999999521443642491e+38 -3.3999999521443642491e+38 -3.3999999521443642491e+38 -3.3999999521443642491e+38 -3.3999999521443642491e+38 -3.3999999521443642491e+38 -3.3999999521443642491e+38 -3.3999999521443642491e+38 -3.3999999521443642491e+38 -3.3999999521443642491e+38 -3.3999999521443642491e+38 -3.3999999521443642491e+38 -3.3999999521443642491e+38 -3.3999999521443642491e+38 -3.3999999521443642491e+38 -3.3999999521443642491e+38 -3.3999999521443642491e+38 -3.3999999521443642491e+38 -3.3999999521443642491e+38 -3.3999999521443642491e+38 -3.3999999521443642491e+38 -3.3999999521443642491e+38 -3.3999999521443642491e+38 -3.3999999521443642491e+38 -3.3999999521443642491e+38 -3.3999999521443642491e+38 -3.3999999521443642491e+38 -3.3999999521443642491e+38 -3.3999999521443642491e+38 -3.3999999521443642491e+38 -3.3999999521443642491e+38 -3.3999999521443642491e+38 -3.3999999521443642491e+38 -3.3999999521443642491e+38 -3.3999999521443642491e+38 -3.3999999521443642491e+38 -3.3999999521443642491e+38 -3.3999999521443642491e+38 -3.3999999521443642491e+38 -3.3999999521443642491e+38 -3.3999999521443642491e+38 -3.3999999521443642491e+38 -3.3999999521443642491e+38 -3.3999999521443642491e+38 -3.3999999521443642491e+38 -3.3999999521443642491e+38 -3.3999999521443642491e+38
 -3.3999999521443642491e+38 -3.3999999521443642491e+38 -3.3999999521443642491e+38 -3.3999999521443642491e+38 -3.3999999521443642491e+38 -3.3999999521443642491e+38 -3.3999999521443642491e+38 -3.3999999521443642491e+38 -3.3999999521443642491e+38 -3.3999999521443642491e+38 -3.3999999521443642491e+38 -3.3999999521443642491e+38 -3.3999999521443642491e+38 -3.3999999521443642491e+38 -3.3999999521443642491e+38 -3.3999999521443642491e+38 -3.3999999521443642491e+38 -3.3999999521443642491e+38 -3.3999999521443642491e+38 -3.3999999521443642491e+38 -3.3999999521443642491e+38 -3.3999999521443642491e+38 -3.3999999521443642491e+38 -3.3999999521443642491e+38 -3.3999999521443642491e+38 -3.3999999521443642491e+38 -3.3999999521443642491e+38 -3.3999999521443642491e+38 -3.3999999521443642491e+38 -3.3999999521443642491e+38 -3.3999999521443642491e+38 -3.3999999521443642491e+38 10.983333587646484375 10.991666793823242188 10.987500190734863281 10.987500190734863281 10.987500190734863281 10.974999427795410156 10.962499618530273438 -3.3999999521443642491e+38 -3.3999999521443642491e+38 -3.3999999521443642491e+38 -3.3999999521443642491e+38 -3.3999999521443642491e+38 -3.3999999521443642491e+38 -3.3999999521443642491e+38 -3.3999999521443642491e+38 -3.3999999521443642491e+38 -3.3999999521443642491e+38 -3.3999999521443642491e+38 -3.3999999521443642491e+38 -3.3999999521443642491e+38 -3.3999999521443642491e+38 -3.3999999521443642491e+38 -3.3999999521443642491e+38 -3.3999999521443642491e+38 -3.3999999521443642491e+38 10.850000381469726563 10.837499618530273438 10.850000381469726563 10.829166412353515625 10.820833206176757813 10.816666603088378906 10.833333015441894531 10.829166412353515625 10.829166412353515625 10.816666603088378906 10.816666603088378906 10.837499618530273438 10.841666221618652344 10.845833778381347656 10.850000381469726563 10.84166717529296875 10.845833778381347656 10.845833778381347656 10.850000381469726563 10.858333587646484375 10.850000381469726563 10.850000381469726563 10.862500190734863281 10.870833396911621094 10.845833778381347656 10.850000381469726563 10.850000381469726563 10.854166984558105469 10.854166984558105469 10.858333587646484375 10.862500190734863281 10.866666793823242188 10.875 10.858333587646484375 10.862500190734863281 10.866666793823242188 10.862500190734863281 10.891666412353515625 10.891666412353515625 10.891666412353515625 10.899999618530273438 10.899999618530273438 10.883333206176757813 10.891666412353515625 10.895833015441894531 10.895833015441894531 10.895833015441894531 10.904166221618652344 10.899999618530273438 10.899999618530273438 10.899999618530273438 10.908333778381347656 10.899999618530273438 10.916666984558105469 10.912500381469726563 10.908333778381347656 10.908333778381347656 10.908333778381347656 10.899999618530273438 10.895833015441894531 10.895833015441894531 10.887499809265136719 10.891666412353515625 10.883333206176757813 10.879166603088378906 10.883333206176757813 10.891666412353515625 10.912500381469726563 10.916666984558105469 10.916666984558105469 10.90416717529296875 10.899999618530273438 10.887499809265136719 10.895833015441894531 10.904166221618652344 10.891666412353515625 10.920833587646484375 10.933333396911621094 10.929166793823242188 10.925000190734863281 10.916666984558105469 10.916666984558105469 10.920833587646484375 10.920833587646484375 10.925000190734863281 10.941666603088378906 10.941666603088378906 10.920833587646484375 10.925000190734863281 10.90833282470703125 10.883333206176757813 10.862500190734863281 10.879166603088378906 10.879166603088378906 10.883333206176757813 10.862500190734863281 10.875 10.870833396911621094 10.870833396911621094 10.875 10.883333206176757813 10.862500190734863281 10.862500190734863281 10.875 10.879166603088378906 10.858333587646484375 10.870833396911621094 10.862500190734863281 10.862500190734863281 10.866666793823242188 10.879166603088378906 10.895833015441894531 10.899999618530273438 10.899999618530273438 10.908333778381347656 10.912500381469726563 10.920833587646484375 10.925000190734863281 10.925000190734863281 10.941666603088378906 10.941666603088378906 10.962499618530273438 10.96666717529296875 10.979166984558105469 10.987500190734863281 10.987500190734863281 10.975000381469726563 -3.3999999521443642491e+38 -3.3999999521443642491e+38 -3.3999999521443642491e+38 -3.3999999521443642491e+38 -3.3999999521443642491e+38 -3.3999999521443642491e+38 -3.3999999521443642491e+38 -3.3999999521443642491e+38 -3.3999999521443642491e+38 -3.3999999521443642491e+38 -3.3999999521443642491e+38 -3.3999999521443642491e+38 -3.3999999521443642491e+38 -3.3999999521443642491e+38 -3.3999999521443642491e+38 -3.3999999521443642491e+38 -3.3999999521443642491e+38 -3.3999999521443642491e+38 -3.3999999521443642491e+38 -3.3999999521443642491e+38 -3.3999999521443642491e+38 -3.3999999521443642491e+38 -3.3999999521443642491e+38 -3.3999999521443642491e+38 -3.3999999521443642491e+38 -3.3999999521443642491e+38 -3.3999999521443642491e+38 -3.3999999521443642491e+38 -3.3999999521443642491e+38 -3.3999999521443642491e+38 -3.3999999521443642491e+38 -3.3999999521443642491e+38 -3.3999999521443642491e+38 -3.3999999521443642491e+38 -3.3999999521443642491e+38 -3.3999999521443642491e+38 -3.3999999521443642491e+38 -3.3999999521443642491e+38 -3.3999999521443642491e+38 -3.3999999521443642491e+38 -3.3999999521443642491e+38 -3.3999999521443642491e+38 -3.3999999521443642491e+38 -3.3999999521443642491e+38 -3.3999999521443642491e+38 -3.3999999521443642491e+38 -3.3999999521443642491e+38 -3.3999999521443642491e+38 -3.3999999521443642491e+38 -3.3999999521443642491e+38 -3.3999999521443642491e+38 -3.3999999521443642491e+38 -3.3999999521443642491e+38 -3.3999999521443642491e+38 -3.3999999521443642491e+38 -3.3999999521443642491e+38 -3.3999999521443642491e+38 -3.3999999521443642491e+38 -3.3999999521443642491e+38 -3.3999999521443642491e+38 -3.3999999521443642491e+38 -3.3999999521443642491e+38 -3.3999999521443642491e+38 -3.3999999521443642491e+38 -3.3999999521443642491e+38 -3.3999999521443642491e+38 -3.3999999521443642491e+38 -3.3999999521443642491e+38 -3.3999999521443642491e+38 -3.3999999521443642491e+38 -3.3999999521443642491e+38 -3.3999999521443642491e+38 -3.3999999521443642491e+38 -3.3999999521443642491e+38 -3.3999999521443642491e+38 -3.3999999521443642491e+38 -3.3999999521443642491e+38 -3.3999999521443642491e+38 -3.3999999521443642491e+38 -3.3999999521443642491e+38 -3.3999999521443642491e+38 -3.3999999521443642491e+38 -3.3999999521443642491e+38 -3.3999999521443642491e+38 -3.3999999521443642491e+38 -3.3999999521443642491e+38 -3.3999999521443642491e+38 -3.3999999521443642491e+38 -3.3999999521443642491e+38 -3.3999999521443642491e+38 -3.3999999521443642491e+38 -3.3999999521443642491e+38 -3.3999999521443642491e+38 -3.3999999521443642491e+38 -3.3999999521443642491e+38 -3.3999999521443642491e+38 -3.3999999521443642491e+38 -3.3999999521443642491e+38 -3.3999999521443642491e+38 -3.3999999521443642491e+38 -3.3999999521443642491e+38 -3.3999999521443642491e+38 -3.3999999521443642491e+38 -3.3999999521443642491e+38 -3.3999999521443642491e+38 -3.3999999521443642491e+38 -3.3999999521443642491e+38 -3.3999999521443642491e+38 -3.3999999521443642491e+38 -3.3999999521443642491e+38 -3.3999999521443642491e+38 -3.3999999521443642491e+38 -3.3999999521443642491e+38 -3.3999999521443642491e+38 -3.3999999521443642491e+38 -3.3999999521443642491e+38 -3.3999999521443642491e+38 -3.3999999521443642491e+38 -3.3999999521443642491e+38 -3.3999999521443642491e+38 -3.3999999521443642491e+38 -3.3999999521443642491e+38 -3.3999999521443642491e+38 -3.3999999521443642491e+38 -3.3999999521443642491e+38 -3.3999999521443642491e+38 -3.3999999521443642491e+38 -3.3999999521443642491e+38 -3.3999999521443642491e+38 -3.3999999521443642491e+38 -3.3999999521443642491e+38 -3.3999999521443642491e+38 -3.3999999521443642491e+38 -3.3999999521443642491e+38 -3.3999999521443642491e+38 -3.3999999521443642491e+38 -3.3999999521443642491e+38 -3.3999999521443642491e+38 -3.3999999521443642491e+38 -3.3999999521443642491e+38 -3.3999999521443642491e+38 -3.3999999521443642491e+38 -3.3999999521443642491e+38 -3.3999999521443642491e+38 -3.3999999521443642491e+38 -3.3999999521443642491e+38 -3.3999999521443642491e+38 -3.3999999521443642491e+38 -3.3999999521443642491e+38 -3.3999999521443642491e+38 -3.3999999521443642491e+38 -3.3999999521443642491e+38 -3.3999999521443642491e+38 -3.3999999521443642491e+38 -3.3999999521443642491e+38 -3.3999999521443642491e+38 -3.3999999521443642491e+38 -3.3999999521443642491e+38 -3.3999999521443642491e+38 -3.3999999521443642491e+38 -3.3999999521443642491e+38 -3.3999999521443642491e+38 -3.3999999521443642491e+38 -3.3999999521443642491e+38 -3.3999999521443642491e+38 -3.3999999521443642491e+38 -3.3999999521443642491e+38 -3.3999999521443642491e+38 -3.3999999521443642491e+38 -3.3999999521443642491e+38 -3.3999999521443642491e+38 -3.3999999521443642491e+38 -3.3999999521443642491e+38 -3.3999999521443642491e+38 -3.3999999521443642491e+38 -3.3999999521443642491e+38 -3.3999999521443642491e+38 -3.3999999521443642491e+38 -3.3999999521443642491e+38 -3.3999999521443642491e+38 -3.3999999521443642491e+38 -3.3999999521443642491e+38 -3.3999999521443642491e+38 -3.3999999521443642491e+38 -3.3999999521443642491e+38 -3.3999999521443642491e+38 -3.3999999521443642491e+38 -3.3999999521443642491e+38 -3.3999999521443642491e+38 -3.3999999521443642491e+38 -3.3999999521443642491e+38 -3.3999999521443642491e+38 -3.3999999521443642491e+38 -3.3999999521443642491e+38 -3.3999999521443642491e+38 -3.3999999521443642491e+38 -3.3999999521443642491e+38 -3.3999999521443642491e+38 -3.3999999521443642491e+38 -3.3999999521443642491e+38 -3.3999999521443642491e+38 -3.3999999521443642491e+38 -3.3999999521443642491e+38 -3.3999999521443642491e+38 -3.3999999521443642491e+38 -3.3999999521443642491e+38 -3.3999999521443642491e+38 -3.3999999521443642491e+38 -3.3999999521443642491e+38 -3.3999999521443642491e+38 -3.3999999521443642491e+38 -3.3999999521443642491e+38 -3.3999999521443642491e+38 -3.3999999521443642491e+38 -3.3999999521443642491e+38 -3.3999999521443642491e+38 -3.3999999521443642491e+38 -3.3999999521443642491e+38 -3.3999999521443642491e+38 -3.3999999521443642491e+38 -3.3999999521443642491e+38 -3.3999999521443642491e+38 -3.3999999521443642491e+38 -3.3999999521443642491e+38 -3.3999999521443642491e+38 -3.3999999521443642491e+38 -3.3999999521443642491e+38 -3.3999999521443642491e+38 -3.3999999521443642491e+38 -3.3999999521443642491e+38 -3.3999999521443642491e+38 -3.3999999521443642491e+38 -3.3999999521443642491e+38 -3.3999999521443642491e+38 -3.3999999521443642491e+38 -3.3999999521443642491e+38 -3.3999999521443642491e+38 -3.3999999521443642491e+38 -3.3999999521443642491e+38 -3.3999999521443642491e+38 -3.3999999521443642491e+38 -3.3999999521443642491e+38 -3.3999999521443642491e+38 -3.3999999521443642491e+38 -3.3999999521443642491e+38 -3.3999999521443642491e+38 -3.3999999521443642491e+38 -3.3999999521443642491e+38 -3.3999999521443642491e+38 -3.3999999521443642491e+38 -3.3999999521443642491e+38 -3.3999999521443642491e+38 -3.3999999521443642491e+38 -3.3999999521443642491e+38 -3.3999999521443642491e+38 -3.3999999521443642491e+38 -3.3999999521443642491e+38 -3.3999999521443642491e+38 -3.3999999521443642491e+38 -3.3999999521443642491e+38 -3.3999999521443642491e+38 -3.3999999521443642491e+38 -3.3999999521443642491e+38 -3.3999999521443642491e+38 -3.3999999521443642491e+38 -3.3999999521443642491e+38 -3.3999999521443642491e+38 -3.3999999521443642491e+38 -3.3999999521443642491e+38 -3.3999999521443642491e+38 -3.3999999521443642491e+38 -3.3999999521443642491e+38 -3.3999999521443642491e+38 -3.3999999521443642491e+38 -3.3999999521443642491e+38 -3.3999999521443642491e+38 -3.3999999521443642491e+38 -3.3999999521443642491e+38 -3.3999999521443642491e+38 -3.3999999521443642491e+38 -3.3999999521443642491e+38 -3.3999999521443642491e+38 -3.3999999521443642491e+38 -3.3999999521443642491e+38 -3.3999999521443642491e+38 -3.3999999521443642491e+38 -3.3999999521443642491e+38 -3.3999999521443642491e+38 -3.3999999521443642491e+38 -3.3999999521443642491e+38 -3.3999999521443642491e+38 -3.3999999521443642491e+38 -3.3999999521443642491e+38 -3.3999999521443642491e+38 -3.3999999521443642491e+38 -3.3999999521443642491e+38 -3.3999999521443642491e+38 -3.3999999521443642491e+38 -3.3999999521443642491e+38 -3.3999999521443642491e+38 -3.3999999521443642491e+38 -3.3999999521443642491e+38 -3.3999999521443642491e+38 -3.3999999521443642491e+38 -3.3999999521443642491e+38 -3.3999999521443642491e+38 -3.3999999521443642491e+38 -3.3999999521443642491e+38 -3.3999999521443642491e+38 -3.3999999521443642491e+38 -3.3999999521443642491e+38 -3.3999999521443642491e+38 -3.3999999521443642491e+38 -3.3999999521443642491e+38 -3.3999999521443642491e+38 -3.3999999521443642491e+38 -3.3999999521443642491e+38 -3.3999999521443642491e+38
 -3.3999999521443642491e+38 -3.3999999521443642491e+38 -3.3999999521443642491e+38 -3.3999999521443642491e+38 -3.3999999521443642491e+38 -3.3999999521443642491e+38 -3.3999999521443642491e+38 -3.3999999521443642491e+38 -3.3999999521443642491e+38 -3.3999999521443642491e+38 -3.3999999521443642491e+38 -3.3999999521443642491e+38 -3.3999999521443642491e+38 -3.3999999521443642491e+38 -3.3999999521443642491e+38 -3.3999999521443642491e+38 -3.3999999521443642491e+38 -3.3999999521443642491e+38 -3.3999999521443642491e+38 -3.3999999521443642491e+38 -3.3999999521443642491e+38 -3.3999999521443642491e+38 -3.3999999521443642491e+38 -3.3999999521443642491e+38 -3.3999999521443642491e+38 -3.3999999521443642491e+38 -3.3999999521443642491e+38 -3.3999999521443642491e+38 -3.3999999521443642491e+38 -3.3999999521443642491e+38 -3.3999999521443642491e+38 10.979166984558105469 10.979166984558105469 10.987500190734863281 10.991666793823242188 11 10.983333587646484375 10.962499618530273438 10.962499618530273438 -3.3999999521443642491e+38 -3.3999999521443642491e+38 -3.3999999521443642491e+38 -3.3999999521443642491e+38 -3.3999999521443642491e+38 -3.3999999521443642491e+38 -3.3999999521443642491e+38 -3.3999999521443642491e+38 -3.3999999521443642491e+38 -3.3999999521443642491e+38 -3.3999999521443642491e+38 -3.3999999521443642491e+38 -3.3999999521443642491e+38 -3.3999999521443642491e+38 -3.3999999521443642491e+38 -3.3999999521443642491e+38 -3.3999999521443642491e+38 10.850000381469726563 10.84583282470703125 10.84583282470703125 10.850000381469726563 10.850000381469726563 10.837499618530273438 10.837499618530273438 10.837499618530273438 10.841666221618652344 10.845833778381347656 10.837499618530273438 10.829166412353515625 10.841666221618652344 10.850000381469726563 10.854166984558105469 10.850000381469726563 10.845833778381347656 10.850000381469726563 10.850000381469726563 10.858333587646484375 10.862500190734863281 10.858333587646484375 10.858333587646484375 10.866666793823242188 10.862500190734863281 10.866666793823242188 10.858333587646484375 10.854166984558105469 10.854166984558105469 10.858333587646484375 10.862500190734863281 10.879166603088378906 10.879166603088378906 10.895833015441894531 10.887499809265136719 10.875 10.870833396911621094 10.875 10.875 10.887499809265136719 10.887499809265136719 10.891666412353515625 10.887499809265136719 10.891666412353515625 10.895833015441894531 10.899999618530273438 10.891666412353515625 10.895833015441894531 10.899999618530273438 10.899999618530273438 10.895833015441894531 10.908333778381347656 10.912500381469726563 10.912500381469726563 10.912500381469726563 10.912500381469726563 10.908333778381347656 10.908333778381347656 10.908333778381347656 10.900000572204589844 10.895833015441894531 10.895833015441894531 10.891666412353515625 10.891666412353515625 10.887499809265136719 10.875 10.879166603088378906 10.899999618530273438 10.912500381469726563 10.929166793823242188 10.916666984558105469 10.912500381469726563 10.90833282470703125 10.904166221618652344 10.90833282470703125 10.925000190734863281 10.912499427795410156 10.916666984558105469 10.899999618530273438 10.925000190734863281 10.933333396911621094 10.941666603088378906 10.929166793823242188 10.929166793823242188 10.941666603088378906 10.933333396911621094 10.925000190734863281 10.933333396911621094 10.916666984558105469 10.90833282470703125 10.891666412353515625 10.883333206176757813 10.879166603088378906 10.879166603088378906 10.879166603088378906 10.891666412353515625 10.891666412353515625 10.887499809265136719 10.879166603088378906 10.887499809265136719 10.891666412353515625 10.879166603088378906 10.879166603088378906 10.870833396911621094 10.891666412353515625 10.883333206176757813 10.875 10.883333206176757813 10.887499809265136719 10.870833396911621094 10.883333206176757813 10.912500381469726563 10.908333778381347656 10.908333778381347656 10.912500381469726563 10.925000190734863281 10.929166793823242188 10.933333396911621094 10.933333396911621094 10.945833206176757813 10.954166412353515625 10.96666717529296875 10.96666717529296875 10.983333587646484375 10.983333587646484375 10.983333587646484375 10.987500190734863281 10.983333587646484375 -3.3999999521443642491e+38 -3.3999999521443642491e+38 -3.3999999521443642491e+38 -3.3999999521443642491e+38 -3.3999999521443642491e+38 -3.3999999521443642491e+38 -3.3999999521443642491e+38 -3.3999999521443642491e+38 -3.3999999521443642491e+38 -3.3999999521443642491e+38 -3.3999999521443642491e+38 -3.3999999521443642491e+38 -3.3999999521443642491e+38 -3.3999999521443642491e+38 -3.3999999521443642491e+38 -3.3999999521443642491e+38 -3.3999999521443642491e+38 -3.3999999521443642491e+38 -3.3999999521443642491e+38 -3.3999999521443642491e+38 -3.3999999521443642491e+38 -3.3999999521443642491e+38 -3.3999999521443642491e+38 -3.3999999521443642491e+38 -3.3999999521443642491e+38 -3.3999999521443642491e+38 -3.3999999521443642491e+38 -3.3999999521443642491e+38 -3.3999999521443642491e+38 -3.3999999521443642491e+38 -3.3999999521443642491e+38 -3.3999999521443642491e+38 -3.3999999521443642491e+38 -3.3999999521443642491e+38 -3.3999999521443642491e+38 -3.3999999521443642491e+38 -3.3999999521443642491e+38 -3.3999999521443642491e+38 -3.3999999521443642491e+38 -3.3999999521443642491e+38 -3.3999999521443642491e+38 -3.3999999521443642491e+38 -3.3999999521443642491e+38 -3.3999999521443642491e+38 -3.3999999521443642491e+38 -3.3999999521443642491e+38 -3.3999999521443642491e+38 -3.3999999521443642491e+38 -3.3999999521443642491e+38 -3.3999999521443642491e+38 -3.3999999521443642491e+38 -3.3999999521443642491e+38 -3.3999999521443642491e+38 -3.3999999521443642491e+38 -3.3999999521443642491e+38 -3.3999999521443642491e+38 -3.3999999521443642491e+38 -3.3999999521443642491e+38 -3.3999999521443642491e+38 -3.3999999521443642491e+38 -3.3999999521443642491e+38 -3.3999999521443642491e+38 -3.3999999521443642491e+38 -3.3999999521443642491e+38 -3.3999999521443642491e+38 -3.3999999521443642491e+38 -3.3999999521443642491e+38 -3.3999999521443642491e+38 -3.3999999521443642491e+38 -3.3999999521443642491e+38 -3.3999999521443642491e+38 -3.3999999521443642491e+38 -3.3999999521443642491e+38 -3.3999999521443642491e+38 -3.3999999521443642491e+38 -3.3999999521443642491e+38 -3.3999999521443642491e+38 -3.3999999521443642491e+38 -3.3999999521443642491e+38 -3.3999999521443642491e+38 -3.3999999521443642491e+38 -3.3999999521443642491e+38 -3.3999999521443642491e+38 -3.3999999521443642491e+38 -3.3999999521443642491e+38 -3.3999999521443642491e+38 -3.3999999521443642491e+38 -3.3999999521443642491e+38 -3.3999999521443642491e+38 -3.3999999521443642491e+38 -3.3999999521443642491e+38 -3.3999999521443642491e+38 -3.3999999521443642491e+38 -3.3999999521443642491e+38 -3.3999999521443642491e+38 -3.3999999521443642491e+38 -3.3999999521443642491e+38 -3.3999999521443642491e+38 -3.3999999521443642491e+38 -3.3999999521443642491e+38 -3.3999999521443642491e+38 -3.3999999521443642491e+38 -3.3999999521443642491e+38 -3.3999999521443642491e+38 -3.3999999521443642491e+38 -3.3999999521443642491e+38 -3.3999999521443642491e+38 -3.3999999521443642491e+38 -3.3999999521443642491e+38 -3.3999999521443642491e+38 -3.3999999521443642491e+38 -3.3999999521443642491e+38 -3.3999999521443642491e+38 -3.3999999521443642491e+38 -3.3999999521443642491e+38 -3.3999999521443642491e+38 -3.3999999521443642491e+38 -3.3999999521443642491e+38 -3.3999999521443642491e+38 -3.3999999521443642491e+38 -3.3999999521443642491e+38 -3.3999999521443642491e+38 -3.3999999521443642491e+38 -3.3999999521443642491e+38 -3.3999999521443642491e+38 -3.3999999521443642491e+38 -3.3999999521443642491e+38 -3.3999999521443642491e+38 -3.3999999521443642491e+38 -3.3999999521443642491e+38 -3.3999999521443642491e+38 -3.3999999521443642491e+38 -3.3999999521443642491e+38 -3.3999999521443642491e+38 -3.3999999521443642491e+38 -3.3999999521443642491e+38 -3.3999999521443642491e+38 -3.3999999521443642491e+38 -3.3999999521443642491e+38 -3.3999999521443642491e+38 -3.3999999521443642491e+38 -3.3999999521443642491e+38 -3.3999999521443642491e+38 -3.3999999521443642491e+38 -3.3999999521443642491e+38 -3.3999999521443642491e+38 -3.3999999521443642491e+38 -3.3999999521443642491e+38 -3.3999999521443642491e+38 -3.3999999521443642491e+38 -3.3999999521443642491e+38 -3.3999999521443642491e+38 -3.3999999521443642491e+38 -3.3999999521443642491e+38 -3.3999999521443642491e+38 -3.3999999521443642491e+38 -3.3999999521443642491e+38 -3.3999999521443642491e+38 -3.3999999521443642491e+38 -3.3999999521443642491e+38 -3.3999999521443642491e+38 -3.3999999521443642491e+38 -3.3999999521443642491e+38 -3.3999999521443642491e+38 -3.3999999521443642491e+38 -3.3999999521443642491e+38 -3.3999999521443642491e+38 -3.3999999521443642491e+38 -3.3999999521443642491e+38 -3.3999999521443642491e+38 -3.3999999521443642491e+38 -3.3999999521443642491e+38 -3.3999999521443642491e+38 -3.3999999521443642491e+38 -3.3999999521443642491e+38 -3.3999999521443642491e+38 -3.3999999521443642491e+38 -3.3999999521443642491e+38 -3.3999999521443642491e+38 -3.3999999521443642491e+38 -3.3999999521443642491e+38 -3.3999999521443642491e+38 -3.3999999521443642491e+38 -3.3999999521443642491e+38 -3.3999999521443642491e+38 -3.3999999521443642491e+38 -3.3999999521443642491e+38 -3.3999999521443642491e+38 -3.3999999521443642491e+38 -3.3999999521443642491e+38 -3.3999999521443642491e+38 -3.3999999521443642491e+38 -3.3999999521443642491e+38 -3.3999999521443642491e+38 -3.3999999521443642491e+38 -3.3999999521443642491e+38 -3.3999999521443642491e+38 -3.3999999521443642491e+38 -3.3999999521443642491e+38 -3.3999999521443642491e+38 -3.3999999521443642491e+38 -3.3999999521443642491e+38 -3.3999999521443642491e+38 -3.3999999521443642491e+38 -3.3999999521443642491e+38 -3.3999999521443642491e+38 -3.3999999521443642491e+38 -3.3999999521443642491e+38 -3.3999999521443642491e+38 -3.3999999521443642491e+38 -3.3999999521443642491e+38 -3.3999999521443642491e+38 -3.3999999521443642491e+38 -3.3999999521443642491e+38 -3.3999999521443642491e+38 -3.3999999521443642491e+38 -3.3999999521443642491e+38 -3.3999999521443642491e+38 -3.3999999521443642491e+38 -3.3999999521443642491e+38 -3.3999999521443642491e+38 -3.3999999521443642491e+38 -3.3999999521443642491e+38 -3.3999999521443642491e+38 -3.3999999521443642491e+38 -3.3999999521443642491e+38 -3.3999999521443642491e+38 -3.3999999521443642491e+38 -3.3999999521443642491e+38 -3.3999999521443642491e+38 -3.3999999521443642491e+38 -3.3999999521443642491e+38 -3.3999999521443642491e+38 -3.3999999521443642491e+38 -3.3999999521443642491e+38 -3.3999999521443642491e+38 -3.3999999521443642491e+38 -3.3999999521443642491e+38 -3.3999999521443642491e+38 -3.3999999521443642491e+38 -3.3999999521443642491e+38 -3.3999999521443642491e+38 -3.3999999521443642491e+38 -3.3999999521443642491e+38 -3.3999999521443642491e+38 -3.3999999521443642491e+38 -3.3999999521443642491e+38 -3.3999999521443642491e+38 -3.3999999521443642491e+38 -3.3999999521443642491e+38 -3.3999999521443642491e+38 -3.3999999521443642491e+38 -3.3999999521443642491e+38 -3.3999999521443642491e+38 -3.3999999521443642491e+38 -3.3999999521443642491e+38 -3.3999999521443642491e+38 -3.3999999521443642491e+38 -3.3999999521443642491e+38 -3.3999999521443642491e+38 -3.3999999521443642491e+38 -3.3999999521443642491e+38 -3.3999999521443642491e+38 -3.3999999521443642491e+38 -3.3999999521443642491e+38 -3.3999999521443642491e+38 -3.3999999521443642491e+38 -3.3999999521443642491e+38 -3.3999999521443642491e+38 -3.3999999521443642491e+38 -3.3999999521443642491e+38 -3.3999999521443642491e+38 -3.3999999521443642491e+38 -3.3999999521443642491e+38 -3.3999999521443642491e+38 -3.3999999521443642491e+38 -3.3999999521443642491e+38 -3.3999999521443642491e+38 -3.3999999521443642491e+38 -3.3999999521443642491e+38 -3.3999999521443642491e+38 -3.3999999521443642491e+38 -3.3999999521443642491e+38 -3.3999999521443642491e+38 -3.3999999521443642491e+38 -3.3999999521443642491e+38 -3.3999999521443642491e+38 -3.3999999521443642491e+38 -3.3999999521443642491e+38 -3.3999999521443642491e+38 -3.3999999521443642491e+38 -3.3999999521443642491e+38 -3.3999999521443642491e+38 -3.3999999521443642491e+38 -3.3999999521443642491e+38 -3.3999999521443642491e+38 -3.3999999521443642491e+38 -3.3999999521443642491e+38 -3.3999999521443642491e+38 -3.3999999521443642491e+38 -3.3999999521443642491e+38 -3.3999999521443642491e+38 -3.3999999521443642491e+38 -3.3999999521443642491e+38 -3.3999999521443642491e+38 -3.3999999521443642491e+38 -3.3999999521443642491e+38 -3.3999999521443642491e+38 -3.3999999521443642491e+38 -3.3999999521443642491e+38 -3.3999999521443642491e+38 -3.3999999521443642491e+38 -3.3999999521443642491e+38 -3.3999999521443642491e+38 -3.3999999521443642491e+38 -3.3999999521443642491e+38 -3.3999999521443642491e+38 -3.3999999521443642491e+38
 -3.3999999521443642491e+38 -3.3999999521443642491e+38 -3.3999999521443642491e+38 -3.3999999521443642491e+38 -3.3999999521443642491e+38 -3.3999999521443642491e+38 -3.3999999521443642491e+38 -3.3999999521443642491e+38 -3.3999999521443642491e+38 -3.3999999521443642491e+38 -3.3999999521443642491e+38 -3.3999999521443642491e+38 -3.3999999521443642491e+38 -3.3999999521443642491e+38 -3.3999999521443642491e+38 -3.3999999521443642491e+38 -3.3999999521443642491e+38 -3.3999999521443642491e+38 -3.3999999521443642491e+38 -3.3999999521443642491e+38 -3.3999999521443642491e+38 -3.3999999521443642491e+38 -3.3999999521443642491e+38 -3.3999999521443642491e+38 -3.3999999521443642491e+38 -3.3999999521443642491e+38 -3.3999999521443642491e+38 -3.3999999521443642491e+38 -3.3999999521443642491e+38 -3.3999999521443642491e+38 10.983333587646484375 10.979166984558105469 10.991666793823242188 10.991666793823242188 10.991666793823242188 11.004166603088378906 10.991666793823242188 10.983333587646484375 10.979166984558105469 10.97083282470703125 -3.3999999521443642491e+38 -3.3999999521443642491e+38 -3.3999999521443642491e+38 -3.3999999521443642491e+38 -3.3999999521443642491e+38 -3.3999999521443642491e+38 -3.3999999521443642491e+38 -3.3999999521443642491e+38 -3.3999999521443642491e+38 -3.3999999521443642491e+38 -3.3999999521443642491e+38 -3.3999999521443642491e+38 -3.3999999521443642491e+38 -3.3999999521443642491e+38 -3.3999999521443642491e+38 -3.3999999521443642491e+38 -3.3999999521443642491e+38 10.858333587646484375 10.858333587646484375 10.854166984558105469 10.858333587646484375 10.84166717529296875 10.84166717529296875 10.845833778381347656 10.845833778381347656 10.850000381469726563 10.845833778381347656 10.837499618530273438 10.862500190734863281 10.866666793823242188 10.866666793823242188 10.862500190734863281 10.850000381469726563 10.858333587646484375 10.875 10.875 10.875 10.875 10.875 10.870833396911621094 10.875 10.875 10.887499809265136719 10.858333587646484375 10.854166984558105469 10.854166984558105469 10.858333587646484375 10.879166603088378906 10.887499809265136719 10.895833015441894531 10.904166221618652344 10.891666412353515625 10.887499809265136719 10.887499809265136719 10.879166603088378906 10.883333206176757813 10.891666412353515625 10.895833015441894531 10.895833015441894531 10.895833015441894531 10.899999618530273438 10.908333778381347656 10.904166221618652344 10.899999618530273438 10.895833015441894531 10.895833015441894531 10.908333778381347656 10.916666984558105469 10.920833587646484375 10.920833587646484375 10.916666984558105469 10.916666984558105469 10.912500381469726563 10.912500381469726563 10.90416717529296875 10.908333778381347656 10.899999618530273438 10.891666412353515625 10.883333206176757813 10.883333206176757813 10.883333206176757813 10.879166603088378906 10.883333206176757813 10.891666412353515625 10.920833587646484375 10.925000190734863281 10.929166793823242188 10.945833206176757813 10.920833587646484375 10.899999618530273438 10.891666412353515625 10.891666412353515625 10.887499809265136719 10.891666412353515625 10.883333206176757813 10.895833015441894531 10.9375 10.941666603088378906 10.933333396911621094 10.945833206176757813 10.9375 10.933333396911621094 10.9375 10.929166793823242188 10.912500381469726563 10.916666984558105469 10.899999618530273438 10.891666412353515625 10.895833015441894531 10.90416717529296875 10.895833015441894531 10.90416717529296875 10.891666412353515625 10.883333206176757813 10.891666412353515625 10.875 10.887499809265136719 10.891666412353515625 10.887499809265136719 10.887499809265136719 10.895833015441894531 10.891666412353515625 10.899999618530273438 10.895833015441894531 10.899999618530273438 10.895833015441894531 10.904166221618652344 10.908333778381347656 10.925000190734863281 10.920833587646484375 10.925000190734863281 10.9375 10.9375 10.945833206176757813 10.954166412353515625 10.970833778381347656 10.975000381469726563 10.975000381469726563 10.975000381469726563 10.987500190734863281 10.991666793823242188 10.987500190734863281 10.991666793823242188 10.991666793823242188 -3.3999999521443642491e+38 -3.3999999521443642491e+38 -3.3999999521443642491e+38 -3.3999999521443642491e+38 -3.3999999521443642491e+38 -3.3999999521443642491e+38 -3.3999999521443642491e+38 -3.3999999521443642491e+38 -3.3999999521443642491e+38 -3.3999999521443642491e+38 -3.3999999521443642491e+38 -3.3999999521443642491e+38 -3.3999999521443642491e+38 -3.3999999521443642491e+38 -3.3999999521443642491e+38 -3.3999999521443642491e+38 -3.3999999521443642491e+38 -3.3999999521443642491e+38 -3.3999999521443642491e+38 -3.3999999521443642491e+38 -3.3999999521443642491e+38 -3.3999999521443642491e+38 -3.3999999521443642491e+38 -3.3999999521443642491e+38 -3.3999999521443642491e+38 -3.3999999521443642491e+38 -3.3999999521443642491e+38 -3.3999999521443642491e+38 -3.3999999521443642491e+38 -3.3999999521443642491e+38 -3.3999999521443642491e+38 -3.3999999521443642491e+38 -3.3999999521443642491e+38 -3.3999999521443642491e+38 -3.3999999521443642491e+38 -3.3999999521443642491e+38 -3.3999999521443642491e+38 -3.3999999521443642491e+38 -3.3999999521443642491e+38 -3.3999999521443642491e+38 -3.3999999521443642491e+38 -3.3999999521443642491e+38 -3.3999999521443642491e+38 -3.3999999521443642491e+38 -3.3999999521443642491e+38 -3.3999999521443642491e+38 -3.3999999521443642491e+38 -3.3999999521443642491e+38 -3.3999999521443642491e+38 -3.3999999521443642491e+38 -3.3999999521443642491e+38 -3.3999999521443642491e+38 -3.3999999521443642491e+38 -3.3999999521443642491e+38 -3.3999999521443642491e+38 -3.3999999521443642491e+38 -3.3999999521443642491e+38 -3.3999999521443642491e+38 -3.3999999521443642491e+38 -3.3999999521443642491e+38 -3.3999999521443642491e+38 -3.3999999521443642491e+38 -3.3999999521443642491e+38 -3.3999999521443642491e+38 -3.3999999521443642491e+38 -3.3999999521443642491e+38 -3.3999999521443642491e+38 -3.3999999521443642491e+38 -3.3999999521443642491e+38 -3.3999999521443642491e+38 -3.3999999521443642491e+38 -3.3999999521443642491e+38 -3.3999999521443642491e+38 -3.3999999521443642491e+38 -3.3999999521443642491e+38 -3.3999999521443642491e+38 -3.3999999521443642491e+38 -3.3999999521443642491e+38 -3.3999999521443642491e+38 -3.3999999521443642491e+38 -3.3999999521443642491e+38 -3.3999999521443642491e+38 -3.3999999521443642491e+38 -3.3999999521443642491e+38 -3.3999999521443642491e+38 -3.3999999521443642491e+38 -3.3999999521443642491e+38 -3.3999999521443642491e+38 -3.3999999521443642491e+38 -3.3999999521443642491e+38 -3.3999999521443642491e+38 -3.3999999521443642491e+38 -3.3999999521443642491e+38 -3.3999999521443642491e+38 -3.3999999521443642491e+38 -3.3999999521443642491e+38 -3.3999999521443642491e+38 -3.3999999521443642491e+38 -3.3999999521443642491e+38 -3.3999999521443642491e+38 -3.3999999521443642491e+38 -3.3999999521443642491e+38 -3.3999999521443642491e+38 -3.3999999521443642491e+38 -3.3999999521443642491e+38 -3.3999999521443642491e+38 -3.3999999521443642491e+38 -3.3999999521443642491e+38 -3.3999999521443642491e+38 -3.3999999521443642491e+38 -3.3999999521443642491e+38 -3.3999999521443642491e+38 -3.3999999521443642491e+38 -3.3999999521443642491e+38 -3.3999999521443642491e+38 -3.3999999521443642491e+38 -3.3999999521443642491e+38 -3.3999999521443642491e+38 -3.3999999521443642491e+38 -3.3999999521443642491e+38 -3.3999999521443642491e+38 -3.3999999521443642491e+38 -3.3999999521443642491e+38 -3.3999999521443642491e+38 -3.3999999521443642491e+38 -3.3999999521443642491e+38 -3.3999999521443642491e+38 -3.3999999521443642491e+38 -3.3999999521443642491e+38 -3.3999999521443642491e+38 -3.3999999521443642491e+38 -3.3999999521443642491e+38 -3.3999999521443642491e+38 -3.3999999521443642491e+38 -3.3999999521443642491e+38 -3.3999999521443642491e+38 -3.3999999521443642491e+38 -3.3999999521443642491e+38 -3.3999999521443642491e+38 -3.3999999521443642491e+38 -3.3999999521443642491e+38 -3.3999999521443642491e+38 -3.3999999521443642491e+38 -3.3999999521443642491e+38 -3.3999999521443642491e+38 -3.3999999521443642491e+38 -3.3999999521443642491e+38 -3.3999999521443642491e+38 -3.3999999521443642491e+38 -3.3999999521443642491e+38 -3.3999999521443642491e+38 -3.3999999521443642491e+38 -3.3999999521443642491e+38 -3.3999999521443642491e+38 -3.3999999521443642491e+38 -3.3999999521443642491e+38 -3.3999999521443642491e+38 -3.3999999521443642491e+38 -3.3999999521443642491e+38 -3.3999999521443642491e+38 -3.3999999521443642491e+38 -3.3999999521443642491e+38 -3.3999999521443642491e+38 -3.3999999521443642491e+38 -3.3999999521443642491e+38 -3.3999999521443642491e+38 -3.3999999521443642491e+38 -3.3999999521443642491e+38 -3.3999999521443642491e+38 -3.3999999521443642491e+38 -3.3999999521443642491e+38 -3.3999999521443642491e+38 -3.3999999521443642491e+38 -3.3999999521443642491e+38 -3.3999999521443642491e+38 -3.3999999521443642491e+38 -3.3999999521443642491e+38 -3.3999999521443642491e+38 -3.3999999521443642491e+38 -3.3999999521443642491e+38 -3.3999999521443642491e+38 -3.3999999521443642491e+38 -3.3999999521443642491e+38 -3.3999999521443642491e+38 -3.3999999521443642491e+38 -3.3999999521443642491e+38 -3.3999999521443642491e+38 -3.3999999521443642491e+38 -3.3999999521443642491e+38 -3.3999999521443642491e+38 -3.3999999521443642491e+38 -3.3999999521443642491e+38 -3.3999999521443642491e+38 -3.3999999521443642491e+38 -3.3999999521443642491e+38 -3.3999999521443642491e+38 -3.3999999521443642491e+38 -3.3999999521443642491e+38 -3.3999999521443642491e+38 -3.3999999521443642491e+38 -3.3999999521443642491e+38 -3.3999999521443642491e+38 -3.3999999521443642491e+38 -3.3999999521443642491e+38 -3.3999999521443642491e+38 -3.3999999521443642491e+38 -3.3999999521443642491e+38 -3.3999999521443642491e+38 -3.3999999521443642491e+38 -3.3999999521443642491e+38 -3.3999999521443642491e+38 -3.3999999521443642491e+38 -3.3999999521443642491e+38 -3.3999999521443642491e+38 -3.3999999521443642491e+38 -3.3999999521443642491e+38 -3.3999999521443642491e+38 -3.3999999521443642491e+38 -3.3999999521443642491e+38 -3.3999999521443642491e+38 -3.3999999521443642491e+38 -3.3999999521443642491e+38 -3.3999999521443642491e+38 -3.3999999521443642491e+38 -3.3999999521443642491e+38 -3.3999999521443642491e+38 -3.3999999521443642491e+38 -3.3999999521443642491e+38 -3.3999999521443642491e+38 -3.3999999521443642491e+38 -3.3999999521443642491e+38 -3.3999999521443642491e+38 -3.3999999521443642491e+38 -3.3999999521443642491e+38 -3.3999999521443642491e+38 -3.3999999521443642491e+38 -3.3999999521443642491e+38 -3.3999999521443642491e+38 -3.3999999521443642491e+38 -3.3999999521443642491e+38 -3.3999999521443642491e+38 -3.3999999521443642491e+38 -3.3999999521443642491e+38 -3.3999999521443642491e+38 -3.3999999521443642491e+38 -3.3999999521443642491e+38 -3.3999999521443642491e+38 -3.3999999521443642491e+38 -3.3999999521443642491e+38 -3.3999999521443642491e+38 -3.3999999521443642491e+38 -3.3999999521443642491e+38 -3.3999999521443642491e+38 -3.3999999521443642491e+38 -3.3999999521443642491e+38 -3.3999999521443642491e+38 -3.3999999521443642491e+38 -3.3999999521443642491e+38 -3.3999999521443642491e+38 -3.3999999521443642491e+38 -3.3999999521443642491e+38 -3.3999999521443642491e+38 -3.3999999521443642491e+38 -3.3999999521443642491e+38 -3.3999999521443642491e+38 -3.3999999521443642491e+38 -3.3999999521443642491e+38 -3.3999999521443642491e+38 -3.3999999521443642491e+38 -3.3999999521443642491e+38 -3.3999999521443642491e+38 -3.3999999521443642491e+38 -3.3999999521443642491e+38 -3.3999999521443642491e+38 -3.3999999521443642491e+38 -3.3999999521443642491e+38 -3.3999999521443642491e+38 -3.3999999521443642491e+38 -3.3999999521443642491e+38 -3.3999999521443642491e+38 -3.3999999521443642491e+38 -3.3999999521443642491e+38 -3.3999999521443642491e+38 -3.3999999521443642491e+38 -3.3999999521443642491e+38 -3.3999999521443642491e+38 -3.3999999521443642491e+38 -3.3999999521443642491e+38 -3.3999999521443642491e+38 -3.3999999521443642491e+38 -3.3999999521443642491e+38 -3.3999999521443642491e+38 -3.3999999521443642491e+38 -3.3999999521443642491e+38 -3.3999999521443642491e+38 -3.3999999521443642491e+38 -3.3999999521443642491e+38 -3.3999999521443642491e+38 -3.3999999521443642491e+38 -3.3999999521443642491e+38 -3.3999999521443642491e+38 -3.3999999521443642491e+38 -3.3999999521443642491e+38 -3.3999999521443642491e+38 -3.3999999521443642491e+38 -3.3999999521443642491e+38 -3.3999999521443642491e+38 -3.3999999521443642491e+38 -3.3999999521443642491e+38 -3.3999999521443642491e+38 -3.3999999521443642491e+38 -3.3999999521443642491e+38 -3.3999999521443642491e+38 -3.3999999521443642491e+38 -3.3999999521443642491e+38 -3.3999999521443642491e+38 -3.3999999521443642491e+38 -3.3999999521443642491e+38
 -3.3999999521443642491e+38 -3.3999999521443642491e+38 -3.3999999521443642491e+38 -3.3999999521443642491e+38 -3.3999999521443642491e+38 -3.3999999521443642491e+38 -3.3999999521443642491e+38 -3.3999999521443642491e+38 -3.3999999521443642491e+38 -3.3999999521443642491e+38 -3.3999999521443642491e+38 -3.3999999521443642491e+38 -3.3999999521443642491e+38 -3.3999999521443642491e+38 -3.3999999521443642491e+38 -3.3999999521443642491e+38 -3.3999999521443642491e+38 -3.3999999521443642491e+38 -3.3999999521443642491e+38 -3.3999999521443642491e+38 -3.3999999521443642491e+38 -3.3999999521443642491e+38 -3.3999999521443642491e+38 -3.3999999521443642491e+38 -3.3999999521443642491e+38 -3.3999999521443642491e+38 -3.3999999521443642491e+38 -3.3999999521443642491e+38 -3.3999999521443642491e+38 -3.3999999521443642491e+38 10.983333587646484375 10.987500190734863281 10.991666793823242188 10.995833396911621094 10.991666793823242188 10.995833396911621094 10.987500190734863281 10.983333587646484375 10.979166984558105469 10.975000381469726563 10.966666221618652344 10.962499618530273438 -3.3999999521443642491e+38 -3.3999999521443642491e+38 -3.3999999521443642491e+38 -3.3999999521443642491e+38 10.875 10.879166603088378906 10.883333206176757813 10.883333206176757813 -3.3999999521443642491e+38 -3.3999999521443642491e+38 -3.3999999521443642491e+38 10.891666412353515625 10.883333206176757813 10.895833015441894531 -3.3999999521443642491e+38 -3.3999999521443642491e+38 10.875 10.870833396911621094 10.866666793823242188 10.858333587646484375 10.850000381469726563 10.845833778381347656 10.845833778381347656 10.845833778381347656 10.845833778381347656 10.850000381469726563 10.862500190734863281 10.883333206176757813 10.875 10.866666793823242188 10.866666793823242188 10.866666793823242188 10.870833396911621094 10.879166603088378906 10.875 10.883333206176757813 10.883333206176757813 10.883333206176757813 10.883333206176757813 10.879166603088378906 10.887499809265136719 10.879166603088378906 10.879166603088378906 10.875 10.879166603088378906 10.883333206176757813 10.891666412353515625 10.904166221618652344 10.90833282470703125 10.891666412353515625 10.891666412353515625 10.891666412353515625 10.899999618530273438 10.891666412353515625 10.895833015441894531 10.899999618530273438 10.899999618530273438 10.899999618530273438 10.908333778381347656 10.908333778381347656 10.908333778381347656 10.912500381469726563 10.912500381469726563 10.90416717529296875 10.912500381469726563 10.925000190734863281 10.925000190734863281 10.920833587646484375 10.920833587646484375 10.920833587646484375 10.916666984558105469 10.916666984558105469 10.912500381469726563 10.908333778381347656 10.916666984558105469 10.879166603088378906 10.879166603088378906 10.879166603088378906 10.887499809265136719 10.883333206176757813 10.883333206176757813 10.887499809265136719 10.90416717529296875 10.920833587646484375 10.941666603088378906 10.941666603088378906 10.920833587646484375 10.912500381469726563 10.916666984558105469 10.899999618530273438 10.899999618530273438 10.883333206176757813 10.883333206176757813 10.883333206176757813 10.916666984558105469 10.945833206176757813 10.945833206176757813 10.949999809265136719 10.9375 10.954166412353515625 10.945833206176757813 10.941666603088378906 10.933333396911621094 10.916666984558105469 10.90833282470703125 10.925000190734863281 10.90416717529296875 10.90416717529296875 10.920833587646484375 10.916666984558105469 10.908333778381347656 10.90416717529296875 10.904166221618652344 10.895833015441894531 10.883333206176757813 10.908333778381347656 10.904166221618652344 10.904166221618652344 10.912500381469726563 10.904166221618652344 10.895833015441894531 10.908333778381347656 10.912500381469726563 10.916666984558105469 10.912500381469726563 10.912500381469726563 10.916666984558105469 10.916666984558105469 10.9375 10.941666603088378906 10.954166412353515625 10.962499618530273438 10.970833778381347656 10.975000381469726563 10.983333587646484375 10.983333587646484375 10.987500190734863281 11 11 11 11.012499809265136719 11.012499809265136719 11.024999618530273438 -3.3999999521443642491e+38 -3.3999999521443642491e+38 -3.3999999521443642491e+38 -3.3999999521443642491e+38 -3.3999999521443642491e+38 -3.3999999521443642491e+38 -3.3999999521443642491e+38 -3.3999999521443642491e+38 -3.3999999521443642491e+38 -3.3999999521443642491e+38 -3.3999999521443642491e+38 -3.3999999521443642491e+38 -3.3999999521443642491e+38 -3.3999999521443642491e+38 -3.3999999521443642491e+38 -3.3999999521443642491e+38 -3.3999999521443642491e+38 -3.3999999521443642491e+38 -3.3999999521443642491e+38 -3.3999999521443642491e+38 -3.3999999521443642491e+38 -3.3999999521443642491e+38 -3.3999999521443642491e+38 -3.3999999521443642491e+38 -3.3999999521443642491e+38 -3.3999999521443642491e+38 -3.3999999521443642491e+38 -3.3999999521443642491e+38 -3.3999999521443642491e+38 -3.3999999521443642491e+38 -3.3999999521443642491e+38 -3.3999999521443642491e+38 -3.3999999521443642491e+38 -3.3999999521443642491e+38 -3.3999999521443642491e+38 -3.3999999521443642491e+38 -3.3999999521443642491e+38 -3.3999999521443642491e+38 -3.3999999521443642491e+38 -3.3999999521443642491e+38 -3.3999999521443642491e+38 -3.3999999521443642491e+38 -3.3999999521443642491e+38 -3.3999999521443642491e+38 -3.3999999521443642491e+38 -3.3999999521443642491e+38 -3.3999999521443642491e+38 -3.3999999521443642491e+38 -3.3999999521443642491e+38 -3.3999999521443642491e+38 -3.3999999521443642491e+38 -3.3999999521443642491e+38 -3.3999999521443642491e+38 -3.3999999521443642491e+38 -3.3999999521443642491e+38 -3.3999999521443642491e+38 -3.3999999521443642491e+38 -3.3999999521443642491e+38 -3.3999999521443642491e+38 -3.3999999521443642491e+38 -3.3999999521443642491e+38 -3.3999999521443642491e+38 -3.3999999521443642491e+38 -3.3999999521443642491e+38 -3.3999999521443642491e+38 -3.3999999521443642491e+38 -3.3999999521443642491e+38 -3.3999999521443642491e+38 -3.3999999521443642491e+38 -3.3999999521443642491e+38 -3.3999999521443642491e+38 -3.3999999521443642491e+38 -3.3999999521443642491e+38 -3.3999999521443642491e+38 -3.3999999521443642491e+38 -3.3999999521443642491e+38 -3.3999999521443642491e+38 -3.3999999521443642491e+38 -3.3999999521443642491e+38 -3.3999999521443642491e+38 -3.3999999521443642491e+38 -3.3999999521443642491e+38 -3.3999999521443642491e+38 -3.3999999521443642491e+38 -3.3999999521443642491e+38 -3.3999999521443642491e+38 -3.3999999521443642491e+38 -3.3999999521443642491e+38 -3.3999999521443642491e+38 -3.3999999521443642491e+38 -3.3999999521443642491e+38 -3.3999999521443642491e+38 -3.3999999521443642491e+38 -3.3999999521443642491e+38 -3.3999999521443642491e+38 -3.3999999521443642491e+38 -3.3999999521443642491e+38 -3.3999999521443642491e+38 -3.3999999521443642491e+38 -3.3999999521443642491e+38 -3.3999999521443642491e+38 -3.3999999521443642491e+38 -3.3999999521443642491e+38 -3.3999999521443642491e+38 -3.3999999521443642491e+38 -3.3999999521443642491e+38 -3.3999999521443642491e+38 -3.3999999521443642491e+38 -3.3999999521443642491e+38 -3.3999999521443642491e+38 -3.3999999521443642491e+38 -3.3999999521443642491e+38 -3.3999999521443642491e+38 -3.3999999521443642491e+38 -3.3999999521443642491e+38 -3.3999999521443642491e+38 -3.3999999521443642491e+38 -3.3999999521443642491e+38 -3.3999999521443642491e+38 -3.3999999521443642491e+38 -3.3999999521443642491e+38 -3.3999999521443642491e+38 -3.3999999521443642491e+38 -3.3999999521443642491e+38 -3.3999999521443642491e+38 -3.3999999521443642491e+38 -3.3999999521443642491e+38 -3.3999999521443642491e+38 -3.3999999521443642491e+38 -3.3999999521443642491e+38 -3.3999999521443642491e+38 -3.3999999521443642491e+38 -3.3999999521443642491e+38 -3.3999999521443642491e+38 -3.3999999521443642491e+38 -3.3999999521443642491e+38 -3.3999999521443642491e+38 -3.3999999521443642491e+38 -3.3999999521443642491e+38 -3.3999999521443642491e+38 -3.3999999521443642491e+38 -3.3999999521443642491e+38 -3.3999999521443642491e+38 -3.3999999521443642491e+38 -3.3999999521443642491e+38 -3.3999999521443642491e+38 -3.3999999521443642491e+38 -3.3999999521443642491e+38 -3.3999999521443642491e+38 -3.3999999521443642491e+38 -3.3999999521443642491e+38 -3.3999999521443642491e+38 -3.3999999521443642491e+38 -3.3999999521443642491e+38 -3.3999999521443642491e+38 -3.3999999521443642491e+38 -3.3999999521443642491e+38 -3.3999999521443642491e+38 -3.3999999521443642491e+38 -3.3999999521443642491e+38 -3.3999999521443642491e+38 -3.3999999521443642491e+38 -3.3999999521443642491e+38 -3.3999999521443642491e+38 -3.3999999521443642491e+38 -3.3999999521443642491e+38 -3.3999999521443642491e+38 -3.3999999521443642491e+38 -3.3999999521443642491e+38 -3.3999999521443642491e+38 -3.3999999521443642491e+38 -3.3999999521443642491e+38 -3.3999999521443642491e+38 -3.3999999521443642491e+38 -3.3999999521443642491e+38 -3.3999999521443642491e+38 -3.3999999521443642491e+38 -3.3999999521443642491e+38 -3.3999999521443642491e+38 -3.3999999521443642491e+38 -3.3999999521443642491e+38 -3.3999999521443642491e+38 -3.3999999521443642491e+38 -3.3999999521443642491e+38 -3.3999999521443642491e+38 -3.3999999521443642491e+38 -3.3999999521443642491e+38 -3.3999999521443642491e+38 -3.3999999521443642491e+38 -3.3999999521443642491e+38 -3.3999999521443642491e+38 -3.3999999521443642491e+38 -3.3999999521443642491e+38 -3.3999999521443642491e+38 -3.3999999521443642491e+38 -3.3999999521443642491e+38 -3.3999999521443642491e+38 -3.3999999521443642491e+38 -3.3999999521443642491e+38 -3.3999999521443642491e+38 -3.3999999521443642491e+38 -3.3999999521443642491e+38 -3.3999999521443642491e+38 -3.3999999521443642491e+38 -3.3999999521443642491e+38 -3.3999999521443642491e+38 -3.3999999521443642491e+38 -3.3999999521443642491e+38 -3.3999999521443642491e+38 -3.3999999521443642491e+38 -3.3999999521443642491e+38 -3.3999999521443642491e+38 -3.3999999521443642491e+38 -3.3999999521443642491e+38 -3.3999999521443642491e+38 -3.3999999521443642491e+38 -3.3999999521443642491e+38 -3.3999999521443642491e+38 -3.3999999521443642491e+38 -3.3999999521443642491e+38 -3.3999999521443642491e+38 -3.3999999521443642491e+38 -3.3999999521443642491e+38 -3.3999999521443642491e+38 -3.3999999521443642491e+38 -3.3999999521443642491e+38 -3.3999999521443642491e+38 -3.3999999521443642491e+38 -3.3999999521443642491e+38 -3.3999999521443642491e+38 -3.3999999521443642491e+38 -3.3999999521443642491e+38 -3.3999999521443642491e+38 -3.3999999521443642491e+38 -3.3999999521443642491e+38 -3.3999999521443642491e+38 -3.3999999521443642491e+38 -3.3999999521443642491e+38 -3.3999999521443642491e+38 -3.3999999521443642491e+38 -3.3999999521443642491e+38 -3.3999999521443642491e+38 -3.3999999521443642491e+38 -3.3999999521443642491e+38 -3.3999999521443642491e+38 -3.3999999521443642491e+38 -3.3999999521443642491e+38 -3.3999999521443642491e+38 -3.3999999521443642491e+38 -3.3999999521443642491e+38 -3.3999999521443642491e+38 -3.3999999521443642491e+38 -3.3999999521443642491e+38 -3.3999999521443642491e+38 -3.3999999521443642491e+38 -3.3999999521443642491e+38 -3.3999999521443642491e+38 -3.3999999521443642491e+38 -3.3999999521443642491e+38 -3.3999999521443642491e+38 -3.3999999521443642491e+38 -3.3999999521443642491e+38 -3.3999999521443642491e+38 -3.3999999521443642491e+38 -3.3999999521443642491e+38 -3.3999999521443642491e+38 -3.3999999521443642491e+38 -3.3999999521443642491e+38 -3.3999999521443642491e+38 -3.3999999521443642491e+38 -3.3999999521443642491e+38 -3.3999999521443642491e+38 -3.3999999521443642491e+38 -3.3999999521443642491e+38 -3.3999999521443642491e+38 -3.3999999521443642491e+38 -3.3999999521443642491e+38 -3.3999999521443642491e+38 -3.3999999521443642491e+38 -3.3999999521443642491e+38 -3.3999999521443642491e+38 -3.3999999521443642491e+38 -3.3999999521443642491e+38 -3.3999999521443642491e+38 -3.3999999521443642491e+38 -3.3999999521443642491e+38 -3.3999999521443642491e+38 -3.3999999521443642491e+38 -3.3999999521443642491e+38 -3.3999999521443642491e+38 -3.3999999521443642491e+38 -3.3999999521443642491e+38 -3.3999999521443642491e+38 -3.3999999521443642491e+38 -3.3999999521443642491e+38 -3.3999999521443642491e+38 -3.3999999521443642491e+38 -3.3999999521443642491e+38 -3.3999999521443642491e+38 -3.3999999521443642491e+38 -3.3999999521443642491e+38 -3.3999999521443642491e+38 -3.3999999521443642491e+38 -3.3999999521443642491e+38 -3.3999999521443642491e+38 -3.3999999521443642491e+38 -3.3999999521443642491e+38 -3.3999999521443642491e+38 -3.3999999521443642491e+38 -3.3999999521443642491e+38 -3.3999999521443642491e+38 -3.3999999521443642491e+38 -3.3999999521443642491e+38 -3.3999999521443642491e+38 -3.3999999521443642491e+38 -3.3999999521443642491e+38 -3.3999999521443642491e+38
 -3.3999999521443642491e+38 -3.3999999521443642491e+38 -3.3999999521443642491e+38 -3.3999999521443642491e+38 -3.3999999521443642491e+38 -3.3999999521443642491e+38 -3.3999999521443642491e+38 -3.3999999521443642491e+38 -3.3999999521443642491e+38 -3.3999999521443642491e+38 -3.3999999521443642491e+38 -3.3999999521443642491e+38 -3.3999999521443642491e+38 -3.3999999521443642491e+38 -3.3999999521443642491e+38 -3.3999999521443642491e+38 -3.3999999521443642491e+38 -3.3999999521443642491e+38 -3.3999999521443642491e+38 -3.3999999521443642491e+38 -3.3999999521443642491e+38 -3.3999999521443642491e+38 -3.3999999521443642491e+38 -3.3999999521443642491e+38 -3.3999999521443642491e+38 -3.3999999521443642491e+38 -3.3999999521443642491e+38 -3.3999999521443642491e+38 -3.3999999521443642491e+38 -3.3999999521443642491e+38 10.995833396911621094 10.995833396911621094 11.004166603088378906 10.995833396911621094 10.983333587646484375 10.987500190734863281 10.979166984558105469 10.979166984558105469 10.979166984558105469 10.966666221618652344 10.962499618530273438 10.962499618530273438 10.966666221618652344 10.895833015441894531 10.887499809265136719 10.887499809265136719 10.887499809265136719 10.895833015441894531 10.895833015441894531 10.904166221618652344 10.90833282470703125 10.916666984558105469 10.904166221618652344 10.904166221618652344 10.891666412353515625 10.895833015441894531 10.895833015441894531 10.883333206176757813 10.875 10.875 10.866666793823242188 10.866666793823242188 10.862500190734863281 10.858333587646484375 10.854166984558105469 10.858333587646484375 10.875 10.862500190734863281 10.866666793823242188 10.883333206176757813 10.887499809265136719 10.887499809265136719 10.887499809265136719 10.891666412353515625 10.883333206176757813 10.887499809265136719 10.891666412353515625 10.895833015441894531 10.891666412353515625 10.891666412353515625 10.887499809265136719 10.891666412353515625 10.891666412353515625 10.899999618530273438 10.895833015441894531 10.891666412353515625 10.883333206176757813 10.883333206176757813 10.887499809265136719 10.904166221618652344 10.916666984558105469 10.90833282470703125 10.90833282470703125 10.904166221618652344 10.899999618530273438 10.899999618530273438 10.904166221618652344 10.904166221618652344 10.904166221618652344 10.904166221618652344 10.908333778381347656 10.908333778381347656 10.908333778381347656 10.912500381469726563 10.920833587646484375 10.929166793823242188 10.925000190734863281 10.925000190734863281 10.933333396911621094 10.933333396911621094 10.925000190734863281 10.920833587646484375 10.916666984558105469 10.912500381469726563 10.912500381469726563 10.912500381469726563 10.916666984558105469 10.916666984558105469 10.899999618530273438 10.887499809265136719 10.887499809265136719 10.887499809265136719 10.883333206176757813 10.883333206176757813 10.900000572204589844 10.90416717529296875 10.916666984558105469 10.908333778381347656 10.908333778381347656 10.895833015441894531 10.908333778381347656 10.899999618530273438 10.899999618530273438 10.891666412353515625 10.891666412353515625 10.899999618530273438 10.908333778381347656 10.912500381469726563 10.9375 10.949999809265136719 10.949999809265136719 10.949999809265136719 10.949999809265136719 10.941666603088378906 10.945833206176757813 10.929166793823242188 10.933333396911621094 10.9375 10.933333396911621094 10.929166793823242188 10.908333778381347656 10.908333778381347656 10.891666412353515625 10.891666412353515625 10.887499809265136719 10.895833015441894531 10.891666412353515625 10.899999618530273438 10.90833282470703125 10.920833587646484375 10.920833587646484375 10.912500381469726563 10.916666984558105469 10.916666984558105469 10.925000190734863281 10.916666984558105469 10.925000190734863281 10.916666984558105469 10.925000190734863281 10.925000190734863281 10.933333396911621094 10.945833206176757813 10.954166412353515625 10.970833778381347656 10.970833778381347656 10.987500190734863281 10.987500190734863281 10.987500190734863281 10.995833396911621094 11 11.008333206176757813 11.024999618530273438 11.033333778381347656 11.037500381469726563 11.045833587646484375 11.054166793823242188 -3.3999999521443642491e+38 -3.3999999521443642491e+38 -3.3999999521443642491e+38 -3.3999999521443642491e+38 -3.3999999521443642491e+38 -3.3999999521443642491e+38 -3.3999999521443642491e+38 -3.3999999521443642491e+38 -3.3999999521443642491e+38 -3.3999999521443642491e+38 -3.3999999521443642491e+38 -3.3999999521443642491e+38 -3.3999999521443642491e+38 -3.3999999521443642491e+38 -3.3999999521443642491e+38 -3.3999999521443642491e+38 -3.3999999521443642491e+38 -3.3999999521443642491e+38 -3.3999999521443642491e+38 -3.3999999521443642491e+38 -3.3999999521443642491e+38 -3.3999999521443642491e+38 -3.3999999521443642491e+38 -3.3999999521443642491e+38 -3.3999999521443642491e+38 -3.3999999521443642491e+38 -3.3999999521443642491e+38 -3.3999999521443642491e+38 -3.3999999521443642491e+38 -3.3999999521443642491e+38 -3.3999999521443642491e+38 -3.3999999521443642491e+38 -3.3999999521443642491e+38 -3.3999999521443642491e+38 -3.3999999521443642491e+38 -3.3999999521443642491e+38 -3.3999999521443642491e+38 -3.3999999521443642491e+38 -3.3999999521443642491e+38 -3.3999999521443642491e+38 -3.3999999521443642491e+38 -3.3999999521443642491e+38 -3.3999999521443642491e+38 -3.3999999521443642491e+38 -3.3999999521443642491e+38 -3.3999999521443642491e+38 -3.3999999521443642491e+38 -3.3999999521443642491e+38 -3.3999999521443642491e+38 -3.3999999521443642491e+38 -3.3999999521443642491e+38 -3.3999999521443642491e+38 -3.3999999521443642491e+38 -3.3999999521443642491e+38 -3.3999999521443642491e+38 -3.3999999521443642491e+38 -3.3999999521443642491e+38 -3.3999999521443642491e+38 -3.3999999521443642491e+38 -3.3999999521443642491e+38 -3.3999999521443642491e+38 -3.3999999521443642491e+38 -3.3999999521443642491e+38 -3.3999999521443642491e+38 -3.3999999521443642491e+38 -3.3999999521443642491e+38 -3.3999999521443642491e+38 -3.3999999521443642491e+38 -3.3999999521443642491e+38 -3.3999999521443642491e+38 -3.3999999521443642491e+38 -3.3999999521443642491e+38 -3.3999999521443642491e+38 -3.3999999521443642491e+38 -3.3999999521443642491e+38 -3.3999999521443642491e+38 -3.3999999521443642491e+38 -3.3999999521443642491e+38 -3.3999999521443642491e+38 -3.3999999521443642491e+38 -3.3999999521443642491e+38 -3.3999999521443642491e+38 -3.3999999521443642491e+38 -3.3999999521443642491e+38 -3.3999999521443642491e+38 -3.3999999521443642491e+38 -3.3999999521443642491e+38 -3.3999999521443642491e+38 -3.3999999521443642491e+38 -3.3999999521443642491e+38 -3.3999999521443642491e+38 -3.3999999521443642491e+38 -3.3999999521443642491e+38 -3.3999999521443642491e+38 -3.3999999521443642491e+38 -3.3999999521443642491e+38 -3.3999999521443642491e+38 -3.3999999521443642491e+38 -3.3999999521443642491e+38 -3.3999999521443642491e+38 -3.3999999521443642491e+38 -3.3999999521443642491e+38 -3.3999999521443642491e+38 -3.3999999521443642491e+38 -3.3999999521443642491e+38 -3.3999999521443642491e+38 -3.3999999521443642491e+38 -3.3999999521443642491e+38 -3.3999999521443642491e+38 -3.3999999521443642491e+38 -3.3999999521443642491e+38 -3.3999999521443642491e+38 -3.3999999521443642491e+38 -3.3999999521443642491e+38 -3.3999999521443642491e+38 -3.3999999521443642491e+38 -3.3999999521443642491e+38 -3.3999999521443642491e+38 -3.3999999521443642491e+38 -3.3999999521443642491e+38 -3.3999999521443642491e+38 -3.3999999521443642491e+38 -3.3999999521443642491e+38 -3.3999999521443642491e+38 -3.3999999521443642491e+38 -3.3999999521443642491e+38 -3.3999999521443642491e+38 -3.3999999521443642491e+38 -3.3999999521443642491e+38 -3.3999999521443642491e+38 -3.3999999521443642491e+38 -3.3999999521443642491e+38 -3.3999999521443642491e+38 -3.3999999521443642491e+38 -3.3999999521443642491e+38 -3.3999999521443642491e+38 -3.3999999521443642491e+38 -3.3999999521443642491e+38 -3.3999999521443642491e+38 -3.3999999521443642491e+38 -3.3999999521443642491e+38 -3.3999999521443642491e+38 -3.3999999521443642491e+38 -3.3999999521443642491e+38 -3.3999999521443642491e+38 -3.3999999521443642491e+38 -3.3999999521443642491e+38 -3.3999999521443642491e+38 -3.3999999521443642491e+38 -3.3999999521443642491e+38 -3.3999999521443642491e+38 -3.3999999521443642491e+38 -3.3999999521443642491e+38 -3.3999999521443642491e+38 -3.3999999521443642491e+38 -3.3999999521443642491e+38 -3.3999999521443642491e+38 -3.3999999521443642491e+38 -3.3999999521443642491e+38 -3.3999999521443642491e+38 -3.3999999521443642491e+38 -3.3999999521443642491e+38 -3.3999999521443642491e+38 -3.3999999521443642491e+38 -3.3999999521443642491e+38 -3.3999999521443642491e+38 -3.3999999521443642491e+38 -3.3999999521443642491e+38 -3.3999999521443642491e+38 -3.3999999521443642491e+38 -3.3999999521443642491e+38 -3.3999999521443642491e+38 -3.3999999521443642491e+38 -3.3999999521443642491e+38 -3.3999999521443642491e+38 -3.3999999521443642491e+38 -3.3999999521443642491e+38 -3.3999999521443642491e+38 -3.3999999521443642491e+38 -3.3999999521443642491e+38 -3.3999999521443642491e+38 -3.3999999521443642491e+38 -3.3999999521443642491e+38 -3.3999999521443642491e+38 -3.3999999521443642491e+38 -3.3999999521443642491e+38 -3.3999999521443642491e+38 -3.3999999521443642491e+38 -3.3999999521443642491e+38 -3.3999999521443642491e+38 -3.3999999521443642491e+38 -3.3999999521443642491e+38 -3.3999999521443642491e+38 -3.3999999521443642491e+38 -3.3999999521443642491e+38 -3.3999999521443642491e+38 -3.3999999521443642491e+38 -3.3999999521443642491e+38 -3.3999999521443642491e+38 -3.3999999521443642491e+38 -3.3999999521443642491e+38 -3.3999999521443642491e+38 -3.3999999521443642491e+38 -3.3999999521443642491e+38 -3.3999999521443642491e+38 -3.3999999521443642491e+38 -3.3999999521443642491e+38 -3.3999999521443642491e+38 -3.3999999521443642491e+38 -3.3999999521443642491e+38 -3.3999999521443642491e+38 -3.3999999521443642491e+38 -3.3999999521443642491e+38 -3.3999999521443642491e+38 -3.3999999521443642491e+38 -3.3999999521443642491e+38 -3.3999999521443642491e+38 -3.3999999521443642491e+38 -3.3999999521443642491e+38 -3.3999999521443642491e+38 -3.3999999521443642491e+38 -3.3999999521443642491e+38 -3.3999999521443642491e+38 -3.3999999521443642491e+38 -3.3999999521443642491e+38 -3.3999999521443642491e+38 -3.3999999521443642491e+38 -3.3999999521443642491e+38 -3.3999999521443642491e+38 -3.3999999521443642491e+38 -3.3999999521443642491e+38 -3.3999999521443642491e+38 -3.3999999521443642491e+38 -3.3999999521443642491e+38 -3.3999999521443642491e+38 -3.3999999521443642491e+38 -3.3999999521443642491e+38 -3.3999999521443642491e+38 -3.3999999521443642491e+38 -3.3999999521443642491e+38 -3.3999999521443642491e+38 -3.3999999521443642491e+38 -3.3999999521443642491e+38 -3.3999999521443642491e+38 -3.3999999521443642491e+38 -3.3999999521443642491e+38 -3.3999999521443642491e+38 -3.3999999521443642491e+38 -3.3999999521443642491e+38 -3.3999999521443642491e+38 -3.3999999521443642491e+38 -3.3999999521443642491e+38 -3.3999999521443642491e+38 -3.3999999521443642491e+38 -3.3999999521443642491e+38 -3.3999999521443642491e+38 -3.3999999521443642491e+38 -3.3999999521443642491e+38 -3.3999999521443642491e+38 -3.3999999521443642491e+38 -3.3999999521443642491e+38 -3.3999999521443642491e+38 -3.3999999521443642491e+38 -3.3999999521443642491e+38 -3.3999999521443642491e+38 -3.3999999521443642491e+38 -3.3999999521443642491e+38 -3.3999999521443642491e+38 -3.3999999521443642491e+38 -3.3999999521443642491e+38 -3.3999999521443642491e+38 -3.3999999521443642491e+38 -3.3999999521443642491e+38 -3.3999999521443642491e+38 -3.3999999521443642491e+38 -3.3999999521443642491e+38 -3.3999999521443642491e+38 -3.3999999521443642491e+38 -3.3999999521443642491e+38 -3.3999999521443642491e+38 -3.3999999521443642491e+38 -3.3999999521443642491e+38 -3.3999999521443642491e+38 -3.3999999521443642491e+38 -3.3999999521443642491e+38 -3.3999999521443642491e+38 -3.3999999521443642491e+38 -3.3999999521443642491e+38 -3.3999999521443642491e+38 -3.3999999521443642491e+38 -3.3999999521443642491e+38 -3.3999999521443642491e+38 -3.3999999521443642491e+38 -3.3999999521443642491e+38 -3.3999999521443642491e+38 -3.3999999521443642491e+38 -3.3999999521443642491e+38 -3.3999999521443642491e+38 -3.3999999521443642491e+38 -3.3999999521443642491e+38 -3.3999999521443642491e+38 -3.3999999521443642491e+38 -3.3999999521443642491e+38 -3.3999999521443642491e+38 -3.3999999521443642491e+38 -3.3999999521443642491e+38 -3.3999999521443642491e+38 -3.3999999521443642491e+38 -3.3999999521443642491e+38 -3.3999999521443642491e+38 -3.3999999521443642491e+38 -3.3999999521443642491e+38 -3.3999999521443642491e+38 -3.3999999521443642491e+38 -3.3999999521443642491e+38 -3.3999999521443642491e+38
 -3.3999999521443642491e+38 -3.3999999521443642491e+38 -3.3999999521443642491e+38 -3.3999999521443642491e+38 -3.3999999521443642491e+38 -3.3999999521443642491e+38 -3.3999999521443642491e+38 -3.3999999521443642491e+38 -3.3999999521443642491e+38 -3.3999999521443642491e+38 -3.3999999521443642491e+38 -3.3999999521443642491e+38 -3.3999999521443642491e+38 -3.3999999521443642491e+38 -3.3999999521443642491e+38 -3.3999999521443642491e+38 -3.3999999521443642491e+38 -3.3999999521443642491e+38 -3.3999999521443642491e+38 -3.3999999521443642491e+38 -3.3999999521443642491e+38 -3.3999999521443642491e+38 -3.3999999521443642491e+38 -3.3999999521443642491e+38 -3.3999999521443642491e+38 -3.3999999521443642491e+38 -3.3999999521443642491e+38 -3.3999999521443642491e+38 -3.3999999521443642491e+38 -3.3999999521443642491e+38 -3.3999999521443642491e+38 10.995833396911621094 11 11 10.995833396911621094 10.991666793823242188 10.987500190734863281 10.974999427795410156 10.966666221618652344 10.962499618530273438 10.962499618530273438 10.966666221618652344 10.97083282470703125 10.954166412353515625 10.899999618530273438 10.904166221618652344 10.916666984558105469 10.920833587646484375 10.916666984558105469 10.920833587646484375 10.925000190734863281 10.929166793823242188 10.933333396911621094 10.912500381469726563 10.904166221618652344 10.904166221618652344 10.895833015441894531 10.895833015441894531 10.891666412353515625 10.883333206176757813 10.870833396911621094 10.870833396911621094 10.870833396911621094 10.870833396911621094 10.887499809265136719 10.875 10.883333206176757813 10.875 10.879166603088378906 10.883333206176757813 10.887499809265136719 10.887499809265136719 10.904166221618652344 10.904166221618652344 10.891666412353515625 10.899999618530273438 10.90416717529296875 10.899999618530273438 10.895833015441894531 10.895833015441894531 10.899999618530273438 10.899999618530273438 10.899999618530273438 10.904166221618652344 10.904166221618652344 10.895833015441894531 10.899999618530273438 10.899999618530273438 10.895833015441894531 10.904166221618652344 10.920833587646484375 10.920833587646484375 10.912500381469726563 10.904166221618652344 10.904166221618652344 10.908333778381347656 10.912500381469726563 10.916666984558105469 10.912500381469726563 10.912500381469726563 10.912500381469726563 10.916666984558105469 10.916666984558105469 10.925000190734863281 10.929166793823242188 10.929166793823242188 10.933333396911621094 10.9375 10.933333396911621094 10.933333396911621094 10.933333396911621094 10.908333778381347656 10.912500381469726563 10.912500381469726563 10.912500381469726563 10.916666984558105469 10.904166221618652344 10.904166221618652344 10.899999618530273438 10.904166221618652344 10.899999618530273438 10.883333206176757813 10.879166603088378906 10.891666412353515625 10.908333778381347656 10.912500381469726563 10.908333778381347656 10.912500381469726563 10.920833587646484375 10.900000572204589844 10.916666984558105469 10.912500381469726563 10.916666984558105469 10.912500381469726563 10.912500381469726563 10.908333778381347656 10.908333778381347656 10.908333778381347656 10.916666984558105469 10.920833587646484375 10.9375 10.954166412353515625 10.958333015441894531 10.958333015441894531 10.949999809265136719 10.945833206176757813 10.954166412353515625 10.949999809265136719 10.941666603088378906 10.9375 10.925000190734863281 10.916666984558105469 10.895833015441894531 10.887499809265136719 10.887499809265136719 10.895833015441894531 10.899999618530273438 10.90416717529296875 10.912500381469726563 10.929166793823242188 10.9375 10.925000190734863281 10.920833587646484375 10.933333396911621094 10.941666603088378906 10.945833206176757813 10.941666603088378906 10.933333396911621094 10.941666603088378906 10.941666603088378906 10.941666603088378906 10.945833206176757813 10.958333015441894531 10.966666221618652344 10.970833778381347656 10.983333587646484375 10.983333587646484375 10.987500190734863281 11.004166603088378906 11.024999618530273438 11.029166221618652344 11.041666984558105469 11.041666984558105469 11.041666984558105469 11.050000190734863281 11.058333396911621094 11.0625 11.066666603088378906 -3.3999999521443642491e+38 -3.3999999521443642491e+38 -3.3999999521443642491e+38 -3.3999999521443642491e+38 -3.3999999521443642491e+38 -3.3999999521443642491e+38 -3.3999999521443642491e+38 -3.3999999521443642491e+38 -3.3999999521443642491e+38 -3.3999999521443642491e+38 -3.3999999521443642491e+38 -3.3999999521443642491e+38 -3.3999999521443642491e+38 -3.3999999521443642491e+38 -3.3999999521443642491e+38 -3.3999999521443642491e+38 -3.3999999521443642491e+38 -3.3999999521443642491e+38 -3.3999999521443642491e+38 -3.3999999521443642491e+38 -3.3999999521443642491e+38 -3.3999999521443642491e+38 -3.3999999521443642491e+38 -3.3999999521443642491e+38 -3.3999999521443642491e+38 -3.3999999521443642491e+38 -3.3999999521443642491e+38 -3.3999999521443642491e+38 -3.3999999521443642491e+38 -3.3999999521443642491e+38 -3.3999999521443642491e+38 -3.3999999521443642491e+38 -3.3999999521443642491e+38 -3.3999999521443642491e+38 -3.3999999521443642491e+38 -3.3999999521443642491e+38 -3.3999999521443642491e+38 -3.3999999521443642491e+38 -3.3999999521443642491e+38 -3.3999999521443642491e+38 -3.3999999521443642491e+38 -3.3999999521443642491e+38 -3.3999999521443642491e+38 -3.3999999521443642491e+38 -3.3999999521443642491e+38 -3.3999999521443642491e+38 -3.3999999521443642491e+38 -3.3999999521443642491e+38 -3.3999999521443642491e+38 -3.3999999521443642491e+38 -3.3999999521443642491e+38 -3.3999999521443642491e+38 -3.3999999521443642491e+38 -3.3999999521443642491e+38 -3.3999999521443642491e+38 -3.3999999521443642491e+38 -3.3999999521443642491e+38 -3.3999999521443642491e+38 -3.3999999521443642491e+38 -3.3999999521443642491e+38 -3.3999999521443642491e+38 -3.3999999521443642491e+38 -3.3999999521443642491e+38 -3.3999999521443642491e+38 -3.3999999521443642491e+38 -3.3999999521443642491e+38 -3.3999999521443642491e+38 -3.3999999521443642491e+38 -3.3999999521443642491e+38 -3.3999999521443642491e+38 -3.3999999521443642491e+38 -3.3999999521443642491e+38 -3.3999999521443642491e+38 -3.3999999521443642491e+38 -3.3999999521443642491e+38 -3.3999999521443642491e+38 -3.3999999521443642491e+38 -3.3999999521443642491e+38 -3.3999999521443642491e+38 -3.3999999521443642491e+38 -3.3999999521443642491e+38 -3.3999999521443642491e+38 -3.3999999521443642491e+38 -3.3999999521443642491e+38 -3.3999999521443642491e+38 -3.3999999521443642491e+38 -3.3999999521443642491e+38 -3.3999999521443642491e+38 -3.3999999521443642491e+38 -3.3999999521443642491e+38 -3.3999999521443642491e+38 -3.3999999521443642491e+38 -3.3999999521443642491e+38 -3.3999999521443642491e+38 -3.3999999521443642491e+38 -3.3999999521443642491e+38 -3.3999999521443642491e+38 -3.3999999521443642491e+38 -3.3999999521443642491e+38 -3.3999999521443642491e+38 -3.3999999521443642491e+38 -3.3999999521443642491e+38 -3.3999999521443642491e+38 -3.3999999521443642491e+38 -3.3999999521443642491e+38 -3.3999999521443642491e+38 -3.3999999521443642491e+38 -3.3999999521443642491e+38 -3.3999999521443642491e+38 -3.3999999521443642491e+38 -3.3999999521443642491e+38 -3.3999999521443642491e+38 -3.3999999521443642491e+38 -3.3999999521443642491e+38 -3.3999999521443642491e+38 -3.3999999521443642491e+38 -3.3999999521443642491e+38 -3.3999999521443642491e+38 -3.3999999521443642491e+38 -3.3999999521443642491e+38 -3.3999999521443642491e+38 -3.3999999521443642491e+38 -3.3999999521443642491e+38 -3.3999999521443642491e+38 -3.3999999521443642491e+38 -3.3999999521443642491e+38 -3.3999999521443642491e+38 -3.3999999521443642491e+38 -3.3999999521443642491e+38 -3.3999999521443642491e+38 -3.3999999521443642491e+38 -3.3999999521443642491e+38 -3.3999999521443642491e+38 -3.3999999521443642491e+38 -3.3999999521443642491e+38 -3.3999999521443642491e+38 -3.3999999521443642491e+38 -3.3999999521443642491e+38 -3.3999999521443642491e+38 -3.3999999521443642491e+38 -3.3999999521443642491e+38 -3.3999999521443642491e+38 -3.3999999521443642491e+38 -3.3999999521443642491e+38 -3.3999999521443642491e+38 -3.3999999521443642491e+38 -3.3999999521443642491e+38 -3.3999999521443642491e+38 -3.3999999521443642491e+38 -3.3999999521443642491e+38 -3.3999999521443642491e+38 -3.3999999521443642491e+38 -3.3999999521443642491e+38 -3.3999999521443642491e+38 -3.3999999521443642491e+38 -3.3999999521443642491e+38 -3.3999999521443642491e+38 -3.3999999521443642491e+38 -3.3999999521443642491e+38 -3.3999999521443642491e+38 -3.3999999521443642491e+38 -3.3999999521443642491e+38 -3.3999999521443642491e+38 -3.3999999521443642491e+38 -3.3999999521443642491e+38 -3.3999999521443642491e+38 -3.3999999521443642491e+38 -3.3999999521443642491e+38 -3.3999999521443642491e+38 -3.3999999521443642491e+38 -3.3999999521443642491e+38 -3.3999999521443642491e+38 -3.3999999521443642491e+38 -3.3999999521443642491e+38 -3.3999999521443642491e+38 -3.3999999521443642491e+38 -3.3999999521443642491e+38 -3.3999999521443642491e+38 -3.3999999521443642491e+38 -3.3999999521443642491e+38 -3.3999999521443642491e+38 -3.3999999521443642491e+38 -3.3999999521443642491e+38 -3.3999999521443642491e+38 -3.3999999521443642491e+38 -3.3999999521443642491e+38 -3.3999999521443642491e+38 -3.3999999521443642491e+38 -3.3999999521443642491e+38 -3.3999999521443642491e+38 -3.3999999521443642491e+38 -3.3999999521443642491e+38 -3.3999999521443642491e+38 -3.3999999521443642491e+38 -3.3999999521443642491e+38 -3.3999999521443642491e+38 -3.3999999521443642491e+38 -3.3999999521443642491e+38 -3.3999999521443642491e+38 -3.3999999521443642491e+38 -3.3999999521443642491e+38 -3.3999999521443642491e+38 -3.3999999521443642491e+38 -3.3999999521443642491e+38 -3.3999999521443642491e+38 -3.3999999521443642491e+38 -3.3999999521443642491e+38 -3.3999999521443642491e+38 -3.3999999521443642491e+38 -3.3999999521443642491e+38 -3.3999999521443642491e+38 -3.3999999521443642491e+38 -3.3999999521443642491e+38 -3.3999999521443642491e+38 -3.3999999521443642491e+38 -3.3999999521443642491e+38 -3.3999999521443642491e+38 -3.3999999521443642491e+38 -3.3999999521443642491e+38 -3.3999999521443642491e+38 -3.3999999521443642491e+38 -3.3999999521443642491e+38 -3.3999999521443642491e+38 -3.3999999521443642491e+38 -3.3999999521443642491e+38 -3.3999999521443642491e+38 -3.3999999521443642491e+38 -3.3999999521443642491e+38 -3.3999999521443642491e+38 -3.3999999521443642491e+38 -3.3999999521443642491e+38 -3.3999999521443642491e+38 -3.3999999521443642491e+38 -3.3999999521443642491e+38 -3.3999999521443642491e+38 -3.3999999521443642491e+38 -3.3999999521443642491e+38 -3.3999999521443642491e+38 -3.3999999521443642491e+38 -3.3999999521443642491e+38 -3.3999999521443642491e+38 -3.3999999521443642491e+38 -3.3999999521443642491e+38 -3.3999999521443642491e+38 -3.3999999521443642491e+38 -3.3999999521443642491e+38 -3.3999999521443642491e+38 -3.3999999521443642491e+38 -3.3999999521443642491e+38 -3.3999999521443642491e+38 -3.3999999521443642491e+38 -3.3999999521443642491e+38 -3.3999999521443642491e+38 -3.3999999521443642491e+38 -3.3999999521443642491e+38 -3.3999999521443642491e+38 -3.3999999521443642491e+38 -3.3999999521443642491e+38 -3.3999999521443642491e+38 -3.3999999521443642491e+38 -3.3999999521443642491e+38 -3.3999999521443642491e+38 -3.3999999521443642491e+38 -3.3999999521443642491e+38 -3.3999999521443642491e+38 -3.3999999521443642491e+38 -3.3999999521443642491e+38 -3.3999999521443642491e+38 -3.3999999521443642491e+38 -3.3999999521443642491e+38 -3.3999999521443642491e+38 -3.3999999521443642491e+38 -3.3999999521443642491e+38 -3.3999999521443642491e+38 -3.3999999521443642491e+38 -3.3999999521443642491e+38 -3.3999999521443642491e+38 -3.3999999521443642491e+38 -3.3999999521443642491e+38 -3.3999999521443642491e+38 -3.3999999521443642491e+38 -3.3999999521443642491e+38 -3.3999999521443642491e+38 -3.3999999521443642491e+38 -3.3999999521443642491e+38 -3.3999999521443642491e+38 -3.3999999521443642491e+38 -3.3999999521443642491e+38 -3.3999999521443642491e+38 -3.3999999521443642491e+38 -3.3999999521443642491e+38 -3.3999999521443642491e+38 -3.3999999521443642491e+38 -3.3999999521443642491e+38 -3.3999999521443642491e+38 -3.3999999521443642491e+38 -3.3999999521443642491e+38 -3.3999999521443642491e+38 -3.3999999521443642491e+38 -3.3999999521443642491e+38 -3.3999999521443642491e+38 -3.3999999521443642491e+38 -3.3999999521443642491e+38 -3.3999999521443642491e+38 -3.3999999521443642491e+38 -3.3999999521443642491e+38 -3.3999999521443642491e+38 -3.3999999521443642491e+38 -3.3999999521443642491e+38 -3.3999999521443642491e+38 -3.3999999521443642491e+38 -3.3999999521443642491e+38 -3.3999999521443642491e+38 -3.3999999521443642491e+38
 -3.3999999521443642491e+38 -3.3999999521443642491e+38 -3.3999999521443642491e+38 -3.3999999521443642491e+38 -3.3999999521443642491e+38 -3.3999999521443642491e+38 -3.3999999521443642491e+38 -3.3999999521443642491e+38 -3.3999999521443642491e+38 -3.3999999521443642491e+38 -3.3999999521443642491e+38 -3.3999999521443642491e+38 -3.3999999521443642491e+38 -3.3999999521443642491e+38 -3.3999999521443642491e+38 -3.3999999521443642491e+38 -3.3999999521443642491e+38 -3.3999999521443642491e+38 -3.3999999521443642491e+38 -3.3999999521443642491e+38 -3.3999999521443642491e+38 -3.3999999521443642491e+38 -3.3999999521443642491e+38 -3.3999999521443642491e+38 -3.3999999521443642491e+38 -3.3999999521443642491e+38 -3.3999999521443642491e+38 -3.3999999521443642491e+38 -3.3999999521443642491e+38 -3.3999999521443642491e+38 -3.3999999521443642491e+38 10.991666793823242188 10.987500190734863281 10.991666793823242188 11 11.016666412353515625 11.024999618530273438 11.004166603088378906 10.995833396911621094 10.974999427795410156 10.97083282470703125 10.97083282470703125 10.975000381469726563 10.97083282470703125 10.941666603088378906 10.929166793823242188 10.9375 10.941666603088378906 10.925000190734863281 10.933333396911621094 10.954166412353515625 10.958333015441894531 10.945833206176757813 10.929166793823242188 10.925000190734863281 10.916666984558105469 10.899999618530273438 10.895833015441894531 10.891666412353515625 10.883333206176757813 10.875 10.879166603088378906 10.879166603088378906 10.879166603088378906 10.875 10.883333206176757813 10.887499809265136719 10.887499809265136719 10.891666412353515625 10.895833015441894531 10.899999618530273438 10.895833015441894531 10.899999618530273438 10.90833282470703125 10.895833015441894531 10.908333778381347656 10.90416717529296875 10.899999618530273438 10.908333778381347656 10.908333778381347656 10.908333778381347656 10.912500381469726563 10.904166221618652344 10.916666984558105469 10.908333778381347656 10.904166221618652344 10.904166221618652344 10.899999618530273438 10.904166221618652344 10.908333778381347656 10.899999618530273438 10.916666984558105469 10.920833587646484375 10.90833282470703125 10.90833282470703125 10.90833282470703125 10.920833587646484375 10.920833587646484375 10.920833587646484375 10.920833587646484375 10.933333396911621094 10.925000190734863281 10.920833587646484375 10.925000190734863281 10.920833587646484375 10.925000190734863281 10.920833587646484375 10.920833587646484375 10.9375 10.9375 10.929166793823242188 10.929166793823242188 10.912500381469726563 10.912500381469726563 10.912500381469726563 10.908333778381347656 10.899999618530273438 10.904166221618652344 10.908333778381347656 10.908333778381347656 10.904166221618652344 10.895833015441894531 10.895833015441894531 10.916666984558105469 10.908333778381347656 10.925000190734863281 10.920833587646484375 10.916666984558105469 10.912500381469726563 10.916666984558105469 10.916666984558105469 10.925000190734863281 10.929166793823242188 10.929166793823242188 10.920833587646484375 10.920833587646484375 10.916666984558105469 10.912500381469726563 10.916666984558105469 10.920833587646484375 10.929166793823242188 10.929166793823242188 10.941666603088378906 10.958333015441894531 10.941666603088378906 10.949999809265136719 10.970833778381347656 10.966666221618652344 10.958333015441894531 10.941666603088378906 10.929166793823242188 10.925000190734863281 10.908333778381347656 10.899999618530273438 10.879166603088378906 10.891666412353515625 10.904166221618652344 10.912500381469726563 10.916666984558105469 10.933333396911621094 10.941666603088378906 10.9375 10.954166412353515625 10.949999809265136719 10.949999809265136719 10.949999809265136719 10.945833206176757813 10.954166412353515625 10.949999809265136719 10.949999809265136719 10.962499618530273438 10.96666717529296875 10.970833778381347656 10.975000381469726563 10.979166984558105469 10.975000381469726563 11.004166603088378906 11.012499809265136719 11.024999618530273438 11.033333778381347656 11.033333778381347656 11.033333778381347656 11.041666984558105469 11.054166793823242188 11.058333396911621094 11.066666603088378906 11.070833206176757813 11.083333015441894531 11.100000381469726563 11.104166984558105469 -3.3999999521443642491e+38 -3.3999999521443642491e+38 -3.3999999521443642491e+38 -3.3999999521443642491e+38 -3.3999999521443642491e+38 -3.3999999521443642491e+38 -3.3999999521443642491e+38 -3.3999999521443642491e+38 -3.3999999521443642491e+38 -3.3999999521443642491e+38 -3.3999999521443642491e+38 -3.3999999521443642491e+38 -3.3999999521443642491e+38 -3.3999999521443642491e+38 -3.3999999521443642491e+38 -3.3999999521443642491e+38 -3.3999999521443642491e+38 -3.3999999521443642491e+38 -3.3999999521443642491e+38 -3.3999999521443642491e+38 -3.3999999521443642491e+38 -3.3999999521443642491e+38 -3.3999999521443642491e+38 -3.3999999521443642491e+38 -3.3999999521443642491e+38 -3.3999999521443642491e+38 -3.3999999521443642491e+38 -3.3999999521443642491e+38 -3.3999999521443642491e+38 -3.3999999521443642491e+38 -3.3999999521443642491e+38 -3.3999999521443642491e+38 -3.3999999521443642491e+38 -3.3999999521443642491e+38 -3.3999999521443642491e+38 -3.3999999521443642491e+38 -3.3999999521443642491e+38 -3.3999999521443642491e+38 -3.3999999521443642491e+38 -3.3999999521443642491e+38 -3.3999999521443642491e+38 -3.3999999521443642491e+38 -3.3999999521443642491e+38 -3.3999999521443642491e+38 -3.3999999521443642491e+38 -3.3999999521443642491e+38 -3.3999999521443642491e+38 -3.3999999521443642491e+38 -3.3999999521443642491e+38 -3.3999999521443642491e+38 -3.3999999521443642491e+38 -3.3999999521443642491e+38 -3.3999999521443642491e+38 -3.3999999521443642491e+38 -3.3999999521443642491e+38 -3.3999999521443642491e+38 -3.3999999521443642491e+38 -3.3999999521443642491e+38 -3.3999999521443642491e+38 -3.3999999521443642491e+38 -3.3999999521443642491e+38 -3.3999999521443642491e+38 -3.3999999521443642491e+38 -3.3999999521443642491e+38 -3.3999999521443642491e+38 -3.3999999521443642491e+38 -3.3999999521443642491e+38 -3.3999999521443642491e+38 -3.3999999521443642491e+38 -3.3999999521443642491e+38 -3.3999999521443642491e+38 -3.3999999521443642491e+38 -3.3999999521443642491e+38 -3.3999999521443642491e+38 -3.3999999521443642491e+38 -3.3999999521443642491e+38 -3.3999999521443642491e+38 -3.3999999521443642491e+38 -3.3999999521443642491e+38 -3.3999999521443642491e+38 -3.3999999521443642491e+38 -3.3999999521443642491e+38 -3.3999999521443642491e+38 -3.3999999521443642491e+38 -3.3999999521443642491e+38 -3.3999999521443642491e+38 -3.3999999521443642491e+38 -3.3999999521443642491e+38 -3.3999999521443642491e+38 -3.3999999521443642491e+38 -3.3999999521443642491e+38 -3.3999999521443642491e+38 -3.3999999521443642491e+38 -3.3999999521443642491e+38 -3.3999999521443642491e+38 -3.3999999521443642491e+38 -3.3999999521443642491e+38 -3.3999999521443642491e+38 -3.3999999521443642491e+38 -3.3999999521443642491e+38 -3.3999999521443642491e+38 -3.3999999521443642491e+38 -3.3999999521443642491e+38 -3.3999999521443642491e+38 -3.3999999521443642491e+38 -3.3999999521443642491e+38 -3.3999999521443642491e+38 -3.3999999521443642491e+38 -3.3999999521443642491e+38 -3.3999999521443642491e+38 -3.3999999521443642491e+38 -3.3999999521443642491e+38 -3.3999999521443642491e+38 -3.3999999521443642491e+38 -3.3999999521443642491e+38 -3.3999999521443642491e+38 -3.3999999521443642491e+38 -3.3999999521443642491e+38 -3.3999999521443642491e+38 -3.3999999521443642491e+38 -3.3999999521443642491e+38 -3.3999999521443642491e+38 -3.3999999521443642491e+38 -3.3999999521443642491e+38 -3.3999999521443642491e+38 -3.3999999521443642491e+38 -3.3999999521443642491e+38 -3.3999999521443642491e+38 -3.3999999521443642491e+38 -3.3999999521443642491e+38 -3.3999999521443642491e+38 -3.3999999521443642491e+38 -3.3999999521443642491e+38 -3.3999999521443642491e+38 -3.3999999521443642491e+38 -3.3999999521443642491e+38 -3.3999999521443642491e+38 -3.3999999521443642491e+38 -3.3999999521443642491e+38 -3.3999999521443642491e+38 -3.3999999521443642491e+38 -3.3999999521443642491e+38 -3.3999999521443642491e+38 -3.3999999521443642491e+38 -3.3999999521443642491e+38 -3.3999999521443642491e+38 -3.3999999521443642491e+38 -3.3999999521443642491e+38 -3.3999999521443642491e+38 -3.3999999521443642491e+38 -3.3999999521443642491e+38 -3.3999999521443642491e+38 -3.3999999521443642491e+38 -3.3999999521443642491e+38 -3.3999999521443642491e+38 -3.3999999521443642491e+38 -3.3999999521443642491e+38 -3.3999999521443642491e+38 -3.3999999521443642491e+38 -3.3999999521443642491e+38 -3.3999999521443642491e+38 -3.3999999521443642491e+38 -3.3999999521443642491e+38 -3.3999999521443642491e+38 -3.3999999521443642491e+38 -3.3999999521443642491e+38 -3.3999999521443642491e+38 -3.3999999521443642491e+38 -3.3999999521443642491e+38 -3.3999999521443642491e+38 -3.3999999521443642491e+38 -3.3999999521443642491e+38 -3.3999999521443642491e+38 -3.3999999521443642491e+38 -3.3999999521443642491e+38 -3.3999999521443642491e+38 -3.3999999521443642491e+38 -3.3999999521443642491e+38 -3.3999999521443642491e+38 -3.3999999521443642491e+38 -3.3999999521443642491e+38 -3.3999999521443642491e+38 -3.3999999521443642491e+38 -3.3999999521443642491e+38 -3.3999999521443642491e+38 -3.3999999521443642491e+38 -3.3999999521443642491e+38 -3.3999999521443642491e+38 -3.3999999521443642491e+38 -3.3999999521443642491e+38 -3.3999999521443642491e+38 -3.3999999521443642491e+38 -3.3999999521443642491e+38 -3.3999999521443642491e+38 -3.3999999521443642491e+38 -3.3999999521443642491e+38 -3.3999999521443642491e+38 -3.3999999521443642491e+38 -3.3999999521443642491e+38 -3.3999999521443642491e+38 -3.3999999521443642491e+38 -3.3999999521443642491e+38 -3.3999999521443642491e+38 -3.3999999521443642491e+38 -3.3999999521443642491e+38 -3.3999999521443642491e+38 -3.3999999521443642491e+38 -3.3999999521443642491e+38 -3.3999999521443642491e+38 -3.3999999521443642491e+38 -3.3999999521443642491e+38 -3.3999999521443642491e+38 -3.3999999521443642491e+38 -3.3999999521443642491e+38 -3.3999999521443642491e+38 -3.3999999521443642491e+38 -3.3999999521443642491e+38 -3.3999999521443642491e+38 -3.3999999521443642491e+38 -3.3999999521443642491e+38 -3.3999999521443642491e+38 -3.3999999521443642491e+38 -3.3999999521443642491e+38 -3.3999999521443642491e+38 -3.3999999521443642491e+38 -3.3999999521443642491e+38 -3.3999999521443642491e+38 -3.3999999521443642491e+38 -3.3999999521443642491e+38 -3.3999999521443642491e+38 -3.3999999521443642491e+38 -3.3999999521443642491e+38 -3.3999999521443642491e+38 -3.3999999521443642491e+38 -3.3999999521443642491e+38 -3.3999999521443642491e+38 -3.3999999521443642491e+38 -3.3999999521443642491e+38 -3.3999999521443642491e+38 -3.3999999521443642491e+38 -3.3999999521443642491e+38 -3.3999999521443642491e+38 -3.3999999521443642491e+38 -3.3999999521443642491e+38 -3.3999999521443642491e+38 -3.3999999521443642491e+38 -3.3999999521443642491e+38 -3.3999999521443642491e+38 -3.3999999521443642491e+38 -3.3999999521443642491e+38 -3.3999999521443642491e+38 -3.3999999521443642491e+38 -3.3999999521443642491e+38 -3.3999999521443642491e+38 -3.3999999521443642491e+38 -3.3999999521443642491e+38 -3.3999999521443642491e+38 -3.3999999521443642491e+38 -3.3999999521443642491e+38 -3.3999999521443642491e+38 -3.3999999521443642491e+38 -3.3999999521443642491e+38 -3.3999999521443642491e+38 -3.3999999521443642491e+38 -3.3999999521443642491e+38 -3.3999999521443642491e+38 -3.3999999521443642491e+38 -3.3999999521443642491e+38 -3.3999999521443642491e+38 -3.3999999521443642491e+38 -3.3999999521443642491e+38 -3.3999999521443642491e+38 -3.3999999521443642491e+38 -3.3999999521443642491e+38 -3.3999999521443642491e+38 -3.3999999521443642491e+38 -3.3999999521443642491e+38 -3.3999999521443642491e+38 -3.3999999521443642491e+38 -3.3999999521443642491e+38 -3.3999999521443642491e+38 -3.3999999521443642491e+38 -3.3999999521443642491e+38 -3.3999999521443642491e+38 -3.3999999521443642491e+38 -3.3999999521443642491e+38 -3.3999999521443642491e+38 -3.3999999521443642491e+38 -3.3999999521443642491e+38 -3.3999999521443642491e+38 -3.3999999521443642491e+38 -3.3999999521443642491e+38 -3.3999999521443642491e+38 -3.3999999521443642491e+38 -3.3999999521443642491e+38 -3.3999999521443642491e+38 -3.3999999521443642491e+38 -3.3999999521443642491e+38 -3.3999999521443642491e+38 -3.3999999521443642491e+38 -3.3999999521443642491e+38 -3.3999999521443642491e+38 -3.3999999521443642491e+38 -3.3999999521443642491e+38 -3.3999999521443642491e+38 -3.3999999521443642491e+38 -3.3999999521443642491e+38 -3.3999999521443642491e+38 -3.3999999521443642491e+38 -3.3999999521443642491e+38 -3.3999999521443642491e+38 -3.3999999521443642491e+38
 -3.3999999521443642491e+38 -3.3999999521443642491e+38 -3.3999999521443642491e+38 -3.3999999521443642491e+38 -3.3999999521443642491e+38 -3.3999999521443642491e+38 -3.3999999521443642491e+38 -3.3999999521443642491e+38 -3.3999999521443642491e+38 -3.3999999521443642491e+38 -3.3999999521443642491e+38 -3.3999999521443642491e+38 -3.3999999521443642491e+38 -3.3999999521443642491e+38 -3.3999999521443642491e+38 -3.3999999521443642491e+38 -3.3999999521443642491e+38 -3.3999999521443642491e+38 -3.3999999521443642491e+38 -3.3999999521443642491e+38 -3.3999999521443642491e+38 -3.3999999521443642491e+38 -3.3999999521443642491e+38 -3.3999999521443642491e+38 11.012499809265136719 11.004166603088378906 11 11.004166603088378906 11 10.991666793823242188 11 11 11 11.004166603088378906 11.008333206176757813 11.012499809265136719 11.012499809265136719 11.012499809265136719 11.008333206176757813 11.008333206176757813 10.995833396911621094 10.974999427795410156 10.979166984558105469 10.987500190734863281 10.975000381469726563 10.962499618530273438 10.962499618530273438 10.958333015441894531 10.945833206176757813 10.945833206176757813 10.966666221618652344 10.962499618530273438 10.945833206176757813 10.933333396911621094 10.9375 10.925000190734863281 10.920833587646484375 10.912500381469726563 10.908333778381347656 10.891666412353515625 10.887499809265136719 10.883333206176757813 10.875 10.883333206176757813 10.891666412353515625 10.883333206176757813 10.891666412353515625 10.887499809265136719 10.891666412353515625 10.891666412353515625 10.895833015441894531 10.895833015441894531 10.895833015441894531 10.895833015441894531 10.899999618530273438 10.908333778381347656 10.899999618530273438 10.895833015441894531 10.90416717529296875 10.90416717529296875 10.912500381469726563 10.925000190734863281 10.916666984558105469 10.920833587646484375 10.912500381469726563 10.908333778381347656 10.908333778381347656 10.912500381469726563 10.912500381469726563 10.916666984558105469 10.912500381469726563 10.912500381469726563 10.933333396911621094 10.916666984558105469 10.920833587646484375 10.916666984558105469 10.920833587646484375 10.920833587646484375 10.916666984558105469 10.929166793823242188 10.933333396911621094 10.920833587646484375 10.925000190734863281 10.925000190734863281 10.925000190734863281 10.925000190734863281 10.925000190734863281 10.929166793823242188 10.933333396911621094 10.9375 10.9375 10.933333396911621094 10.929166793823242188 10.916666984558105469 10.908333778381347656 10.908333778381347656 10.90416717529296875 10.908333778381347656 10.908333778381347656 10.908333778381347656 10.899999618530273438 10.904166221618652344 10.895833015441894531 10.912500381469726563 10.916666984558105469 10.916666984558105469 10.916666984558105469 10.912500381469726563 10.912500381469726563 10.916666984558105469 10.916666984558105469 10.925000190734863281 10.925000190734863281 10.929166793823242188 10.920833587646484375 10.920833587646484375 10.920833587646484375 10.925000190734863281 10.929166793823242188 10.9375 10.920833587646484375 10.929166793823242188 10.912500381469726563 10.949999809265136719 10.970833778381347656 10.979166984558105469 10.979166984558105469 10.975000381469726563 10.97083282470703125 10.966666221618652344 10.941666603088378906 10.933333396911621094 10.916666984558105469 10.908333778381347656 10.925000190734863281 10.933333396911621094 10.933333396911621094 10.941666603088378906 10.925000190734863281 10.933333396911621094 10.949999809265136719 10.954166412353515625 10.962499618530273438 10.962499618530273438 10.954166412353515625 10.962499618530273438 10.96666717529296875 10.970833778381347656 10.975000381469726563 10.975000381469726563 10.975000381469726563 10.970833778381347656 10.979166984558105469 10.983333587646484375 10.991666793823242188 10.991666793823242188 11.008333206176757813 11.020833015441894531 11.029166221618652344 11.029166221618652344 11.029166221618652344 11.029166221618652344 11.054166793823242188 11.066666603088378906 11.070833206176757813 11.079166412353515625 11.095833778381347656 11.108333587646484375 11.108333587646484375 11.108333587646484375 11.112500190734863281 11.112500190734863281 11.125 11.116666793823242188 11.120833396911621094 11.129166603088378906 11.125 11.125 -3.3999999521443642491e+38 -3.3999999521443642491e+38 -3.3999999521443642491e+38 -3.3999999521443642491e+38 -3.3999999521443642491e+38 -3.3999999521443642491e+38 -3.3999999521443642491e+38 -3.3999999521443642491e+38 -3.3999999521443642491e+38 -3.3999999521443642491e+38 -3.3999999521443642491e+38 -3.3999999521443642491e+38 -3.3999999521443642491e+38 -3.3999999521443642491e+38 -3.3999999521443642491e+38 -3.3999999521443642491e+38 -3.3999999521443642491e+38 -3.3999999521443642491e+38 -3.3999999521443642491e+38 -3.3999999521443642491e+38 -3.3999999521443642491e+38 -3.3999999521443642491e+38 -3.3999999521443642491e+38 -3.3999999521443642491e+38 -3.3999999521443642491e+38 -3.3999999521443642491e+38 -3.3999999521443642491e+38 -3.3999999521443642491e+38 -3.3999999521443642491e+38 -3.3999999521443642491e+38 -3.3999999521443642491e+38 -3.3999999521443642491e+38 -3.3999999521443642491e+38 -3.3999999521443642491e+38 -3.3999999521443642491e+38 -3.3999999521443642491e+38 -3.3999999521443642491e+38 -3.3999999521443642491e+38 -3.3999999521443642491e+38 -3.3999999521443642491e+38 -3.3999999521443642491e+38 -3.3999999521443642491e+38 -3.3999999521443642491e+38 -3.3999999521443642491e+38 -3.3999999521443642491e+38 -3.3999999521443642491e+38 -3.3999999521443642491e+38 -3.3999999521443642491e+38 -3.3999999521443642491e+38 -3.3999999521443642491e+38 -3.3999999521443642491e+38 -3.3999999521443642491e+38 -3.3999999521443642491e+38 -3.3999999521443642491e+38 -3.3999999521443642491e+38 -3.3999999521443642491e+38 -3.3999999521443642491e+38 -3.3999999521443642491e+38 -3.3999999521443642491e+38 -3.3999999521443642491e+38 -3.3999999521443642491e+38 -3.3999999521443642491e+38 -3.3999999521443642491e+38 -3.3999999521443642491e+38 -3.3999999521443642491e+38 -3.3999999521443642491e+38 -3.3999999521443642491e+38 -3.3999999521443642491e+38 -3.3999999521443642491e+38 -3.3999999521443642491e+38 -3.3999999521443642491e+38 -3.3999999521443642491e+38 -3.3999999521443642491e+38 -3.3999999521443642491e+38 -3.3999999521443642491e+38 -3.3999999521443642491e+38 -3.3999999521443642491e+38 -3.3999999521443642491e+38 -3.3999999521443642491e+38 -3.3999999521443642491e+38 -3.3999999521443642491e+38 -3.3999999521443642491e+38 -3.3999999521443642491e+38 -3.3999999521443642491e+38 -3.3999999521443642491e+38 -3.3999999521443642491e+38 -3.3999999521443642491e+38 -3.3999999521443642491e+38 -3.3999999521443642491e+38 -3.3999999521443642491e+38 -3.3999999521443642491e+38 -3.3999999521443642491e+38 -3.3999999521443642491e+38 -3.3999999521443642491e+38 -3.3999999521443642491e+38 -3.3999999521443642491e+38 -3.3999999521443642491e+38 -3.3999999521443642491e+38 -3.3999999521443642491e+38 -3.3999999521443642491e+38 -3.3999999521443642491e+38 -3.3999999521443642491e+38 -3.3999999521443642491e+38 -3.3999999521443642491e+38 -3.3999999521443642491e+38 -3.3999999521443642491e+38 -3.3999999521443642491e+38 -3.3999999521443642491e+38 -3.3999999521443642491e+38 -3.3999999521443642491e+38 -3.3999999521443642491e+38 -3.3999999521443642491e+38 -3.3999999521443642491e+38 -3.3999999521443642491e+38 -3.3999999521443642491e+38 -3.3999999521443642491e+38 -3.3999999521443642491e+38 -3.3999999521443642491e+38 -3.3999999521443642491e+38 -3.3999999521443642491e+38 -3.3999999521443642491e+38 -3.3999999521443642491e+38 -3.3999999521443642491e+38 -3.3999999521443642491e+38 -3.3999999521443642491e+38 -3.3999999521443642491e+38 -3.3999999521443642491e+38 -3.3999999521443642491e+38 -3.3999999521443642491e+38 -3.3999999521443642491e+38 -3.3999999521443642491e+38 -3.3999999521443642491e+38 -3.3999999521443642491e+38 -3.3999999521443642491e+38 -3.3999999521443642491e+38 -3.3999999521443642491e+38 -3.3999999521443642491e+38 -3.3999999521443642491e+38 -3.3999999521443642491e+38 -3.3999999521443642491e+38 -3.3999999521443642491e+38 -3.3999999521443642491e+38 -3.3999999521443642491e+38 -3.3999999521443642491e+38 -3.3999999521443642491e+38 -3.3999999521443642491e+38 -3.3999999521443642491e+38 -3.3999999521443642491e+38 -3.3999999521443642491e+38 -3.3999999521443642491e+38 -3.3999999521443642491e+38 -3.3999999521443642491e+38 -3.3999999521443642491e+38 -3.3999999521443642491e+38 -3.3999999521443642491e+38 -3.3999999521443642491e+38 -3.3999999521443642491e+38 -3.3999999521443642491e+38 -3.3999999521443642491e+38 -3.3999999521443642491e+38 -3.3999999521443642491e+38 -3.3999999521443642491e+38 -3.3999999521443642491e+38 -3.3999999521443642491e+38 -3.3999999521443642491e+38 -3.3999999521443642491e+38 -3.3999999521443642491e+38 -3.3999999521443642491e+38 -3.3999999521443642491e+38 -3.3999999521443642491e+38 -3.3999999521443642491e+38 -3.3999999521443642491e+38 -3.3999999521443642491e+38 -3.3999999521443642491e+38 -3.3999999521443642491e+38 -3.3999999521443642491e+38 -3.3999999521443642491e+38 -3.3999999521443642491e+38 -3.3999999521443642491e+38 -3.3999999521443642491e+38 -3.3999999521443642491e+38 -3.3999999521443642491e+38 -3.3999999521443642491e+38 -3.3999999521443642491e+38 -3.3999999521443642491e+38 -3.3999999521443642491e+38 -3.3999999521443642491e+38 -3.3999999521443642491e+38 -3.3999999521443642491e+38 -3.3999999521443642491e+38 -3.3999999521443642491e+38 -3.3999999521443642491e+38 -3.3999999521443642491e+38 -3.3999999521443642491e+38 -3.3999999521443642491e+38 -3.3999999521443642491e+38 -3.3999999521443642491e+38 -3.3999999521443642491e+38 -3.3999999521443642491e+38 -3.3999999521443642491e+38 -3.3999999521443642491e+38 -3.3999999521443642491e+38 -3.3999999521443642491e+38 -3.3999999521443642491e+38 -3.3999999521443642491e+38 -3.3999999521443642491e+38 -3.3999999521443642491e+38 -3.3999999521443642491e+38 -3.3999999521443642491e+38 -3.3999999521443642491e+38 -3.3999999521443642491e+38 -3.3999999521443642491e+38 -3.3999999521443642491e+38 -3.3999999521443642491e+38 -3.3999999521443642491e+38 -3.3999999521443642491e+38 -3.3999999521443642491e+38 -3.3999999521443642491e+38 -3.3999999521443642491e+38 -3.3999999521443642491e+38 -3.3999999521443642491e+38 -3.3999999521443642491e+38 -3.3999999521443642491e+38 -3.3999999521443642491e+38 -3.3999999521443642491e+38 -3.3999999521443642491e+38 -3.3999999521443642491e+38 -3.3999999521443642491e+38 -3.3999999521443642491e+38 -3.3999999521443642491e+38 -3.3999999521443642491e+38 -3.3999999521443642491e+38 -3.3999999521443642491e+38 -3.3999999521443642491e+38 -3.3999999521443642491e+38 -3.3999999521443642491e+38 -3.3999999521443642491e+38 -3.3999999521443642491e+38 -3.3999999521443642491e+38 -3.3999999521443642491e+38 -3.3999999521443642491e+38 -3.3999999521443642491e+38 -3.3999999521443642491e+38 -3.3999999521443642491e+38 -3.3999999521443642491e+38 -3.3999999521443642491e+38 -3.3999999521443642491e+38 -3.3999999521443642491e+38 -3.3999999521443642491e+38 -3.3999999521443642491e+38 -3.3999999521443642491e+38 -3.3999999521443642491e+38 -3.3999999521443642491e+38 -3.3999999521443642491e+38 -3.3999999521443642491e+38 -3.3999999521443642491e+38 -3.3999999521443642491e+38 -3.3999999521443642491e+38 -3.3999999521443642491e+38 -3.3999999521443642491e+38 -3.3999999521443642491e+38 -3.3999999521443642491e+38 -3.3999999521443642491e+38 -3.3999999521443642491e+38 -3.3999999521443642491e+38 -3.3999999521443642491e+38 -3.3999999521443642491e+38 -3.3999999521443642491e+38 -3.3999999521443642491e+38 -3.3999999521443642491e+38 -3.3999999521443642491e+38 -3.3999999521443642491e+38 -3.3999999521443642491e+38 -3.3999999521443642491e+38 -3.3999999521443642491e+38 -3.3999999521443642491e+38 -3.3999999521443642491e+38 -3.3999999521443642491e+38 -3.3999999521443642491e+38 -3.3999999521443642491e+38 -3.3999999521443642491e+38 -3.3999999521443642491e+38 -3.3999999521443642491e+38 -3.3999999521443642491e+38 -3.3999999521443642491e+38 -3.3999999521443642491e+38 -3.3999999521443642491e+38 -3.3999999521443642491e+38 -3.3999999521443642491e+38 -3.3999999521443642491e+38 -3.3999999521443642491e+38 -3.3999999521443642491e+38 -3.3999999521443642491e+38 -3.3999999521443642491e+38 -3.3999999521443642491e+38 -3.3999999521443642491e+38 -3.3999999521443642491e+38 -3.3999999521443642491e+38 -3.3999999521443642491e+38 -3.3999999521443642491e+38 -3.3999999521443642491e+38 -3.3999999521443642491e+38 -3.3999999521443642491e+38 -3.3999999521443642491e+38
 -3.3999999521443642491e+38 -3.3999999521443642491e+38 -3.3999999521443642491e+38 -3.3999999521443642491e+38 -3.3999999521443642491e+38 -3.3999999521443642491e+38 -3.3999999521443642491e+38 -3.3999999521443642491e+38 -3.3999999521443642491e+38 -3.3999999521443642491e+38 -3.3999999521443642491e+38 -3.3999999521443642491e+38 -3.3999999521443642491e+38 -3.3999999521443642491e+38 -3.3999999521443642491e+38 -3.3999999521443642491e+38 -3.3999999521443642491e+38 -3.3999999521443642491e+38 -3.3999999521443642491e+38 -3.3999999521443642491e+38 -3.3999999521443642491e+38 -3.3999999521443642491e+38 11.029166221618652344 11.008333206176757813 11.016666412353515625 11.020833015441894531 11.020833015441894531 11.008333206176757813 11.012499809265136719 11.008333206176757813 11.008333206176757813 11.008333206176757813 11.008333206176757813 11.008333206176757813 11.004166603088378906 11.008333206176757813 11.008333206176757813 11.012499809265136719 11.008333206176757813 11.008333206176757813 11.004166603088378906 10.983333587646484375 10.979166984558105469 10.987500190734863281 10.987500190734863281 10.979166984558105469 10.97083282470703125 10.966666221618652344 10.962499618530273438 10.966666221618652344 10.975000381469726563 10.962499618530273438 10.945833206176757813 10.925000190734863281 10.920833587646484375 10.925000190734863281 10.925000190734863281 10.912500381469726563 10.904166221618652344 10.895833015441894531 10.887499809265136719 10.883333206176757813 10.883333206176757813 10.887499809265136719 10.887499809265136719 10.883333206176757813 10.879166603088378906 10.870833396911621094 10.883333206176757813 10.879166603088378906 10.883333206176757813 10.899999618530273438 10.90833282470703125 10.904166221618652344 10.908333778381347656 10.912500381469726563 10.899999618530273438 10.899999618530273438 10.912500381469726563 10.908333778381347656 10.908333778381347656 10.916666984558105469 10.912500381469726563 10.933333396911621094 10.90833282470703125 10.912500381469726563 10.908333778381347656 10.908333778381347656 10.908333778381347656 10.920833587646484375 10.920833587646484375 10.920833587646484375 10.920833587646484375 10.9375 10.925000190734863281 10.920833587646484375 10.920833587646484375 10.920833587646484375 10.925000190734863281 10.925000190734863281 10.9375 10.929166793823242188 10.925000190734863281 10.929166793823242188 10.929166793823242188 10.925000190734863281 10.933333396911621094 10.933333396911621094 10.9375 10.941666603088378906 10.949999809265136719 10.941666603088378906 10.9375 10.929166793823242188 10.920833587646484375 10.920833587646484375 10.925000190734863281 10.916666984558105469 10.920833587646484375 10.916666984558105469 10.908333778381347656 10.912500381469726563 10.908333778381347656 10.916666984558105469 10.908333778381347656 10.912500381469726563 10.912500381469726563 10.912500381469726563 10.912500381469726563 10.916666984558105469 10.912500381469726563 10.925000190734863281 10.925000190734863281 10.925000190734863281 10.925000190734863281 10.920833587646484375 10.929166793823242188 10.929166793823242188 10.929166793823242188 10.9375 10.929166793823242188 10.920833587646484375 10.925000190734863281 10.933333396911621094 11 10.987500190734863281 11 11.004166603088378906 10.995833396911621094 10.983333587646484375 10.979166984558105469 10.958333015441894531 10.949999809265136719 10.929166793823242188 10.941666603088378906 10.949999809265136719 10.949999809265136719 10.949999809265136719 10.954166412353515625 10.945833206176757813 10.945833206176757813 10.954166412353515625 10.954166412353515625 10.962499618530273438 10.958333015441894531 10.958333015441894531 10.962499618530273438 10.966666221618652344 10.979166984558105469 10.979166984558105469 10.979166984558105469 10.983333587646484375 10.987500190734863281 11 11.008333206176757813 11.012499809265136719 11.029166221618652344 11.033333778381347656 11.029166221618652344 11.041666984558105469 11.033333778381347656 11.050000190734863281 11.054166793823242188 11.074999809265136719 11.09166717529296875 11.104166984558105469 11.108333587646484375 11.129166603088378906 11.120833396911621094 11.116666793823242188 11.145833015441894531 11.145833015441894531 11.141666412353515625 11.137499809265136719 11.137499809265136719 11.141666412353515625 11.133333206176757813 11.129166603088378906 11.137499809265136719 11.129166603088378906 -3.3999999521443642491e+38 -3.3999999521443642491e+38 -3.3999999521443642491e+38 -3.3999999521443642491e+38 -3.3999999521443642491e+38 -3.3999999521443642491e+38 -3.3999999521443642491e+38 -3.3999999521443642491e+38 -3.3999999521443642491e+38 -3.3999999521443642491e+38 -3.3999999521443642491e+38 -3.3999999521443642491e+38 -3.3999999521443642491e+38 -3.3999999521443642491e+38 -3.3999999521443642491e+38 -3.3999999521443642491e+38 -3.3999999521443642491e+38 -3.3999999521443642491e+38 -3.3999999521443642491e+38 -3.3999999521443642491e+38 -3.3999999521443642491e+38 -3.3999999521443642491e+38 -3.3999999521443642491e+38 -3.3999999521443642491e+38 -3.3999999521443642491e+38 -3.3999999521443642491e+38 -3.3999999521443642491e+38 -3.3999999521443642491e+38 -3.3999999521443642491e+38 -3.3999999521443642491e+38 -3.3999999521443642491e+38 -3.3999999521443642491e+38 -3.3999999521443642491e+38 -3.3999999521443642491e+38 -3.3999999521443642491e+38 -3.3999999521443642491e+38 -3.3999999521443642491e+38 -3.3999999521443642491e+38 -3.3999999521443642491e+38 -3.3999999521443642491e+38 -3.3999999521443642491e+38 -3.3999999521443642491e+38 -3.3999999521443642491e+38 -3.3999999521443642491e+38 -3.3999999521443642491e+38 -3.3999999521443642491e+38 -3.3999999521443642491e+38 -3.3999999521443642491e+38 -3.3999999521443642491e+38 -3.3999999521443642491e+38 -3.3999999521443642491e+38 -3.3999999521443642491e+38 -3.3999999521443642491e+38 -3.3999999521443642491e+38 -3.3999999521443642491e+38 -3.3999999521443642491e+38 -3.3999999521443642491e+38 -3.3999999521443642491e+38 -3.3999999521443642491e+38 -3.3999999521443642491e+38 -3.3999999521443642491e+38 -3.3999999521443642491e+38 -3.3999999521443642491e+38 -3.3999999521443642491e+38 -3.3999999521443642491e+38 -3.3999999521443642491e+38 -3.3999999521443642491e+38 -3.3999999521443642491e+38 -3.3999999521443642491e+38 -3.3999999521443642491e+38 -3.3999999521443642491e+38 -3.3999999521443642491e+38 -3.3999999521443642491e+38 -3.3999999521443642491e+38 -3.3999999521443642491e+38 -3.3999999521443642491e+38 -3.3999999521443642491e+38 -3.3999999521443642491e+38 -3.3999999521443642491e+38 -3.3999999521443642491e+38 -3.3999999521443642491e+38 -3.3999999521443642491e+38 -3.3999999521443642491e+38 -3.3999999521443642491e+38 -3.3999999521443642491e+38 -3.3999999521443642491e+38 -3.3999999521443642491e+38 -3.3999999521443642491e+38 -3.3999999521443642491e+38 -3.3999999521443642491e+38 -3.3999999521443642491e+38 -3.3999999521443642491e+38 -3.3999999521443642491e+38 -3.3999999521443642491e+38 -3.3999999521443642491e+38 -3.3999999521443642491e+38 -3.3999999521443642491e+38 -3.3999999521443642491e+38 -3.3999999521443642491e+38 -3.3999999521443642491e+38 -3.3999999521443642491e+38 -3.3999999521443642491e+38 -3.3999999521443642491e+38 -3.3999999521443642491e+38 -3.3999999521443642491e+38 -3.3999999521443642491e+38 -3.3999999521443642491e+38 -3.3999999521443642491e+38 -3.3999999521443642491e+38 -3.3999999521443642491e+38 -3.3999999521443642491e+38 -3.3999999521443642491e+38 -3.3999999521443642491e+38 -3.3999999521443642491e+38 -3.3999999521443642491e+38 -3.3999999521443642491e+38 -3.3999999521443642491e+38 -3.3999999521443642491e+38 -3.3999999521443642491e+38 -3.3999999521443642491e+38 -3.3999999521443642491e+38 -3.3999999521443642491e+38 -3.3999999521443642491e+38 -3.3999999521443642491e+38 -3.3999999521443642491e+38 -3.3999999521443642491e+38 -3.3999999521443642491e+38 -3.3999999521443642491e+38 -3.3999999521443642491e+38 -3.3999999521443642491e+38 -3.3999999521443642491e+38 -3.3999999521443642491e+38 -3.3999999521443642491e+38 -3.3999999521443642491e+38 -3.3999999521443642491e+38 -3.3999999521443642491e+38 -3.3999999521443642491e+38 -3.3999999521443642491e+38 -3.3999999521443642491e+38 -3.3999999521443642491e+38 -3.3999999521443642491e+38 -3.3999999521443642491e+38 -3.3999999521443642491e+38 -3.3999999521443642491e+38 -3.3999999521443642491e+38 -3.3999999521443642491e+38 -3.3999999521443642491e+38 -3.3999999521443642491e+38 -3.3999999521443642491e+38 -3.3999999521443642491e+38 -3.3999999521443642491e+38 -3.3999999521443642491e+38 -3.3999999521443642491e+38 -3.3999999521443642491e+38 -3.3999999521443642491e+38 -3.3999999521443642491e+38 -3.3999999521443642491e+38 -3.3999999521443642491e+38 -3.3999999521443642491e+38 -3.3999999521443642491e+38 -3.3999999521443642491e+38 -3.3999999521443642491e+38 -3.3999999521443642491e+38 -3.3999999521443642491e+38 -3.3999999521443642491e+38 -3.3999999521443642491e+38 -3.3999999521443642491e+38 -3.3999999521443642491e+38 -3.3999999521443642491e+38 -3.3999999521443642491e+38 -3.3999999521443642491e+38 -3.3999999521443642491e+38 -3.3999999521443642491e+38 -3.3999999521443642491e+38 -3.3999999521443642491e+38 -3.3999999521443642491e+38 -3.3999999521443642491e+38 -3.3999999521443642491e+38 -3.3999999521443642491e+38 -3.3999999521443642491e+38 -3.3999999521443642491e+38 -3.3999999521443642491e+38 -3.3999999521443642491e+38 -3.3999999521443642491e+38 -3.3999999521443642491e+38 -3.3999999521443642491e+38 -3.3999999521443642491e+38 -3.3999999521443642491e+38 -3.3999999521443642491e+38 -3.3999999521443642491e+38 -3.3999999521443642491e+38 -3.3999999521443642491e+38 -3.3999999521443642491e+38 -3.3999999521443642491e+38 -3.3999999521443642491e+38 -3.3999999521443642491e+38 -3.3999999521443642491e+38 -3.3999999521443642491e+38 -3.3999999521443642491e+38 -3.3999999521443642491e+38 -3.3999999521443642491e+38 -3.3999999521443642491e+38 -3.3999999521443642491e+38 -3.3999999521443642491e+38 -3.3999999521443642491e+38 -3.3999999521443642491e+38 -3.3999999521443642491e+38 -3.3999999521443642491e+38 -3.3999999521443642491e+38 -3.3999999521443642491e+38 -3.3999999521443642491e+38 -3.3999999521443642491e+38 -3.3999999521443642491e+38 -3.3999999521443642491e+38 -3.3999999521443642491e+38 -3.3999999521443642491e+38 -3.3999999521443642491e+38 -3.3999999521443642491e+38 -3.3999999521443642491e+38 -3.3999999521443642491e+38 -3.3999999521443642491e+38 -3.3999999521443642491e+38 -3.3999999521443642491e+38 -3.3999999521443642491e+38 -3.3999999521443642491e+38 -3.3999999521443642491e+38 -3.3999999521443642491e+38 -3.3999999521443642491e+38 -3.3999999521443642491e+38 -3.3999999521443642491e+38 -3.3999999521443642491e+38 -3.3999999521443642491e+38 -3.3999999521443642491e+38 -3.3999999521443642491e+38 -3.3999999521443642491e+38 -3.3999999521443642491e+38 -3.3999999521443642491e+38 -3.3999999521443642491e+38 -3.3999999521443642491e+38 -3.3999999521443642491e+38 -3.3999999521443642491e+38 -3.3999999521443642491e+38 -3.3999999521443642491e+38 -3.3999999521443642491e+38 -3.3999999521443642491e+38 -3.3999999521443642491e+38 -3.3999999521443642491e+38 -3.3999999521443642491e+38 -3.3999999521443642491e+38 -3.3999999521443642491e+38 -3.3999999521443642491e+38 -3.3999999521443642491e+38 -3.3999999521443642491e+38 -3.3999999521443642491e+38 -3.3999999521443642491e+38 -3.3999999521443642491e+38 -3.3999999521443642491e+38 -3.3999999521443642491e+38 -3.3999999521443642491e+38 -3.3999999521443642491e+38 -3.3999999521443642491e+38 -3.3999999521443642491e+38 -3.3999999521443642491e+38 -3.3999999521443642491e+38 -3.3999999521443642491e+38 -3.3999999521443642491e+38 -3.3999999521443642491e+38 -3.3999999521443642491e+38 -3.3999999521443642491e+38 -3.3999999521443642491e+38 -3.3999999521443642491e+38 -3.3999999521443642491e+38 -3.3999999521443642491e+38 -3.3999999521443642491e+38 -3.3999999521443642491e+38 -3.3999999521443642491e+38 -3.3999999521443642491e+38 -3.3999999521443642491e+38 -3.3999999521443642491e+38 -3.3999999521443642491e+38 -3.3999999521443642491e+38 -3.3999999521443642491e+38 -3.3999999521443642491e+38 -3.3999999521443642491e+38 -3.3999999521443642491e+38 -3.3999999521443642491e+38 -3.3999999521443642491e+38 -3.3999999521443642491e+38 -3.3999999521443642491e+38 -3.3999999521443642491e+38 -3.3999999521443642491e+38 -3.3999999521443642491e+38 -3.3999999521443642491e+38 -3.3999999521443642491e+38 -3.3999999521443642491e+38 -3.3999999521443642491e+38 -3.3999999521443642491e+38 -3.3999999521443642491e+38 -3.3999999521443642491e+38 -3.3999999521443642491e+38 -3.3999999521443642491e+38 -3.3999999521443642491e+38
 -3.3999999521443642491e+38 -3.3999999521443642491e+38 -3.3999999521443642491e+38 -3.3999999521443642491e+38 -3.3999999521443642491e+38 -3.3999999521443642491e+38 -3.3999999521443642491e+38 -3.3999999521443642491e+38 -3.3999999521443642491e+38 -3.3999999521443642491e+38 -3.3999999521443642491e+38 -3.3999999521443642491e+38 -3.3999999521443642491e+38 -3.3999999521443642491e+38 -3.3999999521443642491e+38 -3.3999999521443642491e+38 -3.3999999521443642491e+38 -3.3999999521443642491e+38 -3.3999999521443642491e+38 -3.3999999521443642491e+38 -3.3999999521443642491e+38 -3.3999999521443642491e+38 11.041666984558105469 11.033333778381347656 11.041666984558105469 11.037500381469726563 11.037500381469726563 11.029166221618652344 11.024999618530273438 11.012499809265136719 11.020833015441894531 11.012499809265136719 11.004166603088378906 11.004166603088378906 11 11.004166603088378906 11.012499809265136719 11.012499809265136719 11.016666412353515625 11.016666412353515625 11.012499809265136719 10.987500190734863281 10.983333587646484375 10.983333587646484375 10.991666793823242188 10.995833396911621094 10.991666793823242188 10.979166984558105469 10.979166984558105469 10.975000381469726563 10.966666221618652344 10.954166412353515625 10.916666984558105469 10.912500381469726563 10.904166221618652344 10.895833015441894531 10.895833015441894531 10.891666412353515625 10.895833015441894531 10.879166603088378906 10.879166603088378906 10.887499809265136719 10.883333206176757813 10.879166603088378906 10.879166603088378906 10.879166603088378906 10.883333206176757813 10.879166603088378906 10.887499809265136719 10.887499809265136719 10.904166221618652344 10.904166221618652344 10.908333778381347656 10.908333778381347656 10.908333778381347656 10.904166221618652344 10.899999618530273438 10.904166221618652344 10.908333778381347656 10.912500381469726563 10.90416717529296875 10.90416717529296875 10.908333778381347656 10.912500381469726563 10.9375 10.920833587646484375 10.904166221618652344 10.90833282470703125 10.920833587646484375 10.916666984558105469 10.916666984558105469 10.916666984558105469 10.916666984558105469 10.945833206176757813 10.912500381469726563 10.904166221618652344 10.90833282470703125 10.912500381469726563 10.925000190734863281 10.9375 10.9375 10.9375 10.929166793823242188 10.929166793823242188 10.933333396911621094 10.929166793823242188 10.9375 10.9375 10.941666603088378906 10.954166412353515625 10.954166412353515625 10.954166412353515625 10.945833206176757813 10.9375 10.933333396911621094 10.925000190734863281 10.925000190734863281 10.9375 10.933333396911621094 10.925000190734863281 10.925000190734863281 10.929166793823242188 10.916666984558105469 10.920833587646484375 10.916666984558105469 10.920833587646484375 10.929166793823242188 10.920833587646484375 10.929166793823242188 10.925000190734863281 10.929166793823242188 10.929166793823242188 10.9375 10.920833587646484375 10.912500381469726563 10.920833587646484375 10.929166793823242188 10.941666603088378906 10.933333396911621094 10.933333396911621094 10.929166793823242188 10.925000190734863281 10.929166793823242188 10.941666603088378906 11.012499809265136719 11.020833015441894531 11.020833015441894531 11.020833015441894531 11.016666412353515625 11.008333206176757813 10.995833396911621094 10.987500190734863281 10.970833778381347656 10.949999809265136719 10.962499618530273438 10.962499618530273438 10.945833206176757813 10.945833206176757813 10.954166412353515625 10.958333015441894531 10.966666221618652344 10.966666221618652344 10.970833778381347656 10.962499618530273438 10.958333015441894531 10.958333015441894531 10.958333015441894531 10.962499618530273438 10.975000381469726563 10.979166984558105469 10.995833396911621094 10.991666793823242188 11 11.012499809265136719 11.012499809265136719 11.029166221618652344 11.033333778381347656 11.033333778381347656 11.041666984558105469 11.041666984558105469 11.041666984558105469 11.050000190734863281 11.058333396911621094 11.066666603088378906 11.104166984558105469 11.108333587646484375 11.125 11.129166603088378906 11.141666412353515625 11.141666412353515625 11.158333778381347656 11.166666984558105469 11.158333778381347656 11.162500381469726563 11.15416717529296875 11.145833015441894531 11.137499809265136719 11.137499809265136719 11.129166603088378906 11.137499809265136719 -3.3999999521443642491e+38 -3.3999999521443642491e+38 -3.3999999521443642491e+38 -3.3999999521443642491e+38 -3.3999999521443642491e+38 -3.3999999521443642491e+38 -3.3999999521443642491e+38 -3.3999999521443642491e+38 -3.3999999521443642491e+38 -3.3999999521443642491e+38 -3.3999999521443642491e+38 -3.3999999521443642491e+38 -3.3999999521443642491e+38 -3.3999999521443642491e+38 -3.3999999521443642491e+38 -3.3999999521443642491e+38 -3.3999999521443642491e+38 -3.3999999521443642491e+38 -3.3999999521443642491e+38 -3.3999999521443642491e+38 -3.3999999521443642491e+38 -3.3999999521443642491e+38 -3.3999999521443642491e+38 -3.3999999521443642491e+38 -3.3999999521443642491e+38 -3.3999999521443642491e+38 -3.3999999521443642491e+38 -3.3999999521443642491e+38 -3.3999999521443642491e+38 -3.3999999521443642491e+38 -3.3999999521443642491e+38 -3.3999999521443642491e+38 -3.3999999521443642491e+38 -3.3999999521443642491e+38 -3.3999999521443642491e+38 -3.3999999521443642491e+38 -3.3999999521443642491e+38 -3.3999999521443642491e+38 -3.3999999521443642491e+38 -3.3999999521443642491e+38 -3.3999999521443642491e+38 -3.3999999521443642491e+38 -3.3999999521443642491e+38 -3.3999999521443642491e+38 -3.3999999521443642491e+38 -3.3999999521443642491e+38 -3.3999999521443642491e+38 -3.3999999521443642491e+38 -3.3999999521443642491e+38 -3.3999999521443642491e+38 -3.3999999521443642491e+38 -3.3999999521443642491e+38 -3.3999999521443642491e+38 -3.3999999521443642491e+38 -3.3999999521443642491e+38 -3.3999999521443642491e+38 -3.3999999521443642491e+38 -3.3999999521443642491e+38 -3.3999999521443642491e+38 -3.3999999521443642491e+38 -3.3999999521443642491e+38 -3.3999999521443642491e+38 -3.3999999521443642491e+38 -3.3999999521443642491e+38 -3.3999999521443642491e+38 -3.3999999521443642491e+38 -3.3999999521443642491e+38 -3.3999999521443642491e+38 -3.3999999521443642491e+38 -3.3999999521443642491e+38 -3.3999999521443642491e+38 -3.3999999521443642491e+38 -3.3999999521443642491e+38 -3.3999999521443642491e+38 -3.3999999521443642491e+38 -3.3999999521443642491e+38 -3.3999999521443642491e+38 -3.3999999521443642491e+38 -3.3999999521443642491e+38 -3.3999999521443642491e+38 -3.3999999521443642491e+38 -3.3999999521443642491e+38 -3.3999999521443642491e+38 -3.3999999521443642491e+38 -3.3999999521443642491e+38 -3.3999999521443642491e+38 -3.3999999521443642491e+38 -3.3999999521443642491e+38 -3.3999999521443642491e+38 -3.3999999521443642491e+38 -3.3999999521443642491e+38 -3.3999999521443642491e+38 -3.3999999521443642491e+38 -3.3999999521443642491e+38 -3.3999999521443642491e+38 -3.3999999521443642491e+38 -3.3999999521443642491e+38 -3.3999999521443642491e+38 -3.3999999521443642491e+38 -3.3999999521443642491e+38 -3.3999999521443642491e+38 -3.3999999521443642491e+38 -3.3999999521443642491e+38 -3.3999999521443642491e+38 -3.3999999521443642491e+38 -3.3999999521443642491e+38 -3.3999999521443642491e+38 -3.3999999521443642491e+38 -3.3999999521443642491e+38 -3.3999999521443642491e+38 -3.3999999521443642491e+38 -3.3999999521443642491e+38 -3.3999999521443642491e+38 -3.3999999521443642491e+38 -3.3999999521443642491e+38 -3.3999999521443642491e+38 -3.3999999521443642491e+38 -3.3999999521443642491e+38 -3.3999999521443642491e+38 -3.3999999521443642491e+38 -3.3999999521443642491e+38 -3.3999999521443642491e+38 -3.3999999521443642491e+38 -3.3999999521443642491e+38 -3.3999999521443642491e+38 -3.3999999521443642491e+38 -3.3999999521443642491e+38 -3.3999999521443642491e+38 -3.3999999521443642491e+38 -3.3999999521443642491e+38 -3.3999999521443642491e+38 -3.3999999521443642491e+38 -3.3999999521443642491e+38 -3.3999999521443642491e+38 -3.3999999521443642491e+38 -3.3999999521443642491e+38 -3.3999999521443642491e+38 -3.3999999521443642491e+38 -3.3999999521443642491e+38 -3.3999999521443642491e+38 -3.3999999521443642491e+38 -3.3999999521443642491e+38 -3.3999999521443642491e+38 -3.3999999521443642491e+38 -3.3999999521443642491e+38 -3.3999999521443642491e+38 -3.3999999521443642491e+38 -3.3999999521443642491e+38 -3.3999999521443642491e+38 -3.3999999521443642491e+38 -3.3999999521443642491e+38 -3.3999999521443642491e+38 -3.3999999521443642491e+38 -3.3999999521443642491e+38 -3.3999999521443642491e+38 -3.3999999521443642491e+38 -3.3999999521443642491e+38 -3.3999999521443642491e+38 -3.3999999521443642491e+38 -3.3999999521443642491e+38 -3.3999999521443642491e+38 -3.3999999521443642491e+38 -3.3999999521443642491e+38 -3.3999999521443642491e+38 -3.3999999521443642491e+38 -3.3999999521443642491e+38 -3.3999999521443642491e+38 -3.3999999521443642491e+38 -3.3999999521443642491e+38 -3.3999999521443642491e+38 -3.3999999521443642491e+38 -3.3999999521443642491e+38 -3.3999999521443642491e+38 -3.3999999521443642491e+38 -3.3999999521443642491e+38 -3.3999999521443642491e+38 -3.3999999521443642491e+38 -3.3999999521443642491e+38 -3.3999999521443642491e+38 -3.3999999521443642491e+38 -3.3999999521443642491e+38 -3.3999999521443642491e+38 -3.3999999521443642491e+38 -3.3999999521443642491e+38 -3.3999999521443642491e+38 -3.3999999521443642491e+38 -3.3999999521443642491e+38 -3.3999999521443642491e+38 -3.3999999521443642491e+38 -3.3999999521443642491e+38 -3.3999999521443642491e+38 -3.3999999521443642491e+38 -3.3999999521443642491e+38 -3.3999999521443642491e+38 -3.3999999521443642491e+38 -3.3999999521443642491e+38 -3.3999999521443642491e+38 -3.3999999521443642491e+38 -3.3999999521443642491e+38 -3.3999999521443642491e+38 -3.3999999521443642491e+38 -3.3999999521443642491e+38 -3.3999999521443642491e+38 -3.3999999521443642491e+38 -3.3999999521443642491e+38 -3.3999999521443642491e+38 -3.3999999521443642491e+38 -3.3999999521443642491e+38 -3.3999999521443642491e+38 -3.3999999521443642491e+38 -3.3999999521443642491e+38 -3.3999999521443642491e+38 -3.3999999521443642491e+38 -3.3999999521443642491e+38 -3.3999999521443642491e+38 -3.3999999521443642491e+38 -3.3999999521443642491e+38 -3.3999999521443642491e+38 -3.3999999521443642491e+38 -3.3999999521443642491e+38 -3.3999999521443642491e+38 -3.3999999521443642491e+38 -3.3999999521443642491e+38 -3.3999999521443642491e+38 -3.3999999521443642491e+38 -3.3999999521443642491e+38 -3.3999999521443642491e+38 -3.3999999521443642491e+38 -3.3999999521443642491e+38 -3.3999999521443642491e+38 -3.3999999521443642491e+38 -3.3999999521443642491e+38 -3.3999999521443642491e+38 -3.3999999521443642491e+38 -3.3999999521443642491e+38 -3.3999999521443642491e+38 -3.3999999521443642491e+38 -3.3999999521443642491e+38 -3.3999999521443642491e+38 -3.3999999521443642491e+38 -3.3999999521443642491e+38 -3.3999999521443642491e+38 -3.3999999521443642491e+38 -3.3999999521443642491e+38 -3.3999999521443642491e+38 -3.3999999521443642491e+38 -3.3999999521443642491e+38 -3.3999999521443642491e+38 -3.3999999521443642491e+38 -3.3999999521443642491e+38 -3.3999999521443642491e+38 -3.3999999521443642491e+38 -3.3999999521443642491e+38 -3.3999999521443642491e+38 -3.3999999521443642491e+38 -3.3999999521443642491e+38 -3.3999999521443642491e+38 -3.3999999521443642491e+38 -3.3999999521443642491e+38 -3.3999999521443642491e+38 -3.3999999521443642491e+38 -3.3999999521443642491e+38 -3.3999999521443642491e+38 -3.3999999521443642491e+38 -3.3999999521443642491e+38 -3.3999999521443642491e+38 -3.3999999521443642491e+38 -3.3999999521443642491e+38 -3.3999999521443642491e+38 -3.3999999521443642491e+38 -3.3999999521443642491e+38 -3.3999999521443642491e+38 -3.3999999521443642491e+38 -3.3999999521443642491e+38 -3.3999999521443642491e+38 -3.3999999521443642491e+38 -3.3999999521443642491e+38 -3.3999999521443642491e+38 -3.3999999521443642491e+38 -3.3999999521443642491e+38 -3.3999999521443642491e+38 -3.3999999521443642491e+38 -3.3999999521443642491e+38 -3.3999999521443642491e+38 -3.3999999521443642491e+38 -3.3999999521443642491e+38 -3.3999999521443642491e+38 -3.3999999521443642491e+38 -3.3999999521443642491e+38 -3.3999999521443642491e+38 -3.3999999521443642491e+38 -3.3999999521443642491e+38 -3.3999999521443642491e+38 -3.3999999521443642491e+38 -3.3999999521443642491e+38 -3.3999999521443642491e+38 -3.3999999521443642491e+38 -3.3999999521443642491e+38 -3.3999999521443642491e+38 -3.3999999521443642491e+38 -3.3999999521443642491e+38 -3.3999999521443642491e+38
 -3.3999999521443642491e+38 -3.3999999521443642491e+38 -3.3999999521443642491e+38 -3.3999999521443642491e+38 -3.3999999521443642491e+38 -3.3999999521443642491e+38 -3.3999999521443642491e+38 -3.3999999521443642491e+38 -3.3999999521443642491e+38 -3.3999999521443642491e+38 -3.3999999521443642491e+38 -3.3999999521443642491e+38 -3.3999999521443642491e+38 -3.3999999521443642491e+38 -3.3999999521443642491e+38 -3.3999999521443642491e+38 -3.3999999521443642491e+38 -3.3999999521443642491e+38 -3.3999999521443642491e+38 -3.3999999521443642491e+38 -3.3999999521443642491e+38 -3.3999999521443642491e+38 11.033333778381347656 11.041666984558105469 11.041666984558105469 11.037500381469726563 11.041666984558105469 11.03333282470703125 11.041666984558105469 11.029166221618652344 11.024999618530273438 11.020833015441894531 11.016666412353515625 11.020833015441894531 11.012499809265136719 11.008333206176757813 11.016666412353515625 11.024999618530273438 11.024999618530273438 11.024999618530273438 11.03333282470703125 10.995833396911621094 10.983333587646484375 10.987500190734863281 10.987500190734863281 10.995833396911621094 10.991666793823242188 10.970833778381347656 10.966666221618652344 10.949999809265136719 10.933333396911621094 10.916666984558105469 10.908333778381347656 10.904166221618652344 10.90833282470703125 10.895833015441894531 10.895833015441894531 10.899999618530273438 10.899999618530273438 10.895833015441894531 10.899999618530273438 10.895833015441894531 10.891666412353515625 10.887499809265136719 10.887499809265136719 10.899999618530273438 10.90416717529296875 10.891666412353515625 10.899999618530273438 10.912500381469726563 10.916666984558105469 10.908333778381347656 10.908333778381347656 10.908333778381347656 10.908333778381347656 10.908333778381347656 10.908333778381347656 10.916666984558105469 10.912500381469726563 10.908333778381347656 10.908333778381347656 10.895833015441894531 10.895833015441894531 10.904166221618652344 10.912500381469726563 10.920833587646484375 10.916666984558105469 10.916666984558105469 10.916666984558105469 10.925000190734863281 10.920833587646484375 10.916666984558105469 10.916666984558105469 10.920833587646484375 10.933333396911621094 10.912500381469726563 10.916666984558105469 10.925000190734863281 10.9375 10.949999809265136719 10.954166412353515625 10.954166412353515625 10.9375 10.941666603088378906 10.941666603088378906 10.941666603088378906 10.941666603088378906 10.941666603088378906 10.941666603088378906 10.949999809265136719 10.949999809265136719 10.970833778381347656 10.954166412353515625 10.941666603088378906 10.941666603088378906 10.929166793823242188 10.929166793823242188 10.925000190734863281 10.9375 10.929166793823242188 10.929166793823242188 10.933333396911621094 10.941666603088378906 10.933333396911621094 10.920833587646484375 10.929166793823242188 10.929166793823242188 10.920833587646484375 10.925000190734863281 10.933333396911621094 10.929166793823242188 10.925000190734863281 10.933333396911621094 10.920833587646484375 10.920833587646484375 10.925000190734863281 10.933333396911621094 10.933333396911621094 10.941666603088378906 10.945833206176757813 10.929166793823242188 10.925000190734863281 10.929166793823242188 10.933333396911621094 11.029166221618652344 11.024999618530273438 11.024999618530273438 11.033333778381347656 11.024999618530273438 11.012499809265136719 10.995833396911621094 10.991666793823242188 10.979166984558105469 10.979166984558105469 10.979166984558105469 10.987500190734863281 10.991666793823242188 10.987500190734863281 10.962499618530273438 10.975000381469726563 10.983333587646484375 10.991666793823242188 10.995833396911621094 10.991666793823242188 10.970833778381347656 10.970833778381347656 10.975000381469726563 10.983333587646484375 10.991666793823242188 11.004166603088378906 11.012499809265136719 11.008333206176757813 11.012499809265136719 11.012499809265136719 11.020833015441894531 11.029166221618652344 11.033333778381347656 11.045833587646484375 11.041666984558105469 11.037500381469726563 11.041666984558105469 11.054166793823242188 11.079166412353515625 11.095833778381347656 11.112500190734863281 11.112500190734863281 11.125 11.137499809265136719 11.149999618530273438 11.158333778381347656 11.170833587646484375 11.166666984558105469 11.162500381469726563 11.162500381469726563 11.166666984558105469 11.154166221618652344 11.145833015441894531 11.137499809265136719 11.137499809265136719 11.141666412353515625 11.141666412353515625 -3.3999999521443642491e+38 -3.3999999521443642491e+38 -3.3999999521443642491e+38 -3.3999999521443642491e+38 -3.3999999521443642491e+38 -3.3999999521443642491e+38 -3.3999999521443642491e+38 -3.3999999521443642491e+38 -3.3999999521443642491e+38 -3.3999999521443642491e+38 -3.3999999521443642491e+38 -3.3999999521443642491e+38 -3.3999999521443642491e+38 -3.3999999521443642491e+38 -3.3999999521443642491e+38 -3.3999999521443642491e+38 -3.3999999521443642491e+38 -3.3999999521443642491e+38 -3.3999999521443642491e+38 -3.3999999521443642491e+38 -3.3999999521443642491e+38 -3.3999999521443642491e+38 -3.3999999521443642491e+38 -3.3999999521443642491e+38 -3.3999999521443642491e+38 -3.3999999521443642491e+38 -3.3999999521443642491e+38 -3.3999999521443642491e+38 -3.3999999521443642491e+38 -3.3999999521443642491e+38 -3.3999999521443642491e+38 -3.3999999521443642491e+38 -3.3999999521443642491e+38 -3.3999999521443642491e+38 -3.3999999521443642491e+38 -3.3999999521443642491e+38 -3.3999999521443642491e+38 -3.3999999521443642491e+38 -3.3999999521443642491e+38 -3.3999999521443642491e+38 -3.3999999521443642491e+38 -3.3999999521443642491e+38 -3.3999999521443642491e+38 -3.3999999521443642491e+38 -3.3999999521443642491e+38 -3.3999999521443642491e+38 -3.3999999521443642491e+38 -3.3999999521443642491e+38 -3.3999999521443642491e+38 -3.3999999521443642491e+38 -3.3999999521443642491e+38 -3.3999999521443642491e+38 -3.3999999521443642491e+38 -3.3999999521443642491e+38 -3.3999999521443642491e+38 -3.3999999521443642491e+38 -3.3999999521443642491e+38 -3.3999999521443642491e+38 -3.3999999521443642491e+38 -3.3999999521443642491e+38 -3.3999999521443642491e+38 -3.3999999521443642491e+38 -3.3999999521443642491e+38 -3.3999999521443642491e+38 -3.3999999521443642491e+38 -3.3999999521443642491e+38 -3.3999999521443642491e+38 -3.3999999521443642491e+38 -3.3999999521443642491e+38 -3.3999999521443642491e+38 -3.3999999521443642491e+38 -3.3999999521443642491e+38 -3.3999999521443642491e+38 -3.3999999521443642491e+38 -3.3999999521443642491e+38 -3.3999999521443642491e+38 -3.3999999521443642491e+38 -3.3999999521443642491e+38 -3.3999999521443642491e+38 -3.3999999521443642491e+38 -3.3999999521443642491e+38 -3.3999999521443642491e+38 -3.3999999521443642491e+38 -3.3999999521443642491e+38 -3.3999999521443642491e+38 -3.3999999521443642491e+38 -3.3999999521443642491e+38 -3.3999999521443642491e+38 -3.3999999521443642491e+38 -3.3999999521443642491e+38 -3.3999999521443642491e+38 -3.3999999521443642491e+38 -3.3999999521443642491e+38 -3.3999999521443642491e+38 -3.3999999521443642491e+38 -3.3999999521443642491e+38 -3.3999999521443642491e+38 -3.3999999521443642491e+38 -3.3999999521443642491e+38 -3.3999999521443642491e+38 -3.3999999521443642491e+38 -3.3999999521443642491e+38 -3.3999999521443642491e+38 -3.3999999521443642491e+38 -3.3999999521443642491e+38 -3.3999999521443642491e+38 -3.3999999521443642491e+38 -3.3999999521443642491e+38 -3.3999999521443642491e+38 -3.3999999521443642491e+38 -3.3999999521443642491e+38 -3.3999999521443642491e+38 -3.3999999521443642491e+38 -3.3999999521443642491e+38 -3.3999999521443642491e+38 -3.3999999521443642491e+38 -3.3999999521443642491e+38 -3.3999999521443642491e+38 -3.3999999521443642491e+38 -3.3999999521443642491e+38 -3.3999999521443642491e+38 -3.3999999521443642491e+38 -3.3999999521443642491e+38 -3.3999999521443642491e+38 -3.3999999521443642491e+38 -3.3999999521443642491e+38 -3.3999999521443642491e+38 -3.3999999521443642491e+38 -3.3999999521443642491e+38 -3.3999999521443642491e+38 -3.3999999521443642491e+38 -3.3999999521443642491e+38 -3.3999999521443642491e+38 -3.3999999521443642491e+38 -3.3999999521443642491e+38 -3.3999999521443642491e+38 -3.3999999521443642491e+38 -3.3999999521443642491e+38 -3.3999999521443642491e+38 -3.3999999521443642491e+38 -3.3999999521443642491e+38 -3.3999999521443642491e+38 -3.3999999521443642491e+38 -3.3999999521443642491e+38 -3.3999999521443642491e+38 -3.3999999521443642491e+38 -3.3999999521443642491e+38 -3.3999999521443642491e+38 -3.3999999521443642491e+38 -3.3999999521443642491e+38 -3.3999999521443642491e+38 -3.3999999521443642491e+38 -3.3999999521443642491e+38 -3.3999999521443642491e+38 -3.3999999521443642491e+38 -3.3999999521443642491e+38 -3.3999999521443642491e+38 -3.3999999521443642491e+38 -3.3999999521443642491e+38 -3.3999999521443642491e+38 -3.3999999521443642491e+38 -3.3999999521443642491e+38 -3.3999999521443642491e+38 -3.3999999521443642491e+38 -3.3999999521443642491e+38 -3.3999999521443642491e+38 -3.3999999521443642491e+38 -3.3999999521443642491e+38 -3.3999999521443642491e+38 -3.3999999521443642491e+38 -3.3999999521443642491e+38 -3.3999999521443642491e+38 -3.3999999521443642491e+38 -3.3999999521443642491e+38 -3.3999999521443642491e+38 -3.3999999521443642491e+38 -3.3999999521443642491e+38 -3.3999999521443642491e+38 -3.3999999521443642491e+38 -3.3999999521443642491e+38 -3.3999999521443642491e+38 -3.3999999521443642491e+38 -3.3999999521443642491e+38 -3.3999999521443642491e+38 -3.3999999521443642491e+38 -3.3999999521443642491e+38 -3.3999999521443642491e+38 -3.3999999521443642491e+38 -3.3999999521443642491e+38 -3.3999999521443642491e+38 -3.3999999521443642491e+38 -3.3999999521443642491e+38 -3.3999999521443642491e+38 -3.3999999521443642491e+38 -3.3999999521443642491e+38 -3.3999999521443642491e+38 -3.3999999521443642491e+38 -3.3999999521443642491e+38 -3.3999999521443642491e+38 -3.3999999521443642491e+38 -3.3999999521443642491e+38 -3.3999999521443642491e+38 -3.3999999521443642491e+38 -3.3999999521443642491e+38 -3.3999999521443642491e+38 -3.3999999521443642491e+38 -3.3999999521443642491e+38 -3.3999999521443642491e+38 -3.3999999521443642491e+38 -3.3999999521443642491e+38 -3.3999999521443642491e+38 -3.3999999521443642491e+38 -3.3999999521443642491e+38 -3.3999999521443642491e+38 -3.3999999521443642491e+38 -3.3999999521443642491e+38 -3.3999999521443642491e+38 -3.3999999521443642491e+38 -3.3999999521443642491e+38 -3.3999999521443642491e+38 -3.3999999521443642491e+38 -3.3999999521443642491e+38 -3.3999999521443642491e+38 -3.3999999521443642491e+38 -3.3999999521443642491e+38 -3.3999999521443642491e+38 -3.3999999521443642491e+38 -3.3999999521443642491e+38 -3.3999999521443642491e+38 -3.3999999521443642491e+38 -3.3999999521443642491e+38 -3.3999999521443642491e+38 -3.3999999521443642491e+38 -3.3999999521443642491e+38 -3.3999999521443642491e+38 -3.3999999521443642491e+38 -3.3999999521443642491e+38 -3.3999999521443642491e+38 -3.3999999521443642491e+38 -3.3999999521443642491e+38 -3.3999999521443642491e+38 -3.3999999521443642491e+38 -3.3999999521443642491e+38 -3.3999999521443642491e+38 -3.3999999521443642491e+38 -3.3999999521443642491e+38 -3.3999999521443642491e+38 -3.3999999521443642491e+38 -3.3999999521443642491e+38 -3.3999999521443642491e+38 -3.3999999521443642491e+38 -3.3999999521443642491e+38 -3.3999999521443642491e+38 -3.3999999521443642491e+38 -3.3999999521443642491e+38 -3.3999999521443642491e+38 -3.3999999521443642491e+38 -3.3999999521443642491e+38 -3.3999999521443642491e+38 -3.3999999521443642491e+38 -3.3999999521443642491e+38 -3.3999999521443642491e+38 -3.3999999521443642491e+38 -3.3999999521443642491e+38 -3.3999999521443642491e+38 -3.3999999521443642491e+38 -3.3999999521443642491e+38 -3.3999999521443642491e+38 -3.3999999521443642491e+38 -3.3999999521443642491e+38 -3.3999999521443642491e+38 -3.3999999521443642491e+38 -3.3999999521443642491e+38 -3.3999999521443642491e+38 -3.3999999521443642491e+38 -3.3999999521443642491e+38 -3.3999999521443642491e+38 -3.3999999521443642491e+38 -3.3999999521443642491e+38 -3.3999999521443642491e+38 -3.3999999521443642491e+38 -3.3999999521443642491e+38 -3.3999999521443642491e+38 -3.3999999521443642491e+38 -3.3999999521443642491e+38 -3.3999999521443642491e+38 -3.3999999521443642491e+38 -3.3999999521443642491e+38 -3.3999999521443642491e+38 -3.3999999521443642491e+38 -3.3999999521443642491e+38 -3.3999999521443642491e+38 -3.3999999521443642491e+38 -3.3999999521443642491e+38 -3.3999999521443642491e+38 -3.3999999521443642491e+38 -3.3999999521443642491e+38 -3.3999999521443642491e+38 -3.3999999521443642491e+38 -3.3999999521443642491e+38 -3.3999999521443642491e+38
 -3.3999999521443642491e+38 -3.3999999521443642491e+38 -3.3999999521443642491e+38 -3.3999999521443642491e+38 -3.3999999521443642491e+38 -3.3999999521443642491e+38 -3.3999999521443642491e+38 -3.3999999521443642491e+38 -3.3999999521443642491e+38 -3.3999999521443642491e+38 10.983333587646484375 10.991666793823242188 11 11.012499809265136719 10.995833396911621094 -3.3999999521443642491e+38 -3.3999999521443642491e+38 -3.3999999521443642491e+38 -3.3999999521443642491e+38 11.045833587646484375 11.050000190734863281 -3.3999999521443642491e+38 -3.3999999521443642491e+38 11.041666984558105469 11.045833587646484375 11.041666984558105469 11.041666984558105469 11.045833587646484375 11.041666984558105469 11.033333778381347656 11.033333778381347656 11.037500381469726563 11.02916717529296875 11.016666412353515625 11.016666412353515625 11 11.008333206176757813 11.016666412353515625 11.020833015441894531 11.024999618530273438 11.020833015441894531 11.008333206176757813 10.991666793823242188 10.983333587646484375 10.987500190734863281 10.991666793823242188 10.979166984558105469 10.966666221618652344 10.945833206176757813 10.929166793823242188 10.920833587646484375 10.916666984558105469 10.916666984558105469 10.912500381469726563 10.904166221618652344 10.912500381469726563 10.912500381469726563 10.90833282470703125 10.916666984558105469 10.916666984558105469 10.912500381469726563 10.912500381469726563 10.90416717529296875 10.899999618530273438 10.895833015441894531 10.887499809265136719 10.891666412353515625 10.895833015441894531 10.899999618530273438 10.90416717529296875 10.916666984558105469 10.920833587646484375 10.920833587646484375 10.920833587646484375 10.920833587646484375 10.916666984558105469 10.920833587646484375 10.912500381469726563 10.912500381469726563 10.912500381469726563 10.912500381469726563 10.899999618530273438 10.904166221618652344 10.908333778381347656 10.912500381469726563 10.916666984558105469 10.929166793823242188 10.929166793823242188 10.925000190734863281 10.941666603088378906 10.929166793823242188 10.916666984558105469 10.916666984558105469 10.916666984558105469 10.941666603088378906 10.912500381469726563 10.925000190734863281 10.9375 10.949999809265136719 10.949999809265136719 10.954166412353515625 10.954166412353515625 10.958333015441894531 10.954166412353515625 10.958333015441894531 10.962499618530273438 10.954166412353515625 10.949999809265136719 10.954166412353515625 10.958333015441894531 10.962500572204589844 10.970833778381347656 10.979166984558105469 10.941666603088378906 10.941666603088378906 10.941666603088378906 10.933333396911621094 10.9375 10.9375 10.929166793823242188 10.933333396911621094 10.933333396911621094 10.941666603088378906 10.9375 10.933333396911621094 10.933333396911621094 10.929166793823242188 10.929166793823242188 10.933333396911621094 10.941666603088378906 10.941666603088378906 10.933333396911621094 10.941666603088378906 10.941666603088378906 10.941666603088378906 10.941666603088378906 10.9375 10.949999809265136719 10.945833206176757813 10.945833206176757813 10.945833206176757813 10.933333396911621094 10.925000190734863281 10.933333396911621094 10.987500190734863281 11.024999618530273438 11.020833015441894531 11.020833015441894531 11.024999618530273438 11.012499809265136719 11.004166603088378906 10.991666793823242188 10.979166984558105469 10.975000381469726563 11 11.004166603088378906 11.008333206176757813 11.012499809265136719 11.004166603088378906 11.004166603088378906 11.004166603088378906 11.008333206176757813 11.004166603088378906 11.004166603088378906 11.012499809265136719 10.983333587646484375 10.983333587646484375 11 11.008333206176757813 11.016666412353515625 11.020833015441894531 11.012499809265136719 11.012499809265136719 11.016666412353515625 11.029166221618652344 11.041666984558105469 11.041666984558105469 11.045833587646484375 11.041666984558105469 11.041666984558105469 11.0625 11.079166412353515625 11.095833778381347656 11.100000381469726563 11.112500190734863281 11.133333206176757813 11.141666412353515625 11.149999618530273438 11.175000190734863281 11.179166793823242188 11.175000190734863281 11.183333396911621094 11.175000190734863281 11.179166793823242188 11.179166793823242188 11.162500381469726563 11.154166221618652344 11.15416717529296875 11.154166221618652344 11.133333206176757813 11.145833015441894531 -3.3999999521443642491e+38 -3.3999999521443642491e+38 -3.3999999521443642491e+38 -3.3999999521443642491e+38 -3.3999999521443642491e+38 -3.3999999521443642491e+38 -3.3999999521443642491e+38 -3.3999999521443642491e+38 -3.3999999521443642491e+38 -3.3999999521443642491e+38 -3.3999999521443642491e+38 -3.3999999521443642491e+38 -3.3999999521443642491e+38 -3.3999999521443642491e+38 -3.3999999521443642491e+38 -3.3999999521443642491e+38 -3.3999999521443642491e+38 -3.3999999521443642491e+38 -3.3999999521443642491e+38 -3.3999999521443642491e+38 -3.3999999521443642491e+38 -3.3999999521443642491e+38 -3.3999999521443642491e+38 -3.3999999521443642491e+38 -3.3999999521443642491e+38 -3.3999999521443642491e+38 -3.3999999521443642491e+38 -3.3999999521443642491e+38 -3.3999999521443642491e+38 -3.3999999521443642491e+38 -3.3999999521443642491e+38 -3.3999999521443642491e+38 -3.3999999521443642491e+38 -3.3999999521443642491e+38 -3.3999999521443642491e+38 -3.3999999521443642491e+38 -3.3999999521443642491e+38 -3.3999999521443642491e+38 -3.3999999521443642491e+38 -3.3999999521443642491e+38 -3.3999999521443642491e+38 -3.3999999521443642491e+38 -3.3999999521443642491e+38 -3.3999999521443642491e+38 -3.3999999521443642491e+38 -3.3999999521443642491e+38 -3.3999999521443642491e+38 -3.3999999521443642491e+38 -3.3999999521443642491e+38 -3.3999999521443642491e+38 -3.3999999521443642491e+38 -3.3999999521443642491e+38 -3.3999999521443642491e+38 -3.3999999521443642491e+38 -3.3999999521443642491e+38 -3.3999999521443642491e+38 -3.3999999521443642491e+38 -3.3999999521443642491e+38 -3.3999999521443642491e+38 -3.3999999521443642491e+38 -3.3999999521443642491e+38 -3.3999999521443642491e+38 -3.3999999521443642491e+38 -3.3999999521443642491e+38 -3.3999999521443642491e+38 -3.3999999521443642491e+38 -3.3999999521443642491e+38 -3.3999999521443642491e+38 -3.3999999521443642491e+38 -3.3999999521443642491e+38 -3.3999999521443642491e+38 -3.3999999521443642491e+38 -3.3999999521443642491e+38 -3.3999999521443642491e+38 -3.3999999521443642491e+38 -3.3999999521443642491e+38 -3.3999999521443642491e+38 -3.3999999521443642491e+38 -3.3999999521443642491e+38 -3.3999999521443642491e+38 -3.3999999521443642491e+38 -3.3999999521443642491e+38 -3.3999999521443642491e+38 -3.3999999521443642491e+38 -3.3999999521443642491e+38 -3.3999999521443642491e+38 -3.3999999521443642491e+38 -3.3999999521443642491e+38 -3.3999999521443642491e+38 -3.3999999521443642491e+38 -3.3999999521443642491e+38 -3.3999999521443642491e+38 -3.3999999521443642491e+38 -3.3999999521443642491e+38 -3.3999999521443642491e+38 -3.3999999521443642491e+38 -3.3999999521443642491e+38 -3.3999999521443642491e+38 -3.3999999521443642491e+38 -3.3999999521443642491e+38 -3.3999999521443642491e+38 -3.3999999521443642491e+38 -3.3999999521443642491e+38 -3.3999999521443642491e+38 -3.3999999521443642491e+38 -3.3999999521443642491e+38 -3.3999999521443642491e+38 -3.3999999521443642491e+38 -3.3999999521443642491e+38 -3.3999999521443642491e+38 -3.3999999521443642491e+38 -3.3999999521443642491e+38 -3.3999999521443642491e+38 -3.3999999521443642491e+38 -3.3999999521443642491e+38 -3.3999999521443642491e+38 -3.3999999521443642491e+38 -3.3999999521443642491e+38 -3.3999999521443642491e+38 -3.3999999521443642491e+38 -3.3999999521443642491e+38 -3.3999999521443642491e+38 -3.3999999521443642491e+38 -3.3999999521443642491e+38 -3.3999999521443642491e+38 -3.3999999521443642491e+38 -3.3999999521443642491e+38 -3.3999999521443642491e+38 -3.3999999521443642491e+38 -3.3999999521443642491e+38 -3.3999999521443642491e+38 -3.3999999521443642491e+38 -3.3999999521443642491e+38 -3.3999999521443642491e+38 -3.3999999521443642491e+38 -3.3999999521443642491e+38 -3.3999999521443642491e+38 -3.3999999521443642491e+38 -3.3999999521443642491e+38 -3.3999999521443642491e+38 -3.3999999521443642491e+38 -3.3999999521443642491e+38 -3.3999999521443642491e+38 -3.3999999521443642491e+38 -3.3999999521443642491e+38 -3.3999999521443642491e+38 -3.3999999521443642491e+38 -3.3999999521443642491e+38 -3.3999999521443642491e+38 -3.3999999521443642491e+38 -3.3999999521443642491e+38 -3.3999999521443642491e+38 -3.3999999521443642491e+38 -3.3999999521443642491e+38 -3.3999999521443642491e+38 -3.3999999521443642491e+38 -3.3999999521443642491e+38 -3.3999999521443642491e+38 -3.3999999521443642491e+38 -3.3999999521443642491e+38 -3.3999999521443642491e+38 -3.3999999521443642491e+38 -3.3999999521443642491e+38 -3.3999999521443642491e+38 -3.3999999521443642491e+38 -3.3999999521443642491e+38 -3.3999999521443642491e+38 -3.3999999521443642491e+38 -3.3999999521443642491e+38 -3.3999999521443642491e+38 -3.3999999521443642491e+38 -3.3999999521443642491e+38 -3.3999999521443642491e+38 -3.3999999521443642491e+38 -3.3999999521443642491e+38 -3.3999999521443642491e+38 -3.3999999521443642491e+38 -3.3999999521443642491e+38 -3.3999999521443642491e+38 -3.3999999521443642491e+38 -3.3999999521443642491e+38 -3.3999999521443642491e+38 -3.3999999521443642491e+38 -3.3999999521443642491e+38 -3.3999999521443642491e+38 -3.3999999521443642491e+38 -3.3999999521443642491e+38 -3.3999999521443642491e+38 -3.3999999521443642491e+38 -3.3999999521443642491e+38 -3.3999999521443642491e+38 -3.3999999521443642491e+38 -3.3999999521443642491e+38 -3.3999999521443642491e+38 -3.3999999521443642491e+38 -3.3999999521443642491e+38 -3.3999999521443642491e+38 -3.3999999521443642491e+38 -3.3999999521443642491e+38 -3.3999999521443642491e+38 -3.3999999521443642491e+38 -3.3999999521443642491e+38 -3.3999999521443642491e+38 -3.3999999521443642491e+38 -3.3999999521443642491e+38 -3.3999999521443642491e+38 -3.3999999521443642491e+38 -3.3999999521443642491e+38 -3.3999999521443642491e+38 -3.3999999521443642491e+38 -3.3999999521443642491e+38 -3.3999999521443642491e+38 -3.3999999521443642491e+38 -3.3999999521443642491e+38 -3.3999999521443642491e+38 -3.3999999521443642491e+38 -3.3999999521443642491e+38 -3.3999999521443642491e+38 -3.3999999521443642491e+38 -3.3999999521443642491e+38 -3.3999999521443642491e+38 -3.3999999521443642491e+38 -3.3999999521443642491e+38 -3.3999999521443642491e+38 -3.3999999521443642491e+38 -3.3999999521443642491e+38 -3.3999999521443642491e+38 -3.3999999521443642491e+38 -3.3999999521443642491e+38 -3.3999999521443642491e+38 -3.3999999521443642491e+38 -3.3999999521443642491e+38 -3.3999999521443642491e+38 -3.3999999521443642491e+38 -3.3999999521443642491e+38 -3.3999999521443642491e+38 -3.3999999521443642491e+38 -3.3999999521443642491e+38 -3.3999999521443642491e+38 -3.3999999521443642491e+38 -3.3999999521443642491e+38 -3.3999999521443642491e+38 -3.3999999521443642491e+38 -3.3999999521443642491e+38 -3.3999999521443642491e+38 -3.3999999521443642491e+38 -3.3999999521443642491e+38 -3.3999999521443642491e+38 -3.3999999521443642491e+38 -3.3999999521443642491e+38 -3.3999999521443642491e+38 -3.3999999521443642491e+38 -3.3999999521443642491e+38 -3.3999999521443642491e+38 -3.3999999521443642491e+38 -3.3999999521443642491e+38 -3.3999999521443642491e+38 -3.3999999521443642491e+38 -3.3999999521443642491e+38 -3.3999999521443642491e+38 -3.3999999521443642491e+38 -3.3999999521443642491e+38 -3.3999999521443642491e+38 -3.3999999521443642491e+38 -3.3999999521443642491e+38 -3.3999999521443642491e+38 -3.3999999521443642491e+38 -3.3999999521443642491e+38 -3.3999999521443642491e+38 -3.3999999521443642491e+38 -3.3999999521443642491e+38 -3.3999999521443642491e+38 -3.3999999521443642491e+38 -3.3999999521443642491e+38 -3.3999999521443642491e+38 -3.3999999521443642491e+38 -3.3999999521443642491e+38 -3.3999999521443642491e+38 -3.3999999521443642491e+38 -3.3999999521443642491e+38 -3.3999999521443642491e+38 -3.3999999521443642491e+38 -3.3999999521443642491e+38 -3.3999999521443642491e+38 -3.3999999521443642491e+38 -3.3999999521443642491e+38 -3.3999999521443642491e+38 -3.3999999521443642491e+38 -3.3999999521443642491e+38 -3.3999999521443642491e+38 -3.3999999521443642491e+38 -3.3999999521443642491e+38 -3.3999999521443642491e+38 -3.3999999521443642491e+38 -3.3999999521443642491e+38 -3.3999999521443642491e+38 -3.3999999521443642491e+38 -3.3999999521443642491e+38 -3.3999999521443642491e+38 -3.3999999521443642491e+38 -3.3999999521443642491e+38
[truncated: 5,757,758 more chars]
