# Supplementary material for: Possible Effects of Climate Change on the Occurrence and Distribution of the Rare Moss Buxbaumia viridis in Serbia (SE Europe)
Source: Plants (Basel). 2023 Jan 26;12(3):557. doi: 10.3390/plants12030557 (PMC9921671; doi:10.3390/plants12030557)
Supplement: Supplementary file 1 [file plants-12-00557-s001.zip › Current_climate/bio1.asc.aux.xml]

<PAMDataset>
  <Metadata>
    <MDI key="AREA_OR_POINT">Area</MDI>
  </Metadata>
  <PAMRasterBand band="1">
    <NoDataValue>-3.40000000000000E+38</NoDataValue>
    <ColorInterp>Gray</ColorInterp>
    <Histograms>
      <HistItem>
        <HistMin>0.04369797354191542</HistMin>
        <HistMax>12.66046830470115</HistMax>
        <BucketCount>1000</BucketCount>
        <IncludeOutOfRange>0</IncludeOutOfRange>
        <Approximate>0</Approximate>
        <HistCounts>1|0|0|0|0|0|0|0|0|0|0|0|0|0|0|0|0|0|0|1|0|0|0|1|0|0|0|0|0|0|1|0|0|0|0|0|0|0|1|1|0|1|1|1|0|0|0|1|1|1|1|0|0|0|0|0|0|0|1|2|1|1|0|1|1|0|0|2|1|3|0|0|1|0|2|1|1|1|4|1|0|0|4|1|2|1|1|0|0|1|3|3|0|4|3|1|0|1|4|3|2|1|0|2|1|3|1|4|3|2|2|0|0|0|0|0|2|3|1|2|2|2|6|3|1|3|4|0|3|2|2|2|3|2|4|5|2|3|5|3|0|2|3|1|4|2|2|1|3|2|1|2|3|1|0|0|3|1|3|3|5|2|5|5|2|4|2|4|1|1|5|5|1|1|3|5|3|0|2|5|6|0|3|6|7|2|2|5|4|4|10|2|5|4|4|3|3|5|6|1|6|5|6|5|4|2|5|2|2|5|5|7|2|8|4|2|4|8|6|6|5|7|9|5|2|4|1|5|3|4|4|3|8|4|4|3|2|7|6|5|3|11|7|3|7|7|5|8|2|6|2|4|6|5|7|9|8|7|4|8|7|9|7|7|6|6|9|3|9|6|2|11|12|7|5|7|8|3|8|5|7|7|12|15|5|6|6|12|7|6|13|6|11|6|8|11|6|8|14|9|6|11|8|17|15|6|4|12|9|10|7|12|14|12|14|13|17|14|15|14|12|13|16|9|11|15|13|13|19|14|16|13|15|14|16|19|24|12|18|18|17|18|12|14|19|14|12|15|27|15|16|17|16|14|23|23|15|17|17|19|19|16|19|18|24|10|25|19|28|17|16|28|15|12|22|28|24|21|24|29|23|20|22|23|27|23|22|25|26|23|29|33|25|20|29|29|35|23|24|28|34|30|33|42|24|36|28|35|32|28|48|32|38|38|45|40|46|42|35|46|40|54|41|52|50|34|43|46|48|36|57|40|43|62|59|45|44|52|42|52|50|59|62|50|52|62|75|62|60|55|60|61|78|65|78|67|63|68|53|61|73|65|70|67|87|86|69|84|77|83|91|77|81|82|87|91|74|96|90|104|97|103|117|91|87|104|106|91|90|105|78|96|99|84|95|92|95|80|82|74|89|87|82|90|80|76|78|85|72|91|73|73|81|88|83|100|84|142|80|77|98|72|81|87|94|73|76|86|60|75|90|90|95|87|99|89|102|95|87|90|94|92|86|98|83|82|101|95|92|94|92|108|83|134|92|95|108|89|95|101|98|90|117|83|95|109|87|102|118|88|101|122|113|102|104|103|121|126|120|98|121|122|129|103|120|136|116|107|120|157|116|126|93|135|119|126|134|110|127|125|122|127|138|107|138|138|124|145|148|157|147|123|133|142|132|127|137|125|147|133|160|155|124|160|172|151|163|141|172|139|154|137|167|147|157|159|156|163|142|145|149|187|167|177|169|172|153|178|184|163|199|173|186|168|186|211|161|187|182|151|269|203|210|213|206|242|188|186|186|205|195|195|223|229|236|214|229|219|210|201|216|221|204|197|228|225|202|222|203|229|266|234|222|210|228|206|295|222|203|228|220|208|221|224|231|217|232|231|229|258|255|236|242|230|230|237|220|203|261|231|232|211|254|229|247|243|251|259|245|259|233|306|264|261|247|230|246|249|260|232|248|262|250|263|245|261|285|243|239|253|283|248|264|261|256|259|284|293|242|283|269|305|264|282|302|281|266|369|266|287|246|280|281|289|271|269|297|272|283|293|284|277|292|303|251|285|288|282|269|291|278|282|322|315|278|282|287|282|280|272|328|319|291|425|291|314|304|301|334|309|324|320|347|334|342|395|364|340|387|367|389|373|368|363|374|359|367|394|360|383|396|394|396|387|358|375|359|379|518|368|373|397|366|430|394|395|436|412|470|472|461|455|508|547|479|500|557|551|641|780|796|958|858|853|905|805|825|951|965|855|872|782|825|760|1093|914|960|946|1037|1083|1111|1243|1129|1062|1096|1206|1216|1045|937|1022|993|944|1110|1101|973|950|883|970|1020|1090|1110|1073|1113|1016|894|719|627|606|565|510|657|610|484|438|429|439|465|456|397|306|337|307|198|185|161|155|144|118|148|117|102|79|79|71|68|49|55|41|44|47|31|49|51|36|29|33|37|37|47|51|45|39|15|31|31|29|28|26|21|23|17|26|27|15|30|24|24|21|27|17|25|25|19|19|20|26|26|18|19|18|13|21|13|13|15|15|11|15|21|7|3|5|6|4|3|0|0|2|3|1</HistCounts>
      </HistItem>
    </Histograms>
    <Metadata>
      <MDI key="STATISTICS_MAXIMUM">12.654166221619</MDI>
      <MDI key="STATISTICS_MEAN">9.7894335623189</MDI>
      <MDI key="STATISTICS_MINIMUM">0.050000056624413</MDI>
      <MDI key="STATISTICS_STDDEV">1.8018128495556</MDI>
      <MDI key="STATISTICS_VALID_PERCENT">54.92</MDI>
    </Metadata>
  </PAMRasterBand>
</PAMDataset>
