# Supplementary material for: Possible Effects of Climate Change on the Occurrence and Distribution of the Rare Moss Buxbaumia viridis in Serbia (SE Europe)
Source: Plants (Basel). 2023 Jan 26;12(3):557. doi: 10.3390/plants12030557 (PMC9921671; doi:10.3390/plants12030557)
Supplement: Supplementary file 1 [file plants-12-00557-s001.zip › Current_climate/bio11.asc]

ncols        502
nrows        519
xllcorner    18.816666666667
yllcorner    41.858333333333
cellsize     0.008333333333
NODATA_value  -3.3999999999999999612e+38
 -3.3999999521443642491e+38 -3.3999999521443642491e+38 -3.3999999521443642491e+38 -3.3999999521443642491e+38 -3.3999999521443642491e+38 -3.3999999521443642491e+38 -3.3999999521443642491e+38 -3.3999999521443642491e+38 -3.3999999521443642491e+38 -3.3999999521443642491e+38 -3.3999999521443642491e+38 -3.3999999521443642491e+38 -3.3999999521443642491e+38 -3.3999999521443642491e+38 -3.3999999521443642491e+38 -3.3999999521443642491e+38 -3.3999999521443642491e+38 -3.3999999521443642491e+38 -3.3999999521443642491e+38 -3.3999999521443642491e+38 -3.3999999521443642491e+38 -3.3999999521443642491e+38 -3.3999999521443642491e+38 -3.3999999521443642491e+38 -3.3999999521443642491e+38 -3.3999999521443642491e+38 -3.3999999521443642491e+38 -3.3999999521443642491e+38 -3.3999999521443642491e+38 -3.3999999521443642491e+38 -3.3999999521443642491e+38 -3.3999999521443642491e+38 -3.3999999521443642491e+38 -3.3999999521443642491e+38 -3.3999999521443642491e+38 -3.3999999521443642491e+38 -3.3999999521443642491e+38 -3.3999999521443642491e+38 -3.3999999521443642491e+38 -3.3999999521443642491e+38 -3.3999999521443642491e+38 -3.3999999521443642491e+38 -3.3999999521443642491e+38 -3.3999999521443642491e+38 -3.3999999521443642491e+38 -3.3999999521443642491e+38 -3.3999999521443642491e+38 -3.3999999521443642491e+38 -3.3999999521443642491e+38 -3.3999999521443642491e+38 -3.3999999521443642491e+38 -3.3999999521443642491e+38 -3.3999999521443642491e+38 -3.3999999521443642491e+38 -3.3999999521443642491e+38 -3.3999999521443642491e+38 -3.3999999521443642491e+38 -3.3999999521443642491e+38 -3.3999999521443642491e+38 -3.3999999521443642491e+38 -3.3999999521443642491e+38 -3.3999999521443642491e+38 -3.3999999521443642491e+38 -3.3999999521443642491e+38 -3.3999999521443642491e+38 -3.3999999521443642491e+38 -3.3999999521443642491e+38 -3.3999999521443642491e+38 -3.3999999521443642491e+38 -3.3999999521443642491e+38 -3.3999999521443642491e+38 -3.3999999521443642491e+38 -3.3999999521443642491e+38 -3.3999999521443642491e+38 -3.3999999521443642491e+38 -3.3999999521443642491e+38 -3.3999999521443642491e+38 -3.3999999521443642491e+38 -3.3999999521443642491e+38 -3.3999999521443642491e+38 -3.3999999521443642491e+38 -3.3999999521443642491e+38 -3.3999999521443642491e+38 -3.3999999521443642491e+38 -3.3999999521443642491e+38 -3.3999999521443642491e+38 -3.3999999521443642491e+38 -3.3999999521443642491e+38 -3.3999999521443642491e+38 -3.3999999521443642491e+38 -3.3999999521443642491e+38 -3.3999999521443642491e+38 -3.3999999521443642491e+38 -3.3999999521443642491e+38 -3.3999999521443642491e+38 -3.3999999521443642491e+38 -3.3999999521443642491e+38 -3.3999999521443642491e+38 -3.3999999521443642491e+38 -3.3999999521443642491e+38 0.56666672229766845703 0.55000001192092895508 0.53333336114883422852 0.55000001192092895508 0.55000001192092895508 0.55000001192092895508 0.55000001192092895508 -3.3999999521443642491e+38 -3.3999999521443642491e+38 -3.3999999521443642491e+38 -3.3999999521443642491e+38 -3.3999999521443642491e+38 -3.3999999521443642491e+38 -3.3999999521443642491e+38 -3.3999999521443642491e+38 -3.3999999521443642491e+38 -3.3999999521443642491e+38 -3.3999999521443642491e+38 -3.3999999521443642491e+38 -3.3999999521443642491e+38 -3.3999999521443642491e+38 -3.3999999521443642491e+38 -3.3999999521443642491e+38 -3.3999999521443642491e+38 -3.3999999521443642491e+38 -3.3999999521443642491e+38 -3.3999999521443642491e+38 -3.3999999521443642491e+38 -3.3999999521443642491e+38 -3.3999999521443642491e+38 -3.3999999521443642491e+38 -3.3999999521443642491e+38 -3.3999999521443642491e+38 -3.3999999521443642491e+38 -3.3999999521443642491e+38 -3.3999999521443642491e+38 -3.3999999521443642491e+38 -3.3999999521443642491e+38 -3.3999999521443642491e+38 -3.3999999521443642491e+38 -3.3999999521443642491e+38 -3.3999999521443642491e+38 -3.3999999521443642491e+38 -3.3999999521443642491e+38 -3.3999999521443642491e+38 -3.3999999521443642491e+38 -3.3999999521443642491e+38 -3.3999999521443642491e+38 -3.3999999521443642491e+38 -3.3999999521443642491e+38 -3.3999999521443642491e+38 -3.3999999521443642491e+38 -3.3999999521443642491e+38 -3.3999999521443642491e+38 -3.3999999521443642491e+38 -3.3999999521443642491e+38 -3.3999999521443642491e+38 -3.3999999521443642491e+38 -3.3999999521443642491e+38 -3.3999999521443642491e+38 -3.3999999521443642491e+38 -3.3999999521443642491e+38 -3.3999999521443642491e+38 -3.3999999521443642491e+38 -3.3999999521443642491e+38 -3.3999999521443642491e+38 -3.3999999521443642491e+38 -3.3999999521443642491e+38 -3.3999999521443642491e+38 -3.3999999521443642491e+38 -3.3999999521443642491e+38 -3.3999999521443642491e+38 -3.3999999521443642491e+38 -3.3999999521443642491e+38 -3.3999999521443642491e+38 -3.3999999521443642491e+38 -3.3999999521443642491e+38 -3.3999999521443642491e+38 -3.3999999521443642491e+38 -3.3999999521443642491e+38 -3.3999999521443642491e+38 -3.3999999521443642491e+38 -3.3999999521443642491e+38 -3.3999999521443642491e+38 -3.3999999521443642491e+38 -3.3999999521443642491e+38 -3.3999999521443642491e+38 -3.3999999521443642491e+38 -3.3999999521443642491e+38 -3.3999999521443642491e+38 -3.3999999521443642491e+38 -3.3999999521443642491e+38 -3.3999999521443642491e+38 -3.3999999521443642491e+38 -3.3999999521443642491e+38 -3.3999999521443642491e+38 -3.3999999521443642491e+38 -3.3999999521443642491e+38 -3.3999999521443642491e+38 -3.3999999521443642491e+38 -3.3999999521443642491e+38 -3.3999999521443642491e+38 -3.3999999521443642491e+38 -3.3999999521443642491e+38 -3.3999999521443642491e+38 -3.3999999521443642491e+38 -3.3999999521443642491e+38 -3.3999999521443642491e+38 -3.3999999521443642491e+38 -3.3999999521443642491e+38 -3.3999999521443642491e+38 -3.3999999521443642491e+38 -3.3999999521443642491e+38 -3.3999999521443642491e+38 -3.3999999521443642491e+38 -3.3999999521443642491e+38 -3.3999999521443642491e+38 -3.3999999521443642491e+38 -3.3999999521443642491e+38 -3.3999999521443642491e+38 -3.3999999521443642491e+38 -3.3999999521443642491e+38 -3.3999999521443642491e+38 -3.3999999521443642491e+38 -3.3999999521443642491e+38 -3.3999999521443642491e+38 -3.3999999521443642491e+38 -3.3999999521443642491e+38 -3.3999999521443642491e+38 -3.3999999521443642491e+38 -3.3999999521443642491e+38 -3.3999999521443642491e+38 -3.3999999521443642491e+38 -3.3999999521443642491e+38 -3.3999999521443642491e+38 -3.3999999521443642491e+38 -3.3999999521443642491e+38 -3.3999999521443642491e+38 -3.3999999521443642491e+38 -3.3999999521443642491e+38 -3.3999999521443642491e+38 -3.3999999521443642491e+38 -3.3999999521443642491e+38 -3.3999999521443642491e+38 -3.3999999521443642491e+38 -3.3999999521443642491e+38 -3.3999999521443642491e+38 -3.3999999521443642491e+38 -3.3999999521443642491e+38 -3.3999999521443642491e+38 -3.3999999521443642491e+38 -3.3999999521443642491e+38 -3.3999999521443642491e+38 -3.3999999521443642491e+38 -3.3999999521443642491e+38 -3.3999999521443642491e+38 -3.3999999521443642491e+38 -3.3999999521443642491e+38 -3.3999999521443642491e+38 -3.3999999521443642491e+38 -3.3999999521443642491e+38 -3.3999999521443642491e+38 -3.3999999521443642491e+38 -3.3999999521443642491e+38 -3.3999999521443642491e+38 -3.3999999521443642491e+38 -3.3999999521443642491e+38 -3.3999999521443642491e+38 -3.3999999521443642491e+38 -3.3999999521443642491e+38 -3.3999999521443642491e+38 -3.3999999521443642491e+38 -3.3999999521443642491e+38 -3.3999999521443642491e+38 -3.3999999521443642491e+38 -3.3999999521443642491e+38 -3.3999999521443642491e+38 -3.3999999521443642491e+38 -3.3999999521443642491e+38 -3.3999999521443642491e+38 -3.3999999521443642491e+38 -3.3999999521443642491e+38 -3.3999999521443642491e+38 -3.3999999521443642491e+38 -3.3999999521443642491e+38 -3.3999999521443642491e+38 -3.3999999521443642491e+38 -3.3999999521443642491e+38 -3.3999999521443642491e+38 -3.3999999521443642491e+38 -3.3999999521443642491e+38 -3.3999999521443642491e+38 -3.3999999521443642491e+38 -3.3999999521443642491e+38 -3.3999999521443642491e+38 -3.3999999521443642491e+38 -3.3999999521443642491e+38 -3.3999999521443642491e+38 -3.3999999521443642491e+38 -3.3999999521443642491e+38 -3.3999999521443642491e+38 -3.3999999521443642491e+38 -3.3999999521443642491e+38 -3.3999999521443642491e+38 -3.3999999521443642491e+38 -3.3999999521443642491e+38 -3.3999999521443642491e+38 -3.3999999521443642491e+38 -3.3999999521443642491e+38 -3.3999999521443642491e+38 -3.3999999521443642491e+38 -3.3999999521443642491e+38 -3.3999999521443642491e+38 -3.3999999521443642491e+38 -3.3999999521443642491e+38 -3.3999999521443642491e+38 -3.3999999521443642491e+38 -3.3999999521443642491e+38 -3.3999999521443642491e+38 -3.3999999521443642491e+38 -3.3999999521443642491e+38 -3.3999999521443642491e+38 -3.3999999521443642491e+38 -3.3999999521443642491e+38 -3.3999999521443642491e+38 -3.3999999521443642491e+38 -3.3999999521443642491e+38 -3.3999999521443642491e+38 -3.3999999521443642491e+38 -3.3999999521443642491e+38 -3.3999999521443642491e+38 -3.3999999521443642491e+38 -3.3999999521443642491e+38 -3.3999999521443642491e+38 -3.3999999521443642491e+38 -3.3999999521443642491e+38 -3.3999999521443642491e+38 -3.3999999521443642491e+38 -3.3999999521443642491e+38 -3.3999999521443642491e+38 -3.3999999521443642491e+38 -3.3999999521443642491e+38 -3.3999999521443642491e+38 -3.3999999521443642491e+38 -3.3999999521443642491e+38 -3.3999999521443642491e+38 -3.3999999521443642491e+38 -3.3999999521443642491e+38 -3.3999999521443642491e+38 -3.3999999521443642491e+38 -3.3999999521443642491e+38 -3.3999999521443642491e+38 -3.3999999521443642491e+38 -3.3999999521443642491e+38 -3.3999999521443642491e+38 -3.3999999521443642491e+38 -3.3999999521443642491e+38 -3.3999999521443642491e+38 -3.3999999521443642491e+38 -3.3999999521443642491e+38 -3.3999999521443642491e+38 -3.3999999521443642491e+38 -3.3999999521443642491e+38 -3.3999999521443642491e+38 -3.3999999521443642491e+38 -3.3999999521443642491e+38 -3.3999999521443642491e+38 -3.3999999521443642491e+38 -3.3999999521443642491e+38 -3.3999999521443642491e+38 -3.3999999521443642491e+38 -3.3999999521443642491e+38 -3.3999999521443642491e+38 -3.3999999521443642491e+38 -3.3999999521443642491e+38 -3.3999999521443642491e+38 -3.3999999521443642491e+38 -3.3999999521443642491e+38 -3.3999999521443642491e+38 -3.3999999521443642491e+38 -3.3999999521443642491e+38 -3.3999999521443642491e+38 -3.3999999521443642491e+38 -3.3999999521443642491e+38 -3.3999999521443642491e+38 -3.3999999521443642491e+38 -3.3999999521443642491e+38 -3.3999999521443642491e+38 -3.3999999521443642491e+38 -3.3999999521443642491e+38 -3.3999999521443642491e+38 -3.3999999521443642491e+38 -3.3999999521443642491e+38 -3.3999999521443642491e+38 -3.3999999521443642491e+38 -3.3999999521443642491e+38 -3.3999999521443642491e+38 -3.3999999521443642491e+38 -3.3999999521443642491e+38 -3.3999999521443642491e+38 -3.3999999521443642491e+38 -3.3999999521443642491e+38 -3.3999999521443642491e+38 -3.3999999521443642491e+38 -3.3999999521443642491e+38 -3.3999999521443642491e+38 -3.3999999521443642491e+38 -3.3999999521443642491e+38 -3.3999999521443642491e+38 -3.3999999521443642491e+38 -3.3999999521443642491e+38 -3.3999999521443642491e+38 -3.3999999521443642491e+38 -3.3999999521443642491e+38 -3.3999999521443642491e+38 -3.3999999521443642491e+38 -3.3999999521443642491e+38 -3.3999999521443642491e+38 -3.3999999521443642491e+38 -3.3999999521443642491e+38 -3.3999999521443642491e+38 -3.3999999521443642491e+38 -3.3999999521443642491e+38 -3.3999999521443642491e+38 -3.3999999521443642491e+38 -3.3999999521443642491e+38 -3.3999999521443642491e+38 -3.3999999521443642491e+38 -3.3999999521443642491e+38 -3.3999999521443642491e+38 -3.3999999521443642491e+38 -3.3999999521443642491e+38 -3.3999999521443642491e+38 -3.3999999521443642491e+38 -3.3999999521443642491e+38 -3.3999999521443642491e+38 -3.3999999521443642491e+38 -3.3999999521443642491e+38 -3.3999999521443642491e+38 -3.3999999521443642491e+38 -3.3999999521443642491e+38 -3.3999999521443642491e+38 -3.3999999521443642491e+38 -3.3999999521443642491e+38 -3.3999999521443642491e+38 -3.3999999521443642491e+38 -3.3999999521443642491e+38 -3.3999999521443642491e+38 -3.3999999521443642491e+38 -3.3999999521443642491e+38 -3.3999999521443642491e+38 -3.3999999521443642491e+38 -3.3999999521443642491e+38 -3.3999999521443642491e+38 -3.3999999521443642491e+38 -3.3999999521443642491e+38 -3.3999999521443642491e+38 -3.3999999521443642491e+38 -3.3999999521443642491e+38 -3.3999999521443642491e+38 -3.3999999521443642491e+38 -3.3999999521443642491e+38 -3.3999999521443642491e+38 -3.3999999521443642491e+38 -3.3999999521443642491e+38 -3.3999999521443642491e+38 -3.3999999521443642491e+38 -3.3999999521443642491e+38 -3.3999999521443642491e+38 -3.3999999521443642491e+38 -3.3999999521443642491e+38 -3.3999999521443642491e+38 -3.3999999521443642491e+38 -3.3999999521443642491e+38 -3.3999999521443642491e+38 -3.3999999521443642491e+38 -3.3999999521443642491e+38 -3.3999999521443642491e+38 -3.3999999521443642491e+38 -3.3999999521443642491e+38 -3.3999999521443642491e+38 -3.3999999521443642491e+38 -3.3999999521443642491e+38 -3.3999999521443642491e+38 -3.3999999521443642491e+38 -3.3999999521443642491e+38 -3.3999999521443642491e+38 -3.3999999521443642491e+38 -3.3999999521443642491e+38 -3.3999999521443642491e+38 -3.3999999521443642491e+38 -3.3999999521443642491e+38 -3.3999999521443642491e+38 -3.3999999521443642491e+38 -3.3999999521443642491e+38 -3.3999999521443642491e+38 -3.3999999521443642491e+38 -3.3999999521443642491e+38 -3.3999999521443642491e+38 -3.3999999521443642491e+38 -3.3999999521443642491e+38 -3.3999999521443642491e+38
 -3.3999999521443642491e+38 -3.3999999521443642491e+38 -3.3999999521443642491e+38 -3.3999999521443642491e+38 -3.3999999521443642491e+38 -3.3999999521443642491e+38 -3.3999999521443642491e+38 -3.3999999521443642491e+38 -3.3999999521443642491e+38 -3.3999999521443642491e+38 -3.3999999521443642491e+38 -3.3999999521443642491e+38 -3.3999999521443642491e+38 -3.3999999521443642491e+38 -3.3999999521443642491e+38 -3.3999999521443642491e+38 -3.3999999521443642491e+38 -3.3999999521443642491e+38 -3.3999999521443642491e+38 -3.3999999521443642491e+38 -3.3999999521443642491e+38 -3.3999999521443642491e+38 -3.3999999521443642491e+38 -3.3999999521443642491e+38 -3.3999999521443642491e+38 -3.3999999521443642491e+38 -3.3999999521443642491e+38 -3.3999999521443642491e+38 -3.3999999521443642491e+38 -3.3999999521443642491e+38 -3.3999999521443642491e+38 -3.3999999521443642491e+38 -3.3999999521443642491e+38 -3.3999999521443642491e+38 -3.3999999521443642491e+38 -3.3999999521443642491e+38 -3.3999999521443642491e+38 -3.3999999521443642491e+38 -3.3999999521443642491e+38 -3.3999999521443642491e+38 -3.3999999521443642491e+38 -3.3999999521443642491e+38 -3.3999999521443642491e+38 -3.3999999521443642491e+38 -3.3999999521443642491e+38 -3.3999999521443642491e+38 -3.3999999521443642491e+38 -3.3999999521443642491e+38 -3.3999999521443642491e+38 -3.3999999521443642491e+38 -3.3999999521443642491e+38 -3.3999999521443642491e+38 -3.3999999521443642491e+38 -3.3999999521443642491e+38 -3.3999999521443642491e+38 -3.3999999521443642491e+38 -3.3999999521443642491e+38 -3.3999999521443642491e+38 -3.3999999521443642491e+38 -3.3999999521443642491e+38 -3.3999999521443642491e+38 -3.3999999521443642491e+38 -3.3999999521443642491e+38 -3.3999999521443642491e+38 -3.3999999521443642491e+38 -3.3999999521443642491e+38 -3.3999999521443642491e+38 -3.3999999521443642491e+38 -3.3999999521443642491e+38 -3.3999999521443642491e+38 -3.3999999521443642491e+38 -3.3999999521443642491e+38 -3.3999999521443642491e+38 -3.3999999521443642491e+38 -3.3999999521443642491e+38 -3.3999999521443642491e+38 -3.3999999521443642491e+38 -3.3999999521443642491e+38 -3.3999999521443642491e+38 -3.3999999521443642491e+38 -3.3999999521443642491e+38 -3.3999999521443642491e+38 -3.3999999521443642491e+38 -3.3999999521443642491e+38 -3.3999999521443642491e+38 -3.3999999521443642491e+38 -3.3999999521443642491e+38 -3.3999999521443642491e+38 -3.3999999521443642491e+38 0.55000001192092895508 0.55000001192092895508 0.55000001192092895508 0.56666666269302368164 0.55000001192092895508 0.58333337306976318359 0.58333337306976318359 0.58333337306976318359 -3.3999999521443642491e+38 0.58333337306976318359 0.58333337306976318359 0.58333337306976318359 0.58333337306976318359 0.60000002384185791016 0.56666666269302368164 0.56666666269302368164 0.56666666269302368164 0.56666666269302368164 0.56666666269302368164 -3.3999999521443642491e+38 -3.3999999521443642491e+38 -3.3999999521443642491e+38 -3.3999999521443642491e+38 -3.3999999521443642491e+38 -3.3999999521443642491e+38 -3.3999999521443642491e+38 -3.3999999521443642491e+38 -3.3999999521443642491e+38 -3.3999999521443642491e+38 -3.3999999521443642491e+38 -3.3999999521443642491e+38 -3.3999999521443642491e+38 -3.3999999521443642491e+38 -3.3999999521443642491e+38 -3.3999999521443642491e+38 -3.3999999521443642491e+38 -3.3999999521443642491e+38 -3.3999999521443642491e+38 -3.3999999521443642491e+38 -3.3999999521443642491e+38 -3.3999999521443642491e+38 -3.3999999521443642491e+38 -3.3999999521443642491e+38 -3.3999999521443642491e+38 0.48333325982093811035 0.48333325982093811035 0.48333325982093811035 0.48333325982093811035 0.48333331942558288574 0.48333331942558288574 0.48333331942558288574 0.46666666865348815918 0.46666666865348815918 0.46666666865348815918 0.46666666865348815918 0.48333334922790527344 -3.3999999521443642491e+38 -3.3999999521443642491e+38 -3.3999999521443642491e+38 -3.3999999521443642491e+38 -3.3999999521443642491e+38 -3.3999999521443642491e+38 -3.3999999521443642491e+38 -3.3999999521443642491e+38 0.40000000596046447754 -3.3999999521443642491e+38 -3.3999999521443642491e+38 -3.3999999521443642491e+38 -3.3999999521443642491e+38 -3.3999999521443642491e+38 -3.3999999521443642491e+38 -3.3999999521443642491e+38 -3.3999999521443642491e+38 -3.3999999521443642491e+38 -3.3999999521443642491e+38 -3.3999999521443642491e+38 -3.3999999521443642491e+38 -3.3999999521443642491e+38 -3.3999999521443642491e+38 -3.3999999521443642491e+38 -3.3999999521443642491e+38 -3.3999999521443642491e+38 -3.3999999521443642491e+38 -3.3999999521443642491e+38 -3.3999999521443642491e+38 -3.3999999521443642491e+38 -3.3999999521443642491e+38 -3.3999999521443642491e+38 -3.3999999521443642491e+38 -3.3999999521443642491e+38 -3.3999999521443642491e+38 -3.3999999521443642491e+38 -3.3999999521443642491e+38 -3.3999999521443642491e+38 -3.3999999521443642491e+38 -3.3999999521443642491e+38 -3.3999999521443642491e+38 -3.3999999521443642491e+38 -3.3999999521443642491e+38 -3.3999999521443642491e+38 -3.3999999521443642491e+38 -3.3999999521443642491e+38 -3.3999999521443642491e+38 -3.3999999521443642491e+38 -3.3999999521443642491e+38 -3.3999999521443642491e+38 -3.3999999521443642491e+38 -3.3999999521443642491e+38 -3.3999999521443642491e+38 -3.3999999521443642491e+38 -3.3999999521443642491e+38 -3.3999999521443642491e+38 -3.3999999521443642491e+38 -3.3999999521443642491e+38 -3.3999999521443642491e+38 -3.3999999521443642491e+38 -3.3999999521443642491e+38 -3.3999999521443642491e+38 -3.3999999521443642491e+38 -3.3999999521443642491e+38 -3.3999999521443642491e+38 -3.3999999521443642491e+38 -3.3999999521443642491e+38 -3.3999999521443642491e+38 -3.3999999521443642491e+38 -3.3999999521443642491e+38 -3.3999999521443642491e+38 -3.3999999521443642491e+38 -3.3999999521443642491e+38 -3.3999999521443642491e+38 -3.3999999521443642491e+38 -3.3999999521443642491e+38 -3.3999999521443642491e+38 -3.3999999521443642491e+38 -3.3999999521443642491e+38 -3.3999999521443642491e+38 -3.3999999521443642491e+38 -3.3999999521443642491e+38 -3.3999999521443642491e+38 -3.3999999521443642491e+38 -3.3999999521443642491e+38 -3.3999999521443642491e+38 -3.3999999521443642491e+38 -3.3999999521443642491e+38 -3.3999999521443642491e+38 -3.3999999521443642491e+38 -3.3999999521443642491e+38 -3.3999999521443642491e+38 -3.3999999521443642491e+38 -3.3999999521443642491e+38 -3.3999999521443642491e+38 -3.3999999521443642491e+38 -3.3999999521443642491e+38 -3.3999999521443642491e+38 -3.3999999521443642491e+38 -3.3999999521443642491e+38 -3.3999999521443642491e+38 -3.3999999521443642491e+38 -3.3999999521443642491e+38 -3.3999999521443642491e+38 -3.3999999521443642491e+38 -3.3999999521443642491e+38 -3.3999999521443642491e+38 -3.3999999521443642491e+38 -3.3999999521443642491e+38 -3.3999999521443642491e+38 -3.3999999521443642491e+38 -3.3999999521443642491e+38 -3.3999999521443642491e+38 -3.3999999521443642491e+38 -3.3999999521443642491e+38 -3.3999999521443642491e+38 -3.3999999521443642491e+38 -3.3999999521443642491e+38 -3.3999999521443642491e+38 -3.3999999521443642491e+38 -3.3999999521443642491e+38 -3.3999999521443642491e+38 -3.3999999521443642491e+38 -3.3999999521443642491e+38 -3.3999999521443642491e+38 -3.3999999521443642491e+38 -3.3999999521443642491e+38 -3.3999999521443642491e+38 -3.3999999521443642491e+38 -3.3999999521443642491e+38 -3.3999999521443642491e+38 -3.3999999521443642491e+38 -3.3999999521443642491e+38 -3.3999999521443642491e+38 -3.3999999521443642491e+38 -3.3999999521443642491e+38 -3.3999999521443642491e+38 -3.3999999521443642491e+38 -3.3999999521443642491e+38 -3.3999999521443642491e+38 -3.3999999521443642491e+38 -3.3999999521443642491e+38 -3.3999999521443642491e+38 -3.3999999521443642491e+38 -3.3999999521443642491e+38 -3.3999999521443642491e+38 -3.3999999521443642491e+38 -3.3999999521443642491e+38 -3.3999999521443642491e+38 -3.3999999521443642491e+38 -3.3999999521443642491e+38 -3.3999999521443642491e+38 -3.3999999521443642491e+38 -3.3999999521443642491e+38 -3.3999999521443642491e+38 -3.3999999521443642491e+38 -3.3999999521443642491e+38 -3.3999999521443642491e+38 -3.3999999521443642491e+38 -3.3999999521443642491e+38 -3.3999999521443642491e+38 -3.3999999521443642491e+38 -3.3999999521443642491e+38 -3.3999999521443642491e+38 -3.3999999521443642491e+38 -3.3999999521443642491e+38 -3.3999999521443642491e+38 -3.3999999521443642491e+38 -3.3999999521443642491e+38 -3.3999999521443642491e+38 -3.3999999521443642491e+38 -3.3999999521443642491e+38 -3.3999999521443642491e+38 -3.3999999521443642491e+38 -3.3999999521443642491e+38 -3.3999999521443642491e+38 -3.3999999521443642491e+38 -3.3999999521443642491e+38 -3.3999999521443642491e+38 -3.3999999521443642491e+38 -3.3999999521443642491e+38 -3.3999999521443642491e+38 -3.3999999521443642491e+38 -3.3999999521443642491e+38 -3.3999999521443642491e+38 -3.3999999521443642491e+38 -3.3999999521443642491e+38 -3.3999999521443642491e+38 -3.3999999521443642491e+38 -3.3999999521443642491e+38 -3.3999999521443642491e+38 -3.3999999521443642491e+38 -3.3999999521443642491e+38 -3.3999999521443642491e+38 -3.3999999521443642491e+38 -3.3999999521443642491e+38 -3.3999999521443642491e+38 -3.3999999521443642491e+38 -3.3999999521443642491e+38 -3.3999999521443642491e+38 -3.3999999521443642491e+38 -3.3999999521443642491e+38 -3.3999999521443642491e+38 -3.3999999521443642491e+38 -3.3999999521443642491e+38 -3.3999999521443642491e+38 -3.3999999521443642491e+38 -3.3999999521443642491e+38 -3.3999999521443642491e+38 -3.3999999521443642491e+38 -3.3999999521443642491e+38 -3.3999999521443642491e+38 -3.3999999521443642491e+38 -3.3999999521443642491e+38 -3.3999999521443642491e+38 -3.3999999521443642491e+38 -3.3999999521443642491e+38 -3.3999999521443642491e+38 -3.3999999521443642491e+38 -3.3999999521443642491e+38 -3.3999999521443642491e+38 -3.3999999521443642491e+38 -3.3999999521443642491e+38 -3.3999999521443642491e+38 -3.3999999521443642491e+38 -3.3999999521443642491e+38 -3.3999999521443642491e+38 -3.3999999521443642491e+38 -3.3999999521443642491e+38 -3.3999999521443642491e+38 -3.3999999521443642491e+38 -3.3999999521443642491e+38 -3.3999999521443642491e+38 -3.3999999521443642491e+38 -3.3999999521443642491e+38 -3.3999999521443642491e+38 -3.3999999521443642491e+38 -3.3999999521443642491e+38 -3.3999999521443642491e+38 -3.3999999521443642491e+38 -3.3999999521443642491e+38 -3.3999999521443642491e+38 -3.3999999521443642491e+38 -3.3999999521443642491e+38 -3.3999999521443642491e+38 -3.3999999521443642491e+38 -3.3999999521443642491e+38 -3.3999999521443642491e+38 -3.3999999521443642491e+38 -3.3999999521443642491e+38 -3.3999999521443642491e+38 -3.3999999521443642491e+38 -3.3999999521443642491e+38 -3.3999999521443642491e+38 -3.3999999521443642491e+38 -3.3999999521443642491e+38 -3.3999999521443642491e+38 -3.3999999521443642491e+38 -3.3999999521443642491e+38 -3.3999999521443642491e+38 -3.3999999521443642491e+38 -3.3999999521443642491e+38 -3.3999999521443642491e+38 -3.3999999521443642491e+38 -3.3999999521443642491e+38 -3.3999999521443642491e+38 -3.3999999521443642491e+38 -3.3999999521443642491e+38 -3.3999999521443642491e+38 -3.3999999521443642491e+38 -3.3999999521443642491e+38 -3.3999999521443642491e+38 -3.3999999521443642491e+38 -3.3999999521443642491e+38 -3.3999999521443642491e+38 -3.3999999521443642491e+38 -3.3999999521443642491e+38 -3.3999999521443642491e+38 -3.3999999521443642491e+38 -3.3999999521443642491e+38 -3.3999999521443642491e+38 -3.3999999521443642491e+38 -3.3999999521443642491e+38 -3.3999999521443642491e+38 -3.3999999521443642491e+38 -3.3999999521443642491e+38 -3.3999999521443642491e+38 -3.3999999521443642491e+38 -3.3999999521443642491e+38 -3.3999999521443642491e+38 -3.3999999521443642491e+38 -3.3999999521443642491e+38 -3.3999999521443642491e+38 -3.3999999521443642491e+38 -3.3999999521443642491e+38 -3.3999999521443642491e+38 -3.3999999521443642491e+38 -3.3999999521443642491e+38 -3.3999999521443642491e+38 -3.3999999521443642491e+38 -3.3999999521443642491e+38 -3.3999999521443642491e+38 -3.3999999521443642491e+38 -3.3999999521443642491e+38 -3.3999999521443642491e+38 -3.3999999521443642491e+38 -3.3999999521443642491e+38 -3.3999999521443642491e+38 -3.3999999521443642491e+38 -3.3999999521443642491e+38 -3.3999999521443642491e+38 -3.3999999521443642491e+38 -3.3999999521443642491e+38 -3.3999999521443642491e+38 -3.3999999521443642491e+38 -3.3999999521443642491e+38 -3.3999999521443642491e+38 -3.3999999521443642491e+38 -3.3999999521443642491e+38 -3.3999999521443642491e+38 -3.3999999521443642491e+38 -3.3999999521443642491e+38 -3.3999999521443642491e+38 -3.3999999521443642491e+38 -3.3999999521443642491e+38 -3.3999999521443642491e+38 -3.3999999521443642491e+38 -3.3999999521443642491e+38 -3.3999999521443642491e+38 -3.3999999521443642491e+38 -3.3999999521443642491e+38 -3.3999999521443642491e+38 -3.3999999521443642491e+38 -3.3999999521443642491e+38 -3.3999999521443642491e+38 -3.3999999521443642491e+38 -3.3999999521443642491e+38 -3.3999999521443642491e+38 -3.3999999521443642491e+38 -3.3999999521443642491e+38 -3.3999999521443642491e+38 -3.3999999521443642491e+38 -3.3999999521443642491e+38 -3.3999999521443642491e+38 -3.3999999521443642491e+38 -3.3999999521443642491e+38 -3.3999999521443642491e+38 -3.3999999521443642491e+38 -3.3999999521443642491e+38 -3.3999999521443642491e+38 -3.3999999521443642491e+38 -3.3999999521443642491e+38 -3.3999999521443642491e+38 -3.3999999521443642491e+38 -3.3999999521443642491e+38 -3.3999999521443642491e+38 -3.3999999521443642491e+38
 -3.3999999521443642491e+38 -3.3999999521443642491e+38 -3.3999999521443642491e+38 -3.3999999521443642491e+38 -3.3999999521443642491e+38 -3.3999999521443642491e+38 -3.3999999521443642491e+38 -3.3999999521443642491e+38 -3.3999999521443642491e+38 -3.3999999521443642491e+38 -3.3999999521443642491e+38 -3.3999999521443642491e+38 -3.3999999521443642491e+38 -3.3999999521443642491e+38 -3.3999999521443642491e+38 -3.3999999521443642491e+38 -3.3999999521443642491e+38 -3.3999999521443642491e+38 -3.3999999521443642491e+38 -3.3999999521443642491e+38 -3.3999999521443642491e+38 -3.3999999521443642491e+38 -3.3999999521443642491e+38 -3.3999999521443642491e+38 -3.3999999521443642491e+38 -3.3999999521443642491e+38 -3.3999999521443642491e+38 -3.3999999521443642491e+38 -3.3999999521443642491e+38 -3.3999999521443642491e+38 -3.3999999521443642491e+38 -3.3999999521443642491e+38 -3.3999999521443642491e+38 -3.3999999521443642491e+38 -3.3999999521443642491e+38 -3.3999999521443642491e+38 -3.3999999521443642491e+38 -3.3999999521443642491e+38 -3.3999999521443642491e+38 -3.3999999521443642491e+38 -3.3999999521443642491e+38 -3.3999999521443642491e+38 -3.3999999521443642491e+38 -3.3999999521443642491e+38 -3.3999999521443642491e+38 -3.3999999521443642491e+38 -3.3999999521443642491e+38 -3.3999999521443642491e+38 -3.3999999521443642491e+38 -3.3999999521443642491e+38 -3.3999999521443642491e+38 -3.3999999521443642491e+38 -3.3999999521443642491e+38 -3.3999999521443642491e+38 -3.3999999521443642491e+38 -3.3999999521443642491e+38 -3.3999999521443642491e+38 -3.3999999521443642491e+38 -3.3999999521443642491e+38 -3.3999999521443642491e+38 -3.3999999521443642491e+38 -3.3999999521443642491e+38 -3.3999999521443642491e+38 -3.3999999521443642491e+38 -3.3999999521443642491e+38 -3.3999999521443642491e+38 -3.3999999521443642491e+38 -3.3999999521443642491e+38 -3.3999999521443642491e+38 -3.3999999521443642491e+38 -3.3999999521443642491e+38 -3.3999999521443642491e+38 -3.3999999521443642491e+38 -3.3999999521443642491e+38 -3.3999999521443642491e+38 -3.3999999521443642491e+38 -3.3999999521443642491e+38 -3.3999999521443642491e+38 -3.3999999521443642491e+38 -3.3999999521443642491e+38 -3.3999999521443642491e+38 -3.3999999521443642491e+38 -3.3999999521443642491e+38 -3.3999999521443642491e+38 -3.3999999521443642491e+38 -3.3999999521443642491e+38 -3.3999999521443642491e+38 -3.3999999521443642491e+38 0.55000001192092895508 0.53333330154418945313 0.53333330154418945313 0.55000001192092895508 0.56666666269302368164 0.55000001192092895508 0.58333337306976318359 0.58333337306976318359 0.58333337306976318359 0.58333337306976318359 0.58333337306976318359 0.60000002384185791016 0.61666667461395263672 0.60000002384185791016 0.60000002384185791016 0.61666667461395263672 0.56666666269302368164 0.56666666269302368164 0.56666666269302368164 0.56666666269302368164 0.56666666269302368164 0.5833333134651184082 0.5833333134651184082 -3.3999999521443642491e+38 -3.3999999521443642491e+38 -3.3999999521443642491e+38 -3.3999999521443642491e+38 -3.3999999521443642491e+38 -3.3999999521443642491e+38 -3.3999999521443642491e+38 -3.3999999521443642491e+38 -3.3999999521443642491e+38 -3.3999999521443642491e+38 -3.3999999521443642491e+38 -3.3999999521443642491e+38 -3.3999999521443642491e+38 -3.3999999521443642491e+38 -3.3999999521443642491e+38 -3.3999999521443642491e+38 -3.3999999521443642491e+38 -3.3999999521443642491e+38 -3.3999999521443642491e+38 -3.3999999521443642491e+38 0.4999999701976776123 0.4999999701976776123 0.51666665077209472656 0.51666665077209472656 0.48333331942558288574 0.46666666865348815918 0.46666666865348815918 0.48333334922790527344 0.5 0.5 0.5 0.5 0.5 0.50000005960464477539 -3.3999999521443642491e+38 -3.3999999521443642491e+38 -3.3999999521443642491e+38 -3.3999999521443642491e+38 -3.3999999521443642491e+38 -3.3999999521443642491e+38 -3.3999999521443642491e+38 0.43333336710929870605 0.4166666567325592041 0.4166666567325592041 -3.3999999521443642491e+38 -3.3999999521443642491e+38 -3.3999999521443642491e+38 -3.3999999521443642491e+38 -3.3999999521443642491e+38 -3.3999999521443642491e+38 -3.3999999521443642491e+38 -3.3999999521443642491e+38 -3.3999999521443642491e+38 -3.3999999521443642491e+38 -3.3999999521443642491e+38 -3.3999999521443642491e+38 -3.3999999521443642491e+38 -3.3999999521443642491e+38 -3.3999999521443642491e+38 -3.3999999521443642491e+38 -3.3999999521443642491e+38 -3.3999999521443642491e+38 -3.3999999521443642491e+38 -3.3999999521443642491e+38 -3.3999999521443642491e+38 -3.3999999521443642491e+38 -3.3999999521443642491e+38 -3.3999999521443642491e+38 -3.3999999521443642491e+38 -3.3999999521443642491e+38 -3.3999999521443642491e+38 -3.3999999521443642491e+38 -3.3999999521443642491e+38 -3.3999999521443642491e+38 -3.3999999521443642491e+38 -3.3999999521443642491e+38 -3.3999999521443642491e+38 -3.3999999521443642491e+38 -3.3999999521443642491e+38 -3.3999999521443642491e+38 -3.3999999521443642491e+38 -3.3999999521443642491e+38 -3.3999999521443642491e+38 -3.3999999521443642491e+38 -3.3999999521443642491e+38 -3.3999999521443642491e+38 -3.3999999521443642491e+38 -3.3999999521443642491e+38 -3.3999999521443642491e+38 -3.3999999521443642491e+38 -3.3999999521443642491e+38 -3.3999999521443642491e+38 -3.3999999521443642491e+38 -3.3999999521443642491e+38 -3.3999999521443642491e+38 -3.3999999521443642491e+38 -3.3999999521443642491e+38 -3.3999999521443642491e+38 -3.3999999521443642491e+38 -3.3999999521443642491e+38 -3.3999999521443642491e+38 -3.3999999521443642491e+38 -3.3999999521443642491e+38 -3.3999999521443642491e+38 -3.3999999521443642491e+38 -3.3999999521443642491e+38 -3.3999999521443642491e+38 -3.3999999521443642491e+38 -3.3999999521443642491e+38 -3.3999999521443642491e+38 -3.3999999521443642491e+38 -3.3999999521443642491e+38 -3.3999999521443642491e+38 -3.3999999521443642491e+38 -3.3999999521443642491e+38 -3.3999999521443642491e+38 -3.3999999521443642491e+38 -3.3999999521443642491e+38 -3.3999999521443642491e+38 -3.3999999521443642491e+38 -3.3999999521443642491e+38 -3.3999999521443642491e+38 -3.3999999521443642491e+38 -3.3999999521443642491e+38 -3.3999999521443642491e+38 -3.3999999521443642491e+38 -3.3999999521443642491e+38 -3.3999999521443642491e+38 -3.3999999521443642491e+38 -3.3999999521443642491e+38 -3.3999999521443642491e+38 -3.3999999521443642491e+38 -3.3999999521443642491e+38 -3.3999999521443642491e+38 -3.3999999521443642491e+38 -3.3999999521443642491e+38 -3.3999999521443642491e+38 -3.3999999521443642491e+38 -3.3999999521443642491e+38 -3.3999999521443642491e+38 -3.3999999521443642491e+38 -3.3999999521443642491e+38 -3.3999999521443642491e+38 -3.3999999521443642491e+38 -3.3999999521443642491e+38 -3.3999999521443642491e+38 -3.3999999521443642491e+38 -3.3999999521443642491e+38 -3.3999999521443642491e+38 -3.3999999521443642491e+38 -3.3999999521443642491e+38 -3.3999999521443642491e+38 -3.3999999521443642491e+38 -3.3999999521443642491e+38 -3.3999999521443642491e+38 -3.3999999521443642491e+38 -3.3999999521443642491e+38 -3.3999999521443642491e+38 -3.3999999521443642491e+38 -3.3999999521443642491e+38 -3.3999999521443642491e+38 -3.3999999521443642491e+38 -3.3999999521443642491e+38 -3.3999999521443642491e+38 -3.3999999521443642491e+38 -3.3999999521443642491e+38 -3.3999999521443642491e+38 -3.3999999521443642491e+38 -3.3999999521443642491e+38 -3.3999999521443642491e+38 -3.3999999521443642491e+38 -3.3999999521443642491e+38 -3.3999999521443642491e+38 -3.3999999521443642491e+38 -3.3999999521443642491e+38 -3.3999999521443642491e+38 -3.3999999521443642491e+38 -3.3999999521443642491e+38 -3.3999999521443642491e+38 -3.3999999521443642491e+38 -3.3999999521443642491e+38 -3.3999999521443642491e+38 -3.3999999521443642491e+38 -3.3999999521443642491e+38 -3.3999999521443642491e+38 -3.3999999521443642491e+38 -3.3999999521443642491e+38 -3.3999999521443642491e+38 -3.3999999521443642491e+38 -3.3999999521443642491e+38 -3.3999999521443642491e+38 -3.3999999521443642491e+38 -3.3999999521443642491e+38 -3.3999999521443642491e+38 -3.3999999521443642491e+38 -3.3999999521443642491e+38 -3.3999999521443642491e+38 -3.3999999521443642491e+38 -3.3999999521443642491e+38 -3.3999999521443642491e+38 -3.3999999521443642491e+38 -3.3999999521443642491e+38 -3.3999999521443642491e+38 -3.3999999521443642491e+38 -3.3999999521443642491e+38 -3.3999999521443642491e+38 -3.3999999521443642491e+38 -3.3999999521443642491e+38 -3.3999999521443642491e+38 -3.3999999521443642491e+38 -3.3999999521443642491e+38 -3.3999999521443642491e+38 -3.3999999521443642491e+38 -3.3999999521443642491e+38 -3.3999999521443642491e+38 -3.3999999521443642491e+38 -3.3999999521443642491e+38 -3.3999999521443642491e+38 -3.3999999521443642491e+38 -3.3999999521443642491e+38 -3.3999999521443642491e+38 -3.3999999521443642491e+38 -3.3999999521443642491e+38 -3.3999999521443642491e+38 -3.3999999521443642491e+38 -3.3999999521443642491e+38 -3.3999999521443642491e+38 -3.3999999521443642491e+38 -3.3999999521443642491e+38 -3.3999999521443642491e+38 -3.3999999521443642491e+38 -3.3999999521443642491e+38 -3.3999999521443642491e+38 -3.3999999521443642491e+38 -3.3999999521443642491e+38 -3.3999999521443642491e+38 -3.3999999521443642491e+38 -3.3999999521443642491e+38 -3.3999999521443642491e+38 -3.3999999521443642491e+38 -3.3999999521443642491e+38 -3.3999999521443642491e+38 -3.3999999521443642491e+38 -3.3999999521443642491e+38 -3.3999999521443642491e+38 -3.3999999521443642491e+38 -3.3999999521443642491e+38 -3.3999999521443642491e+38 -3.3999999521443642491e+38 -3.3999999521443642491e+38 -3.3999999521443642491e+38 -3.3999999521443642491e+38 -3.3999999521443642491e+38 -3.3999999521443642491e+38 -3.3999999521443642491e+38 -3.3999999521443642491e+38 -3.3999999521443642491e+38 -3.3999999521443642491e+38 -3.3999999521443642491e+38 -3.3999999521443642491e+38 -3.3999999521443642491e+38 -3.3999999521443642491e+38 -3.3999999521443642491e+38 -3.3999999521443642491e+38 -3.3999999521443642491e+38 -3.3999999521443642491e+38 -3.3999999521443642491e+38 -3.3999999521443642491e+38 -3.3999999521443642491e+38 -3.3999999521443642491e+38 -3.3999999521443642491e+38 -3.3999999521443642491e+38 -3.3999999521443642491e+38 -3.3999999521443642491e+38 -3.3999999521443642491e+38 -3.3999999521443642491e+38 -3.3999999521443642491e+38 -3.3999999521443642491e+38 -3.3999999521443642491e+38 -3.3999999521443642491e+38 -3.3999999521443642491e+38 -3.3999999521443642491e+38 -3.3999999521443642491e+38 -3.3999999521443642491e+38 -3.3999999521443642491e+38 -3.3999999521443642491e+38 -3.3999999521443642491e+38 -3.3999999521443642491e+38 -3.3999999521443642491e+38 -3.3999999521443642491e+38 -3.3999999521443642491e+38 -3.3999999521443642491e+38 -3.3999999521443642491e+38 -3.3999999521443642491e+38 -3.3999999521443642491e+38 -3.3999999521443642491e+38 -3.3999999521443642491e+38 -3.3999999521443642491e+38 -3.3999999521443642491e+38 -3.3999999521443642491e+38 -3.3999999521443642491e+38 -3.3999999521443642491e+38 -3.3999999521443642491e+38 -3.3999999521443642491e+38 -3.3999999521443642491e+38 -3.3999999521443642491e+38 -3.3999999521443642491e+38 -3.3999999521443642491e+38 -3.3999999521443642491e+38 -3.3999999521443642491e+38 -3.3999999521443642491e+38 -3.3999999521443642491e+38 -3.3999999521443642491e+38 -3.3999999521443642491e+38 -3.3999999521443642491e+38 -3.3999999521443642491e+38 -3.3999999521443642491e+38 -3.3999999521443642491e+38 -3.3999999521443642491e+38 -3.3999999521443642491e+38 -3.3999999521443642491e+38 -3.3999999521443642491e+38 -3.3999999521443642491e+38 -3.3999999521443642491e+38 -3.3999999521443642491e+38 -3.3999999521443642491e+38 -3.3999999521443642491e+38 -3.3999999521443642491e+38 -3.3999999521443642491e+38 -3.3999999521443642491e+38 -3.3999999521443642491e+38 -3.3999999521443642491e+38 -3.3999999521443642491e+38 -3.3999999521443642491e+38 -3.3999999521443642491e+38 -3.3999999521443642491e+38 -3.3999999521443642491e+38 -3.3999999521443642491e+38 -3.3999999521443642491e+38 -3.3999999521443642491e+38 -3.3999999521443642491e+38 -3.3999999521443642491e+38 -3.3999999521443642491e+38 -3.3999999521443642491e+38 -3.3999999521443642491e+38 -3.3999999521443642491e+38 -3.3999999521443642491e+38 -3.3999999521443642491e+38 -3.3999999521443642491e+38 -3.3999999521443642491e+38 -3.3999999521443642491e+38 -3.3999999521443642491e+38 -3.3999999521443642491e+38 -3.3999999521443642491e+38 -3.3999999521443642491e+38 -3.3999999521443642491e+38 -3.3999999521443642491e+38 -3.3999999521443642491e+38 -3.3999999521443642491e+38 -3.3999999521443642491e+38 -3.3999999521443642491e+38 -3.3999999521443642491e+38 -3.3999999521443642491e+38 -3.3999999521443642491e+38 -3.3999999521443642491e+38 -3.3999999521443642491e+38 -3.3999999521443642491e+38 -3.3999999521443642491e+38 -3.3999999521443642491e+38 -3.3999999521443642491e+38 -3.3999999521443642491e+38 -3.3999999521443642491e+38 -3.3999999521443642491e+38 -3.3999999521443642491e+38 -3.3999999521443642491e+38 -3.3999999521443642491e+38 -3.3999999521443642491e+38 -3.3999999521443642491e+38 -3.3999999521443642491e+38 -3.3999999521443642491e+38 -3.3999999521443642491e+38 -3.3999999521443642491e+38 -3.3999999521443642491e+38 -3.3999999521443642491e+38 -3.3999999521443642491e+38 -3.3999999521443642491e+38 -3.3999999521443642491e+38 -3.3999999521443642491e+38 -3.3999999521443642491e+38 -3.3999999521443642491e+38 -3.3999999521443642491e+38
 -3.3999999521443642491e+38 -3.3999999521443642491e+38 -3.3999999521443642491e+38 -3.3999999521443642491e+38 -3.3999999521443642491e+38 -3.3999999521443642491e+38 -3.3999999521443642491e+38 -3.3999999521443642491e+38 -3.3999999521443642491e+38 -3.3999999521443642491e+38 -3.3999999521443642491e+38 -3.3999999521443642491e+38 -3.3999999521443642491e+38 -3.3999999521443642491e+38 -3.3999999521443642491e+38 -3.3999999521443642491e+38 -3.3999999521443642491e+38 -3.3999999521443642491e+38 -3.3999999521443642491e+38 -3.3999999521443642491e+38 -3.3999999521443642491e+38 -3.3999999521443642491e+38 -3.3999999521443642491e+38 -3.3999999521443642491e+38 -3.3999999521443642491e+38 -3.3999999521443642491e+38 -3.3999999521443642491e+38 -3.3999999521443642491e+38 -3.3999999521443642491e+38 -3.3999999521443642491e+38 -3.3999999521443642491e+38 -3.3999999521443642491e+38 -3.3999999521443642491e+38 -3.3999999521443642491e+38 -3.3999999521443642491e+38 -3.3999999521443642491e+38 -3.3999999521443642491e+38 -3.3999999521443642491e+38 -3.3999999521443642491e+38 -3.3999999521443642491e+38 -3.3999999521443642491e+38 -3.3999999521443642491e+38 -3.3999999521443642491e+38 -3.3999999521443642491e+38 -3.3999999521443642491e+38 -3.3999999521443642491e+38 -3.3999999521443642491e+38 -3.3999999521443642491e+38 -3.3999999521443642491e+38 -3.3999999521443642491e+38 -3.3999999521443642491e+38 -3.3999999521443642491e+38 -3.3999999521443642491e+38 -3.3999999521443642491e+38 -3.3999999521443642491e+38 -3.3999999521443642491e+38 -3.3999999521443642491e+38 -3.3999999521443642491e+38 -3.3999999521443642491e+38 -3.3999999521443642491e+38 -3.3999999521443642491e+38 -3.3999999521443642491e+38 -3.3999999521443642491e+38 -3.3999999521443642491e+38 -3.3999999521443642491e+38 -3.3999999521443642491e+38 -3.3999999521443642491e+38 -3.3999999521443642491e+38 -3.3999999521443642491e+38 -3.3999999521443642491e+38 -3.3999999521443642491e+38 -3.3999999521443642491e+38 -3.3999999521443642491e+38 -3.3999999521443642491e+38 -3.3999999521443642491e+38 -3.3999999521443642491e+38 -3.3999999521443642491e+38 -3.3999999521443642491e+38 -3.3999999521443642491e+38 -3.3999999521443642491e+38 -3.3999999521443642491e+38 -3.3999999521443642491e+38 -3.3999999521443642491e+38 -3.3999999521443642491e+38 -3.3999999521443642491e+38 -3.3999999521443642491e+38 -3.3999999521443642491e+38 0.53333330154418945313 0.53333330154418945313 0.53333330154418945313 0.55000001192092895508 0.55000001192092895508 0.56666666269302368164 0.56666666269302368164 0.60000002384185791016 0.58333337306976318359 0.58333337306976318359 0.60000008344650268555 0.65000003576278686523 0.6666666865348815918 0.65000003576278686523 0.63333338499069213867 0.63333338499069213867 0.63333338499069213867 0.60000002384185791016 0.5833333134651184082 0.5833333134651184082 0.5833333134651184082 0.5833333134651184082 0.5833333134651184082 0.60000002384185791016 0.60000002384185791016 -3.3999999521443642491e+38 -3.3999999521443642491e+38 -3.3999999521443642491e+38 -3.3999999521443642491e+38 -3.3999999521443642491e+38 -3.3999999521443642491e+38 -3.3999999521443642491e+38 -3.3999999521443642491e+38 -3.3999999521443642491e+38 -3.3999999521443642491e+38 -3.3999999521443642491e+38 -3.3999999521443642491e+38 -3.3999999521443642491e+38 -3.3999999521443642491e+38 -3.3999999521443642491e+38 -3.3999999521443642491e+38 0.51666665077209472656 0.51666665077209472656 0.53333336114883422852 0.51666665077209472656 0.51666665077209472656 0.51666665077209472656 0.51666665077209472656 0.51666671037673950195 0.50000005960464477539 0.50000005960464477539 0.50000005960464477539 0.51666671037673950195 0.51666671037673950195 0.51666671037673950195 0.51666671037673950195 0.51666671037673950195 0.51666671037673950195 -3.3999999521443642491e+38 -3.3999999521443642491e+38 -3.3999999521443642491e+38 -3.3999999521443642491e+38 -3.3999999521443642491e+38 -3.3999999521443642491e+38 0.48333337903022766113 0.43333336710929870605 0.43333336710929870605 0.39999994635581970215 0.4166666567325592041 0.4166666567325592041 -3.3999999521443642491e+38 -3.3999999521443642491e+38 -3.3999999521443642491e+38 -3.3999999521443642491e+38 -3.3999999521443642491e+38 -3.3999999521443642491e+38 0.34999999403953552246 0.34999999403953552246 -3.3999999521443642491e+38 -3.3999999521443642491e+38 -3.3999999521443642491e+38 -3.3999999521443642491e+38 -3.3999999521443642491e+38 -3.3999999521443642491e+38 -3.3999999521443642491e+38 -3.3999999521443642491e+38 -3.3999999521443642491e+38 -3.3999999521443642491e+38 -3.3999999521443642491e+38 -3.3999999521443642491e+38 -3.3999999521443642491e+38 -3.3999999521443642491e+38 -3.3999999521443642491e+38 -3.3999999521443642491e+38 -3.3999999521443642491e+38 -3.3999999521443642491e+38 -3.3999999521443642491e+38 -3.3999999521443642491e+38 -3.3999999521443642491e+38 -3.3999999521443642491e+38 -3.3999999521443642491e+38 -3.3999999521443642491e+38 -3.3999999521443642491e+38 -3.3999999521443642491e+38 -3.3999999521443642491e+38 -3.3999999521443642491e+38 -3.3999999521443642491e+38 -3.3999999521443642491e+38 -3.3999999521443642491e+38 -3.3999999521443642491e+38 -3.3999999521443642491e+38 -3.3999999521443642491e+38 -3.3999999521443642491e+38 -3.3999999521443642491e+38 -3.3999999521443642491e+38 -3.3999999521443642491e+38 -3.3999999521443642491e+38 -3.3999999521443642491e+38 -3.3999999521443642491e+38 -3.3999999521443642491e+38 -3.3999999521443642491e+38 -3.3999999521443642491e+38 -3.3999999521443642491e+38 -3.3999999521443642491e+38 -3.3999999521443642491e+38 -3.3999999521443642491e+38 -3.3999999521443642491e+38 -3.3999999521443642491e+38 -3.3999999521443642491e+38 -3.3999999521443642491e+38 -3.3999999521443642491e+38 -3.3999999521443642491e+38 -3.3999999521443642491e+38 -3.3999999521443642491e+38 -3.3999999521443642491e+38 -3.3999999521443642491e+38 -3.3999999521443642491e+38 -3.3999999521443642491e+38 -3.3999999521443642491e+38 -3.3999999521443642491e+38 -3.3999999521443642491e+38 -3.3999999521443642491e+38 -3.3999999521443642491e+38 -3.3999999521443642491e+38 -3.3999999521443642491e+38 -3.3999999521443642491e+38 -3.3999999521443642491e+38 -3.3999999521443642491e+38 -3.3999999521443642491e+38 -3.3999999521443642491e+38 -3.3999999521443642491e+38 -3.3999999521443642491e+38 -3.3999999521443642491e+38 -3.3999999521443642491e+38 -3.3999999521443642491e+38 -3.3999999521443642491e+38 -3.3999999521443642491e+38 -3.3999999521443642491e+38 -3.3999999521443642491e+38 -3.3999999521443642491e+38 -3.3999999521443642491e+38 -3.3999999521443642491e+38 -3.3999999521443642491e+38 -3.3999999521443642491e+38 -3.3999999521443642491e+38 -3.3999999521443642491e+38 -3.3999999521443642491e+38 -3.3999999521443642491e+38 -3.3999999521443642491e+38 -3.3999999521443642491e+38 -3.3999999521443642491e+38 -3.3999999521443642491e+38 -3.3999999521443642491e+38 -3.3999999521443642491e+38 -3.3999999521443642491e+38 -3.3999999521443642491e+38 -3.3999999521443642491e+38 -3.3999999521443642491e+38 -3.3999999521443642491e+38 -3.3999999521443642491e+38 -3.3999999521443642491e+38 -3.3999999521443642491e+38 -3.3999999521443642491e+38 -3.3999999521443642491e+38 -3.3999999521443642491e+38 -3.3999999521443642491e+38 -3.3999999521443642491e+38 -3.3999999521443642491e+38 -3.3999999521443642491e+38 -3.3999999521443642491e+38 -3.3999999521443642491e+38 -3.3999999521443642491e+38 -3.3999999521443642491e+38 -3.3999999521443642491e+38 -3.3999999521443642491e+38 -3.3999999521443642491e+38 -3.3999999521443642491e+38 -3.3999999521443642491e+38 -3.3999999521443642491e+38 -3.3999999521443642491e+38 -3.3999999521443642491e+38 -3.3999999521443642491e+38 -3.3999999521443642491e+38 -3.3999999521443642491e+38 -3.3999999521443642491e+38 -3.3999999521443642491e+38 -3.3999999521443642491e+38 -3.3999999521443642491e+38 -3.3999999521443642491e+38 -3.3999999521443642491e+38 -3.3999999521443642491e+38 -3.3999999521443642491e+38 -3.3999999521443642491e+38 -3.3999999521443642491e+38 -3.3999999521443642491e+38 -3.3999999521443642491e+38 -3.3999999521443642491e+38 -3.3999999521443642491e+38 -3.3999999521443642491e+38 -3.3999999521443642491e+38 -3.3999999521443642491e+38 -3.3999999521443642491e+38 -3.3999999521443642491e+38 -3.3999999521443642491e+38 -3.3999999521443642491e+38 -3.3999999521443642491e+38 -3.3999999521443642491e+38 -3.3999999521443642491e+38 -3.3999999521443642491e+38 -3.3999999521443642491e+38 -3.3999999521443642491e+38 -3.3999999521443642491e+38 -3.3999999521443642491e+38 -3.3999999521443642491e+38 -3.3999999521443642491e+38 -3.3999999521443642491e+38 -3.3999999521443642491e+38 -3.3999999521443642491e+38 -3.3999999521443642491e+38 -3.3999999521443642491e+38 -3.3999999521443642491e+38 -3.3999999521443642491e+38 -3.3999999521443642491e+38 -3.3999999521443642491e+38 -3.3999999521443642491e+38 -3.3999999521443642491e+38 -3.3999999521443642491e+38 -3.3999999521443642491e+38 -3.3999999521443642491e+38 -3.3999999521443642491e+38 -3.3999999521443642491e+38 -3.3999999521443642491e+38 -3.3999999521443642491e+38 -3.3999999521443642491e+38 -3.3999999521443642491e+38 -3.3999999521443642491e+38 -3.3999999521443642491e+38 -3.3999999521443642491e+38 -3.3999999521443642491e+38 -3.3999999521443642491e+38 -3.3999999521443642491e+38 -3.3999999521443642491e+38 -3.3999999521443642491e+38 -3.3999999521443642491e+38 -3.3999999521443642491e+38 -3.3999999521443642491e+38 -3.3999999521443642491e+38 -3.3999999521443642491e+38 -3.3999999521443642491e+38 -3.3999999521443642491e+38 -3.3999999521443642491e+38 -3.3999999521443642491e+38 -3.3999999521443642491e+38 -3.3999999521443642491e+38 -3.3999999521443642491e+38 -3.3999999521443642491e+38 -3.3999999521443642491e+38 -3.3999999521443642491e+38 -3.3999999521443642491e+38 -3.3999999521443642491e+38 -3.3999999521443642491e+38 -3.3999999521443642491e+38 -3.3999999521443642491e+38 -3.3999999521443642491e+38 -3.3999999521443642491e+38 -3.3999999521443642491e+38 -3.3999999521443642491e+38 -3.3999999521443642491e+38 -3.3999999521443642491e+38 -3.3999999521443642491e+38 -3.3999999521443642491e+38 -3.3999999521443642491e+38 -3.3999999521443642491e+38 -3.3999999521443642491e+38 -3.3999999521443642491e+38 -3.3999999521443642491e+38 -3.3999999521443642491e+38 -3.3999999521443642491e+38 -3.3999999521443642491e+38 -3.3999999521443642491e+38 -3.3999999521443642491e+38 -3.3999999521443642491e+38 -3.3999999521443642491e+38 -3.3999999521443642491e+38 -3.3999999521443642491e+38 -3.3999999521443642491e+38 -3.3999999521443642491e+38 -3.3999999521443642491e+38 -3.3999999521443642491e+38 -3.3999999521443642491e+38 -3.3999999521443642491e+38 -3.3999999521443642491e+38 -3.3999999521443642491e+38 -3.3999999521443642491e+38 -3.3999999521443642491e+38 -3.3999999521443642491e+38 -3.3999999521443642491e+38 -3.3999999521443642491e+38 -3.3999999521443642491e+38 -3.3999999521443642491e+38 -3.3999999521443642491e+38 -3.3999999521443642491e+38 -3.3999999521443642491e+38 -3.3999999521443642491e+38 -3.3999999521443642491e+38 -3.3999999521443642491e+38 -3.3999999521443642491e+38 -3.3999999521443642491e+38 -3.3999999521443642491e+38 -3.3999999521443642491e+38 -3.3999999521443642491e+38 -3.3999999521443642491e+38 -3.3999999521443642491e+38 -3.3999999521443642491e+38 -3.3999999521443642491e+38 -3.3999999521443642491e+38 -3.3999999521443642491e+38 -3.3999999521443642491e+38 -3.3999999521443642491e+38 -3.3999999521443642491e+38 -3.3999999521443642491e+38 -3.3999999521443642491e+38 -3.3999999521443642491e+38 -3.3999999521443642491e+38 -3.3999999521443642491e+38 -3.3999999521443642491e+38 -3.3999999521443642491e+38 -3.3999999521443642491e+38 -3.3999999521443642491e+38 -3.3999999521443642491e+38 -3.3999999521443642491e+38 -3.3999999521443642491e+38 -3.3999999521443642491e+38 -3.3999999521443642491e+38 -3.3999999521443642491e+38 -3.3999999521443642491e+38 -3.3999999521443642491e+38 -3.3999999521443642491e+38 -3.3999999521443642491e+38 -3.3999999521443642491e+38 -3.3999999521443642491e+38 -3.3999999521443642491e+38 -3.3999999521443642491e+38 -3.3999999521443642491e+38 -3.3999999521443642491e+38 -3.3999999521443642491e+38 -3.3999999521443642491e+38 -3.3999999521443642491e+38 -3.3999999521443642491e+38 -3.3999999521443642491e+38 -3.3999999521443642491e+38 -3.3999999521443642491e+38 -3.3999999521443642491e+38 -3.3999999521443642491e+38 -3.3999999521443642491e+38 -3.3999999521443642491e+38 -3.3999999521443642491e+38 -3.3999999521443642491e+38 -3.3999999521443642491e+38 -3.3999999521443642491e+38 -3.3999999521443642491e+38 -3.3999999521443642491e+38 -3.3999999521443642491e+38 -3.3999999521443642491e+38 -3.3999999521443642491e+38 -3.3999999521443642491e+38 -3.3999999521443642491e+38 -3.3999999521443642491e+38 -3.3999999521443642491e+38 -3.3999999521443642491e+38 -3.3999999521443642491e+38 -3.3999999521443642491e+38 -3.3999999521443642491e+38 -3.3999999521443642491e+38 -3.3999999521443642491e+38 -3.3999999521443642491e+38 -3.3999999521443642491e+38 -3.3999999521443642491e+38 -3.3999999521443642491e+38 -3.3999999521443642491e+38 -3.3999999521443642491e+38 -3.3999999521443642491e+38 -3.3999999521443642491e+38 -3.3999999521443642491e+38 -3.3999999521443642491e+38 -3.3999999521443642491e+38 -3.3999999521443642491e+38 -3.3999999521443642491e+38 -3.3999999521443642491e+38 -3.3999999521443642491e+38 -3.3999999521443642491e+38 -3.3999999521443642491e+38 -3.3999999521443642491e+38 -3.3999999521443642491e+38 -3.3999999521443642491e+38
 -3.3999999521443642491e+38 -3.3999999521443642491e+38 -3.3999999521443642491e+38 -3.3999999521443642491e+38 -3.3999999521443642491e+38 -3.3999999521443642491e+38 -3.3999999521443642491e+38 -3.3999999521443642491e+38 -3.3999999521443642491e+38 -3.3999999521443642491e+38 -3.3999999521443642491e+38 -3.3999999521443642491e+38 -3.3999999521443642491e+38 -3.3999999521443642491e+38 -3.3999999521443642491e+38 -3.3999999521443642491e+38 -3.3999999521443642491e+38 -3.3999999521443642491e+38 -3.3999999521443642491e+38 -3.3999999521443642491e+38 -3.3999999521443642491e+38 -3.3999999521443642491e+38 -3.3999999521443642491e+38 -3.3999999521443642491e+38 -3.3999999521443642491e+38 -3.3999999521443642491e+38 -3.3999999521443642491e+38 -3.3999999521443642491e+38 -3.3999999521443642491e+38 -3.3999999521443642491e+38 -3.3999999521443642491e+38 -3.3999999521443642491e+38 -3.3999999521443642491e+38 -3.3999999521443642491e+38 -3.3999999521443642491e+38 -3.3999999521443642491e+38 -3.3999999521443642491e+38 -3.3999999521443642491e+38 -3.3999999521443642491e+38 -3.3999999521443642491e+38 -3.3999999521443642491e+38 -3.3999999521443642491e+38 -3.3999999521443642491e+38 -3.3999999521443642491e+38 -3.3999999521443642491e+38 -3.3999999521443642491e+38 -3.3999999521443642491e+38 -3.3999999521443642491e+38 -3.3999999521443642491e+38 -3.3999999521443642491e+38 -3.3999999521443642491e+38 -3.3999999521443642491e+38 -3.3999999521443642491e+38 -3.3999999521443642491e+38 -3.3999999521443642491e+38 -3.3999999521443642491e+38 -3.3999999521443642491e+38 -3.3999999521443642491e+38 -3.3999999521443642491e+38 -3.3999999521443642491e+38 -3.3999999521443642491e+38 -3.3999999521443642491e+38 -3.3999999521443642491e+38 -3.3999999521443642491e+38 -3.3999999521443642491e+38 -3.3999999521443642491e+38 -3.3999999521443642491e+38 -3.3999999521443642491e+38 -3.3999999521443642491e+38 -3.3999999521443642491e+38 -3.3999999521443642491e+38 -3.3999999521443642491e+38 -3.3999999521443642491e+38 -3.3999999521443642491e+38 -3.3999999521443642491e+38 -3.3999999521443642491e+38 -3.3999999521443642491e+38 -3.3999999521443642491e+38 -3.3999999521443642491e+38 -3.3999999521443642491e+38 -3.3999999521443642491e+38 -3.3999999521443642491e+38 -3.3999999521443642491e+38 0.55000001192092895508 0.55000001192092895508 0.55000001192092895508 0.55000001192092895508 0.53333330154418945313 0.53333330154418945313 0.53333330154418945313 0.56666666269302368164 0.56666666269302368164 0.56666666269302368164 0.56666666269302368164 0.56666666269302368164 0.61666673421859741211 0.61666673421859741211 0.65000003576278686523 0.6666666865348815918 0.68333333730697631836 0.68333333730697631836 0.68333333730697631836 0.65000003576278686523 0.65000003576278686523 0.65000003576278686523 0.65000003576278686523 0.61666673421859741211 0.60000002384185791016 0.5833333134651184082 0.5833333134651184082 0.5833333134651184082 0.5833333134651184082 0.5833333134651184082 0.60000002384185791016 -3.3999999521443642491e+38 -3.3999999521443642491e+38 -3.3999999521443642491e+38 -3.3999999521443642491e+38 -3.3999999521443642491e+38 -3.3999999521443642491e+38 -3.3999999521443642491e+38 -3.3999999521443642491e+38 -3.3999999521443642491e+38 -3.3999999521443642491e+38 0.55000001192092895508 0.55000001192092895508 0.53333336114883422852 0.53333336114883422852 0.53333336114883422852 0.53333336114883422852 0.53333336114883422852 0.53333336114883422852 0.51666665077209472656 0.53333336114883422852 0.55000001192092895508 0.51666671037673950195 0.51666671037673950195 0.50000005960464477539 0.50000005960464477539 0.50000005960464477539 0.50000005960464477539 0.51666671037673950195 0.51666671037673950195 0.51666671037673950195 0.51666671037673950195 0.50000005960464477539 -3.3999999521443642491e+38 -3.3999999521443642491e+38 0.50000005960464477539 0.48333337903022766113 0.48333337903022766113 0.48333337903022766113 0.45000001788139343262 0.43333336710929870605 0.43333336710929870605 0.4166666567325592041 0.4166666567325592041 0.4166666567325592041 -3.3999999521443642491e+38 -3.3999999521443642491e+38 0.36666664481163024902 0.38333335518836975098 0.36666670441627502441 0.36666670441627502441 0.36666670441627502441 0.34999999403953552246 0.34999999403953552246 -3.3999999521443642491e+38 -3.3999999521443642491e+38 -3.3999999521443642491e+38 -3.3999999521443642491e+38 -3.3999999521443642491e+38 -3.3999999521443642491e+38 -3.3999999521443642491e+38 -3.3999999521443642491e+38 -3.3999999521443642491e+38 -3.3999999521443642491e+38 -3.3999999521443642491e+38 -3.3999999521443642491e+38 -3.3999999521443642491e+38 -3.3999999521443642491e+38 -3.3999999521443642491e+38 -3.3999999521443642491e+38 -3.3999999521443642491e+38 -3.3999999521443642491e+38 -3.3999999521443642491e+38 -3.3999999521443642491e+38 -3.3999999521443642491e+38 -3.3999999521443642491e+38 -3.3999999521443642491e+38 -3.3999999521443642491e+38 -3.3999999521443642491e+38 -3.3999999521443642491e+38 -3.3999999521443642491e+38 -3.3999999521443642491e+38 -3.3999999521443642491e+38 -3.3999999521443642491e+38 -3.3999999521443642491e+38 -3.3999999521443642491e+38 -3.3999999521443642491e+38 -3.3999999521443642491e+38 -3.3999999521443642491e+38 -3.3999999521443642491e+38 -3.3999999521443642491e+38 -3.3999999521443642491e+38 -3.3999999521443642491e+38 -3.3999999521443642491e+38 -3.3999999521443642491e+38 -3.3999999521443642491e+38 -3.3999999521443642491e+38 -3.3999999521443642491e+38 -3.3999999521443642491e+38 -3.3999999521443642491e+38 -3.3999999521443642491e+38 -3.3999999521443642491e+38 -3.3999999521443642491e+38 -3.3999999521443642491e+38 -3.3999999521443642491e+38 -3.3999999521443642491e+38 -3.3999999521443642491e+38 -3.3999999521443642491e+38 -3.3999999521443642491e+38 -3.3999999521443642491e+38 -3.3999999521443642491e+38 -3.3999999521443642491e+38 -3.3999999521443642491e+38 -3.3999999521443642491e+38 -3.3999999521443642491e+38 -3.3999999521443642491e+38 -3.3999999521443642491e+38 -3.3999999521443642491e+38 -3.3999999521443642491e+38 -3.3999999521443642491e+38 -3.3999999521443642491e+38 -3.3999999521443642491e+38 -3.3999999521443642491e+38 -3.3999999521443642491e+38 -3.3999999521443642491e+38 -3.3999999521443642491e+38 -3.3999999521443642491e+38 -3.3999999521443642491e+38 -3.3999999521443642491e+38 -3.3999999521443642491e+38 -3.3999999521443642491e+38 -3.3999999521443642491e+38 -3.3999999521443642491e+38 -3.3999999521443642491e+38 -3.3999999521443642491e+38 -3.3999999521443642491e+38 -3.3999999521443642491e+38 -3.3999999521443642491e+38 -3.3999999521443642491e+38 -3.3999999521443642491e+38 -3.3999999521443642491e+38 -3.3999999521443642491e+38 -3.3999999521443642491e+38 -3.3999999521443642491e+38 -3.3999999521443642491e+38 -3.3999999521443642491e+38 -3.3999999521443642491e+38 -3.3999999521443642491e+38 -3.3999999521443642491e+38 -3.3999999521443642491e+38 -3.3999999521443642491e+38 -3.3999999521443642491e+38 -3.3999999521443642491e+38 -3.3999999521443642491e+38 -3.3999999521443642491e+38 -3.3999999521443642491e+38 -3.3999999521443642491e+38 -3.3999999521443642491e+38 -3.3999999521443642491e+38 -3.3999999521443642491e+38 -3.3999999521443642491e+38 -3.3999999521443642491e+38 -3.3999999521443642491e+38 -3.3999999521443642491e+38 -3.3999999521443642491e+38 -3.3999999521443642491e+38 -3.3999999521443642491e+38 -3.3999999521443642491e+38 -3.3999999521443642491e+38 -3.3999999521443642491e+38 -3.3999999521443642491e+38 -3.3999999521443642491e+38 -3.3999999521443642491e+38 -3.3999999521443642491e+38 -3.3999999521443642491e+38 -3.3999999521443642491e+38 -3.3999999521443642491e+38 -3.3999999521443642491e+38 -3.3999999521443642491e+38 -3.3999999521443642491e+38 -3.3999999521443642491e+38 -3.3999999521443642491e+38 -3.3999999521443642491e+38 -3.3999999521443642491e+38 -3.3999999521443642491e+38 -3.3999999521443642491e+38 -3.3999999521443642491e+38 -3.3999999521443642491e+38 -3.3999999521443642491e+38 -3.3999999521443642491e+38 -3.3999999521443642491e+38 -3.3999999521443642491e+38 -3.3999999521443642491e+38 -3.3999999521443642491e+38 -3.3999999521443642491e+38 -3.3999999521443642491e+38 -3.3999999521443642491e+38 -3.3999999521443642491e+38 -3.3999999521443642491e+38 -3.3999999521443642491e+38 -3.3999999521443642491e+38 -3.3999999521443642491e+38 -3.3999999521443642491e+38 -3.3999999521443642491e+38 -3.3999999521443642491e+38 -3.3999999521443642491e+38 -3.3999999521443642491e+38 -3.3999999521443642491e+38 -3.3999999521443642491e+38 -3.3999999521443642491e+38 -3.3999999521443642491e+38 -3.3999999521443642491e+38 -3.3999999521443642491e+38 -3.3999999521443642491e+38 -3.3999999521443642491e+38 -3.3999999521443642491e+38 -3.3999999521443642491e+38 -3.3999999521443642491e+38 -3.3999999521443642491e+38 -3.3999999521443642491e+38 -3.3999999521443642491e+38 -3.3999999521443642491e+38 -3.3999999521443642491e+38 -3.3999999521443642491e+38 -3.3999999521443642491e+38 -3.3999999521443642491e+38 -3.3999999521443642491e+38 -3.3999999521443642491e+38 -3.3999999521443642491e+38 -3.3999999521443642491e+38 -3.3999999521443642491e+38 -3.3999999521443642491e+38 -3.3999999521443642491e+38 -3.3999999521443642491e+38 -3.3999999521443642491e+38 -3.3999999521443642491e+38 -3.3999999521443642491e+38 -3.3999999521443642491e+38 -3.3999999521443642491e+38 -3.3999999521443642491e+38 -3.3999999521443642491e+38 -3.3999999521443642491e+38 -3.3999999521443642491e+38 -3.3999999521443642491e+38 -3.3999999521443642491e+38 -3.3999999521443642491e+38 -3.3999999521443642491e+38 -3.3999999521443642491e+38 -3.3999999521443642491e+38 -3.3999999521443642491e+38 -3.3999999521443642491e+38 -3.3999999521443642491e+38 -3.3999999521443642491e+38 -3.3999999521443642491e+38 -3.3999999521443642491e+38 -3.3999999521443642491e+38 -3.3999999521443642491e+38 -3.3999999521443642491e+38 -3.3999999521443642491e+38 -3.3999999521443642491e+38 -3.3999999521443642491e+38 -3.3999999521443642491e+38 -3.3999999521443642491e+38 -3.3999999521443642491e+38 -3.3999999521443642491e+38 -3.3999999521443642491e+38 -3.3999999521443642491e+38 -3.3999999521443642491e+38 -3.3999999521443642491e+38 -3.3999999521443642491e+38 -3.3999999521443642491e+38 -3.3999999521443642491e+38 -3.3999999521443642491e+38 -3.3999999521443642491e+38 -3.3999999521443642491e+38 -3.3999999521443642491e+38 -3.3999999521443642491e+38 -3.3999999521443642491e+38 -3.3999999521443642491e+38 -3.3999999521443642491e+38 -3.3999999521443642491e+38 -3.3999999521443642491e+38 -3.3999999521443642491e+38 -3.3999999521443642491e+38 -3.3999999521443642491e+38 -3.3999999521443642491e+38 -3.3999999521443642491e+38 -3.3999999521443642491e+38 -3.3999999521443642491e+38 -3.3999999521443642491e+38 -3.3999999521443642491e+38 -3.3999999521443642491e+38 -3.3999999521443642491e+38 -3.3999999521443642491e+38 -3.3999999521443642491e+38 -3.3999999521443642491e+38 -3.3999999521443642491e+38 -3.3999999521443642491e+38 -3.3999999521443642491e+38 -3.3999999521443642491e+38 -3.3999999521443642491e+38 -3.3999999521443642491e+38 -3.3999999521443642491e+38 -3.3999999521443642491e+38 -3.3999999521443642491e+38 -3.3999999521443642491e+38 -3.3999999521443642491e+38 -3.3999999521443642491e+38 -3.3999999521443642491e+38 -3.3999999521443642491e+38 -3.3999999521443642491e+38 -3.3999999521443642491e+38 -3.3999999521443642491e+38 -3.3999999521443642491e+38 -3.3999999521443642491e+38 -3.3999999521443642491e+38 -3.3999999521443642491e+38 -3.3999999521443642491e+38 -3.3999999521443642491e+38 -3.3999999521443642491e+38 -3.3999999521443642491e+38 -3.3999999521443642491e+38 -3.3999999521443642491e+38 -3.3999999521443642491e+38 -3.3999999521443642491e+38 -3.3999999521443642491e+38 -3.3999999521443642491e+38 -3.3999999521443642491e+38 -3.3999999521443642491e+38 -3.3999999521443642491e+38 -3.3999999521443642491e+38 -3.3999999521443642491e+38 -3.3999999521443642491e+38 -3.3999999521443642491e+38 -3.3999999521443642491e+38 -3.3999999521443642491e+38 -3.3999999521443642491e+38 -3.3999999521443642491e+38 -3.3999999521443642491e+38 -3.3999999521443642491e+38 -3.3999999521443642491e+38 -3.3999999521443642491e+38 -3.3999999521443642491e+38 -3.3999999521443642491e+38 -3.3999999521443642491e+38 -3.3999999521443642491e+38 -3.3999999521443642491e+38 -3.3999999521443642491e+38 -3.3999999521443642491e+38 -3.3999999521443642491e+38 -3.3999999521443642491e+38 -3.3999999521443642491e+38 -3.3999999521443642491e+38 -3.3999999521443642491e+38 -3.3999999521443642491e+38 -3.3999999521443642491e+38 -3.3999999521443642491e+38 -3.3999999521443642491e+38 -3.3999999521443642491e+38 -3.3999999521443642491e+38 -3.3999999521443642491e+38 -3.3999999521443642491e+38 -3.3999999521443642491e+38 -3.3999999521443642491e+38 -3.3999999521443642491e+38 -3.3999999521443642491e+38 -3.3999999521443642491e+38 -3.3999999521443642491e+38 -3.3999999521443642491e+38 -3.3999999521443642491e+38 -3.3999999521443642491e+38 -3.3999999521443642491e+38 -3.3999999521443642491e+38 -3.3999999521443642491e+38 -3.3999999521443642491e+38 -3.3999999521443642491e+38 -3.3999999521443642491e+38 -3.3999999521443642491e+38 -3.3999999521443642491e+38 -3.3999999521443642491e+38 -3.3999999521443642491e+38 -3.3999999521443642491e+38 -3.3999999521443642491e+38 -3.3999999521443642491e+38 -3.3999999521443642491e+38 -3.3999999521443642491e+38 -3.3999999521443642491e+38 -3.3999999521443642491e+38 -3.3999999521443642491e+38
 -3.3999999521443642491e+38 -3.3999999521443642491e+38 -3.3999999521443642491e+38 -3.3999999521443642491e+38 -3.3999999521443642491e+38 -3.3999999521443642491e+38 -3.3999999521443642491e+38 -3.3999999521443642491e+38 -3.3999999521443642491e+38 -3.3999999521443642491e+38 -3.3999999521443642491e+38 -3.3999999521443642491e+38 -3.3999999521443642491e+38 -3.3999999521443642491e+38 -3.3999999521443642491e+38 -3.3999999521443642491e+38 -3.3999999521443642491e+38 -3.3999999521443642491e+38 -3.3999999521443642491e+38 -3.3999999521443642491e+38 -3.3999999521443642491e+38 -3.3999999521443642491e+38 -3.3999999521443642491e+38 -3.3999999521443642491e+38 -3.3999999521443642491e+38 -3.3999999521443642491e+38 -3.3999999521443642491e+38 -3.3999999521443642491e+38 -3.3999999521443642491e+38 -3.3999999521443642491e+38 -3.3999999521443642491e+38 -3.3999999521443642491e+38 -3.3999999521443642491e+38 -3.3999999521443642491e+38 -3.3999999521443642491e+38 -3.3999999521443642491e+38 -3.3999999521443642491e+38 -3.3999999521443642491e+38 -3.3999999521443642491e+38 -3.3999999521443642491e+38 -3.3999999521443642491e+38 -3.3999999521443642491e+38 -3.3999999521443642491e+38 -3.3999999521443642491e+38 -3.3999999521443642491e+38 -3.3999999521443642491e+38 -3.3999999521443642491e+38 -3.3999999521443642491e+38 -3.3999999521443642491e+38 -3.3999999521443642491e+38 -3.3999999521443642491e+38 -3.3999999521443642491e+38 -3.3999999521443642491e+38 -3.3999999521443642491e+38 -3.3999999521443642491e+38 -3.3999999521443642491e+38 -3.3999999521443642491e+38 -3.3999999521443642491e+38 -3.3999999521443642491e+38 -3.3999999521443642491e+38 -3.3999999521443642491e+38 -3.3999999521443642491e+38 -3.3999999521443642491e+38 -3.3999999521443642491e+38 -3.3999999521443642491e+38 -3.3999999521443642491e+38 -3.3999999521443642491e+38 -3.3999999521443642491e+38 -3.3999999521443642491e+38 -3.3999999521443642491e+38 -3.3999999521443642491e+38 -3.3999999521443642491e+38 -3.3999999521443642491e+38 -3.3999999521443642491e+38 -3.3999999521443642491e+38 -3.3999999521443642491e+38 -3.3999999521443642491e+38 -3.3999999521443642491e+38 -3.3999999521443642491e+38 -3.3999999521443642491e+38 -3.3999999521443642491e+38 -3.3999999521443642491e+38 -3.3999999521443642491e+38 0.56666666269302368164 0.56666666269302368164 0.56666666269302368164 0.56666666269302368164 0.54999995231628417969 0.54999995231628417969 0.54999995231628417969 0.56666666269302368164 0.58333337306976318359 0.58333337306976318359 0.60000002384185791016 0.60000002384185791016 0.58333337306976318359 0.63333338499069213867 0.65000003576278686523 0.6666666865348815918 0.69999998807907104492 0.69999998807907104492 0.68333333730697631836 0.68333333730697631836 0.68333333730697631836 0.68333333730697631836 0.68333333730697631836 0.6666666865348815918 0.65000003576278686523 0.60000002384185791016 0.60000002384185791016 0.60000002384185791016 0.58333337306976318359 0.58333337306976318359 0.56666672229766845703 0.60000008344650268555 0.60000008344650268555 0.60000008344650268555 0.58333337306976318359 -3.3999999521443642491e+38 -3.3999999521443642491e+38 -3.3999999521443642491e+38 -3.3999999521443642491e+38 0.56666672229766845703 0.58333337306976318359 0.58333337306976318359 0.55000001192092895508 0.55000001192092895508 0.55000001192092895508 0.55000001192092895508 0.56666672229766845703 0.56666672229766845703 0.56666672229766845703 0.56666672229766845703 0.55000001192092895508 0.55000001192092895508 0.55000001192092895508 0.53333336114883422852 0.55000001192092895508 0.55000001192092895508 0.51666671037673950195 0.50000005960464477539 0.50000005960464477539 0.53333336114883422852 0.53333336114883422852 0.51666671037673950195 0.50000005960464477539 0.50000005960464477539 0.50000005960464477539 0.48333337903022766113 0.48333337903022766113 0.48333337903022766113 0.48333337903022766113 0.48333337903022766113 0.46666672825813293457 0.45000004768371582031 0.43333336710929870605 0.43333336710929870605 0.43333336710929870605 0.41666671633720397949 0.41666671633720397949 0.40000000596046447754 0.38333335518836975098 0.36666670441627502441 0.36666670441627502441 0.36666670441627502441 0.36666670441627502441 0.36666670441627502441 -3.3999999521443642491e+38 -3.3999999521443642491e+38 -3.3999999521443642491e+38 -3.3999999521443642491e+38 -3.3999999521443642491e+38 -3.3999999521443642491e+38 -3.3999999521443642491e+38 -3.3999999521443642491e+38 -3.3999999521443642491e+38 -3.3999999521443642491e+38 -3.3999999521443642491e+38 -3.3999999521443642491e+38 -3.3999999521443642491e+38 -3.3999999521443642491e+38 -3.3999999521443642491e+38 -3.3999999521443642491e+38 -3.3999999521443642491e+38 -3.3999999521443642491e+38 -3.3999999521443642491e+38 -3.3999999521443642491e+38 -3.3999999521443642491e+38 -3.3999999521443642491e+38 -3.3999999521443642491e+38 -3.3999999521443642491e+38 -3.3999999521443642491e+38 -3.3999999521443642491e+38 -3.3999999521443642491e+38 -3.3999999521443642491e+38 -3.3999999521443642491e+38 -3.3999999521443642491e+38 -3.3999999521443642491e+38 -3.3999999521443642491e+38 -3.3999999521443642491e+38 -3.3999999521443642491e+38 -3.3999999521443642491e+38 -3.3999999521443642491e+38 -3.3999999521443642491e+38 -3.3999999521443642491e+38 -3.3999999521443642491e+38 -3.3999999521443642491e+38 -3.3999999521443642491e+38 -3.3999999521443642491e+38 -3.3999999521443642491e+38 -3.3999999521443642491e+38 -3.3999999521443642491e+38 -3.3999999521443642491e+38 -3.3999999521443642491e+38 -3.3999999521443642491e+38 -3.3999999521443642491e+38 -3.3999999521443642491e+38 -3.3999999521443642491e+38 -3.3999999521443642491e+38 -3.3999999521443642491e+38 -3.3999999521443642491e+38 -3.3999999521443642491e+38 -3.3999999521443642491e+38 -3.3999999521443642491e+38 -3.3999999521443642491e+38 -3.3999999521443642491e+38 -3.3999999521443642491e+38 -3.3999999521443642491e+38 -3.3999999521443642491e+38 -3.3999999521443642491e+38 -3.3999999521443642491e+38 -3.3999999521443642491e+38 -3.3999999521443642491e+38 -3.3999999521443642491e+38 -3.3999999521443642491e+38 -3.3999999521443642491e+38 -3.3999999521443642491e+38 -3.3999999521443642491e+38 -3.3999999521443642491e+38 -3.3999999521443642491e+38 -3.3999999521443642491e+38 -3.3999999521443642491e+38 -3.3999999521443642491e+38 -3.3999999521443642491e+38 -3.3999999521443642491e+38 -3.3999999521443642491e+38 -3.3999999521443642491e+38 -3.3999999521443642491e+38 -3.3999999521443642491e+38 -3.3999999521443642491e+38 -3.3999999521443642491e+38 -3.3999999521443642491e+38 -3.3999999521443642491e+38 -3.3999999521443642491e+38 -3.3999999521443642491e+38 -3.3999999521443642491e+38 -3.3999999521443642491e+38 -3.3999999521443642491e+38 -3.3999999521443642491e+38 -3.3999999521443642491e+38 -3.3999999521443642491e+38 -3.3999999521443642491e+38 -3.3999999521443642491e+38 -3.3999999521443642491e+38 -3.3999999521443642491e+38 -3.3999999521443642491e+38 -3.3999999521443642491e+38 -3.3999999521443642491e+38 -3.3999999521443642491e+38 -3.3999999521443642491e+38 -3.3999999521443642491e+38 -3.3999999521443642491e+38 -3.3999999521443642491e+38 -3.3999999521443642491e+38 -3.3999999521443642491e+38 -3.3999999521443642491e+38 -3.3999999521443642491e+38 -3.3999999521443642491e+38 -3.3999999521443642491e+38 -3.3999999521443642491e+38 -3.3999999521443642491e+38 -3.3999999521443642491e+38 -3.3999999521443642491e+38 -3.3999999521443642491e+38 -3.3999999521443642491e+38 -3.3999999521443642491e+38 -3.3999999521443642491e+38 -3.3999999521443642491e+38 -3.3999999521443642491e+38 -3.3999999521443642491e+38 -3.3999999521443642491e+38 -3.3999999521443642491e+38 -3.3999999521443642491e+38 -3.3999999521443642491e+38 -3.3999999521443642491e+38 -3.3999999521443642491e+38 -3.3999999521443642491e+38 -3.3999999521443642491e+38 -3.3999999521443642491e+38 -3.3999999521443642491e+38 -3.3999999521443642491e+38 -3.3999999521443642491e+38 -3.3999999521443642491e+38 -3.3999999521443642491e+38 -3.3999999521443642491e+38 -3.3999999521443642491e+38 -3.3999999521443642491e+38 -3.3999999521443642491e+38 -3.3999999521443642491e+38 -3.3999999521443642491e+38 -3.3999999521443642491e+38 -3.3999999521443642491e+38 -3.3999999521443642491e+38 -3.3999999521443642491e+38 -3.3999999521443642491e+38 -3.3999999521443642491e+38 -3.3999999521443642491e+38 -3.3999999521443642491e+38 -3.3999999521443642491e+38 -3.3999999521443642491e+38 -3.3999999521443642491e+38 -3.3999999521443642491e+38 -3.3999999521443642491e+38 -3.3999999521443642491e+38 -3.3999999521443642491e+38 -3.3999999521443642491e+38 -3.3999999521443642491e+38 -3.3999999521443642491e+38 -3.3999999521443642491e+38 -3.3999999521443642491e+38 -3.3999999521443642491e+38 -3.3999999521443642491e+38 -3.3999999521443642491e+38 -3.3999999521443642491e+38 -3.3999999521443642491e+38 -3.3999999521443642491e+38 -3.3999999521443642491e+38 -3.3999999521443642491e+38 -3.3999999521443642491e+38 -3.3999999521443642491e+38 -3.3999999521443642491e+38 -3.3999999521443642491e+38 -3.3999999521443642491e+38 -3.3999999521443642491e+38 -3.3999999521443642491e+38 -3.3999999521443642491e+38 -3.3999999521443642491e+38 -3.3999999521443642491e+38 -3.3999999521443642491e+38 -3.3999999521443642491e+38 -3.3999999521443642491e+38 -3.3999999521443642491e+38 -3.3999999521443642491e+38 -3.3999999521443642491e+38 -3.3999999521443642491e+38 -3.3999999521443642491e+38 -3.3999999521443642491e+38 -3.3999999521443642491e+38 -3.3999999521443642491e+38 -3.3999999521443642491e+38 -3.3999999521443642491e+38 -3.3999999521443642491e+38 -3.3999999521443642491e+38 -3.3999999521443642491e+38 -3.3999999521443642491e+38 -3.3999999521443642491e+38 -3.3999999521443642491e+38 -3.3999999521443642491e+38 -3.3999999521443642491e+38 -3.3999999521443642491e+38 -3.3999999521443642491e+38 -3.3999999521443642491e+38 -3.3999999521443642491e+38 -3.3999999521443642491e+38 -3.3999999521443642491e+38 -3.3999999521443642491e+38 -3.3999999521443642491e+38 -3.3999999521443642491e+38 -3.3999999521443642491e+38 -3.3999999521443642491e+38 -3.3999999521443642491e+38 -3.3999999521443642491e+38 -3.3999999521443642491e+38 -3.3999999521443642491e+38 -3.3999999521443642491e+38 -3.3999999521443642491e+38 -3.3999999521443642491e+38 -3.3999999521443642491e+38 -3.3999999521443642491e+38 -3.3999999521443642491e+38 -3.3999999521443642491e+38 -3.3999999521443642491e+38 -3.3999999521443642491e+38 -3.3999999521443642491e+38 -3.3999999521443642491e+38 -3.3999999521443642491e+38 -3.3999999521443642491e+38 -3.3999999521443642491e+38 -3.3999999521443642491e+38 -3.3999999521443642491e+38 -3.3999999521443642491e+38 -3.3999999521443642491e+38 -3.3999999521443642491e+38 -3.3999999521443642491e+38 -3.3999999521443642491e+38 -3.3999999521443642491e+38 -3.3999999521443642491e+38 -3.3999999521443642491e+38 -3.3999999521443642491e+38 -3.3999999521443642491e+38 -3.3999999521443642491e+38 -3.3999999521443642491e+38 -3.3999999521443642491e+38 -3.3999999521443642491e+38 -3.3999999521443642491e+38 -3.3999999521443642491e+38 -3.3999999521443642491e+38 -3.3999999521443642491e+38 -3.3999999521443642491e+38 -3.3999999521443642491e+38 -3.3999999521443642491e+38 -3.3999999521443642491e+38 -3.3999999521443642491e+38 -3.3999999521443642491e+38 -3.3999999521443642491e+38 -3.3999999521443642491e+38 -3.3999999521443642491e+38 -3.3999999521443642491e+38 -3.3999999521443642491e+38 -3.3999999521443642491e+38 -3.3999999521443642491e+38 -3.3999999521443642491e+38 -3.3999999521443642491e+38 -3.3999999521443642491e+38 -3.3999999521443642491e+38 -3.3999999521443642491e+38 -3.3999999521443642491e+38 -3.3999999521443642491e+38 -3.3999999521443642491e+38 -3.3999999521443642491e+38 -3.3999999521443642491e+38 -3.3999999521443642491e+38 -3.3999999521443642491e+38 -3.3999999521443642491e+38 -3.3999999521443642491e+38 -3.3999999521443642491e+38 -3.3999999521443642491e+38 -3.3999999521443642491e+38 -3.3999999521443642491e+38 -3.3999999521443642491e+38 -3.3999999521443642491e+38 -3.3999999521443642491e+38 -3.3999999521443642491e+38 -3.3999999521443642491e+38 -3.3999999521443642491e+38 -3.3999999521443642491e+38 -3.3999999521443642491e+38 -3.3999999521443642491e+38 -3.3999999521443642491e+38 -3.3999999521443642491e+38 -3.3999999521443642491e+38 -3.3999999521443642491e+38 -3.3999999521443642491e+38 -3.3999999521443642491e+38 -3.3999999521443642491e+38 -3.3999999521443642491e+38 -3.3999999521443642491e+38 -3.3999999521443642491e+38 -3.3999999521443642491e+38 -3.3999999521443642491e+38 -3.3999999521443642491e+38 -3.3999999521443642491e+38 -3.3999999521443642491e+38 -3.3999999521443642491e+38 -3.3999999521443642491e+38 -3.3999999521443642491e+38 -3.3999999521443642491e+38 -3.3999999521443642491e+38 -3.3999999521443642491e+38 -3.3999999521443642491e+38 -3.3999999521443642491e+38 -3.3999999521443642491e+38 -3.3999999521443642491e+38 -3.3999999521443642491e+38 -3.3999999521443642491e+38 -3.3999999521443642491e+38 -3.3999999521443642491e+38 -3.3999999521443642491e+38 -3.3999999521443642491e+38 -3.3999999521443642491e+38 -3.3999999521443642491e+38 -3.3999999521443642491e+38 -3.3999999521443642491e+38 -3.3999999521443642491e+38 -3.3999999521443642491e+38 -3.3999999521443642491e+38 -3.3999999521443642491e+38 -3.3999999521443642491e+38 -3.3999999521443642491e+38 -3.3999999521443642491e+38 -3.3999999521443642491e+38 -3.3999999521443642491e+38
 -3.3999999521443642491e+38 -3.3999999521443642491e+38 -3.3999999521443642491e+38 -3.3999999521443642491e+38 -3.3999999521443642491e+38 -3.3999999521443642491e+38 -3.3999999521443642491e+38 -3.3999999521443642491e+38 -3.3999999521443642491e+38 -3.3999999521443642491e+38 -3.3999999521443642491e+38 -3.3999999521443642491e+38 -3.3999999521443642491e+38 -3.3999999521443642491e+38 -3.3999999521443642491e+38 -3.3999999521443642491e+38 -3.3999999521443642491e+38 -3.3999999521443642491e+38 -3.3999999521443642491e+38 -3.3999999521443642491e+38 -3.3999999521443642491e+38 -3.3999999521443642491e+38 -3.3999999521443642491e+38 -3.3999999521443642491e+38 -3.3999999521443642491e+38 -3.3999999521443642491e+38 -3.3999999521443642491e+38 -3.3999999521443642491e+38 -3.3999999521443642491e+38 -3.3999999521443642491e+38 -3.3999999521443642491e+38 -3.3999999521443642491e+38 -3.3999999521443642491e+38 -3.3999999521443642491e+38 -3.3999999521443642491e+38 -3.3999999521443642491e+38 -3.3999999521443642491e+38 -3.3999999521443642491e+38 -3.3999999521443642491e+38 -3.3999999521443642491e+38 -3.3999999521443642491e+38 -3.3999999521443642491e+38 -3.3999999521443642491e+38 -3.3999999521443642491e+38 -3.3999999521443642491e+38 -3.3999999521443642491e+38 -3.3999999521443642491e+38 -3.3999999521443642491e+38 -3.3999999521443642491e+38 -3.3999999521443642491e+38 -3.3999999521443642491e+38 -3.3999999521443642491e+38 -3.3999999521443642491e+38 -3.3999999521443642491e+38 -3.3999999521443642491e+38 -3.3999999521443642491e+38 -3.3999999521443642491e+38 -3.3999999521443642491e+38 -3.3999999521443642491e+38 -3.3999999521443642491e+38 -3.3999999521443642491e+38 -3.3999999521443642491e+38 -3.3999999521443642491e+38 -3.3999999521443642491e+38 -3.3999999521443642491e+38 -3.3999999521443642491e+38 -3.3999999521443642491e+38 -3.3999999521443642491e+38 -3.3999999521443642491e+38 -3.3999999521443642491e+38 -3.3999999521443642491e+38 -3.3999999521443642491e+38 -3.3999999521443642491e+38 -3.3999999521443642491e+38 -3.3999999521443642491e+38 -3.3999999521443642491e+38 -3.3999999521443642491e+38 -3.3999999521443642491e+38 -3.3999999521443642491e+38 -3.3999999521443642491e+38 -3.3999999521443642491e+38 -3.3999999521443642491e+38 -3.3999999521443642491e+38 -3.3999999521443642491e+38 0.56666666269302368164 0.56666666269302368164 0.56666666269302368164 0.56666666269302368164 0.54999995231628417969 0.54999995231628417969 0.54999995231628417969 0.58333337306976318359 0.58333337306976318359 0.60000002384185791016 0.60000002384185791016 0.63333338499069213867 0.65000003576278686523 0.6666666865348815918 0.71666669845581054688 0.73333334922790527344 0.73333334922790527344 0.73333334922790527344 0.71666663885116577148 0.71666663885116577148 0.71666663885116577148 0.73333334922790527344 0.68333333730697631836 0.6666666865348815918 0.65000003576278686523 0.65000003576278686523 0.61666673421859741211 0.65000003576278686523 0.60000008344650268555 0.58333343267440795898 0.58333343267440795898 0.60000008344650268555 0.58333343267440795898 0.60000008344650268555 0.60000008344650268555 0.60000008344650268555 0.60000008344650268555 0.60000008344650268555 0.58333337306976318359 0.56666672229766845703 0.58333337306976318359 0.58333337306976318359 0.56666672229766845703 0.56666672229766845703 0.56666672229766845703 0.56666672229766845703 0.56666672229766845703 0.56666672229766845703 0.56666672229766845703 0.58333337306976318359 0.56666666269302368164 0.55000001192092895508 0.55000001192092895508 0.55000001192092895508 0.55000001192092895508 0.55000001192092895508 0.55000001192092895508 0.53333336114883422852 0.55000001192092895508 0.55000001192092895508 0.55000001192092895508 0.55000001192092895508 0.53333336114883422852 0.53333336114883422852 0.51666671037673950195 0.51666671037673950195 0.48333337903022766113 0.48333337903022766113 0.48333337903022766113 0.46666672825813293457 0.45000004768371582031 0.45000004768371582031 0.43333336710929870605 0.43333336710929870605 0.41666671633720397949 0.41666671633720397949 0.41666671633720397949 0.41666671633720397949 0.41666671633720397949 0.40000006556510925293 0.36666670441627502441 0.36666670441627502441 0.36666670441627502441 0.36666670441627502441 0.36666664481163024902 0.36666664481163024902 -3.3999999521443642491e+38 -3.3999999521443642491e+38 -3.3999999521443642491e+38 -3.3999999521443642491e+38 -3.3999999521443642491e+38 -3.3999999521443642491e+38 -3.3999999521443642491e+38 -3.3999999521443642491e+38 -3.3999999521443642491e+38 -3.3999999521443642491e+38 -3.3999999521443642491e+38 -3.3999999521443642491e+38 -3.3999999521443642491e+38 -3.3999999521443642491e+38 -3.3999999521443642491e+38 -3.3999999521443642491e+38 -3.3999999521443642491e+38 -3.3999999521443642491e+38 -3.3999999521443642491e+38 -3.3999999521443642491e+38 -3.3999999521443642491e+38 -3.3999999521443642491e+38 -3.3999999521443642491e+38 -3.3999999521443642491e+38 -3.3999999521443642491e+38 -3.3999999521443642491e+38 -3.3999999521443642491e+38 -3.3999999521443642491e+38 -3.3999999521443642491e+38 -3.3999999521443642491e+38 -3.3999999521443642491e+38 -3.3999999521443642491e+38 -3.3999999521443642491e+38 -3.3999999521443642491e+38 -3.3999999521443642491e+38 -3.3999999521443642491e+38 -3.3999999521443642491e+38 -3.3999999521443642491e+38 -3.3999999521443642491e+38 -3.3999999521443642491e+38 -3.3999999521443642491e+38 -3.3999999521443642491e+38 -3.3999999521443642491e+38 -3.3999999521443642491e+38 -3.3999999521443642491e+38 -3.3999999521443642491e+38 -3.3999999521443642491e+38 -3.3999999521443642491e+38 -3.3999999521443642491e+38 -3.3999999521443642491e+38 -3.3999999521443642491e+38 -3.3999999521443642491e+38 -3.3999999521443642491e+38 -3.3999999521443642491e+38 -3.3999999521443642491e+38 -3.3999999521443642491e+38 -3.3999999521443642491e+38 -3.3999999521443642491e+38 -3.3999999521443642491e+38 -3.3999999521443642491e+38 -3.3999999521443642491e+38 -3.3999999521443642491e+38 -3.3999999521443642491e+38 -3.3999999521443642491e+38 -3.3999999521443642491e+38 -3.3999999521443642491e+38 -3.3999999521443642491e+38 -3.3999999521443642491e+38 -3.3999999521443642491e+38 -3.3999999521443642491e+38 -3.3999999521443642491e+38 -3.3999999521443642491e+38 -3.3999999521443642491e+38 -3.3999999521443642491e+38 -3.3999999521443642491e+38 -3.3999999521443642491e+38 -3.3999999521443642491e+38 -3.3999999521443642491e+38 -3.3999999521443642491e+38 -3.3999999521443642491e+38 -3.3999999521443642491e+38 -3.3999999521443642491e+38 -3.3999999521443642491e+38 -3.3999999521443642491e+38 -3.3999999521443642491e+38 -3.3999999521443642491e+38 -3.3999999521443642491e+38 -3.3999999521443642491e+38 -3.3999999521443642491e+38 -3.3999999521443642491e+38 -3.3999999521443642491e+38 -3.3999999521443642491e+38 -3.3999999521443642491e+38 -3.3999999521443642491e+38 -3.3999999521443642491e+38 -3.3999999521443642491e+38 -3.3999999521443642491e+38 -3.3999999521443642491e+38 -3.3999999521443642491e+38 -3.3999999521443642491e+38 -3.3999999521443642491e+38 -3.3999999521443642491e+38 -3.3999999521443642491e+38 -3.3999999521443642491e+38 -3.3999999521443642491e+38 -3.3999999521443642491e+38 -3.3999999521443642491e+38 -3.3999999521443642491e+38 -3.3999999521443642491e+38 -3.3999999521443642491e+38 -3.3999999521443642491e+38 -3.3999999521443642491e+38 -3.3999999521443642491e+38 -3.3999999521443642491e+38 -3.3999999521443642491e+38 -3.3999999521443642491e+38 -3.3999999521443642491e+38 -3.3999999521443642491e+38 -3.3999999521443642491e+38 -3.3999999521443642491e+38 -3.3999999521443642491e+38 -3.3999999521443642491e+38 -3.3999999521443642491e+38 -3.3999999521443642491e+38 -3.3999999521443642491e+38 -3.3999999521443642491e+38 -3.3999999521443642491e+38 -3.3999999521443642491e+38 -3.3999999521443642491e+38 -3.3999999521443642491e+38 -3.3999999521443642491e+38 -3.3999999521443642491e+38 -3.3999999521443642491e+38 -3.3999999521443642491e+38 -3.3999999521443642491e+38 -3.3999999521443642491e+38 -3.3999999521443642491e+38 -3.3999999521443642491e+38 -3.3999999521443642491e+38 -3.3999999521443642491e+38 -3.3999999521443642491e+38 -3.3999999521443642491e+38 -3.3999999521443642491e+38 -3.3999999521443642491e+38 -3.3999999521443642491e+38 -3.3999999521443642491e+38 -3.3999999521443642491e+38 -3.3999999521443642491e+38 -3.3999999521443642491e+38 -3.3999999521443642491e+38 -3.3999999521443642491e+38 -3.3999999521443642491e+38 -3.3999999521443642491e+38 -3.3999999521443642491e+38 -3.3999999521443642491e+38 -3.3999999521443642491e+38 -3.3999999521443642491e+38 -3.3999999521443642491e+38 -3.3999999521443642491e+38 -3.3999999521443642491e+38 -3.3999999521443642491e+38 -3.3999999521443642491e+38 -3.3999999521443642491e+38 -3.3999999521443642491e+38 -3.3999999521443642491e+38 -3.3999999521443642491e+38 -3.3999999521443642491e+38 -3.3999999521443642491e+38 -3.3999999521443642491e+38 -3.3999999521443642491e+38 -3.3999999521443642491e+38 -3.3999999521443642491e+38 -3.3999999521443642491e+38 -3.3999999521443642491e+38 -3.3999999521443642491e+38 -3.3999999521443642491e+38 -3.3999999521443642491e+38 -3.3999999521443642491e+38 -3.3999999521443642491e+38 -3.3999999521443642491e+38 -3.3999999521443642491e+38 -3.3999999521443642491e+38 -3.3999999521443642491e+38 -3.3999999521443642491e+38 -3.3999999521443642491e+38 -3.3999999521443642491e+38 -3.3999999521443642491e+38 -3.3999999521443642491e+38 -3.3999999521443642491e+38 -3.3999999521443642491e+38 -3.3999999521443642491e+38 -3.3999999521443642491e+38 -3.3999999521443642491e+38 -3.3999999521443642491e+38 -3.3999999521443642491e+38 -3.3999999521443642491e+38 -3.3999999521443642491e+38 -3.3999999521443642491e+38 -3.3999999521443642491e+38 -3.3999999521443642491e+38 -3.3999999521443642491e+38 -3.3999999521443642491e+38 -3.3999999521443642491e+38 -3.3999999521443642491e+38 -3.3999999521443642491e+38 -3.3999999521443642491e+38 -3.3999999521443642491e+38 -3.3999999521443642491e+38 -3.3999999521443642491e+38 -3.3999999521443642491e+38 -3.3999999521443642491e+38 -3.3999999521443642491e+38 -3.3999999521443642491e+38 -3.3999999521443642491e+38 -3.3999999521443642491e+38 -3.3999999521443642491e+38 -3.3999999521443642491e+38 -3.3999999521443642491e+38 -3.3999999521443642491e+38 -3.3999999521443642491e+38 -3.3999999521443642491e+38 -3.3999999521443642491e+38 -3.3999999521443642491e+38 -3.3999999521443642491e+38 -3.3999999521443642491e+38 -3.3999999521443642491e+38 -3.3999999521443642491e+38 -3.3999999521443642491e+38 -3.3999999521443642491e+38 -3.3999999521443642491e+38 -3.3999999521443642491e+38 -3.3999999521443642491e+38 -3.3999999521443642491e+38 -3.3999999521443642491e+38 -3.3999999521443642491e+38 -3.3999999521443642491e+38 -3.3999999521443642491e+38 -3.3999999521443642491e+38 -3.3999999521443642491e+38 -3.3999999521443642491e+38 -3.3999999521443642491e+38 -3.3999999521443642491e+38 -3.3999999521443642491e+38 -3.3999999521443642491e+38 -3.3999999521443642491e+38 -3.3999999521443642491e+38 -3.3999999521443642491e+38 -3.3999999521443642491e+38 -3.3999999521443642491e+38 -3.3999999521443642491e+38 -3.3999999521443642491e+38 -3.3999999521443642491e+38 -3.3999999521443642491e+38 -3.3999999521443642491e+38 -3.3999999521443642491e+38 -3.3999999521443642491e+38 -3.3999999521443642491e+38 -3.3999999521443642491e+38 -3.3999999521443642491e+38 -3.3999999521443642491e+38 -3.3999999521443642491e+38 -3.3999999521443642491e+38 -3.3999999521443642491e+38 -3.3999999521443642491e+38 -3.3999999521443642491e+38 -3.3999999521443642491e+38 -3.3999999521443642491e+38 -3.3999999521443642491e+38 -3.3999999521443642491e+38 -3.3999999521443642491e+38 -3.3999999521443642491e+38 -3.3999999521443642491e+38 -3.3999999521443642491e+38 -3.3999999521443642491e+38 -3.3999999521443642491e+38 -3.3999999521443642491e+38 -3.3999999521443642491e+38 -3.3999999521443642491e+38 -3.3999999521443642491e+38 -3.3999999521443642491e+38 -3.3999999521443642491e+38 -3.3999999521443642491e+38 -3.3999999521443642491e+38 -3.3999999521443642491e+38 -3.3999999521443642491e+38 -3.3999999521443642491e+38 -3.3999999521443642491e+38 -3.3999999521443642491e+38 -3.3999999521443642491e+38 -3.3999999521443642491e+38 -3.3999999521443642491e+38 -3.3999999521443642491e+38 -3.3999999521443642491e+38 -3.3999999521443642491e+38 -3.3999999521443642491e+38 -3.3999999521443642491e+38 -3.3999999521443642491e+38 -3.3999999521443642491e+38 -3.3999999521443642491e+38 -3.3999999521443642491e+38 -3.3999999521443642491e+38 -3.3999999521443642491e+38 -3.3999999521443642491e+38 -3.3999999521443642491e+38 -3.3999999521443642491e+38 -3.3999999521443642491e+38 -3.3999999521443642491e+38 -3.3999999521443642491e+38 -3.3999999521443642491e+38 -3.3999999521443642491e+38 -3.3999999521443642491e+38 -3.3999999521443642491e+38 -3.3999999521443642491e+38 -3.3999999521443642491e+38 -3.3999999521443642491e+38 -3.3999999521443642491e+38 -3.3999999521443642491e+38 -3.3999999521443642491e+38 -3.3999999521443642491e+38 -3.3999999521443642491e+38 -3.3999999521443642491e+38 -3.3999999521443642491e+38 -3.3999999521443642491e+38 -3.3999999521443642491e+38 -3.3999999521443642491e+38 -3.3999999521443642491e+38 -3.3999999521443642491e+38 -3.3999999521443642491e+38 -3.3999999521443642491e+38 -3.3999999521443642491e+38 -3.3999999521443642491e+38 -3.3999999521443642491e+38
 -3.3999999521443642491e+38 -3.3999999521443642491e+38 -3.3999999521443642491e+38 -3.3999999521443642491e+38 -3.3999999521443642491e+38 -3.3999999521443642491e+38 -3.3999999521443642491e+38 -3.3999999521443642491e+38 -3.3999999521443642491e+38 -3.3999999521443642491e+38 -3.3999999521443642491e+38 -3.3999999521443642491e+38 -3.3999999521443642491e+38 -3.3999999521443642491e+38 -3.3999999521443642491e+38 -3.3999999521443642491e+38 -3.3999999521443642491e+38 -3.3999999521443642491e+38 -3.3999999521443642491e+38 -3.3999999521443642491e+38 -3.3999999521443642491e+38 -3.3999999521443642491e+38 -3.3999999521443642491e+38 -3.3999999521443642491e+38 -3.3999999521443642491e+38 -3.3999999521443642491e+38 -3.3999999521443642491e+38 -3.3999999521443642491e+38 -3.3999999521443642491e+38 -3.3999999521443642491e+38 -3.3999999521443642491e+38 -3.3999999521443642491e+38 -3.3999999521443642491e+38 -3.3999999521443642491e+38 -3.3999999521443642491e+38 -3.3999999521443642491e+38 -3.3999999521443642491e+38 -3.3999999521443642491e+38 -3.3999999521443642491e+38 -3.3999999521443642491e+38 -3.3999999521443642491e+38 -3.3999999521443642491e+38 -3.3999999521443642491e+38 -3.3999999521443642491e+38 -3.3999999521443642491e+38 -3.3999999521443642491e+38 -3.3999999521443642491e+38 -3.3999999521443642491e+38 -3.3999999521443642491e+38 -3.3999999521443642491e+38 -3.3999999521443642491e+38 -3.3999999521443642491e+38 -3.3999999521443642491e+38 -3.3999999521443642491e+38 -3.3999999521443642491e+38 -3.3999999521443642491e+38 -3.3999999521443642491e+38 -3.3999999521443642491e+38 -3.3999999521443642491e+38 -3.3999999521443642491e+38 -3.3999999521443642491e+38 -3.3999999521443642491e+38 -3.3999999521443642491e+38 -3.3999999521443642491e+38 -3.3999999521443642491e+38 -3.3999999521443642491e+38 -3.3999999521443642491e+38 -3.3999999521443642491e+38 -3.3999999521443642491e+38 -3.3999999521443642491e+38 -3.3999999521443642491e+38 -3.3999999521443642491e+38 -3.3999999521443642491e+38 -3.3999999521443642491e+38 -3.3999999521443642491e+38 -3.3999999521443642491e+38 -3.3999999521443642491e+38 -3.3999999521443642491e+38 -3.3999999521443642491e+38 -3.3999999521443642491e+38 -3.3999999521443642491e+38 -3.3999999521443642491e+38 -3.3999999521443642491e+38 -3.3999999521443642491e+38 -3.3999999521443642491e+38 0.56666666269302368164 0.56666666269302368164 0.56666666269302368164 0.56666666269302368164 0.54999995231628417969 0.56666666269302368164 0.58333337306976318359 0.60000002384185791016 0.61666673421859741211 0.61666673421859741211 0.63333338499069213867 0.68333339691162109375 0.70000004768371582031 0.71666669845581054688 0.75 0.76666665077209472656 0.76666665077209472656 0.73333334922790527344 0.73333334922790527344 0.73333334922790527344 0.75 0.71666663885116577148 0.69999998807907104492 0.6666666865348815918 0.6666666865348815918 0.65000003576278686523 0.65000003576278686523 0.65000003576278686523 0.65000003576278686523 0.61666673421859741211 0.63333338499069213867 0.65000003576278686523 0.65000003576278686523 0.63333338499069213867 0.61666673421859741211 0.60000008344650268555 0.61666673421859741211 0.60000008344650268555 0.60000008344650268555 0.60000002384185791016 0.58333337306976318359 0.58333337306976318359 0.58333337306976318359 0.58333337306976318359 0.58333337306976318359 0.58333337306976318359 0.58333337306976318359 0.58333337306976318359 0.58333337306976318359 0.56666666269302368164 0.55000001192092895508 0.55000001192092895508 0.55000001192092895508 0.55000001192092895508 0.55000001192092895508 0.55000001192092895508 0.55000001192092895508 0.55000001192092895508 0.55000001192092895508 0.55000001192092895508 0.56666666269302368164 0.56666666269302368164 0.55000001192092895508 0.53333336114883422852 0.55000001192092895508 0.50000005960464477539 0.51666671037673950195 0.51666671037673950195 0.51666671037673950195 0.50000005960464477539 0.50000005960464477539 0.46666669845581054688 0.45000001788139343262 0.43333336710929870605 0.41666671633720397949 0.41666671633720397949 0.41666671633720397949 0.41666671633720397949 0.40000006556510925293 0.38333341479301452637 0.40000006556510925293 0.38333335518836975098 0.38333335518836975098 0.38333335518836975098 0.38333335518836975098 0.40000006556510925293 0.41666674613952636719 -3.3999999521443642491e+38 -3.3999999521443642491e+38 -3.3999999521443642491e+38 -3.3999999521443642491e+38 -3.3999999521443642491e+38 -3.3999999521443642491e+38 -3.3999999521443642491e+38 -3.3999999521443642491e+38 -3.3999999521443642491e+38 -3.3999999521443642491e+38 -3.3999999521443642491e+38 -3.3999999521443642491e+38 -3.3999999521443642491e+38 -3.3999999521443642491e+38 -3.3999999521443642491e+38 -3.3999999521443642491e+38 -3.3999999521443642491e+38 -3.3999999521443642491e+38 -3.3999999521443642491e+38 -3.3999999521443642491e+38 -3.3999999521443642491e+38 -3.3999999521443642491e+38 -3.3999999521443642491e+38 -3.3999999521443642491e+38 -3.3999999521443642491e+38 -3.3999999521443642491e+38 -3.3999999521443642491e+38 -3.3999999521443642491e+38 -3.3999999521443642491e+38 -3.3999999521443642491e+38 -3.3999999521443642491e+38 -3.3999999521443642491e+38 -3.3999999521443642491e+38 -3.3999999521443642491e+38 -3.3999999521443642491e+38 -3.3999999521443642491e+38 -3.3999999521443642491e+38 -3.3999999521443642491e+38 -3.3999999521443642491e+38 -3.3999999521443642491e+38 -3.3999999521443642491e+38 -3.3999999521443642491e+38 -3.3999999521443642491e+38 -3.3999999521443642491e+38 -3.3999999521443642491e+38 -3.3999999521443642491e+38 -3.3999999521443642491e+38 -3.3999999521443642491e+38 -3.3999999521443642491e+38 -3.3999999521443642491e+38 -3.3999999521443642491e+38 -3.3999999521443642491e+38 -3.3999999521443642491e+38 -3.3999999521443642491e+38 -3.3999999521443642491e+38 -3.3999999521443642491e+38 -3.3999999521443642491e+38 -3.3999999521443642491e+38 -3.3999999521443642491e+38 -3.3999999521443642491e+38 -3.3999999521443642491e+38 -3.3999999521443642491e+38 -3.3999999521443642491e+38 -3.3999999521443642491e+38 -3.3999999521443642491e+38 -3.3999999521443642491e+38 -3.3999999521443642491e+38 -3.3999999521443642491e+38 -3.3999999521443642491e+38 -3.3999999521443642491e+38 -3.3999999521443642491e+38 -3.3999999521443642491e+38 -3.3999999521443642491e+38 -3.3999999521443642491e+38 -3.3999999521443642491e+38 -3.3999999521443642491e+38 -3.3999999521443642491e+38 -3.3999999521443642491e+38 -3.3999999521443642491e+38 -3.3999999521443642491e+38 -3.3999999521443642491e+38 -3.3999999521443642491e+38 -3.3999999521443642491e+38 -3.3999999521443642491e+38 -3.3999999521443642491e+38 -3.3999999521443642491e+38 -3.3999999521443642491e+38 -3.3999999521443642491e+38 -3.3999999521443642491e+38 -3.3999999521443642491e+38 -3.3999999521443642491e+38 -3.3999999521443642491e+38 -3.3999999521443642491e+38 -3.3999999521443642491e+38 -3.3999999521443642491e+38 -3.3999999521443642491e+38 -3.3999999521443642491e+38 -3.3999999521443642491e+38 -3.3999999521443642491e+38 -3.3999999521443642491e+38 -3.3999999521443642491e+38 -3.3999999521443642491e+38 -3.3999999521443642491e+38 -3.3999999521443642491e+38 -3.3999999521443642491e+38 -3.3999999521443642491e+38 -3.3999999521443642491e+38 -3.3999999521443642491e+38 -3.3999999521443642491e+38 -3.3999999521443642491e+38 -3.3999999521443642491e+38 -3.3999999521443642491e+38 -3.3999999521443642491e+38 -3.3999999521443642491e+38 -3.3999999521443642491e+38 -3.3999999521443642491e+38 -3.3999999521443642491e+38 -3.3999999521443642491e+38 -3.3999999521443642491e+38 -3.3999999521443642491e+38 -3.3999999521443642491e+38 -3.3999999521443642491e+38 -3.3999999521443642491e+38 -3.3999999521443642491e+38 -3.3999999521443642491e+38 -3.3999999521443642491e+38 -3.3999999521443642491e+38 -3.3999999521443642491e+38 -3.3999999521443642491e+38 -3.3999999521443642491e+38 -3.3999999521443642491e+38 -3.3999999521443642491e+38 -3.3999999521443642491e+38 -3.3999999521443642491e+38 -3.3999999521443642491e+38 -3.3999999521443642491e+38 -3.3999999521443642491e+38 -3.3999999521443642491e+38 -3.3999999521443642491e+38 -3.3999999521443642491e+38 -3.3999999521443642491e+38 -3.3999999521443642491e+38 -3.3999999521443642491e+38 -3.3999999521443642491e+38 -3.3999999521443642491e+38 -3.3999999521443642491e+38 -3.3999999521443642491e+38 -3.3999999521443642491e+38 -3.3999999521443642491e+38 -3.3999999521443642491e+38 -3.3999999521443642491e+38 -3.3999999521443642491e+38 -3.3999999521443642491e+38 -3.3999999521443642491e+38 -3.3999999521443642491e+38 -3.3999999521443642491e+38 -3.3999999521443642491e+38 -3.3999999521443642491e+38 -3.3999999521443642491e+38 -3.3999999521443642491e+38 -3.3999999521443642491e+38 -3.3999999521443642491e+38 -3.3999999521443642491e+38 -3.3999999521443642491e+38 -3.3999999521443642491e+38 -3.3999999521443642491e+38 -3.3999999521443642491e+38 -3.3999999521443642491e+38 -3.3999999521443642491e+38 -3.3999999521443642491e+38 -3.3999999521443642491e+38 -3.3999999521443642491e+38 -3.3999999521443642491e+38 -3.3999999521443642491e+38 -3.3999999521443642491e+38 -3.3999999521443642491e+38 -3.3999999521443642491e+38 -3.3999999521443642491e+38 -3.3999999521443642491e+38 -3.3999999521443642491e+38 -3.3999999521443642491e+38 -3.3999999521443642491e+38 -3.3999999521443642491e+38 -3.3999999521443642491e+38 -3.3999999521443642491e+38 -3.3999999521443642491e+38 -3.3999999521443642491e+38 -3.3999999521443642491e+38 -3.3999999521443642491e+38 -3.3999999521443642491e+38 -3.3999999521443642491e+38 -3.3999999521443642491e+38 -3.3999999521443642491e+38 -3.3999999521443642491e+38 -3.3999999521443642491e+38 -3.3999999521443642491e+38 -3.3999999521443642491e+38 -3.3999999521443642491e+38 -3.3999999521443642491e+38 -3.3999999521443642491e+38 -3.3999999521443642491e+38 -3.3999999521443642491e+38 -3.3999999521443642491e+38 -3.3999999521443642491e+38 -3.3999999521443642491e+38 -3.3999999521443642491e+38 -3.3999999521443642491e+38 -3.3999999521443642491e+38 -3.3999999521443642491e+38 -3.3999999521443642491e+38 -3.3999999521443642491e+38 -3.3999999521443642491e+38 -3.3999999521443642491e+38 -3.3999999521443642491e+38 -3.3999999521443642491e+38 -3.3999999521443642491e+38 -3.3999999521443642491e+38 -3.3999999521443642491e+38 -3.3999999521443642491e+38 -3.3999999521443642491e+38 -3.3999999521443642491e+38 -3.3999999521443642491e+38 -3.3999999521443642491e+38 -3.3999999521443642491e+38 -3.3999999521443642491e+38 -3.3999999521443642491e+38 -3.3999999521443642491e+38 -3.3999999521443642491e+38 -3.3999999521443642491e+38 -3.3999999521443642491e+38 -3.3999999521443642491e+38 -3.3999999521443642491e+38 -3.3999999521443642491e+38 -3.3999999521443642491e+38 -3.3999999521443642491e+38 -3.3999999521443642491e+38 -3.3999999521443642491e+38 -3.3999999521443642491e+38 -3.3999999521443642491e+38 -3.3999999521443642491e+38 -3.3999999521443642491e+38 -3.3999999521443642491e+38 -3.3999999521443642491e+38 -3.3999999521443642491e+38 -3.3999999521443642491e+38 -3.3999999521443642491e+38 -3.3999999521443642491e+38 -3.3999999521443642491e+38 -3.3999999521443642491e+38 -3.3999999521443642491e+38 -3.3999999521443642491e+38 -3.3999999521443642491e+38 -3.3999999521443642491e+38 -3.3999999521443642491e+38 -3.3999999521443642491e+38 -3.3999999521443642491e+38 -3.3999999521443642491e+38 -3.3999999521443642491e+38 -3.3999999521443642491e+38 -3.3999999521443642491e+38 -3.3999999521443642491e+38 -3.3999999521443642491e+38 -3.3999999521443642491e+38 -3.3999999521443642491e+38 -3.3999999521443642491e+38 -3.3999999521443642491e+38 -3.3999999521443642491e+38 -3.3999999521443642491e+38 -3.3999999521443642491e+38 -3.3999999521443642491e+38 -3.3999999521443642491e+38 -3.3999999521443642491e+38 -3.3999999521443642491e+38 -3.3999999521443642491e+38 -3.3999999521443642491e+38 -3.3999999521443642491e+38 -3.3999999521443642491e+38 -3.3999999521443642491e+38 -3.3999999521443642491e+38 -3.3999999521443642491e+38 -3.3999999521443642491e+38 -3.3999999521443642491e+38 -3.3999999521443642491e+38 -3.3999999521443642491e+38 -3.3999999521443642491e+38 -3.3999999521443642491e+38 -3.3999999521443642491e+38 -3.3999999521443642491e+38 -3.3999999521443642491e+38 -3.3999999521443642491e+38 -3.3999999521443642491e+38 -3.3999999521443642491e+38 -3.3999999521443642491e+38 -3.3999999521443642491e+38 -3.3999999521443642491e+38 -3.3999999521443642491e+38 -3.3999999521443642491e+38 -3.3999999521443642491e+38 -3.3999999521443642491e+38 -3.3999999521443642491e+38 -3.3999999521443642491e+38 -3.3999999521443642491e+38 -3.3999999521443642491e+38 -3.3999999521443642491e+38 -3.3999999521443642491e+38 -3.3999999521443642491e+38 -3.3999999521443642491e+38 -3.3999999521443642491e+38 -3.3999999521443642491e+38 -3.3999999521443642491e+38 -3.3999999521443642491e+38 -3.3999999521443642491e+38 -3.3999999521443642491e+38 -3.3999999521443642491e+38 -3.3999999521443642491e+38 -3.3999999521443642491e+38 -3.3999999521443642491e+38 -3.3999999521443642491e+38 -3.3999999521443642491e+38 -3.3999999521443642491e+38 -3.3999999521443642491e+38 -3.3999999521443642491e+38 -3.3999999521443642491e+38 -3.3999999521443642491e+38 -3.3999999521443642491e+38 -3.3999999521443642491e+38 -3.3999999521443642491e+38 -3.3999999521443642491e+38 -3.3999999521443642491e+38 -3.3999999521443642491e+38
 -3.3999999521443642491e+38 -3.3999999521443642491e+38 -3.3999999521443642491e+38 -3.3999999521443642491e+38 -3.3999999521443642491e+38 -3.3999999521443642491e+38 -3.3999999521443642491e+38 -3.3999999521443642491e+38 -3.3999999521443642491e+38 -3.3999999521443642491e+38 -3.3999999521443642491e+38 -3.3999999521443642491e+38 -3.3999999521443642491e+38 -3.3999999521443642491e+38 -3.3999999521443642491e+38 -3.3999999521443642491e+38 -3.3999999521443642491e+38 -3.3999999521443642491e+38 -3.3999999521443642491e+38 -3.3999999521443642491e+38 -3.3999999521443642491e+38 -3.3999999521443642491e+38 -3.3999999521443642491e+38 -3.3999999521443642491e+38 -3.3999999521443642491e+38 -3.3999999521443642491e+38 -3.3999999521443642491e+38 -3.3999999521443642491e+38 -3.3999999521443642491e+38 -3.3999999521443642491e+38 -3.3999999521443642491e+38 -3.3999999521443642491e+38 -3.3999999521443642491e+38 -3.3999999521443642491e+38 -3.3999999521443642491e+38 -3.3999999521443642491e+38 -3.3999999521443642491e+38 -3.3999999521443642491e+38 -3.3999999521443642491e+38 -3.3999999521443642491e+38 -3.3999999521443642491e+38 -3.3999999521443642491e+38 -3.3999999521443642491e+38 -3.3999999521443642491e+38 -3.3999999521443642491e+38 -3.3999999521443642491e+38 -3.3999999521443642491e+38 -3.3999999521443642491e+38 -3.3999999521443642491e+38 -3.3999999521443642491e+38 -3.3999999521443642491e+38 -3.3999999521443642491e+38 -3.3999999521443642491e+38 -3.3999999521443642491e+38 -3.3999999521443642491e+38 -3.3999999521443642491e+38 -3.3999999521443642491e+38 -3.3999999521443642491e+38 -3.3999999521443642491e+38 -3.3999999521443642491e+38 -3.3999999521443642491e+38 -3.3999999521443642491e+38 -3.3999999521443642491e+38 -3.3999999521443642491e+38 -3.3999999521443642491e+38 -3.3999999521443642491e+38 -3.3999999521443642491e+38 -3.3999999521443642491e+38 -3.3999999521443642491e+38 -3.3999999521443642491e+38 -3.3999999521443642491e+38 -3.3999999521443642491e+38 -3.3999999521443642491e+38 -3.3999999521443642491e+38 -3.3999999521443642491e+38 -3.3999999521443642491e+38 -3.3999999521443642491e+38 -3.3999999521443642491e+38 -3.3999999521443642491e+38 -3.3999999521443642491e+38 -3.3999999521443642491e+38 -3.3999999521443642491e+38 -3.3999999521443642491e+38 0.58333337306976318359 0.58333337306976318359 0.58333337306976318359 0.56666666269302368164 0.56666666269302368164 0.56666666269302368164 0.5833333134651184082 0.5833333134651184082 0.56666666269302368164 0.5833333134651184082 0.63333338499069213867 0.63333338499069213867 0.65000009536743164063 0.68333339691162109375 0.70000004768371582031 0.73333334922790527344 0.78333336114883422852 0.78333336114883422852 0.78333336114883422852 0.76666665077209472656 0.78333330154418945313 0.78333330154418945313 0.80000001192092895508 0.75 0.71666669845581054688 0.69999998807907104492 0.6666666865348815918 0.6666666865348815918 0.65000003576278686523 0.65000003576278686523 0.65000003576278686523 0.65000003576278686523 0.65000003576278686523 0.65000003576278686523 0.65000003576278686523 0.65000003576278686523 0.65000003576278686523 0.65000003576278686523 0.63333338499069213867 0.61666673421859741211 0.61666673421859741211 0.61666673421859741211 0.60000002384185791016 0.60000002384185791016 0.60000002384185791016 0.60000002384185791016 0.60000002384185791016 0.60000002384185791016 0.60000002384185791016 0.60000002384185791016 0.58333337306976318359 0.56666672229766845703 0.55000001192092895508 0.55000001192092895508 0.55000001192092895508 0.55000001192092895508 0.55000001192092895508 0.55000001192092895508 0.55000001192092895508 0.55000001192092895508 0.55000001192092895508 0.56666666269302368164 0.56666666269302368164 0.56666666269302368164 0.55000001192092895508 0.55000001192092895508 0.56666666269302368164 0.56666666269302368164 0.51666671037673950195 0.51666671037673950195 0.51666671037673950195 0.50000005960464477539 0.50000005960464477539 0.48333334922790527344 0.46666666865348815918 0.45000001788139343262 0.43333336710929870605 0.41666671633720397949 0.41666671633720397949 0.41666671633720397949 0.40000006556510925293 0.38333341479301452637 0.40000006556510925293 0.41666671633720397949 0.41666671633720397949 0.40000000596046447754 0.41666671633720397949 0.43333339691162109375 0.41666674613952636719 0.41666674613952636719 0.40000006556510925293 0.41666671633720397949 -3.3999999521443642491e+38 -3.3999999521443642491e+38 -3.3999999521443642491e+38 -3.3999999521443642491e+38 -3.3999999521443642491e+38 -3.3999999521443642491e+38 -3.3999999521443642491e+38 -3.3999999521443642491e+38 -3.3999999521443642491e+38 -3.3999999521443642491e+38 -3.3999999521443642491e+38 -3.3999999521443642491e+38 -3.3999999521443642491e+38 -3.3999999521443642491e+38 -3.3999999521443642491e+38 -3.3999999521443642491e+38 -3.3999999521443642491e+38 -3.3999999521443642491e+38 -3.3999999521443642491e+38 -3.3999999521443642491e+38 -3.3999999521443642491e+38 -3.3999999521443642491e+38 -3.3999999521443642491e+38 -3.3999999521443642491e+38 -3.3999999521443642491e+38 -3.3999999521443642491e+38 -3.3999999521443642491e+38 -3.3999999521443642491e+38 -3.3999999521443642491e+38 -3.3999999521443642491e+38 -3.3999999521443642491e+38 -3.3999999521443642491e+38 -3.3999999521443642491e+38 -3.3999999521443642491e+38 -3.3999999521443642491e+38 -3.3999999521443642491e+38 -3.3999999521443642491e+38 -3.3999999521443642491e+38 -3.3999999521443642491e+38 -3.3999999521443642491e+38 -3.3999999521443642491e+38 -3.3999999521443642491e+38 -3.3999999521443642491e+38 -3.3999999521443642491e+38 -3.3999999521443642491e+38 -3.3999999521443642491e+38 -3.3999999521443642491e+38 -3.3999999521443642491e+38 -3.3999999521443642491e+38 -3.3999999521443642491e+38 -3.3999999521443642491e+38 -3.3999999521443642491e+38 -3.3999999521443642491e+38 -3.3999999521443642491e+38 -3.3999999521443642491e+38 -3.3999999521443642491e+38 -3.3999999521443642491e+38 -3.3999999521443642491e+38 -3.3999999521443642491e+38 -3.3999999521443642491e+38 -3.3999999521443642491e+38 -3.3999999521443642491e+38 -3.3999999521443642491e+38 -3.3999999521443642491e+38 -3.3999999521443642491e+38 -3.3999999521443642491e+38 -3.3999999521443642491e+38 -3.3999999521443642491e+38 -3.3999999521443642491e+38 -3.3999999521443642491e+38 -3.3999999521443642491e+38 -3.3999999521443642491e+38 -3.3999999521443642491e+38 -3.3999999521443642491e+38 -3.3999999521443642491e+38 -3.3999999521443642491e+38 -3.3999999521443642491e+38 -3.3999999521443642491e+38 -3.3999999521443642491e+38 -3.3999999521443642491e+38 -3.3999999521443642491e+38 -3.3999999521443642491e+38 -3.3999999521443642491e+38 -3.3999999521443642491e+38 -3.3999999521443642491e+38 -3.3999999521443642491e+38 -3.3999999521443642491e+38 -3.3999999521443642491e+38 -3.3999999521443642491e+38 -3.3999999521443642491e+38 -3.3999999521443642491e+38 -3.3999999521443642491e+38 -3.3999999521443642491e+38 -3.3999999521443642491e+38 -3.3999999521443642491e+38 -3.3999999521443642491e+38 -3.3999999521443642491e+38 -3.3999999521443642491e+38 -3.3999999521443642491e+38 -3.3999999521443642491e+38 -3.3999999521443642491e+38 -3.3999999521443642491e+38 -3.3999999521443642491e+38 -3.3999999521443642491e+38 -3.3999999521443642491e+38 -3.3999999521443642491e+38 -3.3999999521443642491e+38 -3.3999999521443642491e+38 -3.3999999521443642491e+38 -3.3999999521443642491e+38 -3.3999999521443642491e+38 -3.3999999521443642491e+38 -3.3999999521443642491e+38 -3.3999999521443642491e+38 -3.3999999521443642491e+38 -3.3999999521443642491e+38 -3.3999999521443642491e+38 -3.3999999521443642491e+38 -3.3999999521443642491e+38 -3.3999999521443642491e+38 -3.3999999521443642491e+38 -3.3999999521443642491e+38 -3.3999999521443642491e+38 -3.3999999521443642491e+38 -3.3999999521443642491e+38 -3.3999999521443642491e+38 -3.3999999521443642491e+38 -3.3999999521443642491e+38 -3.3999999521443642491e+38 -3.3999999521443642491e+38 -3.3999999521443642491e+38 -3.3999999521443642491e+38 -3.3999999521443642491e+38 -3.3999999521443642491e+38 -3.3999999521443642491e+38 -3.3999999521443642491e+38 -3.3999999521443642491e+38 -3.3999999521443642491e+38 -3.3999999521443642491e+38 -3.3999999521443642491e+38 -3.3999999521443642491e+38 -3.3999999521443642491e+38 -3.3999999521443642491e+38 -3.3999999521443642491e+38 -3.3999999521443642491e+38 -3.3999999521443642491e+38 -3.3999999521443642491e+38 -3.3999999521443642491e+38 -3.3999999521443642491e+38 -3.3999999521443642491e+38 -3.3999999521443642491e+38 -3.3999999521443642491e+38 -3.3999999521443642491e+38 -3.3999999521443642491e+38 -3.3999999521443642491e+38 -3.3999999521443642491e+38 -3.3999999521443642491e+38 -3.3999999521443642491e+38 -3.3999999521443642491e+38 -3.3999999521443642491e+38 -3.3999999521443642491e+38 -3.3999999521443642491e+38 -3.3999999521443642491e+38 -3.3999999521443642491e+38 -3.3999999521443642491e+38 -3.3999999521443642491e+38 -3.3999999521443642491e+38 -3.3999999521443642491e+38 -3.3999999521443642491e+38 -3.3999999521443642491e+38 -3.3999999521443642491e+38 -3.3999999521443642491e+38 -3.3999999521443642491e+38 -3.3999999521443642491e+38 -3.3999999521443642491e+38 -3.3999999521443642491e+38 -3.3999999521443642491e+38 -3.3999999521443642491e+38 -3.3999999521443642491e+38 -3.3999999521443642491e+38 -3.3999999521443642491e+38 -3.3999999521443642491e+38 -3.3999999521443642491e+38 -3.3999999521443642491e+38 -3.3999999521443642491e+38 -3.3999999521443642491e+38 -3.3999999521443642491e+38 -3.3999999521443642491e+38 -3.3999999521443642491e+38 -3.3999999521443642491e+38 -3.3999999521443642491e+38 -3.3999999521443642491e+38 -3.3999999521443642491e+38 -3.3999999521443642491e+38 -3.3999999521443642491e+38 -3.3999999521443642491e+38 -3.3999999521443642491e+38 -3.3999999521443642491e+38 -3.3999999521443642491e+38 -3.3999999521443642491e+38 -3.3999999521443642491e+38 -3.3999999521443642491e+38 -3.3999999521443642491e+38 -3.3999999521443642491e+38 -3.3999999521443642491e+38 -3.3999999521443642491e+38 -3.3999999521443642491e+38 -3.3999999521443642491e+38 -3.3999999521443642491e+38 -3.3999999521443642491e+38 -3.3999999521443642491e+38 -3.3999999521443642491e+38 -3.3999999521443642491e+38 -3.3999999521443642491e+38 -3.3999999521443642491e+38 -3.3999999521443642491e+38 -3.3999999521443642491e+38 -3.3999999521443642491e+38 -3.3999999521443642491e+38 -3.3999999521443642491e+38 -3.3999999521443642491e+38 -3.3999999521443642491e+38 -3.3999999521443642491e+38 -3.3999999521443642491e+38 -3.3999999521443642491e+38 -3.3999999521443642491e+38 -3.3999999521443642491e+38 -3.3999999521443642491e+38 -3.3999999521443642491e+38 -3.3999999521443642491e+38 -3.3999999521443642491e+38 -3.3999999521443642491e+38 -3.3999999521443642491e+38 -3.3999999521443642491e+38 -3.3999999521443642491e+38 -3.3999999521443642491e+38 -3.3999999521443642491e+38 -3.3999999521443642491e+38 -3.3999999521443642491e+38 -3.3999999521443642491e+38 -3.3999999521443642491e+38 -3.3999999521443642491e+38 -3.3999999521443642491e+38 -3.3999999521443642491e+38 -3.3999999521443642491e+38 -3.3999999521443642491e+38 -3.3999999521443642491e+38 -3.3999999521443642491e+38 -3.3999999521443642491e+38 -3.3999999521443642491e+38 -3.3999999521443642491e+38 -3.3999999521443642491e+38 -3.3999999521443642491e+38 -3.3999999521443642491e+38 -3.3999999521443642491e+38 -3.3999999521443642491e+38 -3.3999999521443642491e+38 -3.3999999521443642491e+38 -3.3999999521443642491e+38 -3.3999999521443642491e+38 -3.3999999521443642491e+38 -3.3999999521443642491e+38 -3.3999999521443642491e+38 -3.3999999521443642491e+38 -3.3999999521443642491e+38 -3.3999999521443642491e+38 -3.3999999521443642491e+38 -3.3999999521443642491e+38 -3.3999999521443642491e+38 -3.3999999521443642491e+38 -3.3999999521443642491e+38 -3.3999999521443642491e+38 -3.3999999521443642491e+38 -3.3999999521443642491e+38 -3.3999999521443642491e+38 -3.3999999521443642491e+38 -3.3999999521443642491e+38 -3.3999999521443642491e+38 -3.3999999521443642491e+38 -3.3999999521443642491e+38 -3.3999999521443642491e+38 -3.3999999521443642491e+38 -3.3999999521443642491e+38 -3.3999999521443642491e+38 -3.3999999521443642491e+38 -3.3999999521443642491e+38 -3.3999999521443642491e+38 -3.3999999521443642491e+38 -3.3999999521443642491e+38 -3.3999999521443642491e+38 -3.3999999521443642491e+38 -3.3999999521443642491e+38 -3.3999999521443642491e+38 -3.3999999521443642491e+38 -3.3999999521443642491e+38 -3.3999999521443642491e+38 -3.3999999521443642491e+38 -3.3999999521443642491e+38 -3.3999999521443642491e+38 -3.3999999521443642491e+38 -3.3999999521443642491e+38 -3.3999999521443642491e+38 -3.3999999521443642491e+38 -3.3999999521443642491e+38 -3.3999999521443642491e+38 -3.3999999521443642491e+38 -3.3999999521443642491e+38 -3.3999999521443642491e+38 -3.3999999521443642491e+38 -3.3999999521443642491e+38 -3.3999999521443642491e+38 -3.3999999521443642491e+38 -3.3999999521443642491e+38 -3.3999999521443642491e+38 -3.3999999521443642491e+38 -3.3999999521443642491e+38 -3.3999999521443642491e+38 -3.3999999521443642491e+38 -3.3999999521443642491e+38 -3.3999999521443642491e+38 -3.3999999521443642491e+38 -3.3999999521443642491e+38 -3.3999999521443642491e+38 -3.3999999521443642491e+38 -3.3999999521443642491e+38 -3.3999999521443642491e+38 -3.3999999521443642491e+38
 -3.3999999521443642491e+38 -3.3999999521443642491e+38 -3.3999999521443642491e+38 -3.3999999521443642491e+38 -3.3999999521443642491e+38 -3.3999999521443642491e+38 -3.3999999521443642491e+38 -3.3999999521443642491e+38 -3.3999999521443642491e+38 -3.3999999521443642491e+38 -3.3999999521443642491e+38 -3.3999999521443642491e+38 -3.3999999521443642491e+38 -3.3999999521443642491e+38 -3.3999999521443642491e+38 -3.3999999521443642491e+38 -3.3999999521443642491e+38 -3.3999999521443642491e+38 -3.3999999521443642491e+38 -3.3999999521443642491e+38 -3.3999999521443642491e+38 -3.3999999521443642491e+38 -3.3999999521443642491e+38 -3.3999999521443642491e+38 -3.3999999521443642491e+38 -3.3999999521443642491e+38 -3.3999999521443642491e+38 -3.3999999521443642491e+38 -3.3999999521443642491e+38 -3.3999999521443642491e+38 -3.3999999521443642491e+38 -3.3999999521443642491e+38 -3.3999999521443642491e+38 -3.3999999521443642491e+38 -3.3999999521443642491e+38 -3.3999999521443642491e+38 -3.3999999521443642491e+38 -3.3999999521443642491e+38 -3.3999999521443642491e+38 -3.3999999521443642491e+38 -3.3999999521443642491e+38 -3.3999999521443642491e+38 -3.3999999521443642491e+38 -3.3999999521443642491e+38 -3.3999999521443642491e+38 -3.3999999521443642491e+38 -3.3999999521443642491e+38 -3.3999999521443642491e+38 -3.3999999521443642491e+38 -3.3999999521443642491e+38 -3.3999999521443642491e+38 -3.3999999521443642491e+38 -3.3999999521443642491e+38 -3.3999999521443642491e+38 -3.3999999521443642491e+38 -3.3999999521443642491e+38 -3.3999999521443642491e+38 -3.3999999521443642491e+38 -3.3999999521443642491e+38 -3.3999999521443642491e+38 -3.3999999521443642491e+38 -3.3999999521443642491e+38 -3.3999999521443642491e+38 -3.3999999521443642491e+38 -3.3999999521443642491e+38 -3.3999999521443642491e+38 -3.3999999521443642491e+38 -3.3999999521443642491e+38 -3.3999999521443642491e+38 -3.3999999521443642491e+38 -3.3999999521443642491e+38 -3.3999999521443642491e+38 -3.3999999521443642491e+38 -3.3999999521443642491e+38 -3.3999999521443642491e+38 -3.3999999521443642491e+38 -3.3999999521443642491e+38 -3.3999999521443642491e+38 -3.3999999521443642491e+38 -3.3999999521443642491e+38 -3.3999999521443642491e+38 0.58333343267440795898 0.58333337306976318359 0.58333337306976318359 0.58333337306976318359 0.58333337306976318359 0.58333337306976318359 0.56666666269302368164 0.5833333134651184082 0.5833333134651184082 0.60000002384185791016 0.60000002384185791016 0.60000002384185791016 0.61666667461395263672 0.61666667461395263672 0.65000009536743164063 0.68333339691162109375 0.70000004768371582031 0.75000005960464477539 0.76666671037673950195 0.8333333134651184082 0.81666666269302368164 0.80000001192092895508 0.80000001192092895508 0.80000001192092895508 0.80000001192092895508 0.78333330154418945313 0.73333334922790527344 0.71666669845581054688 0.69999998807907104492 0.68333333730697631836 0.65000003576278686523 0.65000003576278686523 0.65000003576278686523 0.68333333730697631836 0.6666666865348815918 0.6666666865348815918 0.65000003576278686523 0.65000003576278686523 0.65000003576278686523 0.65000003576278686523 0.65000003576278686523 0.63333338499069213867 0.63333338499069213867 0.61666673421859741211 0.61666673421859741211 0.60000002384185791016 0.60000002384185791016 0.60000002384185791016 0.60000002384185791016 0.60000002384185791016 0.60000002384185791016 0.60000002384185791016 0.58333337306976318359 0.58333337306976318359 0.58333337306976318359 0.56666666269302368164 0.5833333134651184082 0.56666666269302368164 0.55000001192092895508 0.56666666269302368164 0.56666666269302368164 0.56666666269302368164 0.56666666269302368164 0.56666666269302368164 0.56666666269302368164 0.56666666269302368164 0.56666666269302368164 0.56666666269302368164 0.56666666269302368164 0.56666666269302368164 0.56666666269302368164 0.53333336114883422852 0.51666671037673950195 0.51666671037673950195 0.50000005960464477539 0.50000005960464477539 0.48333334922790527344 0.46666666865348815918 0.45000001788139343262 0.45000001788139343262 0.43333336710929870605 0.41666671633720397949 0.41666671633720397949 0.40000006556510925293 0.41666671633720397949 0.41666671633720397949 0.41666671633720397949 0.41666671633720397949 0.45000007748603820801 0.43333339691162109375 0.43333339691162109375 0.43333339691162109375 0.43333339691162109375 -3.3999999521443642491e+38 -3.3999999521443642491e+38 -3.3999999521443642491e+38 -3.3999999521443642491e+38 -3.3999999521443642491e+38 -3.3999999521443642491e+38 -3.3999999521443642491e+38 -3.3999999521443642491e+38 -3.3999999521443642491e+38 -3.3999999521443642491e+38 -3.3999999521443642491e+38 -3.3999999521443642491e+38 -3.3999999521443642491e+38 -3.3999999521443642491e+38 -3.3999999521443642491e+38 -3.3999999521443642491e+38 -3.3999999521443642491e+38 -3.3999999521443642491e+38 -3.3999999521443642491e+38 -3.3999999521443642491e+38 -3.3999999521443642491e+38 -3.3999999521443642491e+38 -3.3999999521443642491e+38 -3.3999999521443642491e+38 -3.3999999521443642491e+38 -3.3999999521443642491e+38 -3.3999999521443642491e+38 -3.3999999521443642491e+38 -3.3999999521443642491e+38 -3.3999999521443642491e+38 -3.3999999521443642491e+38 -3.3999999521443642491e+38 -3.3999999521443642491e+38 -3.3999999521443642491e+38 -3.3999999521443642491e+38 -3.3999999521443642491e+38 -3.3999999521443642491e+38 -3.3999999521443642491e+38 -3.3999999521443642491e+38 -3.3999999521443642491e+38 -3.3999999521443642491e+38 -3.3999999521443642491e+38 -3.3999999521443642491e+38 -3.3999999521443642491e+38 -3.3999999521443642491e+38 -3.3999999521443642491e+38 -3.3999999521443642491e+38 -3.3999999521443642491e+38 -3.3999999521443642491e+38 -3.3999999521443642491e+38 -3.3999999521443642491e+38 -3.3999999521443642491e+38 -3.3999999521443642491e+38 -3.3999999521443642491e+38 -3.3999999521443642491e+38 -3.3999999521443642491e+38 -3.3999999521443642491e+38 -3.3999999521443642491e+38 -3.3999999521443642491e+38 -3.3999999521443642491e+38 -3.3999999521443642491e+38 -3.3999999521443642491e+38 -3.3999999521443642491e+38 -3.3999999521443642491e+38 -3.3999999521443642491e+38 -3.3999999521443642491e+38 -3.3999999521443642491e+38 -3.3999999521443642491e+38 -3.3999999521443642491e+38 -3.3999999521443642491e+38 -3.3999999521443642491e+38 -3.3999999521443642491e+38 -3.3999999521443642491e+38 -3.3999999521443642491e+38 -3.3999999521443642491e+38 -3.3999999521443642491e+38 -3.3999999521443642491e+38 -3.3999999521443642491e+38 -3.3999999521443642491e+38 -3.3999999521443642491e+38 -3.3999999521443642491e+38 -3.3999999521443642491e+38 -3.3999999521443642491e+38 -3.3999999521443642491e+38 -3.3999999521443642491e+38 -3.3999999521443642491e+38 -3.3999999521443642491e+38 -3.3999999521443642491e+38 -3.3999999521443642491e+38 -3.3999999521443642491e+38 -3.3999999521443642491e+38 -3.3999999521443642491e+38 -3.3999999521443642491e+38 -3.3999999521443642491e+38 -3.3999999521443642491e+38 -3.3999999521443642491e+38 -3.3999999521443642491e+38 -3.3999999521443642491e+38 -3.3999999521443642491e+38 -3.3999999521443642491e+38 -3.3999999521443642491e+38 -3.3999999521443642491e+38 -3.3999999521443642491e+38 -3.3999999521443642491e+38 -3.3999999521443642491e+38 -3.3999999521443642491e+38 -3.3999999521443642491e+38 -3.3999999521443642491e+38 -3.3999999521443642491e+38 -3.3999999521443642491e+38 -3.3999999521443642491e+38 -3.3999999521443642491e+38 -3.3999999521443642491e+38 -3.3999999521443642491e+38 -3.3999999521443642491e+38 -3.3999999521443642491e+38 -3.3999999521443642491e+38 -3.3999999521443642491e+38 -3.3999999521443642491e+38 -3.3999999521443642491e+38 -3.3999999521443642491e+38 -3.3999999521443642491e+38 -3.3999999521443642491e+38 -3.3999999521443642491e+38 -3.3999999521443642491e+38 -3.3999999521443642491e+38 -3.3999999521443642491e+38 -3.3999999521443642491e+38 -3.3999999521443642491e+38 -3.3999999521443642491e+38 -3.3999999521443642491e+38 -3.3999999521443642491e+38 -3.3999999521443642491e+38 -3.3999999521443642491e+38 -3.3999999521443642491e+38 -3.3999999521443642491e+38 -3.3999999521443642491e+38 -3.3999999521443642491e+38 -3.3999999521443642491e+38 -3.3999999521443642491e+38 -3.3999999521443642491e+38 -3.3999999521443642491e+38 -3.3999999521443642491e+38 -3.3999999521443642491e+38 -3.3999999521443642491e+38 -3.3999999521443642491e+38 -3.3999999521443642491e+38 -3.3999999521443642491e+38 -3.3999999521443642491e+38 -3.3999999521443642491e+38 -3.3999999521443642491e+38 -3.3999999521443642491e+38 -3.3999999521443642491e+38 -3.3999999521443642491e+38 -3.3999999521443642491e+38 -3.3999999521443642491e+38 -3.3999999521443642491e+38 -3.3999999521443642491e+38 -3.3999999521443642491e+38 -3.3999999521443642491e+38 -3.3999999521443642491e+38 -3.3999999521443642491e+38 -3.3999999521443642491e+38 -3.3999999521443642491e+38 -3.3999999521443642491e+38 -3.3999999521443642491e+38 -3.3999999521443642491e+38 -3.3999999521443642491e+38 -3.3999999521443642491e+38 -3.3999999521443642491e+38 -3.3999999521443642491e+38 -3.3999999521443642491e+38 -3.3999999521443642491e+38 -3.3999999521443642491e+38 -3.3999999521443642491e+38 -3.3999999521443642491e+38 -3.3999999521443642491e+38 -3.3999999521443642491e+38 -3.3999999521443642491e+38 -3.3999999521443642491e+38 -3.3999999521443642491e+38 -3.3999999521443642491e+38 -3.3999999521443642491e+38 -3.3999999521443642491e+38 -3.3999999521443642491e+38 -3.3999999521443642491e+38 -3.3999999521443642491e+38 -3.3999999521443642491e+38 -3.3999999521443642491e+38 -3.3999999521443642491e+38 -3.3999999521443642491e+38 -3.3999999521443642491e+38 -3.3999999521443642491e+38 -3.3999999521443642491e+38 -3.3999999521443642491e+38 -3.3999999521443642491e+38 -3.3999999521443642491e+38 -3.3999999521443642491e+38 -3.3999999521443642491e+38 -3.3999999521443642491e+38 -3.3999999521443642491e+38 -3.3999999521443642491e+38 -3.3999999521443642491e+38 -3.3999999521443642491e+38 -3.3999999521443642491e+38 -3.3999999521443642491e+38 -3.3999999521443642491e+38 -3.3999999521443642491e+38 -3.3999999521443642491e+38 -3.3999999521443642491e+38 -3.3999999521443642491e+38 -3.3999999521443642491e+38 -3.3999999521443642491e+38 -3.3999999521443642491e+38 -3.3999999521443642491e+38 -3.3999999521443642491e+38 -3.3999999521443642491e+38 -3.3999999521443642491e+38 -3.3999999521443642491e+38 -3.3999999521443642491e+38 -3.3999999521443642491e+38 -3.3999999521443642491e+38 -3.3999999521443642491e+38 -3.3999999521443642491e+38 -3.3999999521443642491e+38 -3.3999999521443642491e+38 -3.3999999521443642491e+38 -3.3999999521443642491e+38 -3.3999999521443642491e+38 -3.3999999521443642491e+38 -3.3999999521443642491e+38 -3.3999999521443642491e+38 -3.3999999521443642491e+38 -3.3999999521443642491e+38 -3.3999999521443642491e+38 -3.3999999521443642491e+38 -3.3999999521443642491e+38 -3.3999999521443642491e+38 -3.3999999521443642491e+38 -3.3999999521443642491e+38 -3.3999999521443642491e+38 -3.3999999521443642491e+38 -3.3999999521443642491e+38 -3.3999999521443642491e+38 -3.3999999521443642491e+38 -3.3999999521443642491e+38 -3.3999999521443642491e+38 -3.3999999521443642491e+38 -3.3999999521443642491e+38 -3.3999999521443642491e+38 -3.3999999521443642491e+38 -3.3999999521443642491e+38 -3.3999999521443642491e+38 -3.3999999521443642491e+38 -3.3999999521443642491e+38 -3.3999999521443642491e+38 -3.3999999521443642491e+38 -3.3999999521443642491e+38 -3.3999999521443642491e+38 -3.3999999521443642491e+38 -3.3999999521443642491e+38 -3.3999999521443642491e+38 -3.3999999521443642491e+38 -3.3999999521443642491e+38 -3.3999999521443642491e+38 -3.3999999521443642491e+38 -3.3999999521443642491e+38 -3.3999999521443642491e+38 -3.3999999521443642491e+38 -3.3999999521443642491e+38 -3.3999999521443642491e+38 -3.3999999521443642491e+38 -3.3999999521443642491e+38 -3.3999999521443642491e+38 -3.3999999521443642491e+38 -3.3999999521443642491e+38 -3.3999999521443642491e+38 -3.3999999521443642491e+38 -3.3999999521443642491e+38 -3.3999999521443642491e+38 -3.3999999521443642491e+38 -3.3999999521443642491e+38 -3.3999999521443642491e+38 -3.3999999521443642491e+38 -3.3999999521443642491e+38 -3.3999999521443642491e+38 -3.3999999521443642491e+38 -3.3999999521443642491e+38 -3.3999999521443642491e+38 -3.3999999521443642491e+38 -3.3999999521443642491e+38 -3.3999999521443642491e+38 -3.3999999521443642491e+38 -3.3999999521443642491e+38 -3.3999999521443642491e+38 -3.3999999521443642491e+38 -3.3999999521443642491e+38 -3.3999999521443642491e+38 -3.3999999521443642491e+38 -3.3999999521443642491e+38 -3.3999999521443642491e+38 -3.3999999521443642491e+38 -3.3999999521443642491e+38 -3.3999999521443642491e+38 -3.3999999521443642491e+38 -3.3999999521443642491e+38 -3.3999999521443642491e+38 -3.3999999521443642491e+38 -3.3999999521443642491e+38 -3.3999999521443642491e+38 -3.3999999521443642491e+38 -3.3999999521443642491e+38 -3.3999999521443642491e+38 -3.3999999521443642491e+38 -3.3999999521443642491e+38 -3.3999999521443642491e+38 -3.3999999521443642491e+38 -3.3999999521443642491e+38 -3.3999999521443642491e+38 -3.3999999521443642491e+38 -3.3999999521443642491e+38 -3.3999999521443642491e+38 -3.3999999521443642491e+38 -3.3999999521443642491e+38 -3.3999999521443642491e+38 -3.3999999521443642491e+38 -3.3999999521443642491e+38 -3.3999999521443642491e+38
 -3.3999999521443642491e+38 -3.3999999521443642491e+38 -3.3999999521443642491e+38 -3.3999999521443642491e+38 -3.3999999521443642491e+38 -3.3999999521443642491e+38 -3.3999999521443642491e+38 -3.3999999521443642491e+38 -3.3999999521443642491e+38 -3.3999999521443642491e+38 -3.3999999521443642491e+38 -3.3999999521443642491e+38 -3.3999999521443642491e+38 -3.3999999521443642491e+38 -3.3999999521443642491e+38 -3.3999999521443642491e+38 -3.3999999521443642491e+38 -3.3999999521443642491e+38 -3.3999999521443642491e+38 -3.3999999521443642491e+38 -3.3999999521443642491e+38 -3.3999999521443642491e+38 -3.3999999521443642491e+38 -3.3999999521443642491e+38 -3.3999999521443642491e+38 -3.3999999521443642491e+38 -3.3999999521443642491e+38 -3.3999999521443642491e+38 -3.3999999521443642491e+38 -3.3999999521443642491e+38 -3.3999999521443642491e+38 -3.3999999521443642491e+38 -3.3999999521443642491e+38 -3.3999999521443642491e+38 -3.3999999521443642491e+38 -3.3999999521443642491e+38 -3.3999999521443642491e+38 -3.3999999521443642491e+38 -3.3999999521443642491e+38 -3.3999999521443642491e+38 -3.3999999521443642491e+38 -3.3999999521443642491e+38 -3.3999999521443642491e+38 -3.3999999521443642491e+38 -3.3999999521443642491e+38 -3.3999999521443642491e+38 -3.3999999521443642491e+38 -3.3999999521443642491e+38 -3.3999999521443642491e+38 -3.3999999521443642491e+38 -3.3999999521443642491e+38 -3.3999999521443642491e+38 -3.3999999521443642491e+38 -3.3999999521443642491e+38 -3.3999999521443642491e+38 -3.3999999521443642491e+38 -3.3999999521443642491e+38 -3.3999999521443642491e+38 -3.3999999521443642491e+38 -3.3999999521443642491e+38 -3.3999999521443642491e+38 -3.3999999521443642491e+38 -3.3999999521443642491e+38 -3.3999999521443642491e+38 -3.3999999521443642491e+38 -3.3999999521443642491e+38 -3.3999999521443642491e+38 -3.3999999521443642491e+38 -3.3999999521443642491e+38 -3.3999999521443642491e+38 -3.3999999521443642491e+38 -3.3999999521443642491e+38 -3.3999999521443642491e+38 -3.3999999521443642491e+38 -3.3999999521443642491e+38 -3.3999999521443642491e+38 -3.3999999521443642491e+38 -3.3999999521443642491e+38 0.58333337306976318359 0.58333337306976318359 0.60000008344650268555 0.61666673421859741211 0.60000008344650268555 0.58333337306976318359 0.58333337306976318359 0.58333337306976318359 0.58333337306976318359 0.58333337306976318359 0.56666666269302368164 0.5833333134651184082 0.5833333134651184082 0.56666666269302368164 0.56666666269302368164 0.5833333134651184082 0.61666667461395263672 0.65000009536743164063 0.68333339691162109375 0.68333339691162109375 0.70000004768371582031 0.75000005960464477539 0.76666671037673950195 0.78333336114883422852 0.80000001192092895508 0.80000001192092895508 0.78333330154418945313 0.78333330154418945313 0.75 0.73333334922790527344 0.71666669845581054688 0.70000004768371582031 0.68333333730697631836 0.68333333730697631836 0.70000004768371582031 0.70000004768371582031 0.70000004768371582031 0.68333339691162109375 0.66666674613952636719 0.65000003576278686523 0.65000003576278686523 0.65000003576278686523 0.65000003576278686523 0.63333338499069213867 0.60000002384185791016 0.60000002384185791016 0.58333337306976318359 0.56666666269302368164 0.5833333134651184082 0.60000002384185791016 0.60000002384185791016 0.60000002384185791016 0.60000002384185791016 0.60000002384185791016 0.60000002384185791016 0.60000002384185791016 0.60000002384185791016 0.60000002384185791016 0.61666667461395263672 0.61666667461395263672 0.59999996423721313477 0.59999996423721313477 0.5833333134651184082 0.5833333134651184082 0.5833333134651184082 0.56666666269302368164 0.5833333134651184082 0.5833333134651184082 0.5833333134651184082 0.5833333134651184082 0.60000002384185791016 0.56666666269302368164 0.56666666269302368164 0.56666666269302368164 0.5833333134651184082 0.56666666269302368164 0.55000001192092895508 0.53333336114883422852 0.50000005960464477539 0.50000005960464477539 0.50000005960464477539 0.48333334922790527344 0.46666669845581054688 0.45000001788139343262 0.43333336710929870605 0.41666671633720397949 0.41666671633720397949 0.41666671633720397949 0.41666671633720397949 0.43333339691162109375 0.45000007748603820801 0.45000007748603820801 0.45000007748603820801 0.43333339691162109375 0.45000004768371582031 0.43333339691162109375 0.43333339691162109375 0.45000004768371582031 -3.3999999521443642491e+38 -3.3999999521443642491e+38 -3.3999999521443642491e+38 -3.3999999521443642491e+38 -3.3999999521443642491e+38 -3.3999999521443642491e+38 -3.3999999521443642491e+38 -3.3999999521443642491e+38 -3.3999999521443642491e+38 -3.3999999521443642491e+38 -3.3999999521443642491e+38 -3.3999999521443642491e+38 -3.3999999521443642491e+38 -3.3999999521443642491e+38 -3.3999999521443642491e+38 -3.3999999521443642491e+38 -3.3999999521443642491e+38 -3.3999999521443642491e+38 -3.3999999521443642491e+38 -3.3999999521443642491e+38 -3.3999999521443642491e+38 -3.3999999521443642491e+38 -3.3999999521443642491e+38 -3.3999999521443642491e+38 -3.3999999521443642491e+38 -3.3999999521443642491e+38 -3.3999999521443642491e+38 -3.3999999521443642491e+38 -3.3999999521443642491e+38 -3.3999999521443642491e+38 -3.3999999521443642491e+38 -3.3999999521443642491e+38 -3.3999999521443642491e+38 -3.3999999521443642491e+38 -3.3999999521443642491e+38 -3.3999999521443642491e+38 -3.3999999521443642491e+38 -3.3999999521443642491e+38 -3.3999999521443642491e+38 -3.3999999521443642491e+38 -3.3999999521443642491e+38 -3.3999999521443642491e+38 -3.3999999521443642491e+38 -3.3999999521443642491e+38 -3.3999999521443642491e+38 -3.3999999521443642491e+38 -3.3999999521443642491e+38 -3.3999999521443642491e+38 -3.3999999521443642491e+38 -3.3999999521443642491e+38 -3.3999999521443642491e+38 -3.3999999521443642491e+38 -3.3999999521443642491e+38 -3.3999999521443642491e+38 -3.3999999521443642491e+38 -3.3999999521443642491e+38 -3.3999999521443642491e+38 -3.3999999521443642491e+38 -3.3999999521443642491e+38 -3.3999999521443642491e+38 -3.3999999521443642491e+38 -3.3999999521443642491e+38 -3.3999999521443642491e+38 -3.3999999521443642491e+38 -3.3999999521443642491e+38 -3.3999999521443642491e+38 -3.3999999521443642491e+38 -3.3999999521443642491e+38 -3.3999999521443642491e+38 -3.3999999521443642491e+38 -3.3999999521443642491e+38 -3.3999999521443642491e+38 -3.3999999521443642491e+38 -3.3999999521443642491e+38 -3.3999999521443642491e+38 -3.3999999521443642491e+38 -3.3999999521443642491e+38 -3.3999999521443642491e+38 -3.3999999521443642491e+38 -3.3999999521443642491e+38 -3.3999999521443642491e+38 -3.3999999521443642491e+38 -3.3999999521443642491e+38 -3.3999999521443642491e+38 -3.3999999521443642491e+38 -3.3999999521443642491e+38 -3.3999999521443642491e+38 -3.3999999521443642491e+38 -3.3999999521443642491e+38 -3.3999999521443642491e+38 -3.3999999521443642491e+38 -3.3999999521443642491e+38 -3.3999999521443642491e+38 -3.3999999521443642491e+38 -3.3999999521443642491e+38 -3.3999999521443642491e+38 -3.3999999521443642491e+38 -3.3999999521443642491e+38 -3.3999999521443642491e+38 -3.3999999521443642491e+38 -3.3999999521443642491e+38 -3.3999999521443642491e+38 -3.3999999521443642491e+38 -3.3999999521443642491e+38 -3.3999999521443642491e+38 -3.3999999521443642491e+38 -3.3999999521443642491e+38 -3.3999999521443642491e+38 -3.3999999521443642491e+38 -3.3999999521443642491e+38 -3.3999999521443642491e+38 -3.3999999521443642491e+38 -3.3999999521443642491e+38 -3.3999999521443642491e+38 -3.3999999521443642491e+38 -3.3999999521443642491e+38 -3.3999999521443642491e+38 -3.3999999521443642491e+38 -3.3999999521443642491e+38 -3.3999999521443642491e+38 -3.3999999521443642491e+38 -3.3999999521443642491e+38 -3.3999999521443642491e+38 -3.3999999521443642491e+38 -3.3999999521443642491e+38 -3.3999999521443642491e+38 -3.3999999521443642491e+38 -3.3999999521443642491e+38 -3.3999999521443642491e+38 -3.3999999521443642491e+38 -3.3999999521443642491e+38 -3.3999999521443642491e+38 -3.3999999521443642491e+38 -3.3999999521443642491e+38 -3.3999999521443642491e+38 -3.3999999521443642491e+38 -3.3999999521443642491e+38 -3.3999999521443642491e+38 -3.3999999521443642491e+38 -3.3999999521443642491e+38 -3.3999999521443642491e+38 -3.3999999521443642491e+38 -3.3999999521443642491e+38 -3.3999999521443642491e+38 -3.3999999521443642491e+38 -3.3999999521443642491e+38 -3.3999999521443642491e+38 -3.3999999521443642491e+38 -3.3999999521443642491e+38 -3.3999999521443642491e+38 -3.3999999521443642491e+38 -3.3999999521443642491e+38 -3.3999999521443642491e+38 -3.3999999521443642491e+38 -3.3999999521443642491e+38 -3.3999999521443642491e+38 -3.3999999521443642491e+38 -3.3999999521443642491e+38 -3.3999999521443642491e+38 -3.3999999521443642491e+38 -3.3999999521443642491e+38 -3.3999999521443642491e+38 -3.3999999521443642491e+38 -3.3999999521443642491e+38 -3.3999999521443642491e+38 -3.3999999521443642491e+38 -3.3999999521443642491e+38 -3.3999999521443642491e+38 -3.3999999521443642491e+38 -3.3999999521443642491e+38 -3.3999999521443642491e+38 -3.3999999521443642491e+38 -3.3999999521443642491e+38 -3.3999999521443642491e+38 -3.3999999521443642491e+38 -3.3999999521443642491e+38 -3.3999999521443642491e+38 -3.3999999521443642491e+38 -3.3999999521443642491e+38 -3.3999999521443642491e+38 -3.3999999521443642491e+38 -3.3999999521443642491e+38 -3.3999999521443642491e+38 -3.3999999521443642491e+38 -3.3999999521443642491e+38 -3.3999999521443642491e+38 -3.3999999521443642491e+38 -3.3999999521443642491e+38 -3.3999999521443642491e+38 -3.3999999521443642491e+38 -3.3999999521443642491e+38 -3.3999999521443642491e+38 -3.3999999521443642491e+38 -3.3999999521443642491e+38 -3.3999999521443642491e+38 -3.3999999521443642491e+38 -3.3999999521443642491e+38 -3.3999999521443642491e+38 -3.3999999521443642491e+38 -3.3999999521443642491e+38 -3.3999999521443642491e+38 -3.3999999521443642491e+38 -3.3999999521443642491e+38 -3.3999999521443642491e+38 -3.3999999521443642491e+38 -3.3999999521443642491e+38 -3.3999999521443642491e+38 -3.3999999521443642491e+38 -3.3999999521443642491e+38 -3.3999999521443642491e+38 -3.3999999521443642491e+38 -3.3999999521443642491e+38 -3.3999999521443642491e+38 -3.3999999521443642491e+38 -3.3999999521443642491e+38 -3.3999999521443642491e+38 -3.3999999521443642491e+38 -3.3999999521443642491e+38 -3.3999999521443642491e+38 -3.3999999521443642491e+38 -3.3999999521443642491e+38 -3.3999999521443642491e+38 -3.3999999521443642491e+38 -3.3999999521443642491e+38 -3.3999999521443642491e+38 -3.3999999521443642491e+38 -3.3999999521443642491e+38 -3.3999999521443642491e+38 -3.3999999521443642491e+38 -3.3999999521443642491e+38 -3.3999999521443642491e+38 -3.3999999521443642491e+38 -3.3999999521443642491e+38 -3.3999999521443642491e+38 -3.3999999521443642491e+38 -3.3999999521443642491e+38 -3.3999999521443642491e+38 -3.3999999521443642491e+38 -3.3999999521443642491e+38 -3.3999999521443642491e+38 -3.3999999521443642491e+38 -3.3999999521443642491e+38 -3.3999999521443642491e+38 -3.3999999521443642491e+38 -3.3999999521443642491e+38 -3.3999999521443642491e+38 -3.3999999521443642491e+38 -3.3999999521443642491e+38 -3.3999999521443642491e+38 -3.3999999521443642491e+38 -3.3999999521443642491e+38 -3.3999999521443642491e+38 -3.3999999521443642491e+38 -3.3999999521443642491e+38 -3.3999999521443642491e+38 -3.3999999521443642491e+38 -3.3999999521443642491e+38 -3.3999999521443642491e+38 -3.3999999521443642491e+38 -3.3999999521443642491e+38 -3.3999999521443642491e+38 -3.3999999521443642491e+38 -3.3999999521443642491e+38 -3.3999999521443642491e+38 -3.3999999521443642491e+38 -3.3999999521443642491e+38 -3.3999999521443642491e+38 -3.3999999521443642491e+38 -3.3999999521443642491e+38 -3.3999999521443642491e+38 -3.3999999521443642491e+38 -3.3999999521443642491e+38 -3.3999999521443642491e+38 -3.3999999521443642491e+38 -3.3999999521443642491e+38 -3.3999999521443642491e+38 -3.3999999521443642491e+38 -3.3999999521443642491e+38 -3.3999999521443642491e+38 -3.3999999521443642491e+38 -3.3999999521443642491e+38 -3.3999999521443642491e+38 -3.3999999521443642491e+38 -3.3999999521443642491e+38 -3.3999999521443642491e+38 -3.3999999521443642491e+38 -3.3999999521443642491e+38 -3.3999999521443642491e+38 -3.3999999521443642491e+38 -3.3999999521443642491e+38 -3.3999999521443642491e+38 -3.3999999521443642491e+38 -3.3999999521443642491e+38 -3.3999999521443642491e+38 -3.3999999521443642491e+38 -3.3999999521443642491e+38 -3.3999999521443642491e+38 -3.3999999521443642491e+38 -3.3999999521443642491e+38 -3.3999999521443642491e+38 -3.3999999521443642491e+38 -3.3999999521443642491e+38 -3.3999999521443642491e+38 -3.3999999521443642491e+38 -3.3999999521443642491e+38 -3.3999999521443642491e+38 -3.3999999521443642491e+38 -3.3999999521443642491e+38 -3.3999999521443642491e+38 -3.3999999521443642491e+38 -3.3999999521443642491e+38 -3.3999999521443642491e+38 -3.3999999521443642491e+38 -3.3999999521443642491e+38 -3.3999999521443642491e+38 -3.3999999521443642491e+38 -3.3999999521443642491e+38 -3.3999999521443642491e+38 -3.3999999521443642491e+38 -3.3999999521443642491e+38 -3.3999999521443642491e+38 -3.3999999521443642491e+38 -3.3999999521443642491e+38 -3.3999999521443642491e+38 -3.3999999521443642491e+38 -3.3999999521443642491e+38
 -3.3999999521443642491e+38 -3.3999999521443642491e+38 -3.3999999521443642491e+38 -3.3999999521443642491e+38 -3.3999999521443642491e+38 -3.3999999521443642491e+38 -3.3999999521443642491e+38 -3.3999999521443642491e+38 -3.3999999521443642491e+38 -3.3999999521443642491e+38 -3.3999999521443642491e+38 -3.3999999521443642491e+38 -3.3999999521443642491e+38 -3.3999999521443642491e+38 -3.3999999521443642491e+38 -3.3999999521443642491e+38 -3.3999999521443642491e+38 -3.3999999521443642491e+38 -3.3999999521443642491e+38 -3.3999999521443642491e+38 -3.3999999521443642491e+38 -3.3999999521443642491e+38 -3.3999999521443642491e+38 -3.3999999521443642491e+38 -3.3999999521443642491e+38 -3.3999999521443642491e+38 -3.3999999521443642491e+38 -3.3999999521443642491e+38 -3.3999999521443642491e+38 -3.3999999521443642491e+38 -3.3999999521443642491e+38 -3.3999999521443642491e+38 -3.3999999521443642491e+38 -3.3999999521443642491e+38 -3.3999999521443642491e+38 -3.3999999521443642491e+38 -3.3999999521443642491e+38 -3.3999999521443642491e+38 -3.3999999521443642491e+38 -3.3999999521443642491e+38 -3.3999999521443642491e+38 -3.3999999521443642491e+38 -3.3999999521443642491e+38 -3.3999999521443642491e+38 -3.3999999521443642491e+38 -3.3999999521443642491e+38 -3.3999999521443642491e+38 -3.3999999521443642491e+38 -3.3999999521443642491e+38 -3.3999999521443642491e+38 -3.3999999521443642491e+38 -3.3999999521443642491e+38 -3.3999999521443642491e+38 -3.3999999521443642491e+38 -3.3999999521443642491e+38 -3.3999999521443642491e+38 -3.3999999521443642491e+38 -3.3999999521443642491e+38 -3.3999999521443642491e+38 -3.3999999521443642491e+38 -3.3999999521443642491e+38 -3.3999999521443642491e+38 -3.3999999521443642491e+38 -3.3999999521443642491e+38 -3.3999999521443642491e+38 -3.3999999521443642491e+38 -3.3999999521443642491e+38 -3.3999999521443642491e+38 -3.3999999521443642491e+38 -3.3999999521443642491e+38 -3.3999999521443642491e+38 -3.3999999521443642491e+38 -3.3999999521443642491e+38 -3.3999999521443642491e+38 -3.3999999521443642491e+38 -3.3999999521443642491e+38 -3.3999999521443642491e+38 -3.3999999521443642491e+38 0.58333337306976318359 0.56666666269302368164 0.56666666269302368164 0.60000008344650268555 0.61666673421859741211 0.60000008344650268555 0.60000008344650268555 0.60000008344650268555 0.60000008344650268555 0.60000008344650268555 0.60000008344650268555 0.60000002384185791016 0.56666666269302368164 0.54999995231628417969 0.54999995231628417969 0.54999995231628417969 0.54999995231628417969 0.65000009536743164063 0.65000009536743164063 0.66666674613952636719 0.70000004768371582031 0.71666669845581054688 0.73333340883255004883 0.75000005960464477539 0.75000005960464477539 0.75 0.75 0.76666665077209472656 0.75 0.73333334922790527344 0.70000004768371582031 0.70000004768371582031 0.70000004768371582031 0.70000004768371582031 0.70000004768371582031 0.70000004768371582031 0.68333339691162109375 0.65000003576278686523 0.63333338499069213867 0.61666673421859741211 0.63333338499069213867 0.63333338499069213867 0.63333338499069213867 0.61666667461395263672 0.60000002384185791016 0.60000002384185791016 0.60000002384185791016 0.58333337306976318359 0.56666666269302368164 0.5833333134651184082 0.63333338499069213867 0.63333338499069213867 0.61666673421859741211 0.61666673421859741211 0.61666673421859741211 0.61666673421859741211 0.61666673421859741211 0.63333338499069213867 0.61666667461395263672 0.61666667461395263672 0.61666667461395263672 0.59999996423721313477 0.59999996423721313477 0.59999996423721313477 0.5833333134651184082 0.5833333134651184082 0.5833333134651184082 0.60000002384185791016 0.60000002384185791016 0.61666667461395263672 0.61666667461395263672 0.63333332538604736328 0.63333332538604736328 0.5833333134651184082 0.5833333134651184082 0.5833333134651184082 0.56666666269302368164 0.55000001192092895508 0.55000001192092895508 0.51666671037673950195 0.51666671037673950195 0.51666671037673950195 0.48333334922790527344 0.48333334922790527344 0.45000004768371582031 0.45000004768371582031 0.43333339691162109375 0.43333339691162109375 0.43333339691162109375 0.43333339691162109375 0.45000007748603820801 0.45000007748603820801 0.46666672825813293457 0.46666672825813293457 0.45000004768371582031 0.43333339691162109375 0.45000004768371582031 0.45000004768371582031 0.45000004768371582031 0.45000004768371582031 -3.3999999521443642491e+38 -3.3999999521443642491e+38 -3.3999999521443642491e+38 -3.3999999521443642491e+38 -3.3999999521443642491e+38 -3.3999999521443642491e+38 -3.3999999521443642491e+38 -3.3999999521443642491e+38 -3.3999999521443642491e+38 -3.3999999521443642491e+38 -3.3999999521443642491e+38 -3.3999999521443642491e+38 -3.3999999521443642491e+38 -3.3999999521443642491e+38 -3.3999999521443642491e+38 -3.3999999521443642491e+38 -3.3999999521443642491e+38 -3.3999999521443642491e+38 -3.3999999521443642491e+38 -3.3999999521443642491e+38 -3.3999999521443642491e+38 -3.3999999521443642491e+38 -3.3999999521443642491e+38 -3.3999999521443642491e+38 -3.3999999521443642491e+38 -3.3999999521443642491e+38 -3.3999999521443642491e+38 -3.3999999521443642491e+38 -3.3999999521443642491e+38 -3.3999999521443642491e+38 -3.3999999521443642491e+38 -3.3999999521443642491e+38 -3.3999999521443642491e+38 -3.3999999521443642491e+38 -3.3999999521443642491e+38 -3.3999999521443642491e+38 -3.3999999521443642491e+38 -3.3999999521443642491e+38 -3.3999999521443642491e+38 -3.3999999521443642491e+38 -3.3999999521443642491e+38 -3.3999999521443642491e+38 -3.3999999521443642491e+38 -3.3999999521443642491e+38 -3.3999999521443642491e+38 -3.3999999521443642491e+38 -3.3999999521443642491e+38 -3.3999999521443642491e+38 -3.3999999521443642491e+38 -3.3999999521443642491e+38 -3.3999999521443642491e+38 -3.3999999521443642491e+38 -3.3999999521443642491e+38 -3.3999999521443642491e+38 -3.3999999521443642491e+38 -3.3999999521443642491e+38 -3.3999999521443642491e+38 -3.3999999521443642491e+38 -3.3999999521443642491e+38 -3.3999999521443642491e+38 -3.3999999521443642491e+38 -3.3999999521443642491e+38 -3.3999999521443642491e+38 -3.3999999521443642491e+38 -3.3999999521443642491e+38 -3.3999999521443642491e+38 -3.3999999521443642491e+38 -3.3999999521443642491e+38 -3.3999999521443642491e+38 -3.3999999521443642491e+38 -3.3999999521443642491e+38 -3.3999999521443642491e+38 -3.3999999521443642491e+38 -3.3999999521443642491e+38 -3.3999999521443642491e+38 -3.3999999521443642491e+38 -3.3999999521443642491e+38 -3.3999999521443642491e+38 -3.3999999521443642491e+38 -3.3999999521443642491e+38 -3.3999999521443642491e+38 -3.3999999521443642491e+38 -3.3999999521443642491e+38 -3.3999999521443642491e+38 -3.3999999521443642491e+38 -3.3999999521443642491e+38 -3.3999999521443642491e+38 -3.3999999521443642491e+38 -3.3999999521443642491e+38 -3.3999999521443642491e+38 -3.3999999521443642491e+38 -3.3999999521443642491e+38 -3.3999999521443642491e+38 -3.3999999521443642491e+38 -3.3999999521443642491e+38 -3.3999999521443642491e+38 -3.3999999521443642491e+38 -3.3999999521443642491e+38 -3.3999999521443642491e+38 -3.3999999521443642491e+38 -3.3999999521443642491e+38 -3.3999999521443642491e+38 -3.3999999521443642491e+38 -3.3999999521443642491e+38 -3.3999999521443642491e+38 -3.3999999521443642491e+38 -3.3999999521443642491e+38 -3.3999999521443642491e+38 -3.3999999521443642491e+38 -3.3999999521443642491e+38 -3.3999999521443642491e+38 -3.3999999521443642491e+38 -3.3999999521443642491e+38 -3.3999999521443642491e+38 -3.3999999521443642491e+38 -3.3999999521443642491e+38 -3.3999999521443642491e+38 -3.3999999521443642491e+38 -3.3999999521443642491e+38 -3.3999999521443642491e+38 -3.3999999521443642491e+38 -3.3999999521443642491e+38 -3.3999999521443642491e+38 -3.3999999521443642491e+38 -3.3999999521443642491e+38 -3.3999999521443642491e+38 -3.3999999521443642491e+38 -3.3999999521443642491e+38 -3.3999999521443642491e+38 -3.3999999521443642491e+38 -3.3999999521443642491e+38 -3.3999999521443642491e+38 -3.3999999521443642491e+38 -3.3999999521443642491e+38 -3.3999999521443642491e+38 -3.3999999521443642491e+38 -3.3999999521443642491e+38 -3.3999999521443642491e+38 -3.3999999521443642491e+38 -3.3999999521443642491e+38 -3.3999999521443642491e+38 -3.3999999521443642491e+38 -3.3999999521443642491e+38 -3.3999999521443642491e+38 -3.3999999521443642491e+38 -3.3999999521443642491e+38 -3.3999999521443642491e+38 -3.3999999521443642491e+38 -3.3999999521443642491e+38 -3.3999999521443642491e+38 -3.3999999521443642491e+38 -3.3999999521443642491e+38 -3.3999999521443642491e+38 -3.3999999521443642491e+38 -3.3999999521443642491e+38 -3.3999999521443642491e+38 -3.3999999521443642491e+38 -3.3999999521443642491e+38 -3.3999999521443642491e+38 -3.3999999521443642491e+38 -3.3999999521443642491e+38 -3.3999999521443642491e+38 -3.3999999521443642491e+38 -3.3999999521443642491e+38 -3.3999999521443642491e+38 -3.3999999521443642491e+38 -3.3999999521443642491e+38 -3.3999999521443642491e+38 -3.3999999521443642491e+38 -3.3999999521443642491e+38 -3.3999999521443642491e+38 -3.3999999521443642491e+38 -3.3999999521443642491e+38 -3.3999999521443642491e+38 -3.3999999521443642491e+38 -3.3999999521443642491e+38 -3.3999999521443642491e+38 -3.3999999521443642491e+38 -3.3999999521443642491e+38 -3.3999999521443642491e+38 -3.3999999521443642491e+38 -3.3999999521443642491e+38 -3.3999999521443642491e+38 -3.3999999521443642491e+38 -3.3999999521443642491e+38 -3.3999999521443642491e+38 -3.3999999521443642491e+38 -3.3999999521443642491e+38 -3.3999999521443642491e+38 -3.3999999521443642491e+38 -3.3999999521443642491e+38 -3.3999999521443642491e+38 -3.3999999521443642491e+38 -3.3999999521443642491e+38 -3.3999999521443642491e+38 -3.3999999521443642491e+38 -3.3999999521443642491e+38 -3.3999999521443642491e+38 -3.3999999521443642491e+38 -3.3999999521443642491e+38 -3.3999999521443642491e+38 -3.3999999521443642491e+38 -3.3999999521443642491e+38 -3.3999999521443642491e+38 -3.3999999521443642491e+38 -3.3999999521443642491e+38 -3.3999999521443642491e+38 -3.3999999521443642491e+38 -3.3999999521443642491e+38 -3.3999999521443642491e+38 -3.3999999521443642491e+38 -3.3999999521443642491e+38 -3.3999999521443642491e+38 -3.3999999521443642491e+38 -3.3999999521443642491e+38 -3.3999999521443642491e+38 -3.3999999521443642491e+38 -3.3999999521443642491e+38 -3.3999999521443642491e+38 -3.3999999521443642491e+38 -3.3999999521443642491e+38 -3.3999999521443642491e+38 -3.3999999521443642491e+38 -3.3999999521443642491e+38 -3.3999999521443642491e+38 -3.3999999521443642491e+38 -3.3999999521443642491e+38 -3.3999999521443642491e+38 -3.3999999521443642491e+38 -3.3999999521443642491e+38 -3.3999999521443642491e+38 -3.3999999521443642491e+38 -3.3999999521443642491e+38 -3.3999999521443642491e+38 -3.3999999521443642491e+38 -3.3999999521443642491e+38 -3.3999999521443642491e+38 -3.3999999521443642491e+38 -3.3999999521443642491e+38 -3.3999999521443642491e+38 -3.3999999521443642491e+38 -3.3999999521443642491e+38 -3.3999999521443642491e+38 -3.3999999521443642491e+38 -3.3999999521443642491e+38 -3.3999999521443642491e+38 -3.3999999521443642491e+38 -3.3999999521443642491e+38 -3.3999999521443642491e+38 -3.3999999521443642491e+38 -3.3999999521443642491e+38 -3.3999999521443642491e+38 -3.3999999521443642491e+38 -3.3999999521443642491e+38 -3.3999999521443642491e+38 -3.3999999521443642491e+38 -3.3999999521443642491e+38 -3.3999999521443642491e+38 -3.3999999521443642491e+38 -3.3999999521443642491e+38 -3.3999999521443642491e+38 -3.3999999521443642491e+38 -3.3999999521443642491e+38 -3.3999999521443642491e+38 -3.3999999521443642491e+38 -3.3999999521443642491e+38 -3.3999999521443642491e+38 -3.3999999521443642491e+38 -3.3999999521443642491e+38 -3.3999999521443642491e+38 -3.3999999521443642491e+38 -3.3999999521443642491e+38 -3.3999999521443642491e+38 -3.3999999521443642491e+38 -3.3999999521443642491e+38 -3.3999999521443642491e+38 -3.3999999521443642491e+38 -3.3999999521443642491e+38 -3.3999999521443642491e+38 -3.3999999521443642491e+38 -3.3999999521443642491e+38 -3.3999999521443642491e+38 -3.3999999521443642491e+38 -3.3999999521443642491e+38 -3.3999999521443642491e+38 -3.3999999521443642491e+38 -3.3999999521443642491e+38 -3.3999999521443642491e+38 -3.3999999521443642491e+38 -3.3999999521443642491e+38 -3.3999999521443642491e+38 -3.3999999521443642491e+38 -3.3999999521443642491e+38 -3.3999999521443642491e+38 -3.3999999521443642491e+38 -3.3999999521443642491e+38 -3.3999999521443642491e+38 -3.3999999521443642491e+38 -3.3999999521443642491e+38 -3.3999999521443642491e+38 -3.3999999521443642491e+38 -3.3999999521443642491e+38 -3.3999999521443642491e+38 -3.3999999521443642491e+38 -3.3999999521443642491e+38 -3.3999999521443642491e+38 -3.3999999521443642491e+38 -3.3999999521443642491e+38 -3.3999999521443642491e+38 -3.3999999521443642491e+38 -3.3999999521443642491e+38 -3.3999999521443642491e+38 -3.3999999521443642491e+38 -3.3999999521443642491e+38 -3.3999999521443642491e+38 -3.3999999521443642491e+38 -3.3999999521443642491e+38 -3.3999999521443642491e+38 -3.3999999521443642491e+38 -3.3999999521443642491e+38 -3.3999999521443642491e+38 -3.3999999521443642491e+38 -3.3999999521443642491e+38 -3.3999999521443642491e+38
 -3.3999999521443642491e+38 -3.3999999521443642491e+38 -3.3999999521443642491e+38 -3.3999999521443642491e+38 -3.3999999521443642491e+38 -3.3999999521443642491e+38 -3.3999999521443642491e+38 -3.3999999521443642491e+38 -3.3999999521443642491e+38 -3.3999999521443642491e+38 -3.3999999521443642491e+38 -3.3999999521443642491e+38 -3.3999999521443642491e+38 -3.3999999521443642491e+38 -3.3999999521443642491e+38 -3.3999999521443642491e+38 -3.3999999521443642491e+38 -3.3999999521443642491e+38 -3.3999999521443642491e+38 -3.3999999521443642491e+38 -3.3999999521443642491e+38 -3.3999999521443642491e+38 -3.3999999521443642491e+38 -3.3999999521443642491e+38 -3.3999999521443642491e+38 -3.3999999521443642491e+38 -3.3999999521443642491e+38 -3.3999999521443642491e+38 -3.3999999521443642491e+38 -3.3999999521443642491e+38 -3.3999999521443642491e+38 -3.3999999521443642491e+38 -3.3999999521443642491e+38 -3.3999999521443642491e+38 -3.3999999521443642491e+38 -3.3999999521443642491e+38 -3.3999999521443642491e+38 -3.3999999521443642491e+38 -3.3999999521443642491e+38 -3.3999999521443642491e+38 -3.3999999521443642491e+38 -3.3999999521443642491e+38 -3.3999999521443642491e+38 -3.3999999521443642491e+38 -3.3999999521443642491e+38 -3.3999999521443642491e+38 -3.3999999521443642491e+38 -3.3999999521443642491e+38 -3.3999999521443642491e+38 -3.3999999521443642491e+38 -3.3999999521443642491e+38 -3.3999999521443642491e+38 -3.3999999521443642491e+38 -3.3999999521443642491e+38 -3.3999999521443642491e+38 -3.3999999521443642491e+38 -3.3999999521443642491e+38 -3.3999999521443642491e+38 -3.3999999521443642491e+38 -3.3999999521443642491e+38 -3.3999999521443642491e+38 -3.3999999521443642491e+38 -3.3999999521443642491e+38 -3.3999999521443642491e+38 -3.3999999521443642491e+38 -3.3999999521443642491e+38 -3.3999999521443642491e+38 -3.3999999521443642491e+38 -3.3999999521443642491e+38 -3.3999999521443642491e+38 -3.3999999521443642491e+38 -3.3999999521443642491e+38 -3.3999999521443642491e+38 -3.3999999521443642491e+38 -3.3999999521443642491e+38 -3.3999999521443642491e+38 -3.3999999521443642491e+38 0.56666666269302368164 0.56666666269302368164 0.56666666269302368164 0.56666666269302368164 0.58333337306976318359 0.61666673421859741211 0.60000008344650268555 0.60000008344650268555 0.60000008344650268555 0.60000008344650268555 0.60000008344650268555 0.60000008344650268555 0.5833333134651184082 0.56666666269302368164 0.56666666269302368164 0.56666666269302368164 0.56666666269302368164 0.54999995231628417969 0.59999996423721313477 0.65000009536743164063 0.65000009536743164063 0.66666674613952636719 0.70000004768371582031 0.70000004768371582031 0.70000004768371582031 0.70000004768371582031 0.73333334922790527344 0.75 0.75 0.75 0.73333334922790527344 0.70000004768371582031 0.70000004768371582031 0.70000004768371582031 0.68333339691162109375 0.68333339691162109375 0.68333339691162109375 0.6666666865348815918 0.63333338499069213867 0.63333338499069213867 0.63333338499069213867 0.61666673421859741211 0.61666673421859741211 0.61666667461395263672 0.61666667461395263672 0.60000002384185791016 0.60000002384185791016 0.60000002384185791016 0.58333337306976318359 0.56666666269302368164 0.58333337306976318359 0.63333338499069213867 0.63333338499069213867 0.61666673421859741211 0.61666673421859741211 0.61666673421859741211 0.61666673421859741211 0.61666673421859741211 0.63333338499069213867 0.63333338499069213867 0.61666667461395263672 0.61666667461395263672 0.61666667461395263672 0.61666667461395263672 0.59999996423721313477 0.59999996423721313477 0.5833333134651184082 0.61666667461395263672 0.61666667461395263672 0.61666667461395263672 0.61666667461395263672 0.61666667461395263672 0.63333332538604736328 0.63333332538604736328 0.63333332538604736328 0.60000002384185791016 0.60000002384185791016 0.5833333134651184082 0.56666666269302368164 0.56666666269302368164 0.55000001192092895508 0.53333336114883422852 0.51666671037673950195 0.51666671037673950195 0.51666671037673950195 0.51666671037673950195 0.48333334922790527344 0.45000004768371582031 0.45000004768371582031 0.45000004768371582031 0.46666672825813293457 0.46666672825813293457 0.46666672825813293457 0.46666672825813293457 0.46666672825813293457 0.46666672825813293457 0.45000004768371582031 0.45000004768371582031 0.45000004768371582031 0.46666669845581054688 0.46666669845581054688 0.46666669845581054688 -3.3999999521443642491e+38 -3.3999999521443642491e+38 -3.3999999521443642491e+38 -3.3999999521443642491e+38 -3.3999999521443642491e+38 -3.3999999521443642491e+38 -3.3999999521443642491e+38 -3.3999999521443642491e+38 -3.3999999521443642491e+38 -3.3999999521443642491e+38 -3.3999999521443642491e+38 -3.3999999521443642491e+38 -3.3999999521443642491e+38 -3.3999999521443642491e+38 -3.3999999521443642491e+38 -3.3999999521443642491e+38 -3.3999999521443642491e+38 -3.3999999521443642491e+38 -3.3999999521443642491e+38 -3.3999999521443642491e+38 -3.3999999521443642491e+38 -3.3999999521443642491e+38 -3.3999999521443642491e+38 -3.3999999521443642491e+38 -3.3999999521443642491e+38 -3.3999999521443642491e+38 -3.3999999521443642491e+38 -3.3999999521443642491e+38 -3.3999999521443642491e+38 -3.3999999521443642491e+38 -3.3999999521443642491e+38 -3.3999999521443642491e+38 -3.3999999521443642491e+38 -3.3999999521443642491e+38 -3.3999999521443642491e+38 -3.3999999521443642491e+38 -3.3999999521443642491e+38 -3.3999999521443642491e+38 -3.3999999521443642491e+38 -3.3999999521443642491e+38 -3.3999999521443642491e+38 -3.3999999521443642491e+38 -3.3999999521443642491e+38 -3.3999999521443642491e+38 -3.3999999521443642491e+38 -3.3999999521443642491e+38 -3.3999999521443642491e+38 -3.3999999521443642491e+38 -3.3999999521443642491e+38 -3.3999999521443642491e+38 -3.3999999521443642491e+38 -3.3999999521443642491e+38 -3.3999999521443642491e+38 -3.3999999521443642491e+38 -3.3999999521443642491e+38 -3.3999999521443642491e+38 -3.3999999521443642491e+38 -3.3999999521443642491e+38 -3.3999999521443642491e+38 -3.3999999521443642491e+38 -3.3999999521443642491e+38 -3.3999999521443642491e+38 -3.3999999521443642491e+38 -3.3999999521443642491e+38 -3.3999999521443642491e+38 -3.3999999521443642491e+38 -3.3999999521443642491e+38 -3.3999999521443642491e+38 -3.3999999521443642491e+38 -3.3999999521443642491e+38 -3.3999999521443642491e+38 -3.3999999521443642491e+38 -3.3999999521443642491e+38 -3.3999999521443642491e+38 -3.3999999521443642491e+38 -3.3999999521443642491e+38 -3.3999999521443642491e+38 -3.3999999521443642491e+38 -3.3999999521443642491e+38 -3.3999999521443642491e+38 -3.3999999521443642491e+38 -3.3999999521443642491e+38 -3.3999999521443642491e+38 -3.3999999521443642491e+38 -3.3999999521443642491e+38 -3.3999999521443642491e+38 -3.3999999521443642491e+38 -3.3999999521443642491e+38 -3.3999999521443642491e+38 -3.3999999521443642491e+38 -3.3999999521443642491e+38 -3.3999999521443642491e+38 -3.3999999521443642491e+38 -3.3999999521443642491e+38 -3.3999999521443642491e+38 -3.3999999521443642491e+38 -3.3999999521443642491e+38 -3.3999999521443642491e+38 -3.3999999521443642491e+38 -3.3999999521443642491e+38 -3.3999999521443642491e+38 -3.3999999521443642491e+38 -3.3999999521443642491e+38 -3.3999999521443642491e+38 -3.3999999521443642491e+38 -3.3999999521443642491e+38 -3.3999999521443642491e+38 -3.3999999521443642491e+38 -3.3999999521443642491e+38 -3.3999999521443642491e+38 -3.3999999521443642491e+38 -3.3999999521443642491e+38 -3.3999999521443642491e+38 -3.3999999521443642491e+38 -3.3999999521443642491e+38 -3.3999999521443642491e+38 -3.3999999521443642491e+38 -3.3999999521443642491e+38 -3.3999999521443642491e+38 -3.3999999521443642491e+38 -3.3999999521443642491e+38 -3.3999999521443642491e+38 -3.3999999521443642491e+38 -3.3999999521443642491e+38 -3.3999999521443642491e+38 -3.3999999521443642491e+38 -3.3999999521443642491e+38 -3.3999999521443642491e+38 -3.3999999521443642491e+38 -3.3999999521443642491e+38 -3.3999999521443642491e+38 -3.3999999521443642491e+38 -3.3999999521443642491e+38 -3.3999999521443642491e+38 -3.3999999521443642491e+38 -3.3999999521443642491e+38 -3.3999999521443642491e+38 -3.3999999521443642491e+38 -3.3999999521443642491e+38 -3.3999999521443642491e+38 -3.3999999521443642491e+38 -3.3999999521443642491e+38 -3.3999999521443642491e+38 -3.3999999521443642491e+38 -3.3999999521443642491e+38 -3.3999999521443642491e+38 -3.3999999521443642491e+38 -3.3999999521443642491e+38 -3.3999999521443642491e+38 -3.3999999521443642491e+38 -3.3999999521443642491e+38 -3.3999999521443642491e+38 -3.3999999521443642491e+38 -3.3999999521443642491e+38 -3.3999999521443642491e+38 -3.3999999521443642491e+38 -3.3999999521443642491e+38 -3.3999999521443642491e+38 -3.3999999521443642491e+38 -3.3999999521443642491e+38 -3.3999999521443642491e+38 -3.3999999521443642491e+38 -3.3999999521443642491e+38 -3.3999999521443642491e+38 -3.3999999521443642491e+38 -3.3999999521443642491e+38 -3.3999999521443642491e+38 -3.3999999521443642491e+38 -3.3999999521443642491e+38 -3.3999999521443642491e+38 -3.3999999521443642491e+38 -3.3999999521443642491e+38 -3.3999999521443642491e+38 -3.3999999521443642491e+38 -3.3999999521443642491e+38 -3.3999999521443642491e+38 -3.3999999521443642491e+38 -3.3999999521443642491e+38 -3.3999999521443642491e+38 -3.3999999521443642491e+38 -3.3999999521443642491e+38 -3.3999999521443642491e+38 -3.3999999521443642491e+38 -3.3999999521443642491e+38 -3.3999999521443642491e+38 -3.3999999521443642491e+38 -3.3999999521443642491e+38 -3.3999999521443642491e+38 -3.3999999521443642491e+38 -3.3999999521443642491e+38 -3.3999999521443642491e+38 -3.3999999521443642491e+38 -3.3999999521443642491e+38 -3.3999999521443642491e+38 -3.3999999521443642491e+38 -3.3999999521443642491e+38 -3.3999999521443642491e+38 -3.3999999521443642491e+38 -3.3999999521443642491e+38 -3.3999999521443642491e+38 -3.3999999521443642491e+38 -3.3999999521443642491e+38 -3.3999999521443642491e+38 -3.3999999521443642491e+38 -3.3999999521443642491e+38 -3.3999999521443642491e+38 -3.3999999521443642491e+38 -3.3999999521443642491e+38 -3.3999999521443642491e+38 -3.3999999521443642491e+38 -3.3999999521443642491e+38 -3.3999999521443642491e+38 -3.3999999521443642491e+38 -3.3999999521443642491e+38 -3.3999999521443642491e+38 -3.3999999521443642491e+38 -3.3999999521443642491e+38 -3.3999999521443642491e+38 -3.3999999521443642491e+38 -3.3999999521443642491e+38 -3.3999999521443642491e+38 -3.3999999521443642491e+38 -3.3999999521443642491e+38 -3.3999999521443642491e+38 -3.3999999521443642491e+38 -3.3999999521443642491e+38 -3.3999999521443642491e+38 -3.3999999521443642491e+38 -3.3999999521443642491e+38 -3.3999999521443642491e+38 -3.3999999521443642491e+38 -3.3999999521443642491e+38 -3.3999999521443642491e+38 -3.3999999521443642491e+38 -3.3999999521443642491e+38 -3.3999999521443642491e+38 -3.3999999521443642491e+38 -3.3999999521443642491e+38 -3.3999999521443642491e+38 -3.3999999521443642491e+38 -3.3999999521443642491e+38 -3.3999999521443642491e+38 -3.3999999521443642491e+38 -3.3999999521443642491e+38 -3.3999999521443642491e+38 -3.3999999521443642491e+38 -3.3999999521443642491e+38 -3.3999999521443642491e+38 -3.3999999521443642491e+38 -3.3999999521443642491e+38 -3.3999999521443642491e+38 -3.3999999521443642491e+38 -3.3999999521443642491e+38 -3.3999999521443642491e+38 -3.3999999521443642491e+38 -3.3999999521443642491e+38 -3.3999999521443642491e+38 -3.3999999521443642491e+38 -3.3999999521443642491e+38 -3.3999999521443642491e+38 -3.3999999521443642491e+38 -3.3999999521443642491e+38 -3.3999999521443642491e+38 -3.3999999521443642491e+38 -3.3999999521443642491e+38 -3.3999999521443642491e+38 -3.3999999521443642491e+38 -3.3999999521443642491e+38 -3.3999999521443642491e+38 -3.3999999521443642491e+38 -3.3999999521443642491e+38 -3.3999999521443642491e+38 -3.3999999521443642491e+38 -3.3999999521443642491e+38 -3.3999999521443642491e+38 -3.3999999521443642491e+38 -3.3999999521443642491e+38 -3.3999999521443642491e+38 -3.3999999521443642491e+38 -3.3999999521443642491e+38 -3.3999999521443642491e+38 -3.3999999521443642491e+38 -3.3999999521443642491e+38 -3.3999999521443642491e+38 -3.3999999521443642491e+38 -3.3999999521443642491e+38 -3.3999999521443642491e+38 -3.3999999521443642491e+38 -3.3999999521443642491e+38 -3.3999999521443642491e+38 -3.3999999521443642491e+38 -3.3999999521443642491e+38 -3.3999999521443642491e+38 -3.3999999521443642491e+38 -3.3999999521443642491e+38 -3.3999999521443642491e+38 -3.3999999521443642491e+38 -3.3999999521443642491e+38 -3.3999999521443642491e+38 -3.3999999521443642491e+38 -3.3999999521443642491e+38 -3.3999999521443642491e+38 -3.3999999521443642491e+38 -3.3999999521443642491e+38 -3.3999999521443642491e+38 -3.3999999521443642491e+38 -3.3999999521443642491e+38 -3.3999999521443642491e+38 -3.3999999521443642491e+38 -3.3999999521443642491e+38 -3.3999999521443642491e+38 -3.3999999521443642491e+38 -3.3999999521443642491e+38 -3.3999999521443642491e+38 -3.3999999521443642491e+38 -3.3999999521443642491e+38 -3.3999999521443642491e+38 -3.3999999521443642491e+38 -3.3999999521443642491e+38 -3.3999999521443642491e+38 -3.3999999521443642491e+38 -3.3999999521443642491e+38 -3.3999999521443642491e+38
 -3.3999999521443642491e+38 -3.3999999521443642491e+38 -3.3999999521443642491e+38 -3.3999999521443642491e+38 -3.3999999521443642491e+38 -3.3999999521443642491e+38 -3.3999999521443642491e+38 -3.3999999521443642491e+38 -3.3999999521443642491e+38 -3.3999999521443642491e+38 -3.3999999521443642491e+38 -3.3999999521443642491e+38 -3.3999999521443642491e+38 -3.3999999521443642491e+38 -3.3999999521443642491e+38 -3.3999999521443642491e+38 -3.3999999521443642491e+38 -3.3999999521443642491e+38 -3.3999999521443642491e+38 -3.3999999521443642491e+38 -3.3999999521443642491e+38 -3.3999999521443642491e+38 -3.3999999521443642491e+38 -3.3999999521443642491e+38 -3.3999999521443642491e+38 -3.3999999521443642491e+38 -3.3999999521443642491e+38 -3.3999999521443642491e+38 -3.3999999521443642491e+38 -3.3999999521443642491e+38 -3.3999999521443642491e+38 -3.3999999521443642491e+38 -3.3999999521443642491e+38 -3.3999999521443642491e+38 -3.3999999521443642491e+38 -3.3999999521443642491e+38 -3.3999999521443642491e+38 -3.3999999521443642491e+38 -3.3999999521443642491e+38 -3.3999999521443642491e+38 -3.3999999521443642491e+38 -3.3999999521443642491e+38 -3.3999999521443642491e+38 -3.3999999521443642491e+38 -3.3999999521443642491e+38 -3.3999999521443642491e+38 -3.3999999521443642491e+38 -3.3999999521443642491e+38 -3.3999999521443642491e+38 -3.3999999521443642491e+38 -3.3999999521443642491e+38 -3.3999999521443642491e+38 -3.3999999521443642491e+38 -3.3999999521443642491e+38 -3.3999999521443642491e+38 -3.3999999521443642491e+38 -3.3999999521443642491e+38 -3.3999999521443642491e+38 -3.3999999521443642491e+38 -3.3999999521443642491e+38 -3.3999999521443642491e+38 -3.3999999521443642491e+38 -3.3999999521443642491e+38 -3.3999999521443642491e+38 -3.3999999521443642491e+38 -3.3999999521443642491e+38 -3.3999999521443642491e+38 -3.3999999521443642491e+38 -3.3999999521443642491e+38 -3.3999999521443642491e+38 -3.3999999521443642491e+38 -3.3999999521443642491e+38 -3.3999999521443642491e+38 -3.3999999521443642491e+38 -3.3999999521443642491e+38 -3.3999999521443642491e+38 0.56666666269302368164 0.56666666269302368164 0.56666666269302368164 0.58333337306976318359 0.58333337306976318359 0.61666673421859741211 0.61666673421859741211 0.58333337306976318359 0.60000008344650268555 0.60000008344650268555 0.60000008344650268555 0.60000008344650268555 0.60000008344650268555 0.60000008344650268555 0.60000008344650268555 0.56666666269302368164 0.56666666269302368164 0.56666666269302368164 0.56666666269302368164 0.5833333134651184082 0.63333338499069213867 0.65000009536743164063 0.65000009536743164063 0.65000009536743164063 0.66666674613952636719 0.68333339691162109375 0.68333339691162109375 0.68333339691162109375 0.70000004768371582031 0.70000004768371582031 0.70000004768371582031 0.70000004768371582031 0.70000004768371582031 0.68333339691162109375 0.68333339691162109375 0.68333339691162109375 0.6666666865348815918 0.6666666865348815918 0.6666666865348815918 0.63333338499069213867 0.63333338499069213867 0.63333338499069213867 0.61666673421859741211 0.61666673421859741211 0.60000002384185791016 0.60000002384185791016 0.60000002384185791016 0.60000002384185791016 0.60000002384185791016 0.60000002384185791016 0.58333337306976318359 0.58333337306976318359 0.60000002384185791016 0.60000002384185791016 0.60000002384185791016 0.61666673421859741211 0.63333338499069213867 0.63333338499069213867 0.65000003576278686523 0.63333338499069213867 0.63333338499069213867 0.63333338499069213867 0.63333338499069213867 0.63333338499069213867 0.63333338499069213867 0.61666667461395263672 0.63333332538604736328 0.63333332538604736328 0.63333332538604736328 0.63333332538604736328 0.63333332538604736328 0.65000003576278686523 0.61666667461395263672 0.61666667461395263672 0.63333332538604736328 0.63333332538604736328 0.63333332538604736328 0.61666667461395263672 0.60000002384185791016 0.60000002384185791016 0.56666666269302368164 0.56666666269302368164 0.55000001192092895508 0.53333336114883422852 0.53333336114883422852 0.53333336114883422852 0.51666671037673950195 0.51666671037673950195 0.5 0.50000005960464477539 0.50000005960464477539 0.48333337903022766113 0.48333337903022766113 0.50000005960464477539 0.48333337903022766113 0.48333337903022766113 0.48333337903022766113 0.50000005960464477539 0.50000005960464477539 0.48333337903022766113 0.48333337903022766113 0.50000005960464477539 0.50000005960464477539 -3.3999999521443642491e+38 -3.3999999521443642491e+38 -3.3999999521443642491e+38 -3.3999999521443642491e+38 -3.3999999521443642491e+38 -3.3999999521443642491e+38 -3.3999999521443642491e+38 -3.3999999521443642491e+38 -3.3999999521443642491e+38 -3.3999999521443642491e+38 -3.3999999521443642491e+38 -3.3999999521443642491e+38 -3.3999999521443642491e+38 -3.3999999521443642491e+38 -3.3999999521443642491e+38 -3.3999999521443642491e+38 -3.3999999521443642491e+38 -3.3999999521443642491e+38 -3.3999999521443642491e+38 -3.3999999521443642491e+38 -3.3999999521443642491e+38 -3.3999999521443642491e+38 -3.3999999521443642491e+38 -3.3999999521443642491e+38 -3.3999999521443642491e+38 -3.3999999521443642491e+38 -3.3999999521443642491e+38 -3.3999999521443642491e+38 -3.3999999521443642491e+38 -3.3999999521443642491e+38 -3.3999999521443642491e+38 -3.3999999521443642491e+38 -3.3999999521443642491e+38 -3.3999999521443642491e+38 -3.3999999521443642491e+38 -3.3999999521443642491e+38 -3.3999999521443642491e+38 -3.3999999521443642491e+38 -3.3999999521443642491e+38 -3.3999999521443642491e+38 -3.3999999521443642491e+38 -3.3999999521443642491e+38 -3.3999999521443642491e+38 -3.3999999521443642491e+38 -3.3999999521443642491e+38 -3.3999999521443642491e+38 -3.3999999521443642491e+38 -3.3999999521443642491e+38 -3.3999999521443642491e+38 -3.3999999521443642491e+38 -3.3999999521443642491e+38 -3.3999999521443642491e+38 -3.3999999521443642491e+38 -3.3999999521443642491e+38 -3.3999999521443642491e+38 -3.3999999521443642491e+38 -3.3999999521443642491e+38 -3.3999999521443642491e+38 -3.3999999521443642491e+38 -3.3999999521443642491e+38 -3.3999999521443642491e+38 -3.3999999521443642491e+38 -3.3999999521443642491e+38 -3.3999999521443642491e+38 -3.3999999521443642491e+38 -3.3999999521443642491e+38 -3.3999999521443642491e+38 -3.3999999521443642491e+38 -3.3999999521443642491e+38 -3.3999999521443642491e+38 -3.3999999521443642491e+38 -3.3999999521443642491e+38 -3.3999999521443642491e+38 -3.3999999521443642491e+38 -3.3999999521443642491e+38 -3.3999999521443642491e+38 -3.3999999521443642491e+38 -3.3999999521443642491e+38 -3.3999999521443642491e+38 -3.3999999521443642491e+38 -3.3999999521443642491e+38 -3.3999999521443642491e+38 -3.3999999521443642491e+38 -3.3999999521443642491e+38 -3.3999999521443642491e+38 -3.3999999521443642491e+38 -3.3999999521443642491e+38 -3.3999999521443642491e+38 -3.3999999521443642491e+38 -3.3999999521443642491e+38 -3.3999999521443642491e+38 -3.3999999521443642491e+38 -3.3999999521443642491e+38 -3.3999999521443642491e+38 -3.3999999521443642491e+38 -3.3999999521443642491e+38 -3.3999999521443642491e+38 -3.3999999521443642491e+38 -3.3999999521443642491e+38 -3.3999999521443642491e+38 -3.3999999521443642491e+38 -3.3999999521443642491e+38 -3.3999999521443642491e+38 -3.3999999521443642491e+38 -3.3999999521443642491e+38 -3.3999999521443642491e+38 -3.3999999521443642491e+38 -3.3999999521443642491e+38 -3.3999999521443642491e+38 -3.3999999521443642491e+38 -3.3999999521443642491e+38 -3.3999999521443642491e+38 -3.3999999521443642491e+38 -3.3999999521443642491e+38 -3.3999999521443642491e+38 -3.3999999521443642491e+38 -3.3999999521443642491e+38 -3.3999999521443642491e+38 -3.3999999521443642491e+38 -3.3999999521443642491e+38 -3.3999999521443642491e+38 -3.3999999521443642491e+38 -3.3999999521443642491e+38 -3.3999999521443642491e+38 -3.3999999521443642491e+38 -3.3999999521443642491e+38 -3.3999999521443642491e+38 -3.3999999521443642491e+38 -3.3999999521443642491e+38 -3.3999999521443642491e+38 -3.3999999521443642491e+38 -3.3999999521443642491e+38 -3.3999999521443642491e+38 -3.3999999521443642491e+38 -3.3999999521443642491e+38 -3.3999999521443642491e+38 -3.3999999521443642491e+38 -3.3999999521443642491e+38 -3.3999999521443642491e+38 -3.3999999521443642491e+38 -3.3999999521443642491e+38 -3.3999999521443642491e+38 -3.3999999521443642491e+38 -3.3999999521443642491e+38 -3.3999999521443642491e+38 -3.3999999521443642491e+38 -3.3999999521443642491e+38 -3.3999999521443642491e+38 -3.3999999521443642491e+38 -3.3999999521443642491e+38 -3.3999999521443642491e+38 -3.3999999521443642491e+38 -3.3999999521443642491e+38 -3.3999999521443642491e+38 -3.3999999521443642491e+38 -3.3999999521443642491e+38 -3.3999999521443642491e+38 -3.3999999521443642491e+38 -3.3999999521443642491e+38 -3.3999999521443642491e+38 -3.3999999521443642491e+38 -3.3999999521443642491e+38 -3.3999999521443642491e+38 -3.3999999521443642491e+38 -3.3999999521443642491e+38 -3.3999999521443642491e+38 -3.3999999521443642491e+38 -3.3999999521443642491e+38 -3.3999999521443642491e+38 -3.3999999521443642491e+38 -3.3999999521443642491e+38 -3.3999999521443642491e+38 -3.3999999521443642491e+38 -3.3999999521443642491e+38 -3.3999999521443642491e+38 -3.3999999521443642491e+38 -3.3999999521443642491e+38 -3.3999999521443642491e+38 -3.3999999521443642491e+38 -3.3999999521443642491e+38 -3.3999999521443642491e+38 -3.3999999521443642491e+38 -3.3999999521443642491e+38 -3.3999999521443642491e+38 -3.3999999521443642491e+38 -3.3999999521443642491e+38 -3.3999999521443642491e+38 -3.3999999521443642491e+38 -3.3999999521443642491e+38 -3.3999999521443642491e+38 -3.3999999521443642491e+38 -3.3999999521443642491e+38 -3.3999999521443642491e+38 -3.3999999521443642491e+38 -3.3999999521443642491e+38 -3.3999999521443642491e+38 -3.3999999521443642491e+38 -3.3999999521443642491e+38 -3.3999999521443642491e+38 -3.3999999521443642491e+38 -3.3999999521443642491e+38 -3.3999999521443642491e+38 -3.3999999521443642491e+38 -3.3999999521443642491e+38 -3.3999999521443642491e+38 -3.3999999521443642491e+38 -3.3999999521443642491e+38 -3.3999999521443642491e+38 -3.3999999521443642491e+38 -3.3999999521443642491e+38 -3.3999999521443642491e+38 -3.3999999521443642491e+38 -3.3999999521443642491e+38 -3.3999999521443642491e+38 -3.3999999521443642491e+38 -3.3999999521443642491e+38 -3.3999999521443642491e+38 -3.3999999521443642491e+38 -3.3999999521443642491e+38 -3.3999999521443642491e+38 -3.3999999521443642491e+38 -3.3999999521443642491e+38 -3.3999999521443642491e+38 -3.3999999521443642491e+38 -3.3999999521443642491e+38 -3.3999999521443642491e+38 -3.3999999521443642491e+38 -3.3999999521443642491e+38 -3.3999999521443642491e+38 -3.3999999521443642491e+38 -3.3999999521443642491e+38 -3.3999999521443642491e+38 -3.3999999521443642491e+38 -3.3999999521443642491e+38 -3.3999999521443642491e+38 -3.3999999521443642491e+38 -3.3999999521443642491e+38 -3.3999999521443642491e+38 -3.3999999521443642491e+38 -3.3999999521443642491e+38 -3.3999999521443642491e+38 -3.3999999521443642491e+38 -3.3999999521443642491e+38 -3.3999999521443642491e+38 -3.3999999521443642491e+38 -3.3999999521443642491e+38 -3.3999999521443642491e+38 -3.3999999521443642491e+38 -3.3999999521443642491e+38 -3.3999999521443642491e+38 -3.3999999521443642491e+38 -3.3999999521443642491e+38 -3.3999999521443642491e+38 -3.3999999521443642491e+38 -3.3999999521443642491e+38 -3.3999999521443642491e+38 -3.3999999521443642491e+38 -3.3999999521443642491e+38 -3.3999999521443642491e+38 -3.3999999521443642491e+38 -3.3999999521443642491e+38 -3.3999999521443642491e+38 -3.3999999521443642491e+38 -3.3999999521443642491e+38 -3.3999999521443642491e+38 -3.3999999521443642491e+38 -3.3999999521443642491e+38 -3.3999999521443642491e+38 -3.3999999521443642491e+38 -3.3999999521443642491e+38 -3.3999999521443642491e+38 -3.3999999521443642491e+38 -3.3999999521443642491e+38 -3.3999999521443642491e+38 -3.3999999521443642491e+38 -3.3999999521443642491e+38 -3.3999999521443642491e+38 -3.3999999521443642491e+38 -3.3999999521443642491e+38 -3.3999999521443642491e+38 -3.3999999521443642491e+38 -3.3999999521443642491e+38 -3.3999999521443642491e+38 -3.3999999521443642491e+38 -3.3999999521443642491e+38 -3.3999999521443642491e+38 -3.3999999521443642491e+38 -3.3999999521443642491e+38 -3.3999999521443642491e+38 -3.3999999521443642491e+38 -3.3999999521443642491e+38 -3.3999999521443642491e+38 -3.3999999521443642491e+38 -3.3999999521443642491e+38 -3.3999999521443642491e+38 -3.3999999521443642491e+38 -3.3999999521443642491e+38 -3.3999999521443642491e+38 -3.3999999521443642491e+38 -3.3999999521443642491e+38 -3.3999999521443642491e+38 -3.3999999521443642491e+38 -3.3999999521443642491e+38 -3.3999999521443642491e+38 -3.3999999521443642491e+38 -3.3999999521443642491e+38 -3.3999999521443642491e+38 -3.3999999521443642491e+38 -3.3999999521443642491e+38 -3.3999999521443642491e+38 -3.3999999521443642491e+38 -3.3999999521443642491e+38 -3.3999999521443642491e+38 -3.3999999521443642491e+38 -3.3999999521443642491e+38 -3.3999999521443642491e+38 -3.3999999521443642491e+38 -3.3999999521443642491e+38 -3.3999999521443642491e+38 -3.3999999521443642491e+38 -3.3999999521443642491e+38 -3.3999999521443642491e+38 -3.3999999521443642491e+38
 -3.3999999521443642491e+38 -3.3999999521443642491e+38 -3.3999999521443642491e+38 -3.3999999521443642491e+38 -3.3999999521443642491e+38 -3.3999999521443642491e+38 -3.3999999521443642491e+38 -3.3999999521443642491e+38 -3.3999999521443642491e+38 -3.3999999521443642491e+38 -3.3999999521443642491e+38 -3.3999999521443642491e+38 -3.3999999521443642491e+38 -3.3999999521443642491e+38 -3.3999999521443642491e+38 -3.3999999521443642491e+38 -3.3999999521443642491e+38 -3.3999999521443642491e+38 -3.3999999521443642491e+38 -3.3999999521443642491e+38 -3.3999999521443642491e+38 -3.3999999521443642491e+38 -3.3999999521443642491e+38 -3.3999999521443642491e+38 -3.3999999521443642491e+38 -3.3999999521443642491e+38 -3.3999999521443642491e+38 -3.3999999521443642491e+38 -3.3999999521443642491e+38 -3.3999999521443642491e+38 -3.3999999521443642491e+38 -3.3999999521443642491e+38 -3.3999999521443642491e+38 -3.3999999521443642491e+38 -3.3999999521443642491e+38 -3.3999999521443642491e+38 -3.3999999521443642491e+38 -3.3999999521443642491e+38 -3.3999999521443642491e+38 -3.3999999521443642491e+38 -3.3999999521443642491e+38 -3.3999999521443642491e+38 -3.3999999521443642491e+38 -3.3999999521443642491e+38 -3.3999999521443642491e+38 -3.3999999521443642491e+38 -3.3999999521443642491e+38 -3.3999999521443642491e+38 -3.3999999521443642491e+38 -3.3999999521443642491e+38 -3.3999999521443642491e+38 -3.3999999521443642491e+38 -3.3999999521443642491e+38 -3.3999999521443642491e+38 -3.3999999521443642491e+38 -3.3999999521443642491e+38 -3.3999999521443642491e+38 -3.3999999521443642491e+38 -3.3999999521443642491e+38 -3.3999999521443642491e+38 -3.3999999521443642491e+38 -3.3999999521443642491e+38 -3.3999999521443642491e+38 -3.3999999521443642491e+38 -3.3999999521443642491e+38 -3.3999999521443642491e+38 -3.3999999521443642491e+38 -3.3999999521443642491e+38 -3.3999999521443642491e+38 -3.3999999521443642491e+38 -3.3999999521443642491e+38 -3.3999999521443642491e+38 -3.3999999521443642491e+38 -3.3999999521443642491e+38 0.58333337306976318359 0.58333337306976318359 0.58333337306976318359 0.56666666269302368164 0.56666666269302368164 0.60000002384185791016 0.60000002384185791016 0.61666673421859741211 0.63333338499069213867 0.60000002384185791016 0.60000002384185791016 0.58333337306976318359 0.58333337306976318359 0.60000008344650268555 0.60000008344650268555 0.60000008344650268555 0.58333337306976318359 0.58333337306976318359 0.56666666269302368164 0.56666666269302368164 0.56666666269302368164 0.5833333134651184082 0.60000008344650268555 0.63333338499069213867 0.63333338499069213867 0.61666667461395263672 0.65000009536743164063 0.65000009536743164063 0.66666674613952636719 0.66666674613952636719 0.66666674613952636719 0.68333339691162109375 0.68333339691162109375 0.68333339691162109375 0.68333339691162109375 0.6666666865348815918 0.6666666865348815918 0.6666666865348815918 0.6666666865348815918 0.6666666865348815918 0.6666666865348815918 0.65000003576278686523 0.63333338499069213867 0.63333338499069213867 0.63333338499069213867 0.61666673421859741211 0.60000002384185791016 0.58333337306976318359 0.58333337306976318359 0.58333337306976318359 0.60000002384185791016 0.5833333134651184082 0.5833333134651184082 0.5833333134651184082 0.60000002384185791016 0.60000002384185791016 0.60000002384185791016 0.61666673421859741211 0.63333338499069213867 0.65000003576278686523 0.65000003576278686523 0.65000003576278686523 0.65000003576278686523 0.65000003576278686523 0.65000003576278686523 0.63333338499069213867 0.65000003576278686523 0.65000003576278686523 0.65000003576278686523 0.65000003576278686523 0.65000003576278686523 0.65000003576278686523 0.6666666865348815918 0.6666666865348815918 0.6666666865348815918 0.63333332538604736328 0.61666667461395263672 0.63333332538604736328 0.63333332538604736328 0.63333332538604736328 0.63333332538604736328 0.60000002384185791016 0.60000002384185791016 0.5833333134651184082 0.56666666269302368164 0.56666666269302368164 0.55000001192092895508 0.53333336114883422852 0.53333336114883422852 0.53333336114883422852 0.53333336114883422852 0.53333336114883422852 0.53333336114883422852 0.51666671037673950195 0.50000005960464477539 0.50000005960464477539 0.50000005960464477539 0.50000005960464477539 0.51666671037673950195 0.51666671037673950195 0.51666671037673950195 0.50000005960464477539 0.51666671037673950195 0.50000005960464477539 0.50000005960464477539 0.50000005960464477539 0.50000005960464477539 -3.3999999521443642491e+38 -3.3999999521443642491e+38 -3.3999999521443642491e+38 -3.3999999521443642491e+38 -3.3999999521443642491e+38 -3.3999999521443642491e+38 -3.3999999521443642491e+38 -3.3999999521443642491e+38 -3.3999999521443642491e+38 -3.3999999521443642491e+38 -3.3999999521443642491e+38 -3.3999999521443642491e+38 -3.3999999521443642491e+38 -3.3999999521443642491e+38 -3.3999999521443642491e+38 -3.3999999521443642491e+38 -3.3999999521443642491e+38 -3.3999999521443642491e+38 -3.3999999521443642491e+38 -3.3999999521443642491e+38 -3.3999999521443642491e+38 -3.3999999521443642491e+38 -3.3999999521443642491e+38 -3.3999999521443642491e+38 -3.3999999521443642491e+38 -3.3999999521443642491e+38 -3.3999999521443642491e+38 -3.3999999521443642491e+38 -3.3999999521443642491e+38 -3.3999999521443642491e+38 -3.3999999521443642491e+38 -3.3999999521443642491e+38 -3.3999999521443642491e+38 -3.3999999521443642491e+38 -3.3999999521443642491e+38 -3.3999999521443642491e+38 -3.3999999521443642491e+38 -3.3999999521443642491e+38 -3.3999999521443642491e+38 -3.3999999521443642491e+38 -3.3999999521443642491e+38 -3.3999999521443642491e+38 -3.3999999521443642491e+38 -3.3999999521443642491e+38 -3.3999999521443642491e+38 -3.3999999521443642491e+38 -3.3999999521443642491e+38 -3.3999999521443642491e+38 -3.3999999521443642491e+38 -3.3999999521443642491e+38 -3.3999999521443642491e+38 -3.3999999521443642491e+38 -3.3999999521443642491e+38 -3.3999999521443642491e+38 -3.3999999521443642491e+38 -3.3999999521443642491e+38 -3.3999999521443642491e+38 -3.3999999521443642491e+38 -3.3999999521443642491e+38 -3.3999999521443642491e+38 -3.3999999521443642491e+38 -3.3999999521443642491e+38 -3.3999999521443642491e+38 -3.3999999521443642491e+38 -3.3999999521443642491e+38 -3.3999999521443642491e+38 -3.3999999521443642491e+38 -3.3999999521443642491e+38 -3.3999999521443642491e+38 -3.3999999521443642491e+38 -3.3999999521443642491e+38 -3.3999999521443642491e+38 -3.3999999521443642491e+38 -3.3999999521443642491e+38 -3.3999999521443642491e+38 -3.3999999521443642491e+38 -3.3999999521443642491e+38 -3.3999999521443642491e+38 -3.3999999521443642491e+38 -3.3999999521443642491e+38 -3.3999999521443642491e+38 -3.3999999521443642491e+38 -3.3999999521443642491e+38 -3.3999999521443642491e+38 -3.3999999521443642491e+38 -3.3999999521443642491e+38 -3.3999999521443642491e+38 -3.3999999521443642491e+38 -3.3999999521443642491e+38 -3.3999999521443642491e+38 -3.3999999521443642491e+38 -3.3999999521443642491e+38 -3.3999999521443642491e+38 -3.3999999521443642491e+38 -3.3999999521443642491e+38 -3.3999999521443642491e+38 -3.3999999521443642491e+38 -3.3999999521443642491e+38 -3.3999999521443642491e+38 -3.3999999521443642491e+38 -3.3999999521443642491e+38 -3.3999999521443642491e+38 -3.3999999521443642491e+38 -3.3999999521443642491e+38 -3.3999999521443642491e+38 -3.3999999521443642491e+38 -3.3999999521443642491e+38 -3.3999999521443642491e+38 -3.3999999521443642491e+38 -3.3999999521443642491e+38 -3.3999999521443642491e+38 -3.3999999521443642491e+38 -3.3999999521443642491e+38 -3.3999999521443642491e+38 -3.3999999521443642491e+38 -3.3999999521443642491e+38 -3.3999999521443642491e+38 -3.3999999521443642491e+38 -3.3999999521443642491e+38 -3.3999999521443642491e+38 -3.3999999521443642491e+38 -3.3999999521443642491e+38 -3.3999999521443642491e+38 -3.3999999521443642491e+38 -3.3999999521443642491e+38 -3.3999999521443642491e+38 -3.3999999521443642491e+38 -3.3999999521443642491e+38 -3.3999999521443642491e+38 -3.3999999521443642491e+38 -3.3999999521443642491e+38 -3.3999999521443642491e+38 -3.3999999521443642491e+38 -3.3999999521443642491e+38 -3.3999999521443642491e+38 -3.3999999521443642491e+38 -3.3999999521443642491e+38 -3.3999999521443642491e+38 -3.3999999521443642491e+38 -3.3999999521443642491e+38 -3.3999999521443642491e+38 -3.3999999521443642491e+38 -3.3999999521443642491e+38 -3.3999999521443642491e+38 -3.3999999521443642491e+38 -3.3999999521443642491e+38 -3.3999999521443642491e+38 -3.3999999521443642491e+38 -3.3999999521443642491e+38 -3.3999999521443642491e+38 -3.3999999521443642491e+38 -3.3999999521443642491e+38 -3.3999999521443642491e+38 -3.3999999521443642491e+38 -3.3999999521443642491e+38 -3.3999999521443642491e+38 -3.3999999521443642491e+38 -3.3999999521443642491e+38 -3.3999999521443642491e+38 -3.3999999521443642491e+38 -3.3999999521443642491e+38 -3.3999999521443642491e+38 -3.3999999521443642491e+38 -3.3999999521443642491e+38 -3.3999999521443642491e+38 -3.3999999521443642491e+38 -3.3999999521443642491e+38 -3.3999999521443642491e+38 -3.3999999521443642491e+38 -3.3999999521443642491e+38 -3.3999999521443642491e+38 -3.3999999521443642491e+38 -3.3999999521443642491e+38 -3.3999999521443642491e+38 -3.3999999521443642491e+38 -3.3999999521443642491e+38 -3.3999999521443642491e+38 -3.3999999521443642491e+38 -3.3999999521443642491e+38 -3.3999999521443642491e+38 -3.3999999521443642491e+38 -3.3999999521443642491e+38 -3.3999999521443642491e+38 -3.3999999521443642491e+38 -3.3999999521443642491e+38 -3.3999999521443642491e+38 -3.3999999521443642491e+38 -3.3999999521443642491e+38 -3.3999999521443642491e+38 -3.3999999521443642491e+38 -3.3999999521443642491e+38 -3.3999999521443642491e+38 -3.3999999521443642491e+38 -3.3999999521443642491e+38 -3.3999999521443642491e+38 -3.3999999521443642491e+38 -3.3999999521443642491e+38 -3.3999999521443642491e+38 -3.3999999521443642491e+38 -3.3999999521443642491e+38 -3.3999999521443642491e+38 -3.3999999521443642491e+38 -3.3999999521443642491e+38 -3.3999999521443642491e+38 -3.3999999521443642491e+38 -3.3999999521443642491e+38 -3.3999999521443642491e+38 -3.3999999521443642491e+38 -3.3999999521443642491e+38 -3.3999999521443642491e+38 -3.3999999521443642491e+38 -3.3999999521443642491e+38 -3.3999999521443642491e+38 -3.3999999521443642491e+38 -3.3999999521443642491e+38 -3.3999999521443642491e+38 -3.3999999521443642491e+38 -3.3999999521443642491e+38 -3.3999999521443642491e+38 -3.3999999521443642491e+38 -3.3999999521443642491e+38 -3.3999999521443642491e+38 -3.3999999521443642491e+38 -3.3999999521443642491e+38 -3.3999999521443642491e+38 -3.3999999521443642491e+38 -3.3999999521443642491e+38 -3.3999999521443642491e+38 -3.3999999521443642491e+38 -3.3999999521443642491e+38 -3.3999999521443642491e+38 -3.3999999521443642491e+38 -3.3999999521443642491e+38 -3.3999999521443642491e+38 -3.3999999521443642491e+38 -3.3999999521443642491e+38 -3.3999999521443642491e+38 -3.3999999521443642491e+38 -3.3999999521443642491e+38 -3.3999999521443642491e+38 -3.3999999521443642491e+38 -3.3999999521443642491e+38 -3.3999999521443642491e+38 -3.3999999521443642491e+38 -3.3999999521443642491e+38 -3.3999999521443642491e+38 -3.3999999521443642491e+38 -3.3999999521443642491e+38 -3.3999999521443642491e+38 -3.3999999521443642491e+38 -3.3999999521443642491e+38 -3.3999999521443642491e+38 -3.3999999521443642491e+38 -3.3999999521443642491e+38 -3.3999999521443642491e+38 -3.3999999521443642491e+38 -3.3999999521443642491e+38 -3.3999999521443642491e+38 -3.3999999521443642491e+38 -3.3999999521443642491e+38 -3.3999999521443642491e+38 -3.3999999521443642491e+38 -3.3999999521443642491e+38 -3.3999999521443642491e+38 -3.3999999521443642491e+38 -3.3999999521443642491e+38 -3.3999999521443642491e+38 -3.3999999521443642491e+38 -3.3999999521443642491e+38 -3.3999999521443642491e+38 -3.3999999521443642491e+38 -3.3999999521443642491e+38 -3.3999999521443642491e+38 -3.3999999521443642491e+38 -3.3999999521443642491e+38 -3.3999999521443642491e+38 -3.3999999521443642491e+38 -3.3999999521443642491e+38 -3.3999999521443642491e+38 -3.3999999521443642491e+38 -3.3999999521443642491e+38 -3.3999999521443642491e+38 -3.3999999521443642491e+38 -3.3999999521443642491e+38 -3.3999999521443642491e+38 -3.3999999521443642491e+38 -3.3999999521443642491e+38 -3.3999999521443642491e+38 -3.3999999521443642491e+38 -3.3999999521443642491e+38 -3.3999999521443642491e+38 -3.3999999521443642491e+38 -3.3999999521443642491e+38 -3.3999999521443642491e+38 -3.3999999521443642491e+38 -3.3999999521443642491e+38 -3.3999999521443642491e+38 -3.3999999521443642491e+38 -3.3999999521443642491e+38 -3.3999999521443642491e+38 -3.3999999521443642491e+38 -3.3999999521443642491e+38 -3.3999999521443642491e+38 -3.3999999521443642491e+38 -3.3999999521443642491e+38 -3.3999999521443642491e+38 -3.3999999521443642491e+38 -3.3999999521443642491e+38 -3.3999999521443642491e+38 -3.3999999521443642491e+38 -3.3999999521443642491e+38 -3.3999999521443642491e+38 -3.3999999521443642491e+38 -3.3999999521443642491e+38 -3.3999999521443642491e+38 -3.3999999521443642491e+38 -3.3999999521443642491e+38 -3.3999999521443642491e+38 -3.3999999521443642491e+38 -3.3999999521443642491e+38 -3.3999999521443642491e+38
 -3.3999999521443642491e+38 -3.3999999521443642491e+38 -3.3999999521443642491e+38 -3.3999999521443642491e+38 -3.3999999521443642491e+38 -3.3999999521443642491e+38 -3.3999999521443642491e+38 -3.3999999521443642491e+38 -3.3999999521443642491e+38 -3.3999999521443642491e+38 -3.3999999521443642491e+38 -3.3999999521443642491e+38 -3.3999999521443642491e+38 -3.3999999521443642491e+38 -3.3999999521443642491e+38 -3.3999999521443642491e+38 -3.3999999521443642491e+38 -3.3999999521443642491e+38 -3.3999999521443642491e+38 -3.3999999521443642491e+38 -3.3999999521443642491e+38 -3.3999999521443642491e+38 -3.3999999521443642491e+38 -3.3999999521443642491e+38 -3.3999999521443642491e+38 -3.3999999521443642491e+38 -3.3999999521443642491e+38 -3.3999999521443642491e+38 -3.3999999521443642491e+38 -3.3999999521443642491e+38 -3.3999999521443642491e+38 -3.3999999521443642491e+38 -3.3999999521443642491e+38 -3.3999999521443642491e+38 -3.3999999521443642491e+38 -3.3999999521443642491e+38 -3.3999999521443642491e+38 -3.3999999521443642491e+38 -3.3999999521443642491e+38 -3.3999999521443642491e+38 -3.3999999521443642491e+38 -3.3999999521443642491e+38 -3.3999999521443642491e+38 -3.3999999521443642491e+38 -3.3999999521443642491e+38 -3.3999999521443642491e+38 -3.3999999521443642491e+38 -3.3999999521443642491e+38 -3.3999999521443642491e+38 -3.3999999521443642491e+38 -3.3999999521443642491e+38 -3.3999999521443642491e+38 -3.3999999521443642491e+38 -3.3999999521443642491e+38 -3.3999999521443642491e+38 -3.3999999521443642491e+38 -3.3999999521443642491e+38 -3.3999999521443642491e+38 -3.3999999521443642491e+38 -3.3999999521443642491e+38 -3.3999999521443642491e+38 -3.3999999521443642491e+38 -3.3999999521443642491e+38 -3.3999999521443642491e+38 -3.3999999521443642491e+38 -3.3999999521443642491e+38 -3.3999999521443642491e+38 -3.3999999521443642491e+38 -3.3999999521443642491e+38 -3.3999999521443642491e+38 -3.3999999521443642491e+38 -3.3999999521443642491e+38 -3.3999999521443642491e+38 0.60000002384185791016 0.60000002384185791016 0.60000002384185791016 0.63333338499069213867 0.65000003576278686523 0.65000003576278686523 0.65000003576278686523 0.61666673421859741211 0.65000003576278686523 0.65000003576278686523 0.65000003576278686523 0.63333338499069213867 0.63333338499069213867 0.61666673421859741211 0.61666673421859741211 0.60000008344650268555 0.61666673421859741211 0.61666673421859741211 0.60000002384185791016 0.58333337306976318359 0.58333337306976318359 0.58333337306976318359 0.60000008344650268555 0.61666673421859741211 0.61666673421859741211 0.63333338499069213867 0.63333338499069213867 0.65000009536743164063 0.65000009536743164063 0.65000009536743164063 0.66666674613952636719 0.66666674613952636719 0.68333339691162109375 0.66666674613952636719 0.66666674613952636719 0.68333339691162109375 0.68333339691162109375 0.6666666865348815918 0.6666666865348815918 0.6666666865348815918 0.6666666865348815918 0.65000003576278686523 0.63333338499069213867 0.63333338499069213867 0.63333338499069213867 0.61666673421859741211 0.60000002384185791016 0.58333337306976318359 0.58333337306976318359 0.58333337306976318359 0.58333337306976318359 0.58333337306976318359 0.56666666269302368164 0.5833333134651184082 0.5833333134651184082 0.60000002384185791016 0.61666673421859741211 0.61666673421859741211 0.63333338499069213867 0.63333338499069213867 0.65000003576278686523 0.68333339691162109375 0.65000003576278686523 0.6666666865348815918 0.65000003576278686523 0.65000003576278686523 0.65000003576278686523 0.66666674613952636719 0.66666674613952636719 0.66666674613952636719 0.66666674613952636719 0.65000003576278686523 0.65000003576278686523 0.6666666865348815918 0.6666666865348815918 0.68333333730697631836 0.68333333730697631836 0.64999997615814208984 0.63333332538604736328 0.63333332538604736328 0.63333332538604736328 0.63333332538604736328 0.60000002384185791016 0.60000002384185791016 0.60000002384185791016 0.56666666269302368164 0.56666666269302368164 0.55000001192092895508 0.55000001192092895508 0.53333336114883422852 0.53333336114883422852 0.53333336114883422852 0.53333336114883422852 0.53333336114883422852 0.51666671037673950195 0.51666671037673950195 0.50000005960464477539 0.50000005960464477539 0.50000005960464477539 0.50000005960464477539 0.51666671037673950195 0.51666671037673950195 0.53333336114883422852 0.51666671037673950195 0.51666671037673950195 0.50000005960464477539 0.50000005960464477539 0.50000005960464477539 0.50000005960464477539 -3.3999999521443642491e+38 -3.3999999521443642491e+38 -3.3999999521443642491e+38 -3.3999999521443642491e+38 -3.3999999521443642491e+38 -3.3999999521443642491e+38 -3.3999999521443642491e+38 -3.3999999521443642491e+38 -3.3999999521443642491e+38 -3.3999999521443642491e+38 -3.3999999521443642491e+38 -3.3999999521443642491e+38 -3.3999999521443642491e+38 -3.3999999521443642491e+38 -3.3999999521443642491e+38 -3.3999999521443642491e+38 -3.3999999521443642491e+38 -3.3999999521443642491e+38 -3.3999999521443642491e+38 -3.3999999521443642491e+38 -3.3999999521443642491e+38 -3.3999999521443642491e+38 -3.3999999521443642491e+38 -3.3999999521443642491e+38 -3.3999999521443642491e+38 -3.3999999521443642491e+38 -3.3999999521443642491e+38 -3.3999999521443642491e+38 -3.3999999521443642491e+38 -3.3999999521443642491e+38 -3.3999999521443642491e+38 -3.3999999521443642491e+38 -3.3999999521443642491e+38 -3.3999999521443642491e+38 -3.3999999521443642491e+38 -3.3999999521443642491e+38 -3.3999999521443642491e+38 -3.3999999521443642491e+38 -3.3999999521443642491e+38 -3.3999999521443642491e+38 -3.3999999521443642491e+38 -3.3999999521443642491e+38 -3.3999999521443642491e+38 -3.3999999521443642491e+38 -3.3999999521443642491e+38 -3.3999999521443642491e+38 -3.3999999521443642491e+38 -3.3999999521443642491e+38 -3.3999999521443642491e+38 -3.3999999521443642491e+38 -3.3999999521443642491e+38 -3.3999999521443642491e+38 -3.3999999521443642491e+38 -3.3999999521443642491e+38 -3.3999999521443642491e+38 -3.3999999521443642491e+38 -3.3999999521443642491e+38 -3.3999999521443642491e+38 -3.3999999521443642491e+38 -3.3999999521443642491e+38 -3.3999999521443642491e+38 -3.3999999521443642491e+38 -3.3999999521443642491e+38 -3.3999999521443642491e+38 -3.3999999521443642491e+38 -3.3999999521443642491e+38 -3.3999999521443642491e+38 -3.3999999521443642491e+38 -3.3999999521443642491e+38 -3.3999999521443642491e+38 -3.3999999521443642491e+38 -3.3999999521443642491e+38 -3.3999999521443642491e+38 -3.3999999521443642491e+38 -3.3999999521443642491e+38 -3.3999999521443642491e+38 -3.3999999521443642491e+38 -3.3999999521443642491e+38 -3.3999999521443642491e+38 -3.3999999521443642491e+38 -3.3999999521443642491e+38 -3.3999999521443642491e+38 -3.3999999521443642491e+38 -3.3999999521443642491e+38 -3.3999999521443642491e+38 -3.3999999521443642491e+38 -3.3999999521443642491e+38 -3.3999999521443642491e+38 -3.3999999521443642491e+38 -3.3999999521443642491e+38 -3.3999999521443642491e+38 -3.3999999521443642491e+38 -3.3999999521443642491e+38 -3.3999999521443642491e+38 -3.3999999521443642491e+38 -3.3999999521443642491e+38 -3.3999999521443642491e+38 -3.3999999521443642491e+38 -3.3999999521443642491e+38 -3.3999999521443642491e+38 -3.3999999521443642491e+38 -3.3999999521443642491e+38 -3.3999999521443642491e+38 -3.3999999521443642491e+38 -3.3999999521443642491e+38 -3.3999999521443642491e+38 -3.3999999521443642491e+38 -3.3999999521443642491e+38 -3.3999999521443642491e+38 -3.3999999521443642491e+38 -3.3999999521443642491e+38 -3.3999999521443642491e+38 -3.3999999521443642491e+38 -3.3999999521443642491e+38 -3.3999999521443642491e+38 -3.3999999521443642491e+38 -3.3999999521443642491e+38 -3.3999999521443642491e+38 -3.3999999521443642491e+38 -3.3999999521443642491e+38 -3.3999999521443642491e+38 -3.3999999521443642491e+38 -3.3999999521443642491e+38 -3.3999999521443642491e+38 -3.3999999521443642491e+38 -3.3999999521443642491e+38 -3.3999999521443642491e+38 -3.3999999521443642491e+38 -3.3999999521443642491e+38 -3.3999999521443642491e+38 -3.3999999521443642491e+38 -3.3999999521443642491e+38 -3.3999999521443642491e+38 -3.3999999521443642491e+38 -3.3999999521443642491e+38 -3.3999999521443642491e+38 -3.3999999521443642491e+38 -3.3999999521443642491e+38 -3.3999999521443642491e+38 -3.3999999521443642491e+38 -3.3999999521443642491e+38 -3.3999999521443642491e+38 -3.3999999521443642491e+38 -3.3999999521443642491e+38 -3.3999999521443642491e+38 -3.3999999521443642491e+38 -3.3999999521443642491e+38 -3.3999999521443642491e+38 -3.3999999521443642491e+38 -3.3999999521443642491e+38 -3.3999999521443642491e+38 -3.3999999521443642491e+38 -3.3999999521443642491e+38 -3.3999999521443642491e+38 -3.3999999521443642491e+38 -3.3999999521443642491e+38 -3.3999999521443642491e+38 -3.3999999521443642491e+38 -3.3999999521443642491e+38 -3.3999999521443642491e+38 -3.3999999521443642491e+38 -3.3999999521443642491e+38 -3.3999999521443642491e+38 -3.3999999521443642491e+38 -3.3999999521443642491e+38 -3.3999999521443642491e+38 -3.3999999521443642491e+38 -3.3999999521443642491e+38 -3.3999999521443642491e+38 -3.3999999521443642491e+38 -3.3999999521443642491e+38 -3.3999999521443642491e+38 -3.3999999521443642491e+38 -3.3999999521443642491e+38 -3.3999999521443642491e+38 -3.3999999521443642491e+38 -3.3999999521443642491e+38 -3.3999999521443642491e+38 -3.3999999521443642491e+38 -3.3999999521443642491e+38 -3.3999999521443642491e+38 -3.3999999521443642491e+38 -3.3999999521443642491e+38 -3.3999999521443642491e+38 -3.3999999521443642491e+38 -3.3999999521443642491e+38 -3.3999999521443642491e+38 -3.3999999521443642491e+38 -3.3999999521443642491e+38 -3.3999999521443642491e+38 -3.3999999521443642491e+38 -3.3999999521443642491e+38 -3.3999999521443642491e+38 -3.3999999521443642491e+38 -3.3999999521443642491e+38 -3.3999999521443642491e+38 -3.3999999521443642491e+38 -3.3999999521443642491e+38 -3.3999999521443642491e+38 -3.3999999521443642491e+38 -3.3999999521443642491e+38 -3.3999999521443642491e+38 -3.3999999521443642491e+38 -3.3999999521443642491e+38 -3.3999999521443642491e+38 -3.3999999521443642491e+38 -3.3999999521443642491e+38 -3.3999999521443642491e+38 -3.3999999521443642491e+38 -3.3999999521443642491e+38 -3.3999999521443642491e+38 -3.3999999521443642491e+38 -3.3999999521443642491e+38 -3.3999999521443642491e+38 -3.3999999521443642491e+38 -3.3999999521443642491e+38 -3.3999999521443642491e+38 -3.3999999521443642491e+38 -3.3999999521443642491e+38 -3.3999999521443642491e+38 -3.3999999521443642491e+38 -3.3999999521443642491e+38 -3.3999999521443642491e+38 -3.3999999521443642491e+38 -3.3999999521443642491e+38 -3.3999999521443642491e+38 -3.3999999521443642491e+38 -3.3999999521443642491e+38 -3.3999999521443642491e+38 -3.3999999521443642491e+38 -3.3999999521443642491e+38 -3.3999999521443642491e+38 -3.3999999521443642491e+38 -3.3999999521443642491e+38 -3.3999999521443642491e+38 -3.3999999521443642491e+38 -3.3999999521443642491e+38 -3.3999999521443642491e+38 -3.3999999521443642491e+38 -3.3999999521443642491e+38 -3.3999999521443642491e+38 -3.3999999521443642491e+38 -3.3999999521443642491e+38 -3.3999999521443642491e+38 -3.3999999521443642491e+38 -3.3999999521443642491e+38 -3.3999999521443642491e+38 -3.3999999521443642491e+38 -3.3999999521443642491e+38 -3.3999999521443642491e+38 -3.3999999521443642491e+38 -3.3999999521443642491e+38 -3.3999999521443642491e+38 -3.3999999521443642491e+38 -3.3999999521443642491e+38 -3.3999999521443642491e+38 -3.3999999521443642491e+38 -3.3999999521443642491e+38 -3.3999999521443642491e+38 -3.3999999521443642491e+38 -3.3999999521443642491e+38 -3.3999999521443642491e+38 -3.3999999521443642491e+38 -3.3999999521443642491e+38 -3.3999999521443642491e+38 -3.3999999521443642491e+38 -3.3999999521443642491e+38 -3.3999999521443642491e+38 -3.3999999521443642491e+38 -3.3999999521443642491e+38 -3.3999999521443642491e+38 -3.3999999521443642491e+38 -3.3999999521443642491e+38 -3.3999999521443642491e+38 -3.3999999521443642491e+38 -3.3999999521443642491e+38 -3.3999999521443642491e+38 -3.3999999521443642491e+38 -3.3999999521443642491e+38 -3.3999999521443642491e+38 -3.3999999521443642491e+38 -3.3999999521443642491e+38 -3.3999999521443642491e+38 -3.3999999521443642491e+38 -3.3999999521443642491e+38 -3.3999999521443642491e+38 -3.3999999521443642491e+38 -3.3999999521443642491e+38 -3.3999999521443642491e+38 -3.3999999521443642491e+38 -3.3999999521443642491e+38 -3.3999999521443642491e+38 -3.3999999521443642491e+38 -3.3999999521443642491e+38 -3.3999999521443642491e+38 -3.3999999521443642491e+38 -3.3999999521443642491e+38 -3.3999999521443642491e+38 -3.3999999521443642491e+38 -3.3999999521443642491e+38 -3.3999999521443642491e+38 -3.3999999521443642491e+38 -3.3999999521443642491e+38 -3.3999999521443642491e+38 -3.3999999521443642491e+38 -3.3999999521443642491e+38 -3.3999999521443642491e+38 -3.3999999521443642491e+38 -3.3999999521443642491e+38 -3.3999999521443642491e+38 -3.3999999521443642491e+38 -3.3999999521443642491e+38 -3.3999999521443642491e+38 -3.3999999521443642491e+38 -3.3999999521443642491e+38 -3.3999999521443642491e+38 -3.3999999521443642491e+38 -3.3999999521443642491e+38 -3.3999999521443642491e+38 -3.3999999521443642491e+38
 -3.3999999521443642491e+38 -3.3999999521443642491e+38 -3.3999999521443642491e+38 -3.3999999521443642491e+38 -3.3999999521443642491e+38 -3.3999999521443642491e+38 -3.3999999521443642491e+38 -3.3999999521443642491e+38 -3.3999999521443642491e+38 -3.3999999521443642491e+38 -3.3999999521443642491e+38 -3.3999999521443642491e+38 -3.3999999521443642491e+38 -3.3999999521443642491e+38 -3.3999999521443642491e+38 -3.3999999521443642491e+38 -3.3999999521443642491e+38 -3.3999999521443642491e+38 -3.3999999521443642491e+38 -3.3999999521443642491e+38 -3.3999999521443642491e+38 -3.3999999521443642491e+38 -3.3999999521443642491e+38 -3.3999999521443642491e+38 -3.3999999521443642491e+38 -3.3999999521443642491e+38 -3.3999999521443642491e+38 -3.3999999521443642491e+38 -3.3999999521443642491e+38 -3.3999999521443642491e+38 -3.3999999521443642491e+38 -3.3999999521443642491e+38 -3.3999999521443642491e+38 -3.3999999521443642491e+38 -3.3999999521443642491e+38 -3.3999999521443642491e+38 -3.3999999521443642491e+38 -3.3999999521443642491e+38 -3.3999999521443642491e+38 -3.3999999521443642491e+38 -3.3999999521443642491e+38 -3.3999999521443642491e+38 -3.3999999521443642491e+38 -3.3999999521443642491e+38 -3.3999999521443642491e+38 -3.3999999521443642491e+38 -3.3999999521443642491e+38 -3.3999999521443642491e+38 -3.3999999521443642491e+38 -3.3999999521443642491e+38 -3.3999999521443642491e+38 -3.3999999521443642491e+38 -3.3999999521443642491e+38 -3.3999999521443642491e+38 -3.3999999521443642491e+38 -3.3999999521443642491e+38 -3.3999999521443642491e+38 -3.3999999521443642491e+38 -3.3999999521443642491e+38 -3.3999999521443642491e+38 -3.3999999521443642491e+38 -3.3999999521443642491e+38 -3.3999999521443642491e+38 -3.3999999521443642491e+38 0.68333333730697631836 0.6666666865348815918 0.63333338499069213867 -3.3999999521443642491e+38 -3.3999999521443642491e+38 -3.3999999521443642491e+38 -3.3999999521443642491e+38 -3.3999999521443642491e+38 0.60000002384185791016 0.60000002384185791016 0.60000002384185791016 0.61666673421859741211 0.65000003576278686523 0.65000003576278686523 0.65000003576278686523 0.65000003576278686523 0.65000003576278686523 0.65000003576278686523 0.65000003576278686523 0.65000003576278686523 0.65000003576278686523 0.65000003576278686523 0.61666673421859741211 0.63333338499069213867 0.61666673421859741211 0.61666673421859741211 0.60000002384185791016 0.60000002384185791016 0.61666673421859741211 0.61666673421859741211 0.61666673421859741211 0.61666673421859741211 0.61666673421859741211 0.61666673421859741211 0.63333338499069213867 0.63333338499069213867 0.65000009536743164063 0.65000009536743164063 0.65000009536743164063 0.65000009536743164063 0.68333339691162109375 0.68333339691162109375 0.66666674613952636719 0.66666674613952636719 0.66666674613952636719 0.66666674613952636719 0.68333339691162109375 0.6666666865348815918 0.65000003576278686523 0.65000003576278686523 0.63333338499069213867 0.63333338499069213867 0.63333338499069213867 0.61666673421859741211 0.61666673421859741211 0.60000002384185791016 0.58333337306976318359 0.58333337306976318359 0.58333337306976318359 0.58333337306976318359 0.58333337306976318359 0.58333337306976318359 0.60000002384185791016 0.60000002384185791016 0.61666673421859741211 0.61666673421859741211 0.63333338499069213867 0.63333338499069213867 0.65000003576278686523 0.68333339691162109375 0.68333339691162109375 0.68333339691162109375 0.6666666865348815918 0.6666666865348815918 0.6666666865348815918 0.6666666865348815918 0.66666674613952636719 0.66666674613952636719 0.66666674613952636719 0.66666674613952636719 0.65000003576278686523 0.6666666865348815918 0.6666666865348815918 0.68333333730697631836 0.68333333730697631836 0.68333333730697631836 0.6666666865348815918 0.63333332538604736328 0.63333332538604736328 0.63333332538604736328 0.63333332538604736328 0.60000002384185791016 0.60000002384185791016 0.58333337306976318359 0.56666666269302368164 0.55000001192092895508 0.55000001192092895508 0.53333336114883422852 0.53333336114883422852 0.53333336114883422852 0.53333336114883422852 0.53333336114883422852 0.53333336114883422852 0.51666671037673950195 0.51666671037673950195 0.50000005960464477539 0.50000005960464477539 0.50000005960464477539 0.50000005960464477539 0.50000005960464477539 0.53333336114883422852 0.53333336114883422852 0.53333336114883422852 0.51666671037673950195 0.51666671037673950195 0.50000005960464477539 0.50000005960464477539 0.50000005960464477539 0.51666671037673950195 -3.3999999521443642491e+38 -3.3999999521443642491e+38 -3.3999999521443642491e+38 -3.3999999521443642491e+38 -3.3999999521443642491e+38 -3.3999999521443642491e+38 -3.3999999521443642491e+38 -3.3999999521443642491e+38 -3.3999999521443642491e+38 -3.3999999521443642491e+38 -3.3999999521443642491e+38 -3.3999999521443642491e+38 -3.3999999521443642491e+38 -3.3999999521443642491e+38 -3.3999999521443642491e+38 -3.3999999521443642491e+38 -3.3999999521443642491e+38 -3.3999999521443642491e+38 -3.3999999521443642491e+38 -3.3999999521443642491e+38 -3.3999999521443642491e+38 -3.3999999521443642491e+38 -3.3999999521443642491e+38 -3.3999999521443642491e+38 -3.3999999521443642491e+38 -3.3999999521443642491e+38 -3.3999999521443642491e+38 -3.3999999521443642491e+38 -3.3999999521443642491e+38 -3.3999999521443642491e+38 -3.3999999521443642491e+38 -3.3999999521443642491e+38 -3.3999999521443642491e+38 -3.3999999521443642491e+38 -3.3999999521443642491e+38 -3.3999999521443642491e+38 -3.3999999521443642491e+38 -3.3999999521443642491e+38 -3.3999999521443642491e+38 -3.3999999521443642491e+38 -3.3999999521443642491e+38 -3.3999999521443642491e+38 -3.3999999521443642491e+38 -3.3999999521443642491e+38 -3.3999999521443642491e+38 -3.3999999521443642491e+38 -3.3999999521443642491e+38 -3.3999999521443642491e+38 -3.3999999521443642491e+38 -3.3999999521443642491e+38 -3.3999999521443642491e+38 -3.3999999521443642491e+38 -3.3999999521443642491e+38 -3.3999999521443642491e+38 -3.3999999521443642491e+38 -3.3999999521443642491e+38 -3.3999999521443642491e+38 -3.3999999521443642491e+38 -3.3999999521443642491e+38 -3.3999999521443642491e+38 -3.3999999521443642491e+38 -3.3999999521443642491e+38 -3.3999999521443642491e+38 -3.3999999521443642491e+38 -3.3999999521443642491e+38 -3.3999999521443642491e+38 -3.3999999521443642491e+38 -3.3999999521443642491e+38 -3.3999999521443642491e+38 -3.3999999521443642491e+38 -3.3999999521443642491e+38 -3.3999999521443642491e+38 -3.3999999521443642491e+38 -3.3999999521443642491e+38 -3.3999999521443642491e+38 -3.3999999521443642491e+38 -3.3999999521443642491e+38 -3.3999999521443642491e+38 -3.3999999521443642491e+38 -3.3999999521443642491e+38 -3.3999999521443642491e+38 -3.3999999521443642491e+38 -3.3999999521443642491e+38 -3.3999999521443642491e+38 -3.3999999521443642491e+38 -3.3999999521443642491e+38 -3.3999999521443642491e+38 -3.3999999521443642491e+38 -3.3999999521443642491e+38 -3.3999999521443642491e+38 -3.3999999521443642491e+38 -3.3999999521443642491e+38 -3.3999999521443642491e+38 -3.3999999521443642491e+38 -3.3999999521443642491e+38 -3.3999999521443642491e+38 -3.3999999521443642491e+38 -3.3999999521443642491e+38 -3.3999999521443642491e+38 -3.3999999521443642491e+38 -3.3999999521443642491e+38 -3.3999999521443642491e+38 -3.3999999521443642491e+38 -3.3999999521443642491e+38 -3.3999999521443642491e+38 -3.3999999521443642491e+38 -3.3999999521443642491e+38 -3.3999999521443642491e+38 -3.3999999521443642491e+38 -3.3999999521443642491e+38 -3.3999999521443642491e+38 -3.3999999521443642491e+38 -3.3999999521443642491e+38 -3.3999999521443642491e+38 -3.3999999521443642491e+38 -3.3999999521443642491e+38 -3.3999999521443642491e+38 -3.3999999521443642491e+38 -3.3999999521443642491e+38 -3.3999999521443642491e+38 -3.3999999521443642491e+38 -3.3999999521443642491e+38 -3.3999999521443642491e+38 -3.3999999521443642491e+38 -3.3999999521443642491e+38 -3.3999999521443642491e+38 -3.3999999521443642491e+38 -3.3999999521443642491e+38 -3.3999999521443642491e+38 -3.3999999521443642491e+38 -3.3999999521443642491e+38 -3.3999999521443642491e+38 -3.3999999521443642491e+38 -3.3999999521443642491e+38 -3.3999999521443642491e+38 -3.3999999521443642491e+38 -3.3999999521443642491e+38 -3.3999999521443642491e+38 -3.3999999521443642491e+38 -3.3999999521443642491e+38 -3.3999999521443642491e+38 -3.3999999521443642491e+38 -3.3999999521443642491e+38 -3.3999999521443642491e+38 -3.3999999521443642491e+38 -3.3999999521443642491e+38 -3.3999999521443642491e+38 -3.3999999521443642491e+38 -3.3999999521443642491e+38 -3.3999999521443642491e+38 -3.3999999521443642491e+38 -3.3999999521443642491e+38 -3.3999999521443642491e+38 -3.3999999521443642491e+38 -3.3999999521443642491e+38 -3.3999999521443642491e+38 -3.3999999521443642491e+38 -3.3999999521443642491e+38 -3.3999999521443642491e+38 -3.3999999521443642491e+38 -3.3999999521443642491e+38 -3.3999999521443642491e+38 -3.3999999521443642491e+38 -3.3999999521443642491e+38 -3.3999999521443642491e+38 -3.3999999521443642491e+38 -3.3999999521443642491e+38 -3.3999999521443642491e+38 -3.3999999521443642491e+38 -3.3999999521443642491e+38 -3.3999999521443642491e+38 -3.3999999521443642491e+38 -3.3999999521443642491e+38 -3.3999999521443642491e+38 -3.3999999521443642491e+38 -3.3999999521443642491e+38 -3.3999999521443642491e+38 -3.3999999521443642491e+38 -3.3999999521443642491e+38 -3.3999999521443642491e+38 -3.3999999521443642491e+38 -3.3999999521443642491e+38 -3.3999999521443642491e+38 -3.3999999521443642491e+38 -3.3999999521443642491e+38 -3.3999999521443642491e+38 -3.3999999521443642491e+38 -3.3999999521443642491e+38 -3.3999999521443642491e+38 -3.3999999521443642491e+38 -3.3999999521443642491e+38 -3.3999999521443642491e+38 -3.3999999521443642491e+38 -3.3999999521443642491e+38 -3.3999999521443642491e+38 -3.3999999521443642491e+38 -3.3999999521443642491e+38 -3.3999999521443642491e+38 -3.3999999521443642491e+38 -3.3999999521443642491e+38 -3.3999999521443642491e+38 -3.3999999521443642491e+38 -3.3999999521443642491e+38 -3.3999999521443642491e+38 -3.3999999521443642491e+38 -3.3999999521443642491e+38 -3.3999999521443642491e+38 -3.3999999521443642491e+38 -3.3999999521443642491e+38 -3.3999999521443642491e+38 -3.3999999521443642491e+38 -3.3999999521443642491e+38 -3.3999999521443642491e+38 -3.3999999521443642491e+38 -3.3999999521443642491e+38 -3.3999999521443642491e+38 -3.3999999521443642491e+38 -3.3999999521443642491e+38 -3.3999999521443642491e+38 -3.3999999521443642491e+38 -3.3999999521443642491e+38 -3.3999999521443642491e+38 -3.3999999521443642491e+38 -3.3999999521443642491e+38 -3.3999999521443642491e+38 -3.3999999521443642491e+38 -3.3999999521443642491e+38 -3.3999999521443642491e+38 -3.3999999521443642491e+38 -3.3999999521443642491e+38 -3.3999999521443642491e+38 -3.3999999521443642491e+38 -3.3999999521443642491e+38 -3.3999999521443642491e+38 -3.3999999521443642491e+38 -3.3999999521443642491e+38 -3.3999999521443642491e+38 -3.3999999521443642491e+38 -3.3999999521443642491e+38 -3.3999999521443642491e+38 -3.3999999521443642491e+38 -3.3999999521443642491e+38 -3.3999999521443642491e+38 -3.3999999521443642491e+38 -3.3999999521443642491e+38 -3.3999999521443642491e+38 -3.3999999521443642491e+38 -3.3999999521443642491e+38 -3.3999999521443642491e+38 -3.3999999521443642491e+38 -3.3999999521443642491e+38 -3.3999999521443642491e+38 -3.3999999521443642491e+38 -3.3999999521443642491e+38 -3.3999999521443642491e+38 -3.3999999521443642491e+38 -3.3999999521443642491e+38 -3.3999999521443642491e+38 -3.3999999521443642491e+38 -3.3999999521443642491e+38 -3.3999999521443642491e+38 -3.3999999521443642491e+38 -3.3999999521443642491e+38 -3.3999999521443642491e+38 -3.3999999521443642491e+38 -3.3999999521443642491e+38 -3.3999999521443642491e+38 -3.3999999521443642491e+38 -3.3999999521443642491e+38 -3.3999999521443642491e+38 -3.3999999521443642491e+38 -3.3999999521443642491e+38 -3.3999999521443642491e+38 -3.3999999521443642491e+38 -3.3999999521443642491e+38 -3.3999999521443642491e+38 -3.3999999521443642491e+38 -3.3999999521443642491e+38 -3.3999999521443642491e+38 -3.3999999521443642491e+38 -3.3999999521443642491e+38 -3.3999999521443642491e+38 -3.3999999521443642491e+38 -3.3999999521443642491e+38 -3.3999999521443642491e+38 -3.3999999521443642491e+38 -3.3999999521443642491e+38 -3.3999999521443642491e+38 -3.3999999521443642491e+38 -3.3999999521443642491e+38 -3.3999999521443642491e+38 -3.3999999521443642491e+38 -3.3999999521443642491e+38 -3.3999999521443642491e+38 -3.3999999521443642491e+38 -3.3999999521443642491e+38 -3.3999999521443642491e+38 -3.3999999521443642491e+38 -3.3999999521443642491e+38 -3.3999999521443642491e+38 -3.3999999521443642491e+38 -3.3999999521443642491e+38 -3.3999999521443642491e+38 -3.3999999521443642491e+38 -3.3999999521443642491e+38 -3.3999999521443642491e+38 -3.3999999521443642491e+38 -3.3999999521443642491e+38 -3.3999999521443642491e+38 -3.3999999521443642491e+38 -3.3999999521443642491e+38 -3.3999999521443642491e+38 -3.3999999521443642491e+38 -3.3999999521443642491e+38 -3.3999999521443642491e+38 -3.3999999521443642491e+38 -3.3999999521443642491e+38 -3.3999999521443642491e+38 -3.3999999521443642491e+38
 -3.3999999521443642491e+38 -3.3999999521443642491e+38 -3.3999999521443642491e+38 -3.3999999521443642491e+38 -3.3999999521443642491e+38 -3.3999999521443642491e+38 -3.3999999521443642491e+38 -3.3999999521443642491e+38 -3.3999999521443642491e+38 -3.3999999521443642491e+38 -3.3999999521443642491e+38 -3.3999999521443642491e+38 -3.3999999521443642491e+38 -3.3999999521443642491e+38 -3.3999999521443642491e+38 -3.3999999521443642491e+38 -3.3999999521443642491e+38 -3.3999999521443642491e+38 -3.3999999521443642491e+38 -3.3999999521443642491e+38 -3.3999999521443642491e+38 -3.3999999521443642491e+38 -3.3999999521443642491e+38 -3.3999999521443642491e+38 -3.3999999521443642491e+38 -3.3999999521443642491e+38 -3.3999999521443642491e+38 -3.3999999521443642491e+38 -3.3999999521443642491e+38 -3.3999999521443642491e+38 -3.3999999521443642491e+38 -3.3999999521443642491e+38 -3.3999999521443642491e+38 -3.3999999521443642491e+38 0.76666665077209472656 0.78333330154418945313 0.78333330154418945313 -3.3999999521443642491e+38 -3.3999999521443642491e+38 -3.3999999521443642491e+38 -3.3999999521443642491e+38 -3.3999999521443642491e+38 -3.3999999521443642491e+38 -3.3999999521443642491e+38 -3.3999999521443642491e+38 -3.3999999521443642491e+38 -3.3999999521443642491e+38 -3.3999999521443642491e+38 -3.3999999521443642491e+38 -3.3999999521443642491e+38 -3.3999999521443642491e+38 -3.3999999521443642491e+38 -3.3999999521443642491e+38 -3.3999999521443642491e+38 -3.3999999521443642491e+38 -3.3999999521443642491e+38 -3.3999999521443642491e+38 -3.3999999521443642491e+38 -3.3999999521443642491e+38 -3.3999999521443642491e+38 -3.3999999521443642491e+38 -3.3999999521443642491e+38 0.68333333730697631836 0.68333333730697631836 0.6666666865348815918 0.68333333730697631836 0.6666666865348815918 -3.3999999521443642491e+38 0.63333338499069213867 0.63333338499069213867 0.63333338499069213867 0.63333338499069213867 0.63333338499069213867 0.63333338499069213867 0.63333338499069213867 0.63333338499069213867 0.65000003576278686523 0.65000003576278686523 0.65000003576278686523 0.65000003576278686523 0.65000003576278686523 0.65000003576278686523 0.65000003576278686523 0.65000003576278686523 0.65000003576278686523 0.65000003576278686523 0.65000003576278686523 0.63333338499069213867 0.63333338499069213867 0.63333338499069213867 0.63333338499069213867 0.63333338499069213867 0.61666673421859741211 0.61666673421859741211 0.61666673421859741211 0.61666673421859741211 0.61666673421859741211 0.61666673421859741211 0.61666673421859741211 0.63333338499069213867 0.65000009536743164063 0.65000009536743164063 0.63333338499069213867 0.63333338499069213867 0.63333338499069213867 0.6666666865348815918 0.65000003576278686523 0.66666674613952636719 0.66666674613952636719 0.66666674613952636719 0.66666674613952636719 0.66666674613952636719 0.65000003576278686523 0.63333338499069213867 0.63333338499069213867 0.63333338499069213867 0.61666673421859741211 0.61666673421859741211 0.61666673421859741211 0.60000002384185791016 0.58333337306976318359 0.58333337306976318359 0.58333337306976318359 0.58333337306976318359 0.58333337306976318359 0.58333337306976318359 0.58333337306976318359 0.60000002384185791016 0.63333338499069213867 0.63333338499069213867 0.65000003576278686523 0.63333338499069213867 0.6666666865348815918 0.70000004768371582031 0.68333339691162109375 0.68333339691162109375 0.6666666865348815918 0.68333333730697631836 0.6666666865348815918 0.6666666865348815918 0.68333339691162109375 0.68333339691162109375 0.68333339691162109375 0.68333339691162109375 0.70000004768371582031 0.70000004768371582031 0.69999998807907104492 0.69999998807907104492 0.69999998807907104492 0.68333333730697631836 0.6666666865348815918 0.63333332538604736328 0.63333332538604736328 0.63333332538604736328 0.58333337306976318359 0.58333337306976318359 0.58333337306976318359 0.58333337306976318359 0.56666666269302368164 0.56666666269302368164 0.55000001192092895508 0.53333336114883422852 0.51666671037673950195 0.51666671037673950195 0.51666671037673950195 0.53333336114883422852 0.51666671037673950195 0.51666671037673950195 0.51666671037673950195 0.51666671037673950195 0.51666671037673950195 0.50000005960464477539 0.50000005960464477539 0.50000005960464477539 0.51666671037673950195 0.51666671037673950195 0.53333336114883422852 0.53333336114883422852 0.51666671037673950195 0.51666671037673950195 0.51666671037673950195 0.51666671037673950195 0.53333336114883422852 -3.3999999521443642491e+38 -3.3999999521443642491e+38 -3.3999999521443642491e+38 -3.3999999521443642491e+38 -3.3999999521443642491e+38 -3.3999999521443642491e+38 -3.3999999521443642491e+38 -3.3999999521443642491e+38 -3.3999999521443642491e+38 -3.3999999521443642491e+38 -3.3999999521443642491e+38 -3.3999999521443642491e+38 -3.3999999521443642491e+38 -3.3999999521443642491e+38 -3.3999999521443642491e+38 -3.3999999521443642491e+38 -3.3999999521443642491e+38 -3.3999999521443642491e+38 -3.3999999521443642491e+38 -3.3999999521443642491e+38 -3.3999999521443642491e+38 -3.3999999521443642491e+38 -3.3999999521443642491e+38 -3.3999999521443642491e+38 -3.3999999521443642491e+38 -3.3999999521443642491e+38 -3.3999999521443642491e+38 -3.3999999521443642491e+38 -3.3999999521443642491e+38 -3.3999999521443642491e+38 -3.3999999521443642491e+38 -3.3999999521443642491e+38 -3.3999999521443642491e+38 -3.3999999521443642491e+38 -3.3999999521443642491e+38 -3.3999999521443642491e+38 -3.3999999521443642491e+38 -3.3999999521443642491e+38 -3.3999999521443642491e+38 -3.3999999521443642491e+38 -3.3999999521443642491e+38 -3.3999999521443642491e+38 -3.3999999521443642491e+38 -3.3999999521443642491e+38 -3.3999999521443642491e+38 -3.3999999521443642491e+38 -3.3999999521443642491e+38 -3.3999999521443642491e+38 -3.3999999521443642491e+38 -3.3999999521443642491e+38 -3.3999999521443642491e+38 -3.3999999521443642491e+38 -3.3999999521443642491e+38 -3.3999999521443642491e+38 -3.3999999521443642491e+38 -3.3999999521443642491e+38 -3.3999999521443642491e+38 -3.3999999521443642491e+38 -3.3999999521443642491e+38 -3.3999999521443642491e+38 -3.3999999521443642491e+38 -3.3999999521443642491e+38 -3.3999999521443642491e+38 -3.3999999521443642491e+38 -3.3999999521443642491e+38 -3.3999999521443642491e+38 -3.3999999521443642491e+38 -3.3999999521443642491e+38 -3.3999999521443642491e+38 -3.3999999521443642491e+38 -3.3999999521443642491e+38 -3.3999999521443642491e+38 -3.3999999521443642491e+38 -3.3999999521443642491e+38 -3.3999999521443642491e+38 -3.3999999521443642491e+38 -3.3999999521443642491e+38 -3.3999999521443642491e+38 -3.3999999521443642491e+38 -3.3999999521443642491e+38 -3.3999999521443642491e+38 -3.3999999521443642491e+38 -3.3999999521443642491e+38 -3.3999999521443642491e+38 -3.3999999521443642491e+38 -3.3999999521443642491e+38 -3.3999999521443642491e+38 -3.3999999521443642491e+38 -3.3999999521443642491e+38 -3.3999999521443642491e+38 -3.3999999521443642491e+38 -3.3999999521443642491e+38 -3.3999999521443642491e+38 -3.3999999521443642491e+38 -3.3999999521443642491e+38 -3.3999999521443642491e+38 -3.3999999521443642491e+38 -3.3999999521443642491e+38 -3.3999999521443642491e+38 -3.3999999521443642491e+38 -3.3999999521443642491e+38 -3.3999999521443642491e+38 -3.3999999521443642491e+38 -3.3999999521443642491e+38 -3.3999999521443642491e+38 -3.3999999521443642491e+38 -3.3999999521443642491e+38 -3.3999999521443642491e+38 -3.3999999521443642491e+38 -3.3999999521443642491e+38 -3.3999999521443642491e+38 -3.3999999521443642491e+38 -3.3999999521443642491e+38 -3.3999999521443642491e+38 -3.3999999521443642491e+38 -3.3999999521443642491e+38 -3.3999999521443642491e+38 -3.3999999521443642491e+38 -3.3999999521443642491e+38 -3.3999999521443642491e+38 -3.3999999521443642491e+38 -3.3999999521443642491e+38 -3.3999999521443642491e+38 -3.3999999521443642491e+38 -3.3999999521443642491e+38 -3.3999999521443642491e+38 -3.3999999521443642491e+38 -3.3999999521443642491e+38 -3.3999999521443642491e+38 -3.3999999521443642491e+38 -3.3999999521443642491e+38 -3.3999999521443642491e+38 -3.3999999521443642491e+38 -3.3999999521443642491e+38 -3.3999999521443642491e+38 -3.3999999521443642491e+38 -3.3999999521443642491e+38 -3.3999999521443642491e+38 -3.3999999521443642491e+38 -3.3999999521443642491e+38 -3.3999999521443642491e+38 -3.3999999521443642491e+38 -3.3999999521443642491e+38 -3.3999999521443642491e+38 -3.3999999521443642491e+38 -3.3999999521443642491e+38 -3.3999999521443642491e+38 -3.3999999521443642491e+38 -3.3999999521443642491e+38 -3.3999999521443642491e+38 -3.3999999521443642491e+38 -3.3999999521443642491e+38 -3.3999999521443642491e+38 -3.3999999521443642491e+38 -3.3999999521443642491e+38 -3.3999999521443642491e+38 -3.3999999521443642491e+38 -3.3999999521443642491e+38 -3.3999999521443642491e+38 -3.3999999521443642491e+38 -3.3999999521443642491e+38 -3.3999999521443642491e+38 -3.3999999521443642491e+38 -3.3999999521443642491e+38 -3.3999999521443642491e+38 -3.3999999521443642491e+38 -3.3999999521443642491e+38 -3.3999999521443642491e+38 -3.3999999521443642491e+38 -3.3999999521443642491e+38 -3.3999999521443642491e+38 -3.3999999521443642491e+38 -3.3999999521443642491e+38 -3.3999999521443642491e+38 -3.3999999521443642491e+38 -3.3999999521443642491e+38 -3.3999999521443642491e+38 -3.3999999521443642491e+38 -3.3999999521443642491e+38 -3.3999999521443642491e+38 -3.3999999521443642491e+38 -3.3999999521443642491e+38 -3.3999999521443642491e+38 -3.3999999521443642491e+38 -3.3999999521443642491e+38 -3.3999999521443642491e+38 -3.3999999521443642491e+38 -3.3999999521443642491e+38 -3.3999999521443642491e+38 -3.3999999521443642491e+38 -3.3999999521443642491e+38 -3.3999999521443642491e+38 -3.3999999521443642491e+38 -3.3999999521443642491e+38 -3.3999999521443642491e+38 -3.3999999521443642491e+38 -3.3999999521443642491e+38 -3.3999999521443642491e+38 -3.3999999521443642491e+38 -3.3999999521443642491e+38 -3.3999999521443642491e+38 -3.3999999521443642491e+38 -3.3999999521443642491e+38 -3.3999999521443642491e+38 -3.3999999521443642491e+38 -3.3999999521443642491e+38 -3.3999999521443642491e+38 -3.3999999521443642491e+38 -3.3999999521443642491e+38 -3.3999999521443642491e+38 -3.3999999521443642491e+38 -3.3999999521443642491e+38 -3.3999999521443642491e+38 -3.3999999521443642491e+38 -3.3999999521443642491e+38 -3.3999999521443642491e+38 -3.3999999521443642491e+38 -3.3999999521443642491e+38 -3.3999999521443642491e+38 -3.3999999521443642491e+38 -3.3999999521443642491e+38 -3.3999999521443642491e+38 -3.3999999521443642491e+38 -3.3999999521443642491e+38 -3.3999999521443642491e+38 -3.3999999521443642491e+38 -3.3999999521443642491e+38 -3.3999999521443642491e+38 -3.3999999521443642491e+38 -3.3999999521443642491e+38 -3.3999999521443642491e+38 -3.3999999521443642491e+38 -3.3999999521443642491e+38 -3.3999999521443642491e+38 -3.3999999521443642491e+38 -3.3999999521443642491e+38 -3.3999999521443642491e+38 -3.3999999521443642491e+38 -3.3999999521443642491e+38 -3.3999999521443642491e+38 -3.3999999521443642491e+38 -3.3999999521443642491e+38 -3.3999999521443642491e+38 -3.3999999521443642491e+38 -3.3999999521443642491e+38 -3.3999999521443642491e+38 -3.3999999521443642491e+38 -3.3999999521443642491e+38 -3.3999999521443642491e+38 -3.3999999521443642491e+38 -3.3999999521443642491e+38 -3.3999999521443642491e+38 -3.3999999521443642491e+38 -3.3999999521443642491e+38 -3.3999999521443642491e+38 -3.3999999521443642491e+38 -3.3999999521443642491e+38 -3.3999999521443642491e+38 -3.3999999521443642491e+38 -3.3999999521443642491e+38 -3.3999999521443642491e+38 -3.3999999521443642491e+38 -3.3999999521443642491e+38 -3.3999999521443642491e+38 -3.3999999521443642491e+38 -3.3999999521443642491e+38 -3.3999999521443642491e+38 -3.3999999521443642491e+38 -3.3999999521443642491e+38 -3.3999999521443642491e+38 -3.3999999521443642491e+38 -3.3999999521443642491e+38 -3.3999999521443642491e+38 -3.3999999521443642491e+38 -3.3999999521443642491e+38 -3.3999999521443642491e+38 -3.3999999521443642491e+38 -3.3999999521443642491e+38 -3.3999999521443642491e+38 -3.3999999521443642491e+38 -3.3999999521443642491e+38 -3.3999999521443642491e+38 -3.3999999521443642491e+38 -3.3999999521443642491e+38 -3.3999999521443642491e+38 -3.3999999521443642491e+38 -3.3999999521443642491e+38 -3.3999999521443642491e+38 -3.3999999521443642491e+38 -3.3999999521443642491e+38 -3.3999999521443642491e+38 -3.3999999521443642491e+38 -3.3999999521443642491e+38 -3.3999999521443642491e+38 -3.3999999521443642491e+38 -3.3999999521443642491e+38 -3.3999999521443642491e+38 -3.3999999521443642491e+38 -3.3999999521443642491e+38 -3.3999999521443642491e+38 -3.3999999521443642491e+38 -3.3999999521443642491e+38 -3.3999999521443642491e+38 -3.3999999521443642491e+38 -3.3999999521443642491e+38 -3.3999999521443642491e+38 -3.3999999521443642491e+38 -3.3999999521443642491e+38 -3.3999999521443642491e+38 -3.3999999521443642491e+38 -3.3999999521443642491e+38 -3.3999999521443642491e+38 -3.3999999521443642491e+38 -3.3999999521443642491e+38 -3.3999999521443642491e+38 -3.3999999521443642491e+38 -3.3999999521443642491e+38 -3.3999999521443642491e+38 -3.3999999521443642491e+38
 -3.3999999521443642491e+38 -3.3999999521443642491e+38 -3.3999999521443642491e+38 -3.3999999521443642491e+38 -3.3999999521443642491e+38 -3.3999999521443642491e+38 -3.3999999521443642491e+38 -3.3999999521443642491e+38 -3.3999999521443642491e+38 -3.3999999521443642491e+38 -3.3999999521443642491e+38 -3.3999999521443642491e+38 -3.3999999521443642491e+38 -3.3999999521443642491e+38 -3.3999999521443642491e+38 -3.3999999521443642491e+38 -3.3999999521443642491e+38 -3.3999999521443642491e+38 -3.3999999521443642491e+38 -3.3999999521443642491e+38 -3.3999999521443642491e+38 -3.3999999521443642491e+38 -3.3999999521443642491e+38 -3.3999999521443642491e+38 -3.3999999521443642491e+38 -3.3999999521443642491e+38 -3.3999999521443642491e+38 -3.3999999521443642491e+38 -3.3999999521443642491e+38 -3.3999999521443642491e+38 -3.3999999521443642491e+38 -3.3999999521443642491e+38 -3.3999999521443642491e+38 0.78333330154418945313 0.78333330154418945313 0.78333330154418945313 0.78333330154418945313 0.79999995231628417969 0.79999995231628417969 -3.3999999521443642491e+38 -3.3999999521443642491e+38 -3.3999999521443642491e+38 -3.3999999521443642491e+38 -3.3999999521443642491e+38 -3.3999999521443642491e+38 -3.3999999521443642491e+38 -3.3999999521443642491e+38 -3.3999999521443642491e+38 -3.3999999521443642491e+38 -3.3999999521443642491e+38 -3.3999999521443642491e+38 -3.3999999521443642491e+38 -3.3999999521443642491e+38 -3.3999999521443642491e+38 -3.3999999521443642491e+38 -3.3999999521443642491e+38 -3.3999999521443642491e+38 -3.3999999521443642491e+38 -3.3999999521443642491e+38 -3.3999999521443642491e+38 0.6666666865348815918 0.68333333730697631836 0.68333333730697631836 0.68333333730697631836 0.68333333730697631836 0.68333333730697631836 0.6666666865348815918 0.65000003576278686523 0.6666666865348815918 0.63333338499069213867 0.63333338499069213867 0.63333338499069213867 0.63333338499069213867 0.63333338499069213867 0.63333338499069213867 0.63333338499069213867 0.65000003576278686523 0.65000003576278686523 0.65000003576278686523 0.65000003576278686523 0.65000003576278686523 0.65000003576278686523 0.65000003576278686523 0.65000003576278686523 0.65000003576278686523 0.65000003576278686523 0.65000003576278686523 0.65000003576278686523 0.65000003576278686523 0.65000003576278686523 0.63333338499069213867 0.63333338499069213867 0.61666673421859741211 0.63333338499069213867 0.61666673421859741211 0.61666673421859741211 0.65000003576278686523 0.61666673421859741211 0.61666673421859741211 0.61666673421859741211 0.63333338499069213867 0.63333338499069213867 0.63333338499069213867 0.65000003576278686523 0.65000003576278686523 0.65000003576278686523 0.63333338499069213867 0.63333338499069213867 0.63333338499069213867 0.65000009536743164063 0.65000009536743164063 0.65000009536743164063 0.65000009536743164063 0.63333338499069213867 0.61666673421859741211 0.61666673421859741211 0.61666673421859741211 0.61666673421859741211 0.61666673421859741211 0.60000002384185791016 0.58333337306976318359 0.58333337306976318359 0.58333337306976318359 0.58333337306976318359 0.58333337306976318359 0.58333337306976318359 0.58333337306976318359 0.60000008344650268555 0.61666673421859741211 0.63333338499069213867 0.63333338499069213867 0.65000003576278686523 0.6666666865348815918 0.71666669845581054688 0.70000004768371582031 0.70000004768371582031 0.68333339691162109375 0.6666666865348815918 0.69999998807907104492 0.68333333730697631836 0.70000004768371582031 0.70000004768371582031 0.70000004768371582031 0.70000004768371582031 0.70000004768371582031 0.70000004768371582031 0.70000004768371582031 0.69999998807907104492 0.69999998807907104492 0.68333333730697631836 0.64999997615814208984 0.63333332538604736328 0.63333332538604736328 0.61666667461395263672 0.58333337306976318359 0.58333337306976318359 0.58333337306976318359 0.58333337306976318359 0.56666666269302368164 0.55000001192092895508 0.55000001192092895508 0.55000001192092895508 0.50000005960464477539 0.50000005960464477539 0.50000005960464477539 0.50000005960464477539 0.51666671037673950195 0.51666671037673950195 0.53333336114883422852 0.53333336114883422852 0.53333336114883422852 0.51666671037673950195 0.50000005960464477539 0.53333336114883422852 0.53333336114883422852 0.55000001192092895508 0.55000001192092895508 0.55000001192092895508 0.56666666269302368164 0.55000001192092895508 0.56666666269302368164 0.56666666269302368164 0.55000001192092895508 -3.3999999521443642491e+38 -3.3999999521443642491e+38 -3.3999999521443642491e+38 -3.3999999521443642491e+38 -3.3999999521443642491e+38 -3.3999999521443642491e+38 -3.3999999521443642491e+38 -3.3999999521443642491e+38 -3.3999999521443642491e+38 -3.3999999521443642491e+38 -3.3999999521443642491e+38 -3.3999999521443642491e+38 -3.3999999521443642491e+38 -3.3999999521443642491e+38 -3.3999999521443642491e+38 -3.3999999521443642491e+38 -3.3999999521443642491e+38 -3.3999999521443642491e+38 -3.3999999521443642491e+38 -3.3999999521443642491e+38 -3.3999999521443642491e+38 -3.3999999521443642491e+38 -3.3999999521443642491e+38 -3.3999999521443642491e+38 -3.3999999521443642491e+38 -3.3999999521443642491e+38 -3.3999999521443642491e+38 -3.3999999521443642491e+38 -3.3999999521443642491e+38 -3.3999999521443642491e+38 -3.3999999521443642491e+38 -3.3999999521443642491e+38 -3.3999999521443642491e+38 -3.3999999521443642491e+38 -3.3999999521443642491e+38 -3.3999999521443642491e+38 -3.3999999521443642491e+38 -3.3999999521443642491e+38 -3.3999999521443642491e+38 -3.3999999521443642491e+38 -3.3999999521443642491e+38 -3.3999999521443642491e+38 -3.3999999521443642491e+38 -3.3999999521443642491e+38 -3.3999999521443642491e+38 -3.3999999521443642491e+38 -3.3999999521443642491e+38 -3.3999999521443642491e+38 -3.3999999521443642491e+38 -3.3999999521443642491e+38 -3.3999999521443642491e+38 -3.3999999521443642491e+38 -3.3999999521443642491e+38 -3.3999999521443642491e+38 -3.3999999521443642491e+38 -3.3999999521443642491e+38 -3.3999999521443642491e+38 -3.3999999521443642491e+38 -3.3999999521443642491e+38 -3.3999999521443642491e+38 -3.3999999521443642491e+38 -3.3999999521443642491e+38 -3.3999999521443642491e+38 -3.3999999521443642491e+38 -3.3999999521443642491e+38 -3.3999999521443642491e+38 -3.3999999521443642491e+38 -3.3999999521443642491e+38 -3.3999999521443642491e+38 -3.3999999521443642491e+38 -3.3999999521443642491e+38 -3.3999999521443642491e+38 -3.3999999521443642491e+38 -3.3999999521443642491e+38 -3.3999999521443642491e+38 -3.3999999521443642491e+38 -3.3999999521443642491e+38 -3.3999999521443642491e+38 -3.3999999521443642491e+38 -3.3999999521443642491e+38 -3.3999999521443642491e+38 -3.3999999521443642491e+38 -3.3999999521443642491e+38 -3.3999999521443642491e+38 -3.3999999521443642491e+38 -3.3999999521443642491e+38 -3.3999999521443642491e+38 -3.3999999521443642491e+38 -3.3999999521443642491e+38 -3.3999999521443642491e+38 -3.3999999521443642491e+38 -3.3999999521443642491e+38 -3.3999999521443642491e+38 -3.3999999521443642491e+38 -3.3999999521443642491e+38 -3.3999999521443642491e+38 -3.3999999521443642491e+38 -3.3999999521443642491e+38 -3.3999999521443642491e+38 -3.3999999521443642491e+38 -3.3999999521443642491e+38 -3.3999999521443642491e+38 -3.3999999521443642491e+38 -3.3999999521443642491e+38 -3.3999999521443642491e+38 -3.3999999521443642491e+38 -3.3999999521443642491e+38 -3.3999999521443642491e+38 -3.3999999521443642491e+38 -3.3999999521443642491e+38 -3.3999999521443642491e+38 -3.3999999521443642491e+38 -3.3999999521443642491e+38 -3.3999999521443642491e+38 -3.3999999521443642491e+38 -3.3999999521443642491e+38 -3.3999999521443642491e+38 -3.3999999521443642491e+38 -3.3999999521443642491e+38 -3.3999999521443642491e+38 -3.3999999521443642491e+38 -3.3999999521443642491e+38 -3.3999999521443642491e+38 -3.3999999521443642491e+38 -3.3999999521443642491e+38 -3.3999999521443642491e+38 -3.3999999521443642491e+38 -3.3999999521443642491e+38 -3.3999999521443642491e+38 -3.3999999521443642491e+38 -3.3999999521443642491e+38 -3.3999999521443642491e+38 -3.3999999521443642491e+38 -3.3999999521443642491e+38 -3.3999999521443642491e+38 -3.3999999521443642491e+38 -3.3999999521443642491e+38 -3.3999999521443642491e+38 -3.3999999521443642491e+38 -3.3999999521443642491e+38 -3.3999999521443642491e+38 -3.3999999521443642491e+38 -3.3999999521443642491e+38 -3.3999999521443642491e+38 -3.3999999521443642491e+38 -3.3999999521443642491e+38 -3.3999999521443642491e+38 -3.3999999521443642491e+38 -3.3999999521443642491e+38 -3.3999999521443642491e+38 -3.3999999521443642491e+38 -3.3999999521443642491e+38 -3.3999999521443642491e+38 -3.3999999521443642491e+38 -3.3999999521443642491e+38 -3.3999999521443642491e+38 -3.3999999521443642491e+38 -3.3999999521443642491e+38 -3.3999999521443642491e+38 -3.3999999521443642491e+38 -3.3999999521443642491e+38 -3.3999999521443642491e+38 -3.3999999521443642491e+38 -3.3999999521443642491e+38 -3.3999999521443642491e+38 -3.3999999521443642491e+38 -3.3999999521443642491e+38 -3.3999999521443642491e+38 -3.3999999521443642491e+38 -3.3999999521443642491e+38 -3.3999999521443642491e+38 -3.3999999521443642491e+38 -3.3999999521443642491e+38 -3.3999999521443642491e+38 -3.3999999521443642491e+38 -3.3999999521443642491e+38 -3.3999999521443642491e+38 -3.3999999521443642491e+38 -3.3999999521443642491e+38 -3.3999999521443642491e+38 -3.3999999521443642491e+38 -3.3999999521443642491e+38 -3.3999999521443642491e+38 -3.3999999521443642491e+38 -3.3999999521443642491e+38 -3.3999999521443642491e+38 -3.3999999521443642491e+38 -3.3999999521443642491e+38 -3.3999999521443642491e+38 -3.3999999521443642491e+38 -3.3999999521443642491e+38 -3.3999999521443642491e+38 -3.3999999521443642491e+38 -3.3999999521443642491e+38 -3.3999999521443642491e+38 -3.3999999521443642491e+38 -3.3999999521443642491e+38 -3.3999999521443642491e+38 -3.3999999521443642491e+38 -3.3999999521443642491e+38 -3.3999999521443642491e+38 -3.3999999521443642491e+38 -3.3999999521443642491e+38 -3.3999999521443642491e+38 -3.3999999521443642491e+38 -3.3999999521443642491e+38 -3.3999999521443642491e+38 -3.3999999521443642491e+38 -3.3999999521443642491e+38 -3.3999999521443642491e+38 -3.3999999521443642491e+38 -3.3999999521443642491e+38 -3.3999999521443642491e+38 -3.3999999521443642491e+38 -3.3999999521443642491e+38 -3.3999999521443642491e+38 -3.3999999521443642491e+38 -3.3999999521443642491e+38 -3.3999999521443642491e+38 -3.3999999521443642491e+38 -3.3999999521443642491e+38 -3.3999999521443642491e+38 -3.3999999521443642491e+38 -3.3999999521443642491e+38 -3.3999999521443642491e+38 -3.3999999521443642491e+38 -3.3999999521443642491e+38 -3.3999999521443642491e+38 -3.3999999521443642491e+38 -3.3999999521443642491e+38 -3.3999999521443642491e+38 -3.3999999521443642491e+38 -3.3999999521443642491e+38 -3.3999999521443642491e+38 -3.3999999521443642491e+38 -3.3999999521443642491e+38 -3.3999999521443642491e+38 -3.3999999521443642491e+38 -3.3999999521443642491e+38 -3.3999999521443642491e+38 -3.3999999521443642491e+38 -3.3999999521443642491e+38 -3.3999999521443642491e+38 -3.3999999521443642491e+38 -3.3999999521443642491e+38 -3.3999999521443642491e+38 -3.3999999521443642491e+38 -3.3999999521443642491e+38 -3.3999999521443642491e+38 -3.3999999521443642491e+38 -3.3999999521443642491e+38 -3.3999999521443642491e+38 -3.3999999521443642491e+38 -3.3999999521443642491e+38 -3.3999999521443642491e+38 -3.3999999521443642491e+38 -3.3999999521443642491e+38 -3.3999999521443642491e+38 -3.3999999521443642491e+38 -3.3999999521443642491e+38 -3.3999999521443642491e+38 -3.3999999521443642491e+38 -3.3999999521443642491e+38 -3.3999999521443642491e+38 -3.3999999521443642491e+38 -3.3999999521443642491e+38 -3.3999999521443642491e+38 -3.3999999521443642491e+38 -3.3999999521443642491e+38 -3.3999999521443642491e+38 -3.3999999521443642491e+38 -3.3999999521443642491e+38 -3.3999999521443642491e+38 -3.3999999521443642491e+38 -3.3999999521443642491e+38 -3.3999999521443642491e+38 -3.3999999521443642491e+38 -3.3999999521443642491e+38 -3.3999999521443642491e+38 -3.3999999521443642491e+38 -3.3999999521443642491e+38 -3.3999999521443642491e+38 -3.3999999521443642491e+38 -3.3999999521443642491e+38 -3.3999999521443642491e+38 -3.3999999521443642491e+38 -3.3999999521443642491e+38 -3.3999999521443642491e+38 -3.3999999521443642491e+38 -3.3999999521443642491e+38 -3.3999999521443642491e+38 -3.3999999521443642491e+38 -3.3999999521443642491e+38 -3.3999999521443642491e+38 -3.3999999521443642491e+38 -3.3999999521443642491e+38 -3.3999999521443642491e+38 -3.3999999521443642491e+38 -3.3999999521443642491e+38 -3.3999999521443642491e+38 -3.3999999521443642491e+38 -3.3999999521443642491e+38 -3.3999999521443642491e+38 -3.3999999521443642491e+38 -3.3999999521443642491e+38 -3.3999999521443642491e+38 -3.3999999521443642491e+38 -3.3999999521443642491e+38 -3.3999999521443642491e+38 -3.3999999521443642491e+38 -3.3999999521443642491e+38 -3.3999999521443642491e+38 -3.3999999521443642491e+38 -3.3999999521443642491e+38 -3.3999999521443642491e+38 -3.3999999521443642491e+38 -3.3999999521443642491e+38 -3.3999999521443642491e+38 -3.3999999521443642491e+38
 -3.3999999521443642491e+38 -3.3999999521443642491e+38 -3.3999999521443642491e+38 -3.3999999521443642491e+38 -3.3999999521443642491e+38 -3.3999999521443642491e+38 -3.3999999521443642491e+38 -3.3999999521443642491e+38 -3.3999999521443642491e+38 -3.3999999521443642491e+38 -3.3999999521443642491e+38 -3.3999999521443642491e+38 -3.3999999521443642491e+38 -3.3999999521443642491e+38 -3.3999999521443642491e+38 -3.3999999521443642491e+38 -3.3999999521443642491e+38 -3.3999999521443642491e+38 -3.3999999521443642491e+38 -3.3999999521443642491e+38 -3.3999999521443642491e+38 -3.3999999521443642491e+38 -3.3999999521443642491e+38 -3.3999999521443642491e+38 -3.3999999521443642491e+38 -3.3999999521443642491e+38 -3.3999999521443642491e+38 -3.3999999521443642491e+38 -3.3999999521443642491e+38 -3.3999999521443642491e+38 -3.3999999521443642491e+38 -3.3999999521443642491e+38 0.79999995231628417969 0.79999995231628417969 0.79999995231628417969 0.78333330154418945313 0.79999995231628417969 0.79999995231628417969 0.79999995231628417969 -3.3999999521443642491e+38 -3.3999999521443642491e+38 -3.3999999521443642491e+38 -3.3999999521443642491e+38 -3.3999999521443642491e+38 -3.3999999521443642491e+38 -3.3999999521443642491e+38 -3.3999999521443642491e+38 -3.3999999521443642491e+38 -3.3999999521443642491e+38 -3.3999999521443642491e+38 -3.3999999521443642491e+38 -3.3999999521443642491e+38 -3.3999999521443642491e+38 -3.3999999521443642491e+38 -3.3999999521443642491e+38 -3.3999999521443642491e+38 -3.3999999521443642491e+38 0.68333333730697631836 0.68333333730697631836 0.69999998807907104492 0.68333333730697631836 0.68333333730697631836 0.68333333730697631836 0.68333333730697631836 0.68333333730697631836 0.68333333730697631836 0.6666666865348815918 0.65000003576278686523 0.68333333730697631836 0.65000003576278686523 0.63333338499069213867 0.63333338499069213867 0.63333338499069213867 0.63333338499069213867 0.63333338499069213867 0.65000003576278686523 0.65000003576278686523 0.65000003576278686523 0.6666666865348815918 0.6666666865348815918 0.6666666865348815918 0.65000003576278686523 0.65000003576278686523 0.65000003576278686523 0.65000003576278686523 0.65000003576278686523 0.65000003576278686523 0.65000003576278686523 0.65000003576278686523 0.65000003576278686523 0.65000003576278686523 0.65000003576278686523 0.65000003576278686523 0.65000003576278686523 0.65000003576278686523 0.65000003576278686523 0.65000003576278686523 0.65000003576278686523 0.65000003576278686523 0.61666673421859741211 0.63333338499069213867 0.65000003576278686523 0.65000003576278686523 0.65000003576278686523 0.65000003576278686523 0.65000003576278686523 0.63333338499069213867 0.63333338499069213867 0.63333338499069213867 0.63333338499069213867 0.65000009536743164063 0.63333338499069213867 0.63333338499069213867 0.63333338499069213867 0.63333338499069213867 0.61666673421859741211 0.61666673421859741211 0.61666673421859741211 0.61666673421859741211 0.61666673421859741211 0.60000002384185791016 0.58333337306976318359 0.58333337306976318359 0.58333337306976318359 0.61666673421859741211 0.61666673421859741211 0.61666673421859741211 0.61666673421859741211 0.63333338499069213867 0.63333338499069213867 0.65000003576278686523 0.6666666865348815918 0.6666666865348815918 0.70000004768371582031 0.71666669845581054688 0.71666669845581054688 0.68333339691162109375 0.68333333730697631836 0.69999998807907104492 0.69999998807907104492 0.70000004768371582031 0.70000004768371582031 0.71666669845581054688 0.70000004768371582031 0.70000004768371582031 0.70000004768371582031 0.70000004768371582031 0.68333333730697631836 0.6666666865348815918 0.6666666865348815918 0.64999997615814208984 0.64999997615814208984 0.63333332538604736328 0.61666667461395263672 0.58333337306976318359 0.58333337306976318359 0.58333337306976318359 0.58333337306976318359 0.53333336114883422852 0.53333336114883422852 0.55000001192092895508 0.55000001192092895508 0.53333336114883422852 0.50000005960464477539 0.50000005960464477539 0.50000005960464477539 0.50000005960464477539 0.51666671037673950195 0.53333336114883422852 0.53333336114883422852 0.53333336114883422852 0.53333336114883422852 0.53333336114883422852 0.53333336114883422852 0.55000001192092895508 0.55000001192092895508 0.55000001192092895508 0.55000001192092895508 0.56666666269302368164 0.56666666269302368164 0.56666666269302368164 0.56666666269302368164 0.56666666269302368164 0.55000001192092895508 -3.3999999521443642491e+38 -3.3999999521443642491e+38 -3.3999999521443642491e+38 -3.3999999521443642491e+38 -3.3999999521443642491e+38 -3.3999999521443642491e+38 -3.3999999521443642491e+38 -3.3999999521443642491e+38 -3.3999999521443642491e+38 -3.3999999521443642491e+38 -3.3999999521443642491e+38 -3.3999999521443642491e+38 -3.3999999521443642491e+38 -3.3999999521443642491e+38 -3.3999999521443642491e+38 -3.3999999521443642491e+38 -3.3999999521443642491e+38 -3.3999999521443642491e+38 -3.3999999521443642491e+38 -3.3999999521443642491e+38 -3.3999999521443642491e+38 -3.3999999521443642491e+38 -3.3999999521443642491e+38 -3.3999999521443642491e+38 -3.3999999521443642491e+38 -3.3999999521443642491e+38 -3.3999999521443642491e+38 -3.3999999521443642491e+38 -3.3999999521443642491e+38 -3.3999999521443642491e+38 -3.3999999521443642491e+38 -3.3999999521443642491e+38 -3.3999999521443642491e+38 -3.3999999521443642491e+38 -3.3999999521443642491e+38 -3.3999999521443642491e+38 -3.3999999521443642491e+38 -3.3999999521443642491e+38 -3.3999999521443642491e+38 -3.3999999521443642491e+38 -3.3999999521443642491e+38 -3.3999999521443642491e+38 -3.3999999521443642491e+38 -3.3999999521443642491e+38 -3.3999999521443642491e+38 -3.3999999521443642491e+38 -3.3999999521443642491e+38 -3.3999999521443642491e+38 -3.3999999521443642491e+38 -3.3999999521443642491e+38 -3.3999999521443642491e+38 -3.3999999521443642491e+38 -3.3999999521443642491e+38 -3.3999999521443642491e+38 -3.3999999521443642491e+38 -3.3999999521443642491e+38 -3.3999999521443642491e+38 -3.3999999521443642491e+38 -3.3999999521443642491e+38 -3.3999999521443642491e+38 -3.3999999521443642491e+38 -3.3999999521443642491e+38 -3.3999999521443642491e+38 -3.3999999521443642491e+38 -3.3999999521443642491e+38 -3.3999999521443642491e+38 -3.3999999521443642491e+38 -3.3999999521443642491e+38 -3.3999999521443642491e+38 -3.3999999521443642491e+38 -3.3999999521443642491e+38 -3.3999999521443642491e+38 -3.3999999521443642491e+38 -3.3999999521443642491e+38 -3.3999999521443642491e+38 -3.3999999521443642491e+38 -3.3999999521443642491e+38 -3.3999999521443642491e+38 -3.3999999521443642491e+38 -3.3999999521443642491e+38 -3.3999999521443642491e+38 -3.3999999521443642491e+38 -3.3999999521443642491e+38 -3.3999999521443642491e+38 -3.3999999521443642491e+38 -3.3999999521443642491e+38 -3.3999999521443642491e+38 -3.3999999521443642491e+38 -3.3999999521443642491e+38 -3.3999999521443642491e+38 -3.3999999521443642491e+38 -3.3999999521443642491e+38 -3.3999999521443642491e+38 -3.3999999521443642491e+38 -3.3999999521443642491e+38 -3.3999999521443642491e+38 -3.3999999521443642491e+38 -3.3999999521443642491e+38 -3.3999999521443642491e+38 -3.3999999521443642491e+38 -3.3999999521443642491e+38 -3.3999999521443642491e+38 -3.3999999521443642491e+38 -3.3999999521443642491e+38 -3.3999999521443642491e+38 -3.3999999521443642491e+38 -3.3999999521443642491e+38 -3.3999999521443642491e+38 -3.3999999521443642491e+38 -3.3999999521443642491e+38 -3.3999999521443642491e+38 -3.3999999521443642491e+38 -3.3999999521443642491e+38 -3.3999999521443642491e+38 -3.3999999521443642491e+38 -3.3999999521443642491e+38 -3.3999999521443642491e+38 -3.3999999521443642491e+38 -3.3999999521443642491e+38 -3.3999999521443642491e+38 -3.3999999521443642491e+38 -3.3999999521443642491e+38 -3.3999999521443642491e+38 -3.3999999521443642491e+38 -3.3999999521443642491e+38 -3.3999999521443642491e+38 -3.3999999521443642491e+38 -3.3999999521443642491e+38 -3.3999999521443642491e+38 -3.3999999521443642491e+38 -3.3999999521443642491e+38 -3.3999999521443642491e+38 -3.3999999521443642491e+38 -3.3999999521443642491e+38 -3.3999999521443642491e+38 -3.3999999521443642491e+38 -3.3999999521443642491e+38 -3.3999999521443642491e+38 -3.3999999521443642491e+38 -3.3999999521443642491e+38 -3.3999999521443642491e+38 -3.3999999521443642491e+38 -3.3999999521443642491e+38 -3.3999999521443642491e+38 -3.3999999521443642491e+38 -3.3999999521443642491e+38 -3.3999999521443642491e+38 -3.3999999521443642491e+38 -3.3999999521443642491e+38 -3.3999999521443642491e+38 -3.3999999521443642491e+38 -3.3999999521443642491e+38 -3.3999999521443642491e+38 -3.3999999521443642491e+38 -3.3999999521443642491e+38 -3.3999999521443642491e+38 -3.3999999521443642491e+38 -3.3999999521443642491e+38 -3.3999999521443642491e+38 -3.3999999521443642491e+38 -3.3999999521443642491e+38 -3.3999999521443642491e+38 -3.3999999521443642491e+38 -3.3999999521443642491e+38 -3.3999999521443642491e+38 -3.3999999521443642491e+38 -3.3999999521443642491e+38 -3.3999999521443642491e+38 -3.3999999521443642491e+38 -3.3999999521443642491e+38 -3.3999999521443642491e+38 -3.3999999521443642491e+38 -3.3999999521443642491e+38 -3.3999999521443642491e+38 -3.3999999521443642491e+38 -3.3999999521443642491e+38 -3.3999999521443642491e+38 -3.3999999521443642491e+38 -3.3999999521443642491e+38 -3.3999999521443642491e+38 -3.3999999521443642491e+38 -3.3999999521443642491e+38 -3.3999999521443642491e+38 -3.3999999521443642491e+38 -3.3999999521443642491e+38 -3.3999999521443642491e+38 -3.3999999521443642491e+38 -3.3999999521443642491e+38 -3.3999999521443642491e+38 -3.3999999521443642491e+38 -3.3999999521443642491e+38 -3.3999999521443642491e+38 -3.3999999521443642491e+38 -3.3999999521443642491e+38 -3.3999999521443642491e+38 -3.3999999521443642491e+38 -3.3999999521443642491e+38 -3.3999999521443642491e+38 -3.3999999521443642491e+38 -3.3999999521443642491e+38 -3.3999999521443642491e+38 -3.3999999521443642491e+38 -3.3999999521443642491e+38 -3.3999999521443642491e+38 -3.3999999521443642491e+38 -3.3999999521443642491e+38 -3.3999999521443642491e+38 -3.3999999521443642491e+38 -3.3999999521443642491e+38 -3.3999999521443642491e+38 -3.3999999521443642491e+38 -3.3999999521443642491e+38 -3.3999999521443642491e+38 -3.3999999521443642491e+38 -3.3999999521443642491e+38 -3.3999999521443642491e+38 -3.3999999521443642491e+38 -3.3999999521443642491e+38 -3.3999999521443642491e+38 -3.3999999521443642491e+38 -3.3999999521443642491e+38 -3.3999999521443642491e+38 -3.3999999521443642491e+38 -3.3999999521443642491e+38 -3.3999999521443642491e+38 -3.3999999521443642491e+38 -3.3999999521443642491e+38 -3.3999999521443642491e+38 -3.3999999521443642491e+38 -3.3999999521443642491e+38 -3.3999999521443642491e+38 -3.3999999521443642491e+38 -3.3999999521443642491e+38 -3.3999999521443642491e+38 -3.3999999521443642491e+38 -3.3999999521443642491e+38 -3.3999999521443642491e+38 -3.3999999521443642491e+38 -3.3999999521443642491e+38 -3.3999999521443642491e+38 -3.3999999521443642491e+38 -3.3999999521443642491e+38 -3.3999999521443642491e+38 -3.3999999521443642491e+38 -3.3999999521443642491e+38 -3.3999999521443642491e+38 -3.3999999521443642491e+38 -3.3999999521443642491e+38 -3.3999999521443642491e+38 -3.3999999521443642491e+38 -3.3999999521443642491e+38 -3.3999999521443642491e+38 -3.3999999521443642491e+38 -3.3999999521443642491e+38 -3.3999999521443642491e+38 -3.3999999521443642491e+38 -3.3999999521443642491e+38 -3.3999999521443642491e+38 -3.3999999521443642491e+38 -3.3999999521443642491e+38 -3.3999999521443642491e+38 -3.3999999521443642491e+38 -3.3999999521443642491e+38 -3.3999999521443642491e+38 -3.3999999521443642491e+38 -3.3999999521443642491e+38 -3.3999999521443642491e+38 -3.3999999521443642491e+38 -3.3999999521443642491e+38 -3.3999999521443642491e+38 -3.3999999521443642491e+38 -3.3999999521443642491e+38 -3.3999999521443642491e+38 -3.3999999521443642491e+38 -3.3999999521443642491e+38 -3.3999999521443642491e+38 -3.3999999521443642491e+38 -3.3999999521443642491e+38 -3.3999999521443642491e+38 -3.3999999521443642491e+38 -3.3999999521443642491e+38 -3.3999999521443642491e+38 -3.3999999521443642491e+38 -3.3999999521443642491e+38 -3.3999999521443642491e+38 -3.3999999521443642491e+38 -3.3999999521443642491e+38 -3.3999999521443642491e+38 -3.3999999521443642491e+38 -3.3999999521443642491e+38 -3.3999999521443642491e+38 -3.3999999521443642491e+38 -3.3999999521443642491e+38 -3.3999999521443642491e+38 -3.3999999521443642491e+38 -3.3999999521443642491e+38 -3.3999999521443642491e+38 -3.3999999521443642491e+38 -3.3999999521443642491e+38 -3.3999999521443642491e+38 -3.3999999521443642491e+38 -3.3999999521443642491e+38 -3.3999999521443642491e+38 -3.3999999521443642491e+38 -3.3999999521443642491e+38 -3.3999999521443642491e+38 -3.3999999521443642491e+38 -3.3999999521443642491e+38 -3.3999999521443642491e+38 -3.3999999521443642491e+38 -3.3999999521443642491e+38 -3.3999999521443642491e+38 -3.3999999521443642491e+38 -3.3999999521443642491e+38 -3.3999999521443642491e+38 -3.3999999521443642491e+38 -3.3999999521443642491e+38 -3.3999999521443642491e+38
 -3.3999999521443642491e+38 -3.3999999521443642491e+38 -3.3999999521443642491e+38 -3.3999999521443642491e+38 -3.3999999521443642491e+38 -3.3999999521443642491e+38 -3.3999999521443642491e+38 -3.3999999521443642491e+38 -3.3999999521443642491e+38 -3.3999999521443642491e+38 -3.3999999521443642491e+38 -3.3999999521443642491e+38 -3.3999999521443642491e+38 -3.3999999521443642491e+38 -3.3999999521443642491e+38 -3.3999999521443642491e+38 -3.3999999521443642491e+38 -3.3999999521443642491e+38 -3.3999999521443642491e+38 -3.3999999521443642491e+38 -3.3999999521443642491e+38 -3.3999999521443642491e+38 -3.3999999521443642491e+38 -3.3999999521443642491e+38 -3.3999999521443642491e+38 -3.3999999521443642491e+38 -3.3999999521443642491e+38 -3.3999999521443642491e+38 -3.3999999521443642491e+38 -3.3999999521443642491e+38 -3.3999999521443642491e+38 0.79999995231628417969 0.79999995231628417969 0.79999995231628417969 0.79999995231628417969 0.79999995231628417969 0.79999995231628417969 0.79999995231628417969 0.79999995231628417969 -3.3999999521443642491e+38 -3.3999999521443642491e+38 -3.3999999521443642491e+38 -3.3999999521443642491e+38 -3.3999999521443642491e+38 -3.3999999521443642491e+38 -3.3999999521443642491e+38 -3.3999999521443642491e+38 -3.3999999521443642491e+38 -3.3999999521443642491e+38 -3.3999999521443642491e+38 -3.3999999521443642491e+38 -3.3999999521443642491e+38 -3.3999999521443642491e+38 -3.3999999521443642491e+38 -3.3999999521443642491e+38 -3.3999999521443642491e+38 0.68333333730697631836 0.68333333730697631836 0.68333333730697631836 0.69999998807907104492 0.69999998807907104492 0.69999998807907104492 0.68333333730697631836 0.68333333730697631836 0.68333333730697631836 0.68333333730697631836 0.68333333730697631836 0.68333333730697631836 0.68333333730697631836 0.6666666865348815918 0.65000003576278686523 0.63333338499069213867 0.63333338499069213867 0.63333338499069213867 0.65000003576278686523 0.65000003576278686523 0.6666666865348815918 0.6666666865348815918 0.6666666865348815918 0.6666666865348815918 0.6666666865348815918 0.6666666865348815918 0.65000003576278686523 0.65000003576278686523 0.65000003576278686523 0.65000003576278686523 0.65000003576278686523 0.65000003576278686523 0.65000003576278686523 0.65000003576278686523 0.65000003576278686523 0.65000003576278686523 0.65000003576278686523 0.65000003576278686523 0.65000003576278686523 0.65000003576278686523 0.65000003576278686523 0.65000003576278686523 0.65000003576278686523 0.65000003576278686523 0.63333338499069213867 0.65000003576278686523 0.63333338499069213867 0.65000003576278686523 0.65000003576278686523 0.65000003576278686523 0.63333338499069213867 0.63333338499069213867 0.63333338499069213867 0.63333338499069213867 0.63333338499069213867 0.63333338499069213867 0.63333338499069213867 0.63333338499069213867 0.63333338499069213867 0.63333338499069213867 0.61666673421859741211 0.61666673421859741211 0.61666673421859741211 0.61666673421859741211 0.60000002384185791016 0.58333337306976318359 0.58333337306976318359 0.60000008344650268555 0.61666673421859741211 0.63333338499069213867 0.61666673421859741211 0.63333338499069213867 0.63333338499069213867 0.63333338499069213867 0.65000003576278686523 0.6666666865348815918 0.6666666865348815918 0.68333333730697631836 0.68333339691162109375 0.71666669845581054688 0.70000004768371582031 0.68333333730697631836 0.69999998807907104492 0.69999998807907104492 0.71666669845581054688 0.70000004768371582031 0.70000004768371582031 0.70000004768371582031 0.70000004768371582031 0.70000004768371582031 0.68333333730697631836 0.68333333730697631836 0.68333333730697631836 0.6666666865348815918 0.64999997615814208984 0.64999997615814208984 0.64999997615814208984 0.61666667461395263672 0.60000002384185791016 0.58333337306976318359 0.58333337306976318359 0.58333337306976318359 0.55000007152557373047 0.53333336114883422852 0.55000001192092895508 0.55000001192092895508 0.55000001192092895508 0.53333336114883422852 0.51666671037673950195 0.50000005960464477539 0.50000005960464477539 0.55000001192092895508 0.53333336114883422852 0.53333336114883422852 0.53333336114883422852 0.56666666269302368164 0.56666666269302368164 0.56666666269302368164 0.55000001192092895508 0.55000001192092895508 0.55000001192092895508 0.56666666269302368164 0.56666666269302368164 0.56666666269302368164 0.56666666269302368164 0.56666666269302368164 0.56666666269302368164 0.56666666269302368164 -3.3999999521443642491e+38 -3.3999999521443642491e+38 -3.3999999521443642491e+38 -3.3999999521443642491e+38 -3.3999999521443642491e+38 -3.3999999521443642491e+38 -3.3999999521443642491e+38 -3.3999999521443642491e+38 -3.3999999521443642491e+38 -3.3999999521443642491e+38 -3.3999999521443642491e+38 -3.3999999521443642491e+38 -3.3999999521443642491e+38 -3.3999999521443642491e+38 -3.3999999521443642491e+38 -3.3999999521443642491e+38 -3.3999999521443642491e+38 -3.3999999521443642491e+38 -3.3999999521443642491e+38 -3.3999999521443642491e+38 -3.3999999521443642491e+38 -3.3999999521443642491e+38 -3.3999999521443642491e+38 -3.3999999521443642491e+38 -3.3999999521443642491e+38 -3.3999999521443642491e+38 -3.3999999521443642491e+38 -3.3999999521443642491e+38 -3.3999999521443642491e+38 -3.3999999521443642491e+38 -3.3999999521443642491e+38 -3.3999999521443642491e+38 -3.3999999521443642491e+38 -3.3999999521443642491e+38 -3.3999999521443642491e+38 -3.3999999521443642491e+38 -3.3999999521443642491e+38 -3.3999999521443642491e+38 -3.3999999521443642491e+38 -3.3999999521443642491e+38 -3.3999999521443642491e+38 -3.3999999521443642491e+38 -3.3999999521443642491e+38 -3.3999999521443642491e+38 -3.3999999521443642491e+38 -3.3999999521443642491e+38 -3.3999999521443642491e+38 -3.3999999521443642491e+38 -3.3999999521443642491e+38 -3.3999999521443642491e+38 -3.3999999521443642491e+38 -3.3999999521443642491e+38 -3.3999999521443642491e+38 -3.3999999521443642491e+38 -3.3999999521443642491e+38 -3.3999999521443642491e+38 -3.3999999521443642491e+38 -3.3999999521443642491e+38 -3.3999999521443642491e+38 -3.3999999521443642491e+38 -3.3999999521443642491e+38 -3.3999999521443642491e+38 -3.3999999521443642491e+38 -3.3999999521443642491e+38 -3.3999999521443642491e+38 -3.3999999521443642491e+38 -3.3999999521443642491e+38 -3.3999999521443642491e+38 -3.3999999521443642491e+38 -3.3999999521443642491e+38 -3.3999999521443642491e+38 -3.3999999521443642491e+38 -3.3999999521443642491e+38 -3.3999999521443642491e+38 -3.3999999521443642491e+38 -3.3999999521443642491e+38 -3.3999999521443642491e+38 -3.3999999521443642491e+38 -3.3999999521443642491e+38 -3.3999999521443642491e+38 -3.3999999521443642491e+38 -3.3999999521443642491e+38 -3.3999999521443642491e+38 -3.3999999521443642491e+38 -3.3999999521443642491e+38 -3.3999999521443642491e+38 -3.3999999521443642491e+38 -3.3999999521443642491e+38 -3.3999999521443642491e+38 -3.3999999521443642491e+38 -3.3999999521443642491e+38 -3.3999999521443642491e+38 -3.3999999521443642491e+38 -3.3999999521443642491e+38 -3.3999999521443642491e+38 -3.3999999521443642491e+38 -3.3999999521443642491e+38 -3.3999999521443642491e+38 -3.3999999521443642491e+38 -3.3999999521443642491e+38 -3.3999999521443642491e+38 -3.3999999521443642491e+38 -3.3999999521443642491e+38 -3.3999999521443642491e+38 -3.3999999521443642491e+38 -3.3999999521443642491e+38 -3.3999999521443642491e+38 -3.3999999521443642491e+38 -3.3999999521443642491e+38 -3.3999999521443642491e+38 -3.3999999521443642491e+38 -3.3999999521443642491e+38 -3.3999999521443642491e+38 -3.3999999521443642491e+38 -3.3999999521443642491e+38 -3.3999999521443642491e+38 -3.3999999521443642491e+38 -3.3999999521443642491e+38 -3.3999999521443642491e+38 -3.3999999521443642491e+38 -3.3999999521443642491e+38 -3.3999999521443642491e+38 -3.3999999521443642491e+38 -3.3999999521443642491e+38 -3.3999999521443642491e+38 -3.3999999521443642491e+38 -3.3999999521443642491e+38 -3.3999999521443642491e+38 -3.3999999521443642491e+38 -3.3999999521443642491e+38 -3.3999999521443642491e+38 -3.3999999521443642491e+38 -3.3999999521443642491e+38 -3.3999999521443642491e+38 -3.3999999521443642491e+38 -3.3999999521443642491e+38 -3.3999999521443642491e+38 -3.3999999521443642491e+38 -3.3999999521443642491e+38 -3.3999999521443642491e+38 -3.3999999521443642491e+38 -3.3999999521443642491e+38 -3.3999999521443642491e+38 -3.3999999521443642491e+38 -3.3999999521443642491e+38 -3.3999999521443642491e+38 -3.3999999521443642491e+38 -3.3999999521443642491e+38 -3.3999999521443642491e+38 -3.3999999521443642491e+38 -3.3999999521443642491e+38 -3.3999999521443642491e+38 -3.3999999521443642491e+38 -3.3999999521443642491e+38 -3.3999999521443642491e+38 -3.3999999521443642491e+38 -3.3999999521443642491e+38 -3.3999999521443642491e+38 -3.3999999521443642491e+38 -3.3999999521443642491e+38 -3.3999999521443642491e+38 -3.3999999521443642491e+38 -3.3999999521443642491e+38 -3.3999999521443642491e+38 -3.3999999521443642491e+38 -3.3999999521443642491e+38 -3.3999999521443642491e+38 -3.3999999521443642491e+38 -3.3999999521443642491e+38 -3.3999999521443642491e+38 -3.3999999521443642491e+38 -3.3999999521443642491e+38 -3.3999999521443642491e+38 -3.3999999521443642491e+38 -3.3999999521443642491e+38 -3.3999999521443642491e+38 -3.3999999521443642491e+38 -3.3999999521443642491e+38 -3.3999999521443642491e+38 -3.3999999521443642491e+38 -3.3999999521443642491e+38 -3.3999999521443642491e+38 -3.3999999521443642491e+38 -3.3999999521443642491e+38 -3.3999999521443642491e+38 -3.3999999521443642491e+38 -3.3999999521443642491e+38 -3.3999999521443642491e+38 -3.3999999521443642491e+38 -3.3999999521443642491e+38 -3.3999999521443642491e+38 -3.3999999521443642491e+38 -3.3999999521443642491e+38 -3.3999999521443642491e+38 -3.3999999521443642491e+38 -3.3999999521443642491e+38 -3.3999999521443642491e+38 -3.3999999521443642491e+38 -3.3999999521443642491e+38 -3.3999999521443642491e+38 -3.3999999521443642491e+38 -3.3999999521443642491e+38 -3.3999999521443642491e+38 -3.3999999521443642491e+38 -3.3999999521443642491e+38 -3.3999999521443642491e+38 -3.3999999521443642491e+38 -3.3999999521443642491e+38 -3.3999999521443642491e+38 -3.3999999521443642491e+38 -3.3999999521443642491e+38 -3.3999999521443642491e+38 -3.3999999521443642491e+38 -3.3999999521443642491e+38 -3.3999999521443642491e+38 -3.3999999521443642491e+38 -3.3999999521443642491e+38 -3.3999999521443642491e+38 -3.3999999521443642491e+38 -3.3999999521443642491e+38 -3.3999999521443642491e+38 -3.3999999521443642491e+38 -3.3999999521443642491e+38 -3.3999999521443642491e+38 -3.3999999521443642491e+38 -3.3999999521443642491e+38 -3.3999999521443642491e+38 -3.3999999521443642491e+38 -3.3999999521443642491e+38 -3.3999999521443642491e+38 -3.3999999521443642491e+38 -3.3999999521443642491e+38 -3.3999999521443642491e+38 -3.3999999521443642491e+38 -3.3999999521443642491e+38 -3.3999999521443642491e+38 -3.3999999521443642491e+38 -3.3999999521443642491e+38 -3.3999999521443642491e+38 -3.3999999521443642491e+38 -3.3999999521443642491e+38 -3.3999999521443642491e+38 -3.3999999521443642491e+38 -3.3999999521443642491e+38 -3.3999999521443642491e+38 -3.3999999521443642491e+38 -3.3999999521443642491e+38 -3.3999999521443642491e+38 -3.3999999521443642491e+38 -3.3999999521443642491e+38 -3.3999999521443642491e+38 -3.3999999521443642491e+38 -3.3999999521443642491e+38 -3.3999999521443642491e+38 -3.3999999521443642491e+38 -3.3999999521443642491e+38 -3.3999999521443642491e+38 -3.3999999521443642491e+38 -3.3999999521443642491e+38 -3.3999999521443642491e+38 -3.3999999521443642491e+38 -3.3999999521443642491e+38 -3.3999999521443642491e+38 -3.3999999521443642491e+38 -3.3999999521443642491e+38 -3.3999999521443642491e+38 -3.3999999521443642491e+38 -3.3999999521443642491e+38 -3.3999999521443642491e+38 -3.3999999521443642491e+38 -3.3999999521443642491e+38 -3.3999999521443642491e+38 -3.3999999521443642491e+38 -3.3999999521443642491e+38 -3.3999999521443642491e+38 -3.3999999521443642491e+38 -3.3999999521443642491e+38 -3.3999999521443642491e+38 -3.3999999521443642491e+38 -3.3999999521443642491e+38 -3.3999999521443642491e+38 -3.3999999521443642491e+38 -3.3999999521443642491e+38 -3.3999999521443642491e+38 -3.3999999521443642491e+38 -3.3999999521443642491e+38 -3.3999999521443642491e+38 -3.3999999521443642491e+38 -3.3999999521443642491e+38 -3.3999999521443642491e+38 -3.3999999521443642491e+38 -3.3999999521443642491e+38 -3.3999999521443642491e+38 -3.3999999521443642491e+38 -3.3999999521443642491e+38 -3.3999999521443642491e+38 -3.3999999521443642491e+38 -3.3999999521443642491e+38 -3.3999999521443642491e+38 -3.3999999521443642491e+38 -3.3999999521443642491e+38 -3.3999999521443642491e+38 -3.3999999521443642491e+38 -3.3999999521443642491e+38 -3.3999999521443642491e+38 -3.3999999521443642491e+38 -3.3999999521443642491e+38 -3.3999999521443642491e+38 -3.3999999521443642491e+38 -3.3999999521443642491e+38 -3.3999999521443642491e+38 -3.3999999521443642491e+38 -3.3999999521443642491e+38 -3.3999999521443642491e+38 -3.3999999521443642491e+38 -3.3999999521443642491e+38 -3.3999999521443642491e+38 -3.3999999521443642491e+38
 -3.3999999521443642491e+38 -3.3999999521443642491e+38 -3.3999999521443642491e+38 -3.3999999521443642491e+38 -3.3999999521443642491e+38 -3.3999999521443642491e+38 -3.3999999521443642491e+38 -3.3999999521443642491e+38 -3.3999999521443642491e+38 -3.3999999521443642491e+38 -3.3999999521443642491e+38 -3.3999999521443642491e+38 -3.3999999521443642491e+38 -3.3999999521443642491e+38 -3.3999999521443642491e+38 -3.3999999521443642491e+38 -3.3999999521443642491e+38 -3.3999999521443642491e+38 -3.3999999521443642491e+38 -3.3999999521443642491e+38 -3.3999999521443642491e+38 -3.3999999521443642491e+38 -3.3999999521443642491e+38 -3.3999999521443642491e+38 -3.3999999521443642491e+38 -3.3999999521443642491e+38 -3.3999999521443642491e+38 -3.3999999521443642491e+38 -3.3999999521443642491e+38 -3.3999999521443642491e+38 0.81666660308837890625 0.81666660308837890625 0.81666660308837890625 0.79999995231628417969 0.79999995231628417969 0.81666660308837890625 0.81666660308837890625 0.81666660308837890625 0.81666660308837890625 0.81666660308837890625 -3.3999999521443642491e+38 -3.3999999521443642491e+38 -3.3999999521443642491e+38 -3.3999999521443642491e+38 -3.3999999521443642491e+38 -3.3999999521443642491e+38 -3.3999999521443642491e+38 -3.3999999521443642491e+38 -3.3999999521443642491e+38 -3.3999999521443642491e+38 -3.3999999521443642491e+38 -3.3999999521443642491e+38 -3.3999999521443642491e+38 -3.3999999521443642491e+38 -3.3999999521443642491e+38 -3.3999999521443642491e+38 -3.3999999521443642491e+38 0.69999998807907104492 0.69999998807907104492 0.69999998807907104492 0.71666669845581054688 0.69999998807907104492 0.69999998807907104492 0.69999998807907104492 0.69999998807907104492 0.69999998807907104492 0.69999998807907104492 0.68333333730697631836 0.69999998807907104492 0.69999998807907104492 0.69999998807907104492 0.68333333730697631836 0.65000003576278686523 0.6666666865348815918 0.6666666865348815918 0.68333333730697631836 0.68333333730697631836 0.68333333730697631836 0.68333333730697631836 0.6666666865348815918 0.6666666865348815918 0.6666666865348815918 0.68333339691162109375 0.65000003576278686523 0.65000003576278686523 0.65000003576278686523 0.65000003576278686523 0.65000003576278686523 0.65000003576278686523 0.65000003576278686523 0.6666666865348815918 0.65000003576278686523 0.65000003576278686523 0.65000003576278686523 0.65000003576278686523 0.65000003576278686523 0.65000003576278686523 0.65000003576278686523 0.63333338499069213867 0.63333338499069213867 0.63333338499069213867 0.63333338499069213867 0.63333338499069213867 0.63333338499069213867 0.63333338499069213867 0.63333338499069213867 0.65000003576278686523 0.65000003576278686523 0.63333338499069213867 0.63333338499069213867 0.63333338499069213867 0.63333338499069213867 0.63333338499069213867 0.63333338499069213867 0.63333338499069213867 0.63333338499069213867 0.61666673421859741211 0.61666673421859741211 0.60000002384185791016 0.60000002384185791016 0.60000002384185791016 0.58333337306976318359 0.58333337306976318359 0.58333337306976318359 0.61666673421859741211 0.61666673421859741211 0.61666673421859741211 0.63333338499069213867 0.63333338499069213867 0.63333338499069213867 0.63333338499069213867 0.65000003576278686523 0.65000003576278686523 0.65000003576278686523 0.61666673421859741211 0.6666666865348815918 0.68333339691162109375 0.6666666865348815918 0.6666666865348815918 0.68333339691162109375 0.70000004768371582031 0.70000004768371582031 0.70000004768371582031 0.70000004768371582031 0.70000004768371582031 0.70000004768371582031 0.68333333730697631836 0.68333333730697631836 0.68333333730697631836 0.68333333730697631836 0.6666666865348815918 0.64999997615814208984 0.64999997615814208984 0.63333332538604736328 0.61666667461395263672 0.58333337306976318359 0.58333337306976318359 0.58333337306976318359 0.58333337306976318359 0.55000001192092895508 0.55000001192092895508 0.55000001192092895508 0.55000001192092895508 0.53333336114883422852 0.53333336114883422852 0.53333336114883422852 0.53333336114883422852 0.53333336114883422852 0.55000001192092895508 0.56666666269302368164 0.56666666269302368164 0.56666666269302368164 0.56666666269302368164 0.55000001192092895508 0.55000001192092895508 0.56666666269302368164 0.56666666269302368164 0.56666666269302368164 0.56666666269302368164 0.58333337306976318359 0.58333337306976318359 0.58333337306976318359 0.58333337306976318359 0.58333337306976318359 -3.3999999521443642491e+38 -3.3999999521443642491e+38 -3.3999999521443642491e+38 -3.3999999521443642491e+38 -3.3999999521443642491e+38 -3.3999999521443642491e+38 -3.3999999521443642491e+38 -3.3999999521443642491e+38 -3.3999999521443642491e+38 -3.3999999521443642491e+38 -3.3999999521443642491e+38 -3.3999999521443642491e+38 -3.3999999521443642491e+38 -3.3999999521443642491e+38 -3.3999999521443642491e+38 -3.3999999521443642491e+38 -3.3999999521443642491e+38 -3.3999999521443642491e+38 -3.3999999521443642491e+38 -3.3999999521443642491e+38 -3.3999999521443642491e+38 -3.3999999521443642491e+38 -3.3999999521443642491e+38 -3.3999999521443642491e+38 -3.3999999521443642491e+38 -3.3999999521443642491e+38 -3.3999999521443642491e+38 -3.3999999521443642491e+38 -3.3999999521443642491e+38 -3.3999999521443642491e+38 -3.3999999521443642491e+38 -3.3999999521443642491e+38 -3.3999999521443642491e+38 -3.3999999521443642491e+38 -3.3999999521443642491e+38 -3.3999999521443642491e+38 -3.3999999521443642491e+38 -3.3999999521443642491e+38 -3.3999999521443642491e+38 -3.3999999521443642491e+38 -3.3999999521443642491e+38 -3.3999999521443642491e+38 -3.3999999521443642491e+38 -3.3999999521443642491e+38 -3.3999999521443642491e+38 -3.3999999521443642491e+38 -3.3999999521443642491e+38 -3.3999999521443642491e+38 -3.3999999521443642491e+38 -3.3999999521443642491e+38 -3.3999999521443642491e+38 -3.3999999521443642491e+38 -3.3999999521443642491e+38 -3.3999999521443642491e+38 -3.3999999521443642491e+38 -3.3999999521443642491e+38 -3.3999999521443642491e+38 -3.3999999521443642491e+38 -3.3999999521443642491e+38 -3.3999999521443642491e+38 -3.3999999521443642491e+38 -3.3999999521443642491e+38 -3.3999999521443642491e+38 -3.3999999521443642491e+38 -3.3999999521443642491e+38 -3.3999999521443642491e+38 -3.3999999521443642491e+38 -3.3999999521443642491e+38 -3.3999999521443642491e+38 -3.3999999521443642491e+38 -3.3999999521443642491e+38 -3.3999999521443642491e+38 -3.3999999521443642491e+38 -3.3999999521443642491e+38 -3.3999999521443642491e+38 -3.3999999521443642491e+38 -3.3999999521443642491e+38 -3.3999999521443642491e+38 -3.3999999521443642491e+38 -3.3999999521443642491e+38 -3.3999999521443642491e+38 -3.3999999521443642491e+38 -3.3999999521443642491e+38 -3.3999999521443642491e+38 -3.3999999521443642491e+38 -3.3999999521443642491e+38 -3.3999999521443642491e+38 -3.3999999521443642491e+38 -3.3999999521443642491e+38 -3.3999999521443642491e+38 -3.3999999521443642491e+38 -3.3999999521443642491e+38 -3.3999999521443642491e+38 -3.3999999521443642491e+38 -3.3999999521443642491e+38 -3.3999999521443642491e+38 -3.3999999521443642491e+38 -3.3999999521443642491e+38 -3.3999999521443642491e+38 -3.3999999521443642491e+38 -3.3999999521443642491e+38 -3.3999999521443642491e+38 -3.3999999521443642491e+38 -3.3999999521443642491e+38 -3.3999999521443642491e+38 -3.3999999521443642491e+38 -3.3999999521443642491e+38 -3.3999999521443642491e+38 -3.3999999521443642491e+38 -3.3999999521443642491e+38 -3.3999999521443642491e+38 -3.3999999521443642491e+38 -3.3999999521443642491e+38 -3.3999999521443642491e+38 -3.3999999521443642491e+38 -3.3999999521443642491e+38 -3.3999999521443642491e+38 -3.3999999521443642491e+38 -3.3999999521443642491e+38 -3.3999999521443642491e+38 -3.3999999521443642491e+38 -3.3999999521443642491e+38 -3.3999999521443642491e+38 -3.3999999521443642491e+38 -3.3999999521443642491e+38 -3.3999999521443642491e+38 -3.3999999521443642491e+38 -3.3999999521443642491e+38 -3.3999999521443642491e+38 -3.3999999521443642491e+38 -3.3999999521443642491e+38 -3.3999999521443642491e+38 -3.3999999521443642491e+38 -3.3999999521443642491e+38 -3.3999999521443642491e+38 -3.3999999521443642491e+38 -3.3999999521443642491e+38 -3.3999999521443642491e+38 -3.3999999521443642491e+38 -3.3999999521443642491e+38 -3.3999999521443642491e+38 -3.3999999521443642491e+38 -3.3999999521443642491e+38 -3.3999999521443642491e+38 -3.3999999521443642491e+38 -3.3999999521443642491e+38 -3.3999999521443642491e+38 -3.3999999521443642491e+38 -3.3999999521443642491e+38 -3.3999999521443642491e+38 -3.3999999521443642491e+38 -3.3999999521443642491e+38 -3.3999999521443642491e+38 -3.3999999521443642491e+38 -3.3999999521443642491e+38 -3.3999999521443642491e+38 -3.3999999521443642491e+38 -3.3999999521443642491e+38 -3.3999999521443642491e+38 -3.3999999521443642491e+38 -3.3999999521443642491e+38 -3.3999999521443642491e+38 -3.3999999521443642491e+38 -3.3999999521443642491e+38 -3.3999999521443642491e+38 -3.3999999521443642491e+38 -3.3999999521443642491e+38 -3.3999999521443642491e+38 -3.3999999521443642491e+38 -3.3999999521443642491e+38 -3.3999999521443642491e+38 -3.3999999521443642491e+38 -3.3999999521443642491e+38 -3.3999999521443642491e+38 -3.3999999521443642491e+38 -3.3999999521443642491e+38 -3.3999999521443642491e+38 -3.3999999521443642491e+38 -3.3999999521443642491e+38 -3.3999999521443642491e+38 -3.3999999521443642491e+38 -3.3999999521443642491e+38 -3.3999999521443642491e+38 -3.3999999521443642491e+38 -3.3999999521443642491e+38 -3.3999999521443642491e+38 -3.3999999521443642491e+38 -3.3999999521443642491e+38 -3.3999999521443642491e+38 -3.3999999521443642491e+38 -3.3999999521443642491e+38 -3.3999999521443642491e+38 -3.3999999521443642491e+38 -3.3999999521443642491e+38 -3.3999999521443642491e+38 -3.3999999521443642491e+38 -3.3999999521443642491e+38 -3.3999999521443642491e+38 -3.3999999521443642491e+38 -3.3999999521443642491e+38 -3.3999999521443642491e+38 -3.3999999521443642491e+38 -3.3999999521443642491e+38 -3.3999999521443642491e+38 -3.3999999521443642491e+38 -3.3999999521443642491e+38 -3.3999999521443642491e+38 -3.3999999521443642491e+38 -3.3999999521443642491e+38 -3.3999999521443642491e+38 -3.3999999521443642491e+38 -3.3999999521443642491e+38 -3.3999999521443642491e+38 -3.3999999521443642491e+38 -3.3999999521443642491e+38 -3.3999999521443642491e+38 -3.3999999521443642491e+38 -3.3999999521443642491e+38 -3.3999999521443642491e+38 -3.3999999521443642491e+38 -3.3999999521443642491e+38 -3.3999999521443642491e+38 -3.3999999521443642491e+38 -3.3999999521443642491e+38 -3.3999999521443642491e+38 -3.3999999521443642491e+38 -3.3999999521443642491e+38 -3.3999999521443642491e+38 -3.3999999521443642491e+38 -3.3999999521443642491e+38 -3.3999999521443642491e+38 -3.3999999521443642491e+38 -3.3999999521443642491e+38 -3.3999999521443642491e+38 -3.3999999521443642491e+38 -3.3999999521443642491e+38 -3.3999999521443642491e+38 -3.3999999521443642491e+38 -3.3999999521443642491e+38 -3.3999999521443642491e+38 -3.3999999521443642491e+38 -3.3999999521443642491e+38 -3.3999999521443642491e+38 -3.3999999521443642491e+38 -3.3999999521443642491e+38 -3.3999999521443642491e+38 -3.3999999521443642491e+38 -3.3999999521443642491e+38 -3.3999999521443642491e+38 -3.3999999521443642491e+38 -3.3999999521443642491e+38 -3.3999999521443642491e+38 -3.3999999521443642491e+38 -3.3999999521443642491e+38 -3.3999999521443642491e+38 -3.3999999521443642491e+38 -3.3999999521443642491e+38 -3.3999999521443642491e+38 -3.3999999521443642491e+38 -3.3999999521443642491e+38 -3.3999999521443642491e+38 -3.3999999521443642491e+38 -3.3999999521443642491e+38 -3.3999999521443642491e+38 -3.3999999521443642491e+38 -3.3999999521443642491e+38 -3.3999999521443642491e+38 -3.3999999521443642491e+38 -3.3999999521443642491e+38 -3.3999999521443642491e+38 -3.3999999521443642491e+38 -3.3999999521443642491e+38 -3.3999999521443642491e+38 -3.3999999521443642491e+38 -3.3999999521443642491e+38 -3.3999999521443642491e+38 -3.3999999521443642491e+38 -3.3999999521443642491e+38 -3.3999999521443642491e+38 -3.3999999521443642491e+38 -3.3999999521443642491e+38 -3.3999999521443642491e+38 -3.3999999521443642491e+38 -3.3999999521443642491e+38 -3.3999999521443642491e+38 -3.3999999521443642491e+38 -3.3999999521443642491e+38 -3.3999999521443642491e+38 -3.3999999521443642491e+38 -3.3999999521443642491e+38 -3.3999999521443642491e+38 -3.3999999521443642491e+38 -3.3999999521443642491e+38 -3.3999999521443642491e+38 -3.3999999521443642491e+38 -3.3999999521443642491e+38 -3.3999999521443642491e+38 -3.3999999521443642491e+38 -3.3999999521443642491e+38 -3.3999999521443642491e+38 -3.3999999521443642491e+38 -3.3999999521443642491e+38 -3.3999999521443642491e+38 -3.3999999521443642491e+38 -3.3999999521443642491e+38 -3.3999999521443642491e+38 -3.3999999521443642491e+38 -3.3999999521443642491e+38 -3.3999999521443642491e+38 -3.3999999521443642491e+38 -3.3999999521443642491e+38 -3.3999999521443642491e+38 -3.3999999521443642491e+38 -3.3999999521443642491e+38 -3.3999999521443642491e+38 -3.3999999521443642491e+38 -3.3999999521443642491e+38 -3.3999999521443642491e+38
 -3.3999999521443642491e+38 -3.3999999521443642491e+38 -3.3999999521443642491e+38 -3.3999999521443642491e+38 -3.3999999521443642491e+38 -3.3999999521443642491e+38 -3.3999999521443642491e+38 -3.3999999521443642491e+38 -3.3999999521443642491e+38 -3.3999999521443642491e+38 -3.3999999521443642491e+38 -3.3999999521443642491e+38 -3.3999999521443642491e+38 -3.3999999521443642491e+38 -3.3999999521443642491e+38 -3.3999999521443642491e+38 -3.3999999521443642491e+38 -3.3999999521443642491e+38 -3.3999999521443642491e+38 -3.3999999521443642491e+38 -3.3999999521443642491e+38 -3.3999999521443642491e+38 -3.3999999521443642491e+38 -3.3999999521443642491e+38 -3.3999999521443642491e+38 -3.3999999521443642491e+38 -3.3999999521443642491e+38 -3.3999999521443642491e+38 -3.3999999521443642491e+38 -3.3999999521443642491e+38 0.81666660308837890625 0.81666660308837890625 0.81666660308837890625 0.83333325386047363281 0.81666660308837890625 0.81666660308837890625 0.81666660308837890625 0.81666660308837890625 0.81666660308837890625 0.81666660308837890625 0.81666660308837890625 0.81666660308837890625 -3.3999999521443642491e+38 -3.3999999521443642491e+38 -3.3999999521443642491e+38 -3.3999999521443642491e+38 0.74999994039535522461 0.75 0.75 0.75 -3.3999999521443642491e+38 -3.3999999521443642491e+38 -3.3999999521443642491e+38 0.75 0.75 0.75 -3.3999999521443642491e+38 -3.3999999521443642491e+38 0.73333334922790527344 0.71666669845581054688 0.71666669845581054688 0.71666669845581054688 0.69999998807907104492 0.69999998807907104492 0.69999998807907104492 0.69999998807907104492 0.69999998807907104492 0.69999998807907104492 0.69999998807907104492 0.71666669845581054688 0.71666669845581054688 0.69999998807907104492 0.68333333730697631836 0.6666666865348815918 0.6666666865348815918 0.69999998807907104492 0.68333333730697631836 0.68333333730697631836 0.68333333730697631836 0.68333333730697631836 0.68333333730697631836 0.6666666865348815918 0.68333333730697631836 0.6666666865348815918 0.6666666865348815918 0.65000003576278686523 0.65000003576278686523 0.65000003576278686523 0.65000003576278686523 0.68333333730697631836 0.68333333730697631836 0.65000003576278686523 0.65000003576278686523 0.6666666865348815918 0.6666666865348815918 0.65000003576278686523 0.65000003576278686523 0.65000003576278686523 0.63333338499069213867 0.63333338499069213867 0.63333338499069213867 0.63333338499069213867 0.63333338499069213867 0.63333338499069213867 0.63333338499069213867 0.63333338499069213867 0.63333338499069213867 0.65000003576278686523 0.65000003576278686523 0.63333338499069213867 0.63333338499069213867 0.63333338499069213867 0.63333338499069213867 0.63333338499069213867 0.63333338499069213867 0.63333338499069213867 0.63333338499069213867 0.60000002384185791016 0.60000002384185791016 0.60000002384185791016 0.60000002384185791016 0.58333337306976318359 0.58333337306976318359 0.58333337306976318359 0.60000008344650268555 0.60000008344650268555 0.61666673421859741211 0.63333338499069213867 0.63333338499069213867 0.63333338499069213867 0.63333338499069213867 0.63333338499069213867 0.65000003576278686523 0.63333338499069213867 0.61666673421859741211 0.61666673421859741211 0.6666666865348815918 0.6666666865348815918 0.6666666865348815918 0.68333339691162109375 0.68333339691162109375 0.70000004768371582031 0.70000004768371582031 0.70000004768371582031 0.70000004768371582031 0.70000004768371582031 0.68333333730697631836 0.70000004768371582031 0.68333333730697631836 0.68333333730697631836 0.68333333730697631836 0.68333333730697631836 0.64999997615814208984 0.64999997615814208984 0.63333332538604736328 0.61666667461395263672 0.58333337306976318359 0.58333337306976318359 0.58333337306976318359 0.56666666269302368164 0.56666666269302368164 0.55000001192092895508 0.53333336114883422852 0.53333336114883422852 0.53333336114883422852 0.53333336114883422852 0.53333336114883422852 0.53333336114883422852 0.53333336114883422852 0.53333336114883422852 0.55000001192092895508 0.53333336114883422852 0.55000001192092895508 0.56666666269302368164 0.56666666269302368164 0.58333337306976318359 0.58333337306976318359 0.58333337306976318359 0.58333337306976318359 0.60000002384185791016 0.60000002384185791016 0.60000002384185791016 0.60000002384185791016 0.56666672229766845703 0.58333337306976318359 -3.3999999521443642491e+38 -3.3999999521443642491e+38 -3.3999999521443642491e+38 -3.3999999521443642491e+38 -3.3999999521443642491e+38 -3.3999999521443642491e+38 -3.3999999521443642491e+38 -3.3999999521443642491e+38 -3.3999999521443642491e+38 -3.3999999521443642491e+38 -3.3999999521443642491e+38 -3.3999999521443642491e+38 -3.3999999521443642491e+38 -3.3999999521443642491e+38 -3.3999999521443642491e+38 -3.3999999521443642491e+38 -3.3999999521443642491e+38 -3.3999999521443642491e+38 -3.3999999521443642491e+38 -3.3999999521443642491e+38 -3.3999999521443642491e+38 -3.3999999521443642491e+38 -3.3999999521443642491e+38 -3.3999999521443642491e+38 -3.3999999521443642491e+38 -3.3999999521443642491e+38 -3.3999999521443642491e+38 -3.3999999521443642491e+38 -3.3999999521443642491e+38 -3.3999999521443642491e+38 -3.3999999521443642491e+38 -3.3999999521443642491e+38 -3.3999999521443642491e+38 -3.3999999521443642491e+38 -3.3999999521443642491e+38 -3.3999999521443642491e+38 -3.3999999521443642491e+38 -3.3999999521443642491e+38 -3.3999999521443642491e+38 -3.3999999521443642491e+38 -3.3999999521443642491e+38 -3.3999999521443642491e+38 -3.3999999521443642491e+38 -3.3999999521443642491e+38 -3.3999999521443642491e+38 -3.3999999521443642491e+38 -3.3999999521443642491e+38 -3.3999999521443642491e+38 -3.3999999521443642491e+38 -3.3999999521443642491e+38 -3.3999999521443642491e+38 -3.3999999521443642491e+38 -3.3999999521443642491e+38 -3.3999999521443642491e+38 -3.3999999521443642491e+38 -3.3999999521443642491e+38 -3.3999999521443642491e+38 -3.3999999521443642491e+38 -3.3999999521443642491e+38 -3.3999999521443642491e+38 -3.3999999521443642491e+38 -3.3999999521443642491e+38 -3.3999999521443642491e+38 -3.3999999521443642491e+38 -3.3999999521443642491e+38 -3.3999999521443642491e+38 -3.3999999521443642491e+38 -3.3999999521443642491e+38 -3.3999999521443642491e+38 -3.3999999521443642491e+38 -3.3999999521443642491e+38 -3.3999999521443642491e+38 -3.3999999521443642491e+38 -3.3999999521443642491e+38 -3.3999999521443642491e+38 -3.3999999521443642491e+38 -3.3999999521443642491e+38 -3.3999999521443642491e+38 -3.3999999521443642491e+38 -3.3999999521443642491e+38 -3.3999999521443642491e+38 -3.3999999521443642491e+38 -3.3999999521443642491e+38 -3.3999999521443642491e+38 -3.3999999521443642491e+38 -3.3999999521443642491e+38 -3.3999999521443642491e+38 -3.3999999521443642491e+38 -3.3999999521443642491e+38 -3.3999999521443642491e+38 -3.3999999521443642491e+38 -3.3999999521443642491e+38 -3.3999999521443642491e+38 -3.3999999521443642491e+38 -3.3999999521443642491e+38 -3.3999999521443642491e+38 -3.3999999521443642491e+38 -3.3999999521443642491e+38 -3.3999999521443642491e+38 -3.3999999521443642491e+38 -3.3999999521443642491e+38 -3.3999999521443642491e+38 -3.3999999521443642491e+38 -3.3999999521443642491e+38 -3.3999999521443642491e+38 -3.3999999521443642491e+38 -3.3999999521443642491e+38 -3.3999999521443642491e+38 -3.3999999521443642491e+38 -3.3999999521443642491e+38 -3.3999999521443642491e+38 -3.3999999521443642491e+38 -3.3999999521443642491e+38 -3.3999999521443642491e+38 -3.3999999521443642491e+38 -3.3999999521443642491e+38 -3.3999999521443642491e+38 -3.3999999521443642491e+38 -3.3999999521443642491e+38 -3.3999999521443642491e+38 -3.3999999521443642491e+38 -3.3999999521443642491e+38 -3.3999999521443642491e+38 -3.3999999521443642491e+38 -3.3999999521443642491e+38 -3.3999999521443642491e+38 -3.3999999521443642491e+38 -3.3999999521443642491e+38 -3.3999999521443642491e+38 -3.3999999521443642491e+38 -3.3999999521443642491e+38 -3.3999999521443642491e+38 -3.3999999521443642491e+38 -3.3999999521443642491e+38 -3.3999999521443642491e+38 -3.3999999521443642491e+38 -3.3999999521443642491e+38 -3.3999999521443642491e+38 -3.3999999521443642491e+38 -3.3999999521443642491e+38 -3.3999999521443642491e+38 -3.3999999521443642491e+38 -3.3999999521443642491e+38 -3.3999999521443642491e+38 -3.3999999521443642491e+38 -3.3999999521443642491e+38 -3.3999999521443642491e+38 -3.3999999521443642491e+38 -3.3999999521443642491e+38 -3.3999999521443642491e+38 -3.3999999521443642491e+38 -3.3999999521443642491e+38 -3.3999999521443642491e+38 -3.3999999521443642491e+38 -3.3999999521443642491e+38 -3.3999999521443642491e+38 -3.3999999521443642491e+38 -3.3999999521443642491e+38 -3.3999999521443642491e+38 -3.3999999521443642491e+38 -3.3999999521443642491e+38 -3.3999999521443642491e+38 -3.3999999521443642491e+38 -3.3999999521443642491e+38 -3.3999999521443642491e+38 -3.3999999521443642491e+38 -3.3999999521443642491e+38 -3.3999999521443642491e+38 -3.3999999521443642491e+38 -3.3999999521443642491e+38 -3.3999999521443642491e+38 -3.3999999521443642491e+38 -3.3999999521443642491e+38 -3.3999999521443642491e+38 -3.3999999521443642491e+38 -3.3999999521443642491e+38 -3.3999999521443642491e+38 -3.3999999521443642491e+38 -3.3999999521443642491e+38 -3.3999999521443642491e+38 -3.3999999521443642491e+38 -3.3999999521443642491e+38 -3.3999999521443642491e+38 -3.3999999521443642491e+38 -3.3999999521443642491e+38 -3.3999999521443642491e+38 -3.3999999521443642491e+38 -3.3999999521443642491e+38 -3.3999999521443642491e+38 -3.3999999521443642491e+38 -3.3999999521443642491e+38 -3.3999999521443642491e+38 -3.3999999521443642491e+38 -3.3999999521443642491e+38 -3.3999999521443642491e+38 -3.3999999521443642491e+38 -3.3999999521443642491e+38 -3.3999999521443642491e+38 -3.3999999521443642491e+38 -3.3999999521443642491e+38 -3.3999999521443642491e+38 -3.3999999521443642491e+38 -3.3999999521443642491e+38 -3.3999999521443642491e+38 -3.3999999521443642491e+38 -3.3999999521443642491e+38 -3.3999999521443642491e+38 -3.3999999521443642491e+38 -3.3999999521443642491e+38 -3.3999999521443642491e+38 -3.3999999521443642491e+38 -3.3999999521443642491e+38 -3.3999999521443642491e+38 -3.3999999521443642491e+38 -3.3999999521443642491e+38 -3.3999999521443642491e+38 -3.3999999521443642491e+38 -3.3999999521443642491e+38 -3.3999999521443642491e+38 -3.3999999521443642491e+38 -3.3999999521443642491e+38 -3.3999999521443642491e+38 -3.3999999521443642491e+38 -3.3999999521443642491e+38 -3.3999999521443642491e+38 -3.3999999521443642491e+38 -3.3999999521443642491e+38 -3.3999999521443642491e+38 -3.3999999521443642491e+38 -3.3999999521443642491e+38 -3.3999999521443642491e+38 -3.3999999521443642491e+38 -3.3999999521443642491e+38 -3.3999999521443642491e+38 -3.3999999521443642491e+38 -3.3999999521443642491e+38 -3.3999999521443642491e+38 -3.3999999521443642491e+38 -3.3999999521443642491e+38 -3.3999999521443642491e+38 -3.3999999521443642491e+38 -3.3999999521443642491e+38 -3.3999999521443642491e+38 -3.3999999521443642491e+38 -3.3999999521443642491e+38 -3.3999999521443642491e+38 -3.3999999521443642491e+38 -3.3999999521443642491e+38 -3.3999999521443642491e+38 -3.3999999521443642491e+38 -3.3999999521443642491e+38 -3.3999999521443642491e+38 -3.3999999521443642491e+38 -3.3999999521443642491e+38 -3.3999999521443642491e+38 -3.3999999521443642491e+38 -3.3999999521443642491e+38 -3.3999999521443642491e+38 -3.3999999521443642491e+38 -3.3999999521443642491e+38 -3.3999999521443642491e+38 -3.3999999521443642491e+38 -3.3999999521443642491e+38 -3.3999999521443642491e+38 -3.3999999521443642491e+38 -3.3999999521443642491e+38 -3.3999999521443642491e+38 -3.3999999521443642491e+38 -3.3999999521443642491e+38 -3.3999999521443642491e+38 -3.3999999521443642491e+38 -3.3999999521443642491e+38 -3.3999999521443642491e+38 -3.3999999521443642491e+38 -3.3999999521443642491e+38 -3.3999999521443642491e+38 -3.3999999521443642491e+38 -3.3999999521443642491e+38 -3.3999999521443642491e+38 -3.3999999521443642491e+38 -3.3999999521443642491e+38 -3.3999999521443642491e+38 -3.3999999521443642491e+38 -3.3999999521443642491e+38 -3.3999999521443642491e+38 -3.3999999521443642491e+38 -3.3999999521443642491e+38 -3.3999999521443642491e+38 -3.3999999521443642491e+38 -3.3999999521443642491e+38 -3.3999999521443642491e+38 -3.3999999521443642491e+38 -3.3999999521443642491e+38 -3.3999999521443642491e+38 -3.3999999521443642491e+38 -3.3999999521443642491e+38 -3.3999999521443642491e+38 -3.3999999521443642491e+38 -3.3999999521443642491e+38 -3.3999999521443642491e+38 -3.3999999521443642491e+38 -3.3999999521443642491e+38 -3.3999999521443642491e+38 -3.3999999521443642491e+38 -3.3999999521443642491e+38 -3.3999999521443642491e+38 -3.3999999521443642491e+38 -3.3999999521443642491e+38 -3.3999999521443642491e+38 -3.3999999521443642491e+38 -3.3999999521443642491e+38 -3.3999999521443642491e+38 -3.3999999521443642491e+38 -3.3999999521443642491e+38 -3.3999999521443642491e+38 -3.3999999521443642491e+38 -3.3999999521443642491e+38
 -3.3999999521443642491e+38 -3.3999999521443642491e+38 -3.3999999521443642491e+38 -3.3999999521443642491e+38 -3.3999999521443642491e+38 -3.3999999521443642491e+38 -3.3999999521443642491e+38 -3.3999999521443642491e+38 -3.3999999521443642491e+38 -3.3999999521443642491e+38 -3.3999999521443642491e+38 -3.3999999521443642491e+38 -3.3999999521443642491e+38 -3.3999999521443642491e+38 -3.3999999521443642491e+38 -3.3999999521443642491e+38 -3.3999999521443642491e+38 -3.3999999521443642491e+38 -3.3999999521443642491e+38 -3.3999999521443642491e+38 -3.3999999521443642491e+38 -3.3999999521443642491e+38 -3.3999999521443642491e+38 -3.3999999521443642491e+38 -3.3999999521443642491e+38 -3.3999999521443642491e+38 -3.3999999521443642491e+38 -3.3999999521443642491e+38 -3.3999999521443642491e+38 -3.3999999521443642491e+38 0.83333325386047363281 0.83333325386047363281 0.84999996423721313477 0.83333325386047363281 0.83333325386047363281 0.83333325386047363281 0.81666660308837890625 0.81666660308837890625 0.81666660308837890625 0.81666660308837890625 0.81666660308837890625 0.81666660308837890625 0.81666660308837890625 0.76666665077209472656 0.74999994039535522461 0.74999994039535522461 0.74999994039535522461 0.76666665077209472656 0.76666665077209472656 0.76666665077209472656 0.78333330154418945313 0.76666665077209472656 0.75 0.75 0.75 0.75 0.75 0.73333334922790527344 0.73333334922790527344 0.71666669845581054688 0.71666669845581054688 0.71666669845581054688 0.71666669845581054688 0.71666669845581054688 0.71666669845581054688 0.71666669845581054688 0.71666669845581054688 0.69999998807907104492 0.71666669845581054688 0.71666669845581054688 0.71666669845581054688 0.71666669845581054688 0.71666669845581054688 0.71666669845581054688 0.71666669845581054688 0.71666669845581054688 0.71666669845581054688 0.69999998807907104492 0.68333333730697631836 0.68333333730697631836 0.68333333730697631836 0.68333333730697631836 0.68333333730697631836 0.69999998807907104492 0.68333333730697631836 0.68333333730697631836 0.65000003576278686523 0.65000003576278686523 0.6666666865348815918 0.69999998807907104492 0.69999998807907104492 0.68333333730697631836 0.68333333730697631836 0.68333333730697631836 0.6666666865348815918 0.6666666865348815918 0.6666666865348815918 0.65000003576278686523 0.63333338499069213867 0.63333338499069213867 0.63333338499069213867 0.63333338499069213867 0.63333338499069213867 0.65000003576278686523 0.6666666865348815918 0.6666666865348815918 0.6666666865348815918 0.6666666865348815918 0.68333339691162109375 0.68333339691162109375 0.65000009536743164063 0.63333338499069213867 0.63333338499069213867 0.63333338499069213867 0.63333338499069213867 0.63333338499069213867 0.63333338499069213867 0.63333338499069213867 0.61666673421859741211 0.60000002384185791016 0.60000002384185791016 0.60000002384185791016 0.58333337306976318359 0.58333337306976318359 0.60000008344650268555 0.60000008344650268555 0.60000008344650268555 0.60000008344650268555 0.60000008344650268555 0.60000008344650268555 0.61666673421859741211 0.61666673421859741211 0.63333338499069213867 0.60000008344650268555 0.61666673421859741211 0.61666673421859741211 0.63333338499069213867 0.65000003576278686523 0.6666666865348815918 0.68333339691162109375 0.68333339691162109375 0.68333339691162109375 0.68333339691162109375 0.68333339691162109375 0.70000004768371582031 0.70000004768371582031 0.70000004768371582031 0.71666669845581054688 0.71666669845581054688 0.69999998807907104492 0.68333333730697631836 0.68333333730697631836 0.64999997615814208984 0.64999997615814208984 0.63333332538604736328 0.61666667461395263672 0.60000002384185791016 0.58333337306976318359 0.58333337306976318359 0.58333337306976318359 0.56666666269302368164 0.53333336114883422852 0.53333336114883422852 0.53333336114883422852 0.51666671037673950195 0.51666671037673950195 0.53333336114883422852 0.53333336114883422852 0.53333336114883422852 0.53333336114883422852 0.53333336114883422852 0.53333336114883422852 0.55000001192092895508 0.56666672229766845703 0.58333337306976318359 0.58333337306976318359 0.58333337306976318359 0.58333337306976318359 0.60000002384185791016 0.60000002384185791016 0.60000002384185791016 0.60000002384185791016 0.60000002384185791016 0.60000002384185791016 0.61666667461395263672 0.61666667461395263672 -3.3999999521443642491e+38 -3.3999999521443642491e+38 -3.3999999521443642491e+38 -3.3999999521443642491e+38 -3.3999999521443642491e+38 -3.3999999521443642491e+38 -3.3999999521443642491e+38 -3.3999999521443642491e+38 -3.3999999521443642491e+38 -3.3999999521443642491e+38 -3.3999999521443642491e+38 -3.3999999521443642491e+38 -3.3999999521443642491e+38 -3.3999999521443642491e+38 -3.3999999521443642491e+38 -3.3999999521443642491e+38 -3.3999999521443642491e+38 -3.3999999521443642491e+38 -3.3999999521443642491e+38 -3.3999999521443642491e+38 -3.3999999521443642491e+38 -3.3999999521443642491e+38 -3.3999999521443642491e+38 -3.3999999521443642491e+38 -3.3999999521443642491e+38 -3.3999999521443642491e+38 -3.3999999521443642491e+38 -3.3999999521443642491e+38 -3.3999999521443642491e+38 -3.3999999521443642491e+38 -3.3999999521443642491e+38 -3.3999999521443642491e+38 -3.3999999521443642491e+38 -3.3999999521443642491e+38 -3.3999999521443642491e+38 -3.3999999521443642491e+38 -3.3999999521443642491e+38 -3.3999999521443642491e+38 -3.3999999521443642491e+38 -3.3999999521443642491e+38 -3.3999999521443642491e+38 -3.3999999521443642491e+38 -3.3999999521443642491e+38 -3.3999999521443642491e+38 -3.3999999521443642491e+38 -3.3999999521443642491e+38 -3.3999999521443642491e+38 -3.3999999521443642491e+38 -3.3999999521443642491e+38 -3.3999999521443642491e+38 -3.3999999521443642491e+38 -3.3999999521443642491e+38 -3.3999999521443642491e+38 -3.3999999521443642491e+38 -3.3999999521443642491e+38 -3.3999999521443642491e+38 -3.3999999521443642491e+38 -3.3999999521443642491e+38 -3.3999999521443642491e+38 -3.3999999521443642491e+38 -3.3999999521443642491e+38 -3.3999999521443642491e+38 -3.3999999521443642491e+38 -3.3999999521443642491e+38 -3.3999999521443642491e+38 -3.3999999521443642491e+38 -3.3999999521443642491e+38 -3.3999999521443642491e+38 -3.3999999521443642491e+38 -3.3999999521443642491e+38 -3.3999999521443642491e+38 -3.3999999521443642491e+38 -3.3999999521443642491e+38 -3.3999999521443642491e+38 -3.3999999521443642491e+38 -3.3999999521443642491e+38 -3.3999999521443642491e+38 -3.3999999521443642491e+38 -3.3999999521443642491e+38 -3.3999999521443642491e+38 -3.3999999521443642491e+38 -3.3999999521443642491e+38 -3.3999999521443642491e+38 -3.3999999521443642491e+38 -3.3999999521443642491e+38 -3.3999999521443642491e+38 -3.3999999521443642491e+38 -3.3999999521443642491e+38 -3.3999999521443642491e+38 -3.3999999521443642491e+38 -3.3999999521443642491e+38 -3.3999999521443642491e+38 -3.3999999521443642491e+38 -3.3999999521443642491e+38 -3.3999999521443642491e+38 -3.3999999521443642491e+38 -3.3999999521443642491e+38 -3.3999999521443642491e+38 -3.3999999521443642491e+38 -3.3999999521443642491e+38 -3.3999999521443642491e+38 -3.3999999521443642491e+38 -3.3999999521443642491e+38 -3.3999999521443642491e+38 -3.3999999521443642491e+38 -3.3999999521443642491e+38 -3.3999999521443642491e+38 -3.3999999521443642491e+38 -3.3999999521443642491e+38 -3.3999999521443642491e+38 -3.3999999521443642491e+38 -3.3999999521443642491e+38 -3.3999999521443642491e+38 -3.3999999521443642491e+38 -3.3999999521443642491e+38 -3.3999999521443642491e+38 -3.3999999521443642491e+38 -3.3999999521443642491e+38 -3.3999999521443642491e+38 -3.3999999521443642491e+38 -3.3999999521443642491e+38 -3.3999999521443642491e+38 -3.3999999521443642491e+38 -3.3999999521443642491e+38 -3.3999999521443642491e+38 -3.3999999521443642491e+38 -3.3999999521443642491e+38 -3.3999999521443642491e+38 -3.3999999521443642491e+38 -3.3999999521443642491e+38 -3.3999999521443642491e+38 -3.3999999521443642491e+38 -3.3999999521443642491e+38 -3.3999999521443642491e+38 -3.3999999521443642491e+38 -3.3999999521443642491e+38 -3.3999999521443642491e+38 -3.3999999521443642491e+38 -3.3999999521443642491e+38 -3.3999999521443642491e+38 -3.3999999521443642491e+38 -3.3999999521443642491e+38 -3.3999999521443642491e+38 -3.3999999521443642491e+38 -3.3999999521443642491e+38 -3.3999999521443642491e+38 -3.3999999521443642491e+38 -3.3999999521443642491e+38 -3.3999999521443642491e+38 -3.3999999521443642491e+38 -3.3999999521443642491e+38 -3.3999999521443642491e+38 -3.3999999521443642491e+38 -3.3999999521443642491e+38 -3.3999999521443642491e+38 -3.3999999521443642491e+38 -3.3999999521443642491e+38 -3.3999999521443642491e+38 -3.3999999521443642491e+38 -3.3999999521443642491e+38 -3.3999999521443642491e+38 -3.3999999521443642491e+38 -3.3999999521443642491e+38 -3.3999999521443642491e+38 -3.3999999521443642491e+38 -3.3999999521443642491e+38 -3.3999999521443642491e+38 -3.3999999521443642491e+38 -3.3999999521443642491e+38 -3.3999999521443642491e+38 -3.3999999521443642491e+38 -3.3999999521443642491e+38 -3.3999999521443642491e+38 -3.3999999521443642491e+38 -3.3999999521443642491e+38 -3.3999999521443642491e+38 -3.3999999521443642491e+38 -3.3999999521443642491e+38 -3.3999999521443642491e+38 -3.3999999521443642491e+38 -3.3999999521443642491e+38 -3.3999999521443642491e+38 -3.3999999521443642491e+38 -3.3999999521443642491e+38 -3.3999999521443642491e+38 -3.3999999521443642491e+38 -3.3999999521443642491e+38 -3.3999999521443642491e+38 -3.3999999521443642491e+38 -3.3999999521443642491e+38 -3.3999999521443642491e+38 -3.3999999521443642491e+38 -3.3999999521443642491e+38 -3.3999999521443642491e+38 -3.3999999521443642491e+38 -3.3999999521443642491e+38 -3.3999999521443642491e+38 -3.3999999521443642491e+38 -3.3999999521443642491e+38 -3.3999999521443642491e+38 -3.3999999521443642491e+38 -3.3999999521443642491e+38 -3.3999999521443642491e+38 -3.3999999521443642491e+38 -3.3999999521443642491e+38 -3.3999999521443642491e+38 -3.3999999521443642491e+38 -3.3999999521443642491e+38 -3.3999999521443642491e+38 -3.3999999521443642491e+38 -3.3999999521443642491e+38 -3.3999999521443642491e+38 -3.3999999521443642491e+38 -3.3999999521443642491e+38 -3.3999999521443642491e+38 -3.3999999521443642491e+38 -3.3999999521443642491e+38 -3.3999999521443642491e+38 -3.3999999521443642491e+38 -3.3999999521443642491e+38 -3.3999999521443642491e+38 -3.3999999521443642491e+38 -3.3999999521443642491e+38 -3.3999999521443642491e+38 -3.3999999521443642491e+38 -3.3999999521443642491e+38 -3.3999999521443642491e+38 -3.3999999521443642491e+38 -3.3999999521443642491e+38 -3.3999999521443642491e+38 -3.3999999521443642491e+38 -3.3999999521443642491e+38 -3.3999999521443642491e+38 -3.3999999521443642491e+38 -3.3999999521443642491e+38 -3.3999999521443642491e+38 -3.3999999521443642491e+38 -3.3999999521443642491e+38 -3.3999999521443642491e+38 -3.3999999521443642491e+38 -3.3999999521443642491e+38 -3.3999999521443642491e+38 -3.3999999521443642491e+38 -3.3999999521443642491e+38 -3.3999999521443642491e+38 -3.3999999521443642491e+38 -3.3999999521443642491e+38 -3.3999999521443642491e+38 -3.3999999521443642491e+38 -3.3999999521443642491e+38 -3.3999999521443642491e+38 -3.3999999521443642491e+38 -3.3999999521443642491e+38 -3.3999999521443642491e+38 -3.3999999521443642491e+38 -3.3999999521443642491e+38 -3.3999999521443642491e+38 -3.3999999521443642491e+38 -3.3999999521443642491e+38 -3.3999999521443642491e+38 -3.3999999521443642491e+38 -3.3999999521443642491e+38 -3.3999999521443642491e+38 -3.3999999521443642491e+38 -3.3999999521443642491e+38 -3.3999999521443642491e+38 -3.3999999521443642491e+38 -3.3999999521443642491e+38 -3.3999999521443642491e+38 -3.3999999521443642491e+38 -3.3999999521443642491e+38 -3.3999999521443642491e+38 -3.3999999521443642491e+38 -3.3999999521443642491e+38 -3.3999999521443642491e+38 -3.3999999521443642491e+38 -3.3999999521443642491e+38 -3.3999999521443642491e+38 -3.3999999521443642491e+38 -3.3999999521443642491e+38 -3.3999999521443642491e+38 -3.3999999521443642491e+38 -3.3999999521443642491e+38 -3.3999999521443642491e+38 -3.3999999521443642491e+38 -3.3999999521443642491e+38 -3.3999999521443642491e+38 -3.3999999521443642491e+38 -3.3999999521443642491e+38 -3.3999999521443642491e+38 -3.3999999521443642491e+38 -3.3999999521443642491e+38 -3.3999999521443642491e+38 -3.3999999521443642491e+38 -3.3999999521443642491e+38 -3.3999999521443642491e+38 -3.3999999521443642491e+38 -3.3999999521443642491e+38 -3.3999999521443642491e+38 -3.3999999521443642491e+38 -3.3999999521443642491e+38 -3.3999999521443642491e+38 -3.3999999521443642491e+38 -3.3999999521443642491e+38 -3.3999999521443642491e+38 -3.3999999521443642491e+38 -3.3999999521443642491e+38 -3.3999999521443642491e+38 -3.3999999521443642491e+38 -3.3999999521443642491e+38 -3.3999999521443642491e+38 -3.3999999521443642491e+38 -3.3999999521443642491e+38 -3.3999999521443642491e+38 -3.3999999521443642491e+38 -3.3999999521443642491e+38
 -3.3999999521443642491e+38 -3.3999999521443642491e+38 -3.3999999521443642491e+38 -3.3999999521443642491e+38 -3.3999999521443642491e+38 -3.3999999521443642491e+38 -3.3999999521443642491e+38 -3.3999999521443642491e+38 -3.3999999521443642491e+38 -3.3999999521443642491e+38 -3.3999999521443642491e+38 -3.3999999521443642491e+38 -3.3999999521443642491e+38 -3.3999999521443642491e+38 -3.3999999521443642491e+38 -3.3999999521443642491e+38 -3.3999999521443642491e+38 -3.3999999521443642491e+38 -3.3999999521443642491e+38 -3.3999999521443642491e+38 -3.3999999521443642491e+38 -3.3999999521443642491e+38 -3.3999999521443642491e+38 -3.3999999521443642491e+38 -3.3999999521443642491e+38 -3.3999999521443642491e+38 -3.3999999521443642491e+38 -3.3999999521443642491e+38 -3.3999999521443642491e+38 -3.3999999521443642491e+38 -3.3999999521443642491e+38 0.86666661500930786133 0.86666661500930786133 0.86666661500930786133 0.86666661500930786133 0.86666661500930786133 0.84999996423721313477 0.83333325386047363281 0.81666660308837890625 0.81666660308837890625 0.81666660308837890625 0.81666660308837890625 0.8333333134651184082 0.79999995231628417969 0.74999994039535522461 0.74999994039535522461 0.76666665077209472656 0.76666665077209472656 0.76666665077209472656 0.76666665077209472656 0.76666665077209472656 0.76666665077209472656 0.76666665077209472656 0.75 0.75 0.75 0.75 0.75 0.75 0.73333334922790527344 0.71666669845581054688 0.71666669845581054688 0.71666669845581054688 0.71666669845581054688 0.71666669845581054688 0.71666669845581054688 0.71666669845581054688 0.71666669845581054688 0.71666669845581054688 0.71666669845581054688 0.71666669845581054688 0.71666669845581054688 0.71666669845581054688 0.71666669845581054688 0.71666669845581054688 0.71666669845581054688 0.71666669845581054688 0.71666669845581054688 0.69999998807907104492 0.69999998807907104492 0.69999998807907104492 0.69999998807907104492 0.69999998807907104492 0.69999998807907104492 0.69999998807907104492 0.69999998807907104492 0.69999998807907104492 0.69999998807907104492 0.69999998807907104492 0.69999998807907104492 0.69999998807907104492 0.69999998807907104492 0.69999998807907104492 0.68333333730697631836 0.68333333730697631836 0.68333333730697631836 0.68333333730697631836 0.68333333730697631836 0.6666666865348815918 0.65000003576278686523 0.63333338499069213867 0.6666666865348815918 0.6666666865348815918 0.6666666865348815918 0.6666666865348815918 0.6666666865348815918 0.6666666865348815918 0.6666666865348815918 0.68333339691162109375 0.68333339691162109375 0.68333339691162109375 0.63333338499069213867 0.63333338499069213867 0.63333338499069213867 0.63333338499069213867 0.63333338499069213867 0.61666673421859741211 0.61666673421859741211 0.61666673421859741211 0.61666673421859741211 0.61666673421859741211 0.60000002384185791016 0.58333337306976318359 0.60000008344650268555 0.61666673421859741211 0.61666673421859741211 0.60000008344650268555 0.60000008344650268555 0.60000008344650268555 0.60000008344650268555 0.60000008344650268555 0.60000008344650268555 0.60000008344650268555 0.60000008344650268555 0.60000008344650268555 0.60000008344650268555 0.61666673421859741211 0.61666673421859741211 0.65000003576278686523 0.65000003576278686523 0.65000003576278686523 0.68333339691162109375 0.68333339691162109375 0.68333339691162109375 0.70000004768371582031 0.70000004768371582031 0.71666669845581054688 0.71666669845581054688 0.71666669845581054688 0.71666669845581054688 0.69999998807907104492 0.69999998807907104492 0.6666666865348815918 0.6666666865348815918 0.64999997615814208984 0.61666667461395263672 0.61666667461395263672 0.58333337306976318359 0.58333337306976318359 0.56666672229766845703 0.58333337306976318359 0.55000001192092895508 0.51666671037673950195 0.53333336114883422852 0.55000001192092895508 0.55000001192092895508 0.53333336114883422852 0.51666671037673950195 0.53333336114883422852 0.53333336114883422852 0.53333336114883422852 0.55000001192092895508 0.56666672229766845703 0.56666672229766845703 0.56666672229766845703 0.58333337306976318359 0.56666672229766845703 0.58333337306976318359 0.61666667461395263672 0.61666667461395263672 0.61666667461395263672 0.61666667461395263672 0.61666667461395263672 0.61666667461395263672 0.61666667461395263672 0.63333332538604736328 0.63333332538604736328 0.63333332538604736328 -3.3999999521443642491e+38 -3.3999999521443642491e+38 -3.3999999521443642491e+38 -3.3999999521443642491e+38 -3.3999999521443642491e+38 -3.3999999521443642491e+38 -3.3999999521443642491e+38 -3.3999999521443642491e+38 -3.3999999521443642491e+38 -3.3999999521443642491e+38 -3.3999999521443642491e+38 -3.3999999521443642491e+38 -3.3999999521443642491e+38 -3.3999999521443642491e+38 -3.3999999521443642491e+38 -3.3999999521443642491e+38 -3.3999999521443642491e+38 -3.3999999521443642491e+38 -3.3999999521443642491e+38 -3.3999999521443642491e+38 -3.3999999521443642491e+38 -3.3999999521443642491e+38 -3.3999999521443642491e+38 -3.3999999521443642491e+38 -3.3999999521443642491e+38 -3.3999999521443642491e+38 -3.3999999521443642491e+38 -3.3999999521443642491e+38 -3.3999999521443642491e+38 -3.3999999521443642491e+38 -3.3999999521443642491e+38 -3.3999999521443642491e+38 -3.3999999521443642491e+38 -3.3999999521443642491e+38 -3.3999999521443642491e+38 -3.3999999521443642491e+38 -3.3999999521443642491e+38 -3.3999999521443642491e+38 -3.3999999521443642491e+38 -3.3999999521443642491e+38 -3.3999999521443642491e+38 -3.3999999521443642491e+38 -3.3999999521443642491e+38 -3.3999999521443642491e+38 -3.3999999521443642491e+38 -3.3999999521443642491e+38 -3.3999999521443642491e+38 -3.3999999521443642491e+38 -3.3999999521443642491e+38 -3.3999999521443642491e+38 -3.3999999521443642491e+38 -3.3999999521443642491e+38 -3.3999999521443642491e+38 -3.3999999521443642491e+38 -3.3999999521443642491e+38 -3.3999999521443642491e+38 -3.3999999521443642491e+38 -3.3999999521443642491e+38 -3.3999999521443642491e+38 -3.3999999521443642491e+38 -3.3999999521443642491e+38 -3.3999999521443642491e+38 -3.3999999521443642491e+38 -3.3999999521443642491e+38 -3.3999999521443642491e+38 -3.3999999521443642491e+38 -3.3999999521443642491e+38 -3.3999999521443642491e+38 -3.3999999521443642491e+38 -3.3999999521443642491e+38 -3.3999999521443642491e+38 -3.3999999521443642491e+38 -3.3999999521443642491e+38 -3.3999999521443642491e+38 -3.3999999521443642491e+38 -3.3999999521443642491e+38 -3.3999999521443642491e+38 -3.3999999521443642491e+38 -3.3999999521443642491e+38 -3.3999999521443642491e+38 -3.3999999521443642491e+38 -3.3999999521443642491e+38 -3.3999999521443642491e+38 -3.3999999521443642491e+38 -3.3999999521443642491e+38 -3.3999999521443642491e+38 -3.3999999521443642491e+38 -3.3999999521443642491e+38 -3.3999999521443642491e+38 -3.3999999521443642491e+38 -3.3999999521443642491e+38 -3.3999999521443642491e+38 -3.3999999521443642491e+38 -3.3999999521443642491e+38 -3.3999999521443642491e+38 -3.3999999521443642491e+38 -3.3999999521443642491e+38 -3.3999999521443642491e+38 -3.3999999521443642491e+38 -3.3999999521443642491e+38 -3.3999999521443642491e+38 -3.3999999521443642491e+38 -3.3999999521443642491e+38 -3.3999999521443642491e+38 -3.3999999521443642491e+38 -3.3999999521443642491e+38 -3.3999999521443642491e+38 -3.3999999521443642491e+38 -3.3999999521443642491e+38 -3.3999999521443642491e+38 -3.3999999521443642491e+38 -3.3999999521443642491e+38 -3.3999999521443642491e+38 -3.3999999521443642491e+38 -3.3999999521443642491e+38 -3.3999999521443642491e+38 -3.3999999521443642491e+38 -3.3999999521443642491e+38 -3.3999999521443642491e+38 -3.3999999521443642491e+38 -3.3999999521443642491e+38 -3.3999999521443642491e+38 -3.3999999521443642491e+38 -3.3999999521443642491e+38 -3.3999999521443642491e+38 -3.3999999521443642491e+38 -3.3999999521443642491e+38 -3.3999999521443642491e+38 -3.3999999521443642491e+38 -3.3999999521443642491e+38 -3.3999999521443642491e+38 -3.3999999521443642491e+38 -3.3999999521443642491e+38 -3.3999999521443642491e+38 -3.3999999521443642491e+38 -3.3999999521443642491e+38 -3.3999999521443642491e+38 -3.3999999521443642491e+38 -3.3999999521443642491e+38 -3.3999999521443642491e+38 -3.3999999521443642491e+38 -3.3999999521443642491e+38 -3.3999999521443642491e+38 -3.3999999521443642491e+38 -3.3999999521443642491e+38 -3.3999999521443642491e+38 -3.3999999521443642491e+38 -3.3999999521443642491e+38 -3.3999999521443642491e+38 -3.3999999521443642491e+38 -3.3999999521443642491e+38 -3.3999999521443642491e+38 -3.3999999521443642491e+38 -3.3999999521443642491e+38 -3.3999999521443642491e+38 -3.3999999521443642491e+38 -3.3999999521443642491e+38 -3.3999999521443642491e+38 -3.3999999521443642491e+38 -3.3999999521443642491e+38 -3.3999999521443642491e+38 -3.3999999521443642491e+38 -3.3999999521443642491e+38 -3.3999999521443642491e+38 -3.3999999521443642491e+38 -3.3999999521443642491e+38 -3.3999999521443642491e+38 -3.3999999521443642491e+38 -3.3999999521443642491e+38 -3.3999999521443642491e+38 -3.3999999521443642491e+38 -3.3999999521443642491e+38 -3.3999999521443642491e+38 -3.3999999521443642491e+38 -3.3999999521443642491e+38 -3.3999999521443642491e+38 -3.3999999521443642491e+38 -3.3999999521443642491e+38 -3.3999999521443642491e+38 -3.3999999521443642491e+38 -3.3999999521443642491e+38 -3.3999999521443642491e+38 -3.3999999521443642491e+38 -3.3999999521443642491e+38 -3.3999999521443642491e+38 -3.3999999521443642491e+38 -3.3999999521443642491e+38 -3.3999999521443642491e+38 -3.3999999521443642491e+38 -3.3999999521443642491e+38 -3.3999999521443642491e+38 -3.3999999521443642491e+38 -3.3999999521443642491e+38 -3.3999999521443642491e+38 -3.3999999521443642491e+38 -3.3999999521443642491e+38 -3.3999999521443642491e+38 -3.3999999521443642491e+38 -3.3999999521443642491e+38 -3.3999999521443642491e+38 -3.3999999521443642491e+38 -3.3999999521443642491e+38 -3.3999999521443642491e+38 -3.3999999521443642491e+38 -3.3999999521443642491e+38 -3.3999999521443642491e+38 -3.3999999521443642491e+38 -3.3999999521443642491e+38 -3.3999999521443642491e+38 -3.3999999521443642491e+38 -3.3999999521443642491e+38 -3.3999999521443642491e+38 -3.3999999521443642491e+38 -3.3999999521443642491e+38 -3.3999999521443642491e+38 -3.3999999521443642491e+38 -3.3999999521443642491e+38 -3.3999999521443642491e+38 -3.3999999521443642491e+38 -3.3999999521443642491e+38 -3.3999999521443642491e+38 -3.3999999521443642491e+38 -3.3999999521443642491e+38 -3.3999999521443642491e+38 -3.3999999521443642491e+38 -3.3999999521443642491e+38 -3.3999999521443642491e+38 -3.3999999521443642491e+38 -3.3999999521443642491e+38 -3.3999999521443642491e+38 -3.3999999521443642491e+38 -3.3999999521443642491e+38 -3.3999999521443642491e+38 -3.3999999521443642491e+38 -3.3999999521443642491e+38 -3.3999999521443642491e+38 -3.3999999521443642491e+38 -3.3999999521443642491e+38 -3.3999999521443642491e+38 -3.3999999521443642491e+38 -3.3999999521443642491e+38 -3.3999999521443642491e+38 -3.3999999521443642491e+38 -3.3999999521443642491e+38 -3.3999999521443642491e+38 -3.3999999521443642491e+38 -3.3999999521443642491e+38 -3.3999999521443642491e+38 -3.3999999521443642491e+38 -3.3999999521443642491e+38 -3.3999999521443642491e+38 -3.3999999521443642491e+38 -3.3999999521443642491e+38 -3.3999999521443642491e+38 -3.3999999521443642491e+38 -3.3999999521443642491e+38 -3.3999999521443642491e+38 -3.3999999521443642491e+38 -3.3999999521443642491e+38 -3.3999999521443642491e+38 -3.3999999521443642491e+38 -3.3999999521443642491e+38 -3.3999999521443642491e+38 -3.3999999521443642491e+38 -3.3999999521443642491e+38 -3.3999999521443642491e+38 -3.3999999521443642491e+38 -3.3999999521443642491e+38 -3.3999999521443642491e+38 -3.3999999521443642491e+38 -3.3999999521443642491e+38 -3.3999999521443642491e+38 -3.3999999521443642491e+38 -3.3999999521443642491e+38 -3.3999999521443642491e+38 -3.3999999521443642491e+38 -3.3999999521443642491e+38 -3.3999999521443642491e+38 -3.3999999521443642491e+38 -3.3999999521443642491e+38 -3.3999999521443642491e+38 -3.3999999521443642491e+38 -3.3999999521443642491e+38 -3.3999999521443642491e+38 -3.3999999521443642491e+38 -3.3999999521443642491e+38 -3.3999999521443642491e+38 -3.3999999521443642491e+38 -3.3999999521443642491e+38 -3.3999999521443642491e+38 -3.3999999521443642491e+38 -3.3999999521443642491e+38 -3.3999999521443642491e+38 -3.3999999521443642491e+38 -3.3999999521443642491e+38 -3.3999999521443642491e+38 -3.3999999521443642491e+38 -3.3999999521443642491e+38 -3.3999999521443642491e+38 -3.3999999521443642491e+38 -3.3999999521443642491e+38 -3.3999999521443642491e+38 -3.3999999521443642491e+38 -3.3999999521443642491e+38 -3.3999999521443642491e+38 -3.3999999521443642491e+38 -3.3999999521443642491e+38 -3.3999999521443642491e+38 -3.3999999521443642491e+38 -3.3999999521443642491e+38 -3.3999999521443642491e+38 -3.3999999521443642491e+38 -3.3999999521443642491e+38 -3.3999999521443642491e+38
 -3.3999999521443642491e+38 -3.3999999521443642491e+38 -3.3999999521443642491e+38 -3.3999999521443642491e+38 -3.3999999521443642491e+38 -3.3999999521443642491e+38 -3.3999999521443642491e+38 -3.3999999521443642491e+38 -3.3999999521443642491e+38 -3.3999999521443642491e+38 -3.3999999521443642491e+38 -3.3999999521443642491e+38 -3.3999999521443642491e+38 -3.3999999521443642491e+38 -3.3999999521443642491e+38 -3.3999999521443642491e+38 -3.3999999521443642491e+38 -3.3999999521443642491e+38 -3.3999999521443642491e+38 -3.3999999521443642491e+38 -3.3999999521443642491e+38 -3.3999999521443642491e+38 -3.3999999521443642491e+38 -3.3999999521443642491e+38 -3.3999999521443642491e+38 -3.3999999521443642491e+38 -3.3999999521443642491e+38 -3.3999999521443642491e+38 -3.3999999521443642491e+38 -3.3999999521443642491e+38 -3.3999999521443642491e+38 0.86666661500930786133 0.86666661500930786133 0.86666661500930786133 0.86666661500930786133 0.88333326578140258789 0.88333326578140258789 0.86666661500930786133 0.86666661500930786133 0.84999996423721313477 0.8333333134651184082 0.8333333134651184082 0.8333333134651184082 0.8333333134651184082 0.78333330154418945313 0.76666665077209472656 0.76666665077209472656 0.76666665077209472656 0.76666665077209472656 0.76666665077209472656 0.76666665077209472656 0.76666665077209472656 0.76666665077209472656 0.76666665077209472656 0.76666665077209472656 0.75 0.75 0.75 0.75 0.75 0.73333334922790527344 0.73333334922790527344 0.73333334922790527344 0.71666669845581054688 0.71666669845581054688 0.71666669845581054688 0.71666669845581054688 0.71666669845581054688 0.71666669845581054688 0.71666669845581054688 0.71666669845581054688 0.71666669845581054688 0.71666669845581054688 0.71666669845581054688 0.71666669845581054688 0.71666669845581054688 0.71666669845581054688 0.71666669845581054688 0.69999998807907104492 0.69999998807907104492 0.69999998807907104492 0.69999998807907104492 0.69999998807907104492 0.69999998807907104492 0.69999998807907104492 0.69999998807907104492 0.69999998807907104492 0.71666663885116577148 0.71666663885116577148 0.71666663885116577148 0.69999998807907104492 0.69999998807907104492 0.69999998807907104492 0.69999998807907104492 0.69999998807907104492 0.69999998807907104492 0.69999998807907104492 0.69999998807907104492 0.68333333730697631836 0.68333333730697631836 0.69999998807907104492 0.6666666865348815918 0.6666666865348815918 0.6666666865348815918 0.6666666865348815918 0.6666666865348815918 0.6666666865348815918 0.6666666865348815918 0.68333339691162109375 0.68333339691162109375 0.68333339691162109375 0.68333339691162109375 0.63333338499069213867 0.63333338499069213867 0.63333338499069213867 0.61666673421859741211 0.61666673421859741211 0.61666673421859741211 0.61666673421859741211 0.61666673421859741211 0.61666673421859741211 0.61666673421859741211 0.60000008344650268555 0.61666673421859741211 0.61666673421859741211 0.61666673421859741211 0.61666673421859741211 0.61666673421859741211 0.60000008344650268555 0.60000008344650268555 0.60000008344650268555 0.60000008344650268555 0.60000008344650268555 0.60000008344650268555 0.60000008344650268555 0.60000008344650268555 0.60000008344650268555 0.61666673421859741211 0.61666673421859741211 0.61666673421859741211 0.65000003576278686523 0.65000003576278686523 0.65000003576278686523 0.6666666865348815918 0.68333339691162109375 0.70000004768371582031 0.71666669845581054688 0.71666669845581054688 0.71666669845581054688 0.71666669845581054688 0.69999998807907104492 0.69999998807907104492 0.69999998807907104492 0.6666666865348815918 0.64999997615814208984 0.61666667461395263672 0.61666667461395263672 0.60000002384185791016 0.58333337306976318359 0.56666672229766845703 0.56666672229766845703 0.56666672229766845703 0.58333337306976318359 0.56666672229766845703 0.56666672229766845703 0.56666672229766845703 0.56666672229766845703 0.56666672229766845703 0.55000001192092895508 0.55000001192092895508 0.58333337306976318359 0.58333337306976318359 0.58333337306976318359 0.58333337306976318359 0.58333337306976318359 0.60000002384185791016 0.60000002384185791016 0.61666667461395263672 0.61666667461395263672 0.61666667461395263672 0.61666667461395263672 0.61666667461395263672 0.61666667461395263672 0.61666667461395263672 0.63333332538604736328 0.63333332538604736328 0.64999997615814208984 0.66666662693023681641 0.66666662693023681641 0.66666662693023681641 -3.3999999521443642491e+38 -3.3999999521443642491e+38 -3.3999999521443642491e+38 -3.3999999521443642491e+38 -3.3999999521443642491e+38 -3.3999999521443642491e+38 -3.3999999521443642491e+38 -3.3999999521443642491e+38 -3.3999999521443642491e+38 -3.3999999521443642491e+38 -3.3999999521443642491e+38 -3.3999999521443642491e+38 -3.3999999521443642491e+38 -3.3999999521443642491e+38 -3.3999999521443642491e+38 -3.3999999521443642491e+38 -3.3999999521443642491e+38 -3.3999999521443642491e+38 -3.3999999521443642491e+38 -3.3999999521443642491e+38 -3.3999999521443642491e+38 -3.3999999521443642491e+38 -3.3999999521443642491e+38 -3.3999999521443642491e+38 -3.3999999521443642491e+38 -3.3999999521443642491e+38 -3.3999999521443642491e+38 -3.3999999521443642491e+38 -3.3999999521443642491e+38 -3.3999999521443642491e+38 -3.3999999521443642491e+38 -3.3999999521443642491e+38 -3.3999999521443642491e+38 -3.3999999521443642491e+38 -3.3999999521443642491e+38 -3.3999999521443642491e+38 -3.3999999521443642491e+38 -3.3999999521443642491e+38 -3.3999999521443642491e+38 -3.3999999521443642491e+38 -3.3999999521443642491e+38 -3.3999999521443642491e+38 -3.3999999521443642491e+38 -3.3999999521443642491e+38 -3.3999999521443642491e+38 -3.3999999521443642491e+38 -3.3999999521443642491e+38 -3.3999999521443642491e+38 -3.3999999521443642491e+38 -3.3999999521443642491e+38 -3.3999999521443642491e+38 -3.3999999521443642491e+38 -3.3999999521443642491e+38 -3.3999999521443642491e+38 -3.3999999521443642491e+38 -3.3999999521443642491e+38 -3.3999999521443642491e+38 -3.3999999521443642491e+38 -3.3999999521443642491e+38 -3.3999999521443642491e+38 -3.3999999521443642491e+38 -3.3999999521443642491e+38 -3.3999999521443642491e+38 -3.3999999521443642491e+38 -3.3999999521443642491e+38 -3.3999999521443642491e+38 -3.3999999521443642491e+38 -3.3999999521443642491e+38 -3.3999999521443642491e+38 -3.3999999521443642491e+38 -3.3999999521443642491e+38 -3.3999999521443642491e+38 -3.3999999521443642491e+38 -3.3999999521443642491e+38 -3.3999999521443642491e+38 -3.3999999521443642491e+38 -3.3999999521443642491e+38 -3.3999999521443642491e+38 -3.3999999521443642491e+38 -3.3999999521443642491e+38 -3.3999999521443642491e+38 -3.3999999521443642491e+38 -3.3999999521443642491e+38 -3.3999999521443642491e+38 -3.3999999521443642491e+38 -3.3999999521443642491e+38 -3.3999999521443642491e+38 -3.3999999521443642491e+38 -3.3999999521443642491e+38 -3.3999999521443642491e+38 -3.3999999521443642491e+38 -3.3999999521443642491e+38 -3.3999999521443642491e+38 -3.3999999521443642491e+38 -3.3999999521443642491e+38 -3.3999999521443642491e+38 -3.3999999521443642491e+38 -3.3999999521443642491e+38 -3.3999999521443642491e+38 -3.3999999521443642491e+38 -3.3999999521443642491e+38 -3.3999999521443642491e+38 -3.3999999521443642491e+38 -3.3999999521443642491e+38 -3.3999999521443642491e+38 -3.3999999521443642491e+38 -3.3999999521443642491e+38 -3.3999999521443642491e+38 -3.3999999521443642491e+38 -3.3999999521443642491e+38 -3.3999999521443642491e+38 -3.3999999521443642491e+38 -3.3999999521443642491e+38 -3.3999999521443642491e+38 -3.3999999521443642491e+38 -3.3999999521443642491e+38 -3.3999999521443642491e+38 -3.3999999521443642491e+38 -3.3999999521443642491e+38 -3.3999999521443642491e+38 -3.3999999521443642491e+38 -3.3999999521443642491e+38 -3.3999999521443642491e+38 -3.3999999521443642491e+38 -3.3999999521443642491e+38 -3.3999999521443642491e+38 -3.3999999521443642491e+38 -3.3999999521443642491e+38 -3.3999999521443642491e+38 -3.3999999521443642491e+38 -3.3999999521443642491e+38 -3.3999999521443642491e+38 -3.3999999521443642491e+38 -3.3999999521443642491e+38 -3.3999999521443642491e+38 -3.3999999521443642491e+38 -3.3999999521443642491e+38 -3.3999999521443642491e+38 -3.3999999521443642491e+38 -3.3999999521443642491e+38 -3.3999999521443642491e+38 -3.3999999521443642491e+38 -3.3999999521443642491e+38 -3.3999999521443642491e+38 -3.3999999521443642491e+38 -3.3999999521443642491e+38 -3.3999999521443642491e+38 -3.3999999521443642491e+38 -3.3999999521443642491e+38 -3.3999999521443642491e+38 -3.3999999521443642491e+38 -3.3999999521443642491e+38 -3.3999999521443642491e+38 -3.3999999521443642491e+38 -3.3999999521443642491e+38 -3.3999999521443642491e+38 -3.3999999521443642491e+38 -3.3999999521443642491e+38 -3.3999999521443642491e+38 -3.3999999521443642491e+38 -3.3999999521443642491e+38 -3.3999999521443642491e+38 -3.3999999521443642491e+38 -3.3999999521443642491e+38 -3.3999999521443642491e+38 -3.3999999521443642491e+38 -3.3999999521443642491e+38 -3.3999999521443642491e+38 -3.3999999521443642491e+38 -3.3999999521443642491e+38 -3.3999999521443642491e+38 -3.3999999521443642491e+38 -3.3999999521443642491e+38 -3.3999999521443642491e+38 -3.3999999521443642491e+38 -3.3999999521443642491e+38 -3.3999999521443642491e+38 -3.3999999521443642491e+38 -3.3999999521443642491e+38 -3.3999999521443642491e+38 -3.3999999521443642491e+38 -3.3999999521443642491e+38 -3.3999999521443642491e+38 -3.3999999521443642491e+38 -3.3999999521443642491e+38 -3.3999999521443642491e+38 -3.3999999521443642491e+38 -3.3999999521443642491e+38 -3.3999999521443642491e+38 -3.3999999521443642491e+38 -3.3999999521443642491e+38 -3.3999999521443642491e+38 -3.3999999521443642491e+38 -3.3999999521443642491e+38 -3.3999999521443642491e+38 -3.3999999521443642491e+38 -3.3999999521443642491e+38 -3.3999999521443642491e+38 -3.3999999521443642491e+38 -3.3999999521443642491e+38 -3.3999999521443642491e+38 -3.3999999521443642491e+38 -3.3999999521443642491e+38 -3.3999999521443642491e+38 -3.3999999521443642491e+38 -3.3999999521443642491e+38 -3.3999999521443642491e+38 -3.3999999521443642491e+38 -3.3999999521443642491e+38 -3.3999999521443642491e+38 -3.3999999521443642491e+38 -3.3999999521443642491e+38 -3.3999999521443642491e+38 -3.3999999521443642491e+38 -3.3999999521443642491e+38 -3.3999999521443642491e+38 -3.3999999521443642491e+38 -3.3999999521443642491e+38 -3.3999999521443642491e+38 -3.3999999521443642491e+38 -3.3999999521443642491e+38 -3.3999999521443642491e+38 -3.3999999521443642491e+38 -3.3999999521443642491e+38 -3.3999999521443642491e+38 -3.3999999521443642491e+38 -3.3999999521443642491e+38 -3.3999999521443642491e+38 -3.3999999521443642491e+38 -3.3999999521443642491e+38 -3.3999999521443642491e+38 -3.3999999521443642491e+38 -3.3999999521443642491e+38 -3.3999999521443642491e+38 -3.3999999521443642491e+38 -3.3999999521443642491e+38 -3.3999999521443642491e+38 -3.3999999521443642491e+38 -3.3999999521443642491e+38 -3.3999999521443642491e+38 -3.3999999521443642491e+38 -3.3999999521443642491e+38 -3.3999999521443642491e+38 -3.3999999521443642491e+38 -3.3999999521443642491e+38 -3.3999999521443642491e+38 -3.3999999521443642491e+38 -3.3999999521443642491e+38 -3.3999999521443642491e+38 -3.3999999521443642491e+38 -3.3999999521443642491e+38 -3.3999999521443642491e+38 -3.3999999521443642491e+38 -3.3999999521443642491e+38 -3.3999999521443642491e+38 -3.3999999521443642491e+38 -3.3999999521443642491e+38 -3.3999999521443642491e+38 -3.3999999521443642491e+38 -3.3999999521443642491e+38 -3.3999999521443642491e+38 -3.3999999521443642491e+38 -3.3999999521443642491e+38 -3.3999999521443642491e+38 -3.3999999521443642491e+38 -3.3999999521443642491e+38 -3.3999999521443642491e+38 -3.3999999521443642491e+38 -3.3999999521443642491e+38 -3.3999999521443642491e+38 -3.3999999521443642491e+38 -3.3999999521443642491e+38 -3.3999999521443642491e+38 -3.3999999521443642491e+38 -3.3999999521443642491e+38 -3.3999999521443642491e+38 -3.3999999521443642491e+38 -3.3999999521443642491e+38 -3.3999999521443642491e+38 -3.3999999521443642491e+38 -3.3999999521443642491e+38 -3.3999999521443642491e+38 -3.3999999521443642491e+38 -3.3999999521443642491e+38 -3.3999999521443642491e+38 -3.3999999521443642491e+38 -3.3999999521443642491e+38 -3.3999999521443642491e+38 -3.3999999521443642491e+38 -3.3999999521443642491e+38 -3.3999999521443642491e+38 -3.3999999521443642491e+38 -3.3999999521443642491e+38 -3.3999999521443642491e+38 -3.3999999521443642491e+38 -3.3999999521443642491e+38 -3.3999999521443642491e+38 -3.3999999521443642491e+38 -3.3999999521443642491e+38 -3.3999999521443642491e+38 -3.3999999521443642491e+38 -3.3999999521443642491e+38 -3.3999999521443642491e+38 -3.3999999521443642491e+38 -3.3999999521443642491e+38 -3.3999999521443642491e+38 -3.3999999521443642491e+38 -3.3999999521443642491e+38 -3.3999999521443642491e+38 -3.3999999521443642491e+38 -3.3999999521443642491e+38 -3.3999999521443642491e+38
 -3.3999999521443642491e+38 -3.3999999521443642491e+38 -3.3999999521443642491e+38 -3.3999999521443642491e+38 -3.3999999521443642491e+38 -3.3999999521443642491e+38 -3.3999999521443642491e+38 -3.3999999521443642491e+38 -3.3999999521443642491e+38 -3.3999999521443642491e+38 -3.3999999521443642491e+38 -3.3999999521443642491e+38 -3.3999999521443642491e+38 -3.3999999521443642491e+38 -3.3999999521443642491e+38 -3.3999999521443642491e+38 -3.3999999521443642491e+38 -3.3999999521443642491e+38 -3.3999999521443642491e+38 -3.3999999521443642491e+38 -3.3999999521443642491e+38 -3.3999999521443642491e+38 -3.3999999521443642491e+38 -3.3999999521443642491e+38 0.88333326578140258789 0.86666661500930786133 0.86666661500930786133 0.86666661500930786133 0.86666661500930786133 0.86666661500930786133 0.86666661500930786133 0.86666661500930786133 0.86666661500930786133 0.86666661500930786133 0.86666661500930786133 0.88333326578140258789 0.88333326578140258789 0.86666661500930786133 0.86666661500930786133 0.86666661500930786133 0.86666661500930786133 0.84999996423721313477 0.84999996423721313477 0.84999996423721313477 0.8333333134651184082 0.81666660308837890625 0.79999995231628417969 0.78333330154418945313 0.76666665077209472656 0.76666665077209472656 0.78333330154418945313 0.78333330154418945313 0.76666665077209472656 0.76666665077209472656 0.76666665077209472656 0.76666665077209472656 0.75 0.75 0.75 0.75 0.75 0.75 0.71666669845581054688 0.71666669845581054688 0.71666669845581054688 0.71666669845581054688 0.71666669845581054688 0.71666669845581054688 0.71666669845581054688 0.71666669845581054688 0.71666669845581054688 0.71666669845581054688 0.71666669845581054688 0.71666669845581054688 0.71666669845581054688 0.71666669845581054688 0.71666669845581054688 0.69999998807907104492 0.69999998807907104492 0.69999998807907104492 0.69999998807907104492 0.71666669845581054688 0.69999998807907104492 0.69999998807907104492 0.69999998807907104492 0.69999998807907104492 0.69999998807907104492 0.71666663885116577148 0.71666663885116577148 0.71666663885116577148 0.71666663885116577148 0.69999998807907104492 0.69999998807907104492 0.69999998807907104492 0.69999998807907104492 0.69999998807907104492 0.69999998807907104492 0.69999998807907104492 0.68333333730697631836 0.69999998807907104492 0.69999998807907104492 0.6666666865348815918 0.6666666865348815918 0.6666666865348815918 0.6666666865348815918 0.6666666865348815918 0.6666666865348815918 0.6666666865348815918 0.68333339691162109375 0.68333339691162109375 0.68333339691162109375 0.68333339691162109375 0.68333339691162109375 0.65000003576278686523 0.63333338499069213867 0.63333338499069213867 0.63333338499069213867 0.63333338499069213867 0.63333338499069213867 0.63333338499069213867 0.61666673421859741211 0.61666673421859741211 0.61666673421859741211 0.61666673421859741211 0.61666673421859741211 0.61666673421859741211 0.61666673421859741211 0.60000008344650268555 0.60000008344650268555 0.60000008344650268555 0.60000008344650268555 0.60000008344650268555 0.60000008344650268555 0.60000008344650268555 0.60000008344650268555 0.60000008344650268555 0.60000008344650268555 0.61666673421859741211 0.61666673421859741211 0.65000003576278686523 0.65000003576278686523 0.65000003576278686523 0.65000003576278686523 0.65000003576278686523 0.70000004768371582031 0.71666669845581054688 0.71666669845581054688 0.71666669845581054688 0.71666669845581054688 0.71666669845581054688 0.71666669845581054688 0.69999998807907104492 0.69999998807907104492 0.6666666865348815918 0.68333333730697631836 0.66666662693023681641 0.63333332538604736328 0.63333332538604736328 0.60000002384185791016 0.58333337306976318359 0.60000002384185791016 0.60000002384185791016 0.60000002384185791016 0.60000002384185791016 0.58333337306976318359 0.58333337306976318359 0.58333337306976318359 0.58333337306976318359 0.58333337306976318359 0.58333337306976318359 0.58333337306976318359 0.58333337306976318359 0.58333337306976318359 0.58333337306976318359 0.60000002384185791016 0.60000002384185791016 0.60000002384185791016 0.61666667461395263672 0.61666667461395263672 0.61666667461395263672 0.61666667461395263672 0.61666667461395263672 0.63333332538604736328 0.64999997615814208984 0.64999997615814208984 0.68333327770233154297 0.68333327770233154297 0.66666662693023681641 0.66666662693023681641 0.66666662693023681641 0.64999997615814208984 0.68333333730697631836 0.68333339691162109375 0.66666674613952636719 0.66666674613952636719 0.66666674613952636719 0.66666674613952636719 0.66666674613952636719 -3.3999999521443642491e+38 -3.3999999521443642491e+38 -3.3999999521443642491e+38 -3.3999999521443642491e+38 -3.3999999521443642491e+38 -3.3999999521443642491e+38 -3.3999999521443642491e+38 -3.3999999521443642491e+38 -3.3999999521443642491e+38 -3.3999999521443642491e+38 -3.3999999521443642491e+38 -3.3999999521443642491e+38 -3.3999999521443642491e+38 -3.3999999521443642491e+38 -3.3999999521443642491e+38 -3.3999999521443642491e+38 -3.3999999521443642491e+38 -3.3999999521443642491e+38 -3.3999999521443642491e+38 -3.3999999521443642491e+38 -3.3999999521443642491e+38 -3.3999999521443642491e+38 -3.3999999521443642491e+38 -3.3999999521443642491e+38 -3.3999999521443642491e+38 -3.3999999521443642491e+38 -3.3999999521443642491e+38 -3.3999999521443642491e+38 -3.3999999521443642491e+38 -3.3999999521443642491e+38 -3.3999999521443642491e+38 -3.3999999521443642491e+38 -3.3999999521443642491e+38 -3.3999999521443642491e+38 -3.3999999521443642491e+38 -3.3999999521443642491e+38 -3.3999999521443642491e+38 -3.3999999521443642491e+38 -3.3999999521443642491e+38 -3.3999999521443642491e+38 -3.3999999521443642491e+38 -3.3999999521443642491e+38 -3.3999999521443642491e+38 -3.3999999521443642491e+38 -3.3999999521443642491e+38 -3.3999999521443642491e+38 -3.3999999521443642491e+38 -3.3999999521443642491e+38 -3.3999999521443642491e+38 -3.3999999521443642491e+38 -3.3999999521443642491e+38 -3.3999999521443642491e+38 -3.3999999521443642491e+38 -3.3999999521443642491e+38 -3.3999999521443642491e+38 -3.3999999521443642491e+38 -3.3999999521443642491e+38 -3.3999999521443642491e+38 -3.3999999521443642491e+38 -3.3999999521443642491e+38 -3.3999999521443642491e+38 -3.3999999521443642491e+38 -3.3999999521443642491e+38 -3.3999999521443642491e+38 -3.3999999521443642491e+38 -3.3999999521443642491e+38 -3.3999999521443642491e+38 -3.3999999521443642491e+38 -3.3999999521443642491e+38 -3.3999999521443642491e+38 -3.3999999521443642491e+38 -3.3999999521443642491e+38 -3.3999999521443642491e+38 -3.3999999521443642491e+38 -3.3999999521443642491e+38 -3.3999999521443642491e+38 -3.3999999521443642491e+38 -3.3999999521443642491e+38 -3.3999999521443642491e+38 -3.3999999521443642491e+38 -3.3999999521443642491e+38 -3.3999999521443642491e+38 -3.3999999521443642491e+38 -3.3999999521443642491e+38 -3.3999999521443642491e+38 -3.3999999521443642491e+38 -3.3999999521443642491e+38 -3.3999999521443642491e+38 -3.3999999521443642491e+38 -3.3999999521443642491e+38 -3.3999999521443642491e+38 -3.3999999521443642491e+38 -3.3999999521443642491e+38 -3.3999999521443642491e+38 -3.3999999521443642491e+38 -3.3999999521443642491e+38 -3.3999999521443642491e+38 -3.3999999521443642491e+38 -3.3999999521443642491e+38 -3.3999999521443642491e+38 -3.3999999521443642491e+38 -3.3999999521443642491e+38 -3.3999999521443642491e+38 -3.3999999521443642491e+38 -3.3999999521443642491e+38 -3.3999999521443642491e+38 -3.3999999521443642491e+38 -3.3999999521443642491e+38 -3.3999999521443642491e+38 -3.3999999521443642491e+38 -3.3999999521443642491e+38 -3.3999999521443642491e+38 -3.3999999521443642491e+38 -3.3999999521443642491e+38 -3.3999999521443642491e+38 -3.3999999521443642491e+38 -3.3999999521443642491e+38 -3.3999999521443642491e+38 -3.3999999521443642491e+38 -3.3999999521443642491e+38 -3.3999999521443642491e+38 -3.3999999521443642491e+38 -3.3999999521443642491e+38 -3.3999999521443642491e+38 -3.3999999521443642491e+38 -3.3999999521443642491e+38 -3.3999999521443642491e+38 -3.3999999521443642491e+38 -3.3999999521443642491e+38 -3.3999999521443642491e+38 -3.3999999521443642491e+38 -3.3999999521443642491e+38 -3.3999999521443642491e+38 -3.3999999521443642491e+38 -3.3999999521443642491e+38 -3.3999999521443642491e+38 -3.3999999521443642491e+38 -3.3999999521443642491e+38 -3.3999999521443642491e+38 -3.3999999521443642491e+38 -3.3999999521443642491e+38 -3.3999999521443642491e+38 -3.3999999521443642491e+38 -3.3999999521443642491e+38 -3.3999999521443642491e+38 -3.3999999521443642491e+38 -3.3999999521443642491e+38 -3.3999999521443642491e+38 -3.3999999521443642491e+38 -3.3999999521443642491e+38 -3.3999999521443642491e+38 -3.3999999521443642491e+38 -3.3999999521443642491e+38 -3.3999999521443642491e+38 -3.3999999521443642491e+38 -3.3999999521443642491e+38 -3.3999999521443642491e+38 -3.3999999521443642491e+38 -3.3999999521443642491e+38 -3.3999999521443642491e+38 -3.3999999521443642491e+38 -3.3999999521443642491e+38 -3.3999999521443642491e+38 -3.3999999521443642491e+38 -3.3999999521443642491e+38 -3.3999999521443642491e+38 -3.3999999521443642491e+38 -3.3999999521443642491e+38 -3.3999999521443642491e+38 -3.3999999521443642491e+38 -3.3999999521443642491e+38 -3.3999999521443642491e+38 -3.3999999521443642491e+38 -3.3999999521443642491e+38 -3.3999999521443642491e+38 -3.3999999521443642491e+38 -3.3999999521443642491e+38 -3.3999999521443642491e+38 -3.3999999521443642491e+38 -3.3999999521443642491e+38 -3.3999999521443642491e+38 -3.3999999521443642491e+38 -3.3999999521443642491e+38 -3.3999999521443642491e+38 -3.3999999521443642491e+38 -3.3999999521443642491e+38 -3.3999999521443642491e+38 -3.3999999521443642491e+38 -3.3999999521443642491e+38 -3.3999999521443642491e+38 -3.3999999521443642491e+38 -3.3999999521443642491e+38 -3.3999999521443642491e+38 -3.3999999521443642491e+38 -3.3999999521443642491e+38 -3.3999999521443642491e+38 -3.3999999521443642491e+38 -3.3999999521443642491e+38 -3.3999999521443642491e+38 -3.3999999521443642491e+38 -3.3999999521443642491e+38 -3.3999999521443642491e+38 -3.3999999521443642491e+38 -3.3999999521443642491e+38 -3.3999999521443642491e+38 -3.3999999521443642491e+38 -3.3999999521443642491e+38 -3.3999999521443642491e+38 -3.3999999521443642491e+38 -3.3999999521443642491e+38 -3.3999999521443642491e+38 -3.3999999521443642491e+38 -3.3999999521443642491e+38 -3.3999999521443642491e+38 -3.3999999521443642491e+38 -3.3999999521443642491e+38 -3.3999999521443642491e+38 -3.3999999521443642491e+38 -3.3999999521443642491e+38 -3.3999999521443642491e+38 -3.3999999521443642491e+38 -3.3999999521443642491e+38 -3.3999999521443642491e+38 -3.3999999521443642491e+38 -3.3999999521443642491e+38 -3.3999999521443642491e+38 -3.3999999521443642491e+38 -3.3999999521443642491e+38 -3.3999999521443642491e+38 -3.3999999521443642491e+38 -3.3999999521443642491e+38 -3.3999999521443642491e+38 -3.3999999521443642491e+38 -3.3999999521443642491e+38 -3.3999999521443642491e+38 -3.3999999521443642491e+38 -3.3999999521443642491e+38 -3.3999999521443642491e+38 -3.3999999521443642491e+38 -3.3999999521443642491e+38 -3.3999999521443642491e+38 -3.3999999521443642491e+38 -3.3999999521443642491e+38 -3.3999999521443642491e+38 -3.3999999521443642491e+38 -3.3999999521443642491e+38 -3.3999999521443642491e+38 -3.3999999521443642491e+38 -3.3999999521443642491e+38 -3.3999999521443642491e+38 -3.3999999521443642491e+38 -3.3999999521443642491e+38 -3.3999999521443642491e+38 -3.3999999521443642491e+38 -3.3999999521443642491e+38 -3.3999999521443642491e+38 -3.3999999521443642491e+38 -3.3999999521443642491e+38 -3.3999999521443642491e+38 -3.3999999521443642491e+38 -3.3999999521443642491e+38 -3.3999999521443642491e+38 -3.3999999521443642491e+38 -3.3999999521443642491e+38 -3.3999999521443642491e+38 -3.3999999521443642491e+38 -3.3999999521443642491e+38 -3.3999999521443642491e+38 -3.3999999521443642491e+38 -3.3999999521443642491e+38 -3.3999999521443642491e+38 -3.3999999521443642491e+38 -3.3999999521443642491e+38 -3.3999999521443642491e+38 -3.3999999521443642491e+38 -3.3999999521443642491e+38 -3.3999999521443642491e+38 -3.3999999521443642491e+38 -3.3999999521443642491e+38 -3.3999999521443642491e+38 -3.3999999521443642491e+38 -3.3999999521443642491e+38 -3.3999999521443642491e+38 -3.3999999521443642491e+38 -3.3999999521443642491e+38 -3.3999999521443642491e+38 -3.3999999521443642491e+38 -3.3999999521443642491e+38 -3.3999999521443642491e+38 -3.3999999521443642491e+38 -3.3999999521443642491e+38 -3.3999999521443642491e+38 -3.3999999521443642491e+38 -3.3999999521443642491e+38 -3.3999999521443642491e+38 -3.3999999521443642491e+38 -3.3999999521443642491e+38 -3.3999999521443642491e+38 -3.3999999521443642491e+38 -3.3999999521443642491e+38 -3.3999999521443642491e+38 -3.3999999521443642491e+38 -3.3999999521443642491e+38 -3.3999999521443642491e+38
 -3.3999999521443642491e+38 -3.3999999521443642491e+38 -3.3999999521443642491e+38 -3.3999999521443642491e+38 -3.3999999521443642491e+38 -3.3999999521443642491e+38 -3.3999999521443642491e+38 -3.3999999521443642491e+38 -3.3999999521443642491e+38 -3.3999999521443642491e+38 -3.3999999521443642491e+38 -3.3999999521443642491e+38 -3.3999999521443642491e+38 -3.3999999521443642491e+38 -3.3999999521443642491e+38 -3.3999999521443642491e+38 -3.3999999521443642491e+38 -3.3999999521443642491e+38 -3.3999999521443642491e+38 -3.3999999521443642491e+38 -3.3999999521443642491e+38 -3.3999999521443642491e+38 0.9166666865348815918 0.88333326578140258789 0.88333326578140258789 0.88333326578140258789 0.88333326578140258789 0.86666661500930786133 0.86666661500930786133 0.86666661500930786133 0.86666661500930786133 0.86666661500930786133 0.86666661500930786133 0.86666661500930786133 0.86666661500930786133 0.86666661500930786133 0.86666661500930786133 0.86666661500930786133 0.86666661500930786133 0.88333326578140258789 0.86666661500930786133 0.86666661500930786133 0.84999996423721313477 0.84999996423721313477 0.84999996423721313477 0.8333333134651184082 0.8333333134651184082 0.81666660308837890625 0.79999995231628417969 0.79999995231628417969 0.79999995231628417969 0.78333330154418945313 0.78333330154418945313 0.76666665077209472656 0.76666665077209472656 0.76666665077209472656 0.76666665077209472656 0.75 0.75 0.75 0.75 0.73333334922790527344 0.73333334922790527344 0.73333334922790527344 0.71666669845581054688 0.69999998807907104492 0.68333333730697631836 0.68333333730697631836 0.68333333730697631836 0.70000004768371582031 0.71666669845581054688 0.73333334922790527344 0.73333334922790527344 0.73333334922790527344 0.73333334922790527344 0.73333334922790527344 0.71666663885116577148 0.71666663885116577148 0.71666663885116577148 0.69999998807907104492 0.69999998807907104492 0.69999998807907104492 0.69999998807907104492 0.71666669845581054688 0.69999998807907104492 0.69999998807907104492 0.69999998807907104492 0.69999998807907104492 0.69999998807907104492 0.71666663885116577148 0.71666663885116577148 0.69999998807907104492 0.69999998807907104492 0.69999998807907104492 0.69999998807907104492 0.69999998807907104492 0.69999998807907104492 0.69999998807907104492 0.69999998807907104492 0.69999998807907104492 0.69999998807907104492 0.68333333730697631836 0.6666666865348815918 0.6666666865348815918 0.6666666865348815918 0.6666666865348815918 0.6666666865348815918 0.6666666865348815918 0.68333339691162109375 0.68333339691162109375 0.70000004768371582031 0.68333339691162109375 0.68333339691162109375 0.66666674613952636719 0.65000003576278686523 0.65000003576278686523 0.65000003576278686523 0.63333338499069213867 0.65000003576278686523 0.65000003576278686523 0.63333338499069213867 0.61666673421859741211 0.61666673421859741211 0.61666673421859741211 0.60000008344650268555 0.60000008344650268555 0.60000008344650268555 0.60000008344650268555 0.60000008344650268555 0.60000008344650268555 0.58333337306976318359 0.60000008344650268555 0.60000008344650268555 0.60000008344650268555 0.60000008344650268555 0.60000008344650268555 0.61666673421859741211 0.61666673421859741211 0.61666673421859741211 0.65000003576278686523 0.65000003576278686523 0.65000003576278686523 0.65000003576278686523 0.65000003576278686523 0.71666669845581054688 0.71666669845581054688 0.73333334922790527344 0.73333334922790527344 0.73333334922790527344 0.73333334922790527344 0.73333334922790527344 0.73333334922790527344 0.71666663885116577148 0.68333333730697631836 0.68333333730697631836 0.69999998807907104492 0.64999997615814208984 0.63333332538604736328 0.61666667461395263672 0.61666667461395263672 0.60000002384185791016 0.60000002384185791016 0.60000002384185791016 0.60000002384185791016 0.58333337306976318359 0.58333337306976318359 0.58333337306976318359 0.58333337306976318359 0.58333337306976318359 0.58333337306976318359 0.58333337306976318359 0.58333337306976318359 0.60000002384185791016 0.60000002384185791016 0.60000002384185791016 0.60000002384185791016 0.61666667461395263672 0.61666667461395263672 0.63333332538604736328 0.63333332538604736328 0.61666667461395263672 0.63333332538604736328 0.64999997615814208984 0.64999997615814208984 0.68333327770233154297 0.68333327770233154297 0.68333327770233154297 0.68333327770233154297 0.66666662693023681641 0.66666662693023681641 0.71666669845581054688 0.70000004768371582031 0.70000004768371582031 0.68333339691162109375 0.68333339691162109375 0.68333339691162109375 0.66666674613952636719 0.66666674613952636719 0.66666674613952636719 0.66666674613952636719 -3.3999999521443642491e+38 -3.3999999521443642491e+38 -3.3999999521443642491e+38 -3.3999999521443642491e+38 -3.3999999521443642491e+38 -3.3999999521443642491e+38 -3.3999999521443642491e+38 -3.3999999521443642491e+38 -3.3999999521443642491e+38 -3.3999999521443642491e+38 -3.3999999521443642491e+38 -3.3999999521443642491e+38 -3.3999999521443642491e+38 -3.3999999521443642491e+38 -3.3999999521443642491e+38 -3.3999999521443642491e+38 -3.3999999521443642491e+38 -3.3999999521443642491e+38 -3.3999999521443642491e+38 -3.3999999521443642491e+38 -3.3999999521443642491e+38 -3.3999999521443642491e+38 -3.3999999521443642491e+38 -3.3999999521443642491e+38 -3.3999999521443642491e+38 -3.3999999521443642491e+38 -3.3999999521443642491e+38 -3.3999999521443642491e+38 -3.3999999521443642491e+38 -3.3999999521443642491e+38 -3.3999999521443642491e+38 -3.3999999521443642491e+38 -3.3999999521443642491e+38 -3.3999999521443642491e+38 -3.3999999521443642491e+38 -3.3999999521443642491e+38 -3.3999999521443642491e+38 -3.3999999521443642491e+38 -3.3999999521443642491e+38 -3.3999999521443642491e+38 -3.3999999521443642491e+38 -3.3999999521443642491e+38 -3.3999999521443642491e+38 -3.3999999521443642491e+38 -3.3999999521443642491e+38 -3.3999999521443642491e+38 -3.3999999521443642491e+38 -3.3999999521443642491e+38 -3.3999999521443642491e+38 -3.3999999521443642491e+38 -3.3999999521443642491e+38 -3.3999999521443642491e+38 -3.3999999521443642491e+38 -3.3999999521443642491e+38 -3.3999999521443642491e+38 -3.3999999521443642491e+38 -3.3999999521443642491e+38 -3.3999999521443642491e+38 -3.3999999521443642491e+38 -3.3999999521443642491e+38 -3.3999999521443642491e+38 -3.3999999521443642491e+38 -3.3999999521443642491e+38 -3.3999999521443642491e+38 -3.3999999521443642491e+38 -3.3999999521443642491e+38 -3.3999999521443642491e+38 -3.3999999521443642491e+38 -3.3999999521443642491e+38 -3.3999999521443642491e+38 -3.3999999521443642491e+38 -3.3999999521443642491e+38 -3.3999999521443642491e+38 -3.3999999521443642491e+38 -3.3999999521443642491e+38 -3.3999999521443642491e+38 -3.3999999521443642491e+38 -3.3999999521443642491e+38 -3.3999999521443642491e+38 -3.3999999521443642491e+38 -3.3999999521443642491e+38 -3.3999999521443642491e+38 -3.3999999521443642491e+38 -3.3999999521443642491e+38 -3.3999999521443642491e+38 -3.3999999521443642491e+38 -3.3999999521443642491e+38 -3.3999999521443642491e+38 -3.3999999521443642491e+38 -3.3999999521443642491e+38 -3.3999999521443642491e+38 -3.3999999521443642491e+38 -3.3999999521443642491e+38 -3.3999999521443642491e+38 -3.3999999521443642491e+38 -3.3999999521443642491e+38 -3.3999999521443642491e+38 -3.3999999521443642491e+38 -3.3999999521443642491e+38 -3.3999999521443642491e+38 -3.3999999521443642491e+38 -3.3999999521443642491e+38 -3.3999999521443642491e+38 -3.3999999521443642491e+38 -3.3999999521443642491e+38 -3.3999999521443642491e+38 -3.3999999521443642491e+38 -3.3999999521443642491e+38 -3.3999999521443642491e+38 -3.3999999521443642491e+38 -3.3999999521443642491e+38 -3.3999999521443642491e+38 -3.3999999521443642491e+38 -3.3999999521443642491e+38 -3.3999999521443642491e+38 -3.3999999521443642491e+38 -3.3999999521443642491e+38 -3.3999999521443642491e+38 -3.3999999521443642491e+38 -3.3999999521443642491e+38 -3.3999999521443642491e+38 -3.3999999521443642491e+38 -3.3999999521443642491e+38 -3.3999999521443642491e+38 -3.3999999521443642491e+38 -3.3999999521443642491e+38 -3.3999999521443642491e+38 -3.3999999521443642491e+38 -3.3999999521443642491e+38 -3.3999999521443642491e+38 -3.3999999521443642491e+38 -3.3999999521443642491e+38 -3.3999999521443642491e+38 -3.3999999521443642491e+38 -3.3999999521443642491e+38 -3.3999999521443642491e+38 -3.3999999521443642491e+38 -3.3999999521443642491e+38 -3.3999999521443642491e+38 -3.3999999521443642491e+38 -3.3999999521443642491e+38 -3.3999999521443642491e+38 -3.3999999521443642491e+38 -3.3999999521443642491e+38 -3.3999999521443642491e+38 -3.3999999521443642491e+38 -3.3999999521443642491e+38 -3.3999999521443642491e+38 -3.3999999521443642491e+38 -3.3999999521443642491e+38 -3.3999999521443642491e+38 -3.3999999521443642491e+38 -3.3999999521443642491e+38 -3.3999999521443642491e+38 -3.3999999521443642491e+38 -3.3999999521443642491e+38 -3.3999999521443642491e+38 -3.3999999521443642491e+38 -3.3999999521443642491e+38 -3.3999999521443642491e+38 -3.3999999521443642491e+38 -3.3999999521443642491e+38 -3.3999999521443642491e+38 -3.3999999521443642491e+38 -3.3999999521443642491e+38 -3.3999999521443642491e+38 -3.3999999521443642491e+38 -3.3999999521443642491e+38 -3.3999999521443642491e+38 -3.3999999521443642491e+38 -3.3999999521443642491e+38 -3.3999999521443642491e+38 -3.3999999521443642491e+38 -3.3999999521443642491e+38 -3.3999999521443642491e+38 -3.3999999521443642491e+38 -3.3999999521443642491e+38 -3.3999999521443642491e+38 -3.3999999521443642491e+38 -3.3999999521443642491e+38 -3.3999999521443642491e+38 -3.3999999521443642491e+38 -3.3999999521443642491e+38 -3.3999999521443642491e+38 -3.3999999521443642491e+38 -3.3999999521443642491e+38 -3.3999999521443642491e+38 -3.3999999521443642491e+38 -3.3999999521443642491e+38 -3.3999999521443642491e+38 -3.3999999521443642491e+38 -3.3999999521443642491e+38 -3.3999999521443642491e+38 -3.3999999521443642491e+38 -3.3999999521443642491e+38 -3.3999999521443642491e+38 -3.3999999521443642491e+38 -3.3999999521443642491e+38 -3.3999999521443642491e+38 -3.3999999521443642491e+38 -3.3999999521443642491e+38 -3.3999999521443642491e+38 -3.3999999521443642491e+38 -3.3999999521443642491e+38 -3.3999999521443642491e+38 -3.3999999521443642491e+38 -3.3999999521443642491e+38 -3.3999999521443642491e+38 -3.3999999521443642491e+38 -3.3999999521443642491e+38 -3.3999999521443642491e+38 -3.3999999521443642491e+38 -3.3999999521443642491e+38 -3.3999999521443642491e+38 -3.3999999521443642491e+38 -3.3999999521443642491e+38 -3.3999999521443642491e+38 -3.3999999521443642491e+38 -3.3999999521443642491e+38 -3.3999999521443642491e+38 -3.3999999521443642491e+38 -3.3999999521443642491e+38 -3.3999999521443642491e+38 -3.3999999521443642491e+38 -3.3999999521443642491e+38 -3.3999999521443642491e+38 -3.3999999521443642491e+38 -3.3999999521443642491e+38 -3.3999999521443642491e+38 -3.3999999521443642491e+38 -3.3999999521443642491e+38 -3.3999999521443642491e+38 -3.3999999521443642491e+38 -3.3999999521443642491e+38 -3.3999999521443642491e+38 -3.3999999521443642491e+38 -3.3999999521443642491e+38 -3.3999999521443642491e+38 -3.3999999521443642491e+38 -3.3999999521443642491e+38 -3.3999999521443642491e+38 -3.3999999521443642491e+38 -3.3999999521443642491e+38 -3.3999999521443642491e+38 -3.3999999521443642491e+38 -3.3999999521443642491e+38 -3.3999999521443642491e+38 -3.3999999521443642491e+38 -3.3999999521443642491e+38 -3.3999999521443642491e+38 -3.3999999521443642491e+38 -3.3999999521443642491e+38 -3.3999999521443642491e+38 -3.3999999521443642491e+38 -3.3999999521443642491e+38 -3.3999999521443642491e+38 -3.3999999521443642491e+38 -3.3999999521443642491e+38 -3.3999999521443642491e+38 -3.3999999521443642491e+38 -3.3999999521443642491e+38 -3.3999999521443642491e+38 -3.3999999521443642491e+38 -3.3999999521443642491e+38 -3.3999999521443642491e+38 -3.3999999521443642491e+38 -3.3999999521443642491e+38 -3.3999999521443642491e+38 -3.3999999521443642491e+38 -3.3999999521443642491e+38 -3.3999999521443642491e+38 -3.3999999521443642491e+38 -3.3999999521443642491e+38 -3.3999999521443642491e+38 -3.3999999521443642491e+38 -3.3999999521443642491e+38 -3.3999999521443642491e+38 -3.3999999521443642491e+38 -3.3999999521443642491e+38 -3.3999999521443642491e+38 -3.3999999521443642491e+38 -3.3999999521443642491e+38 -3.3999999521443642491e+38 -3.3999999521443642491e+38 -3.3999999521443642491e+38 -3.3999999521443642491e+38 -3.3999999521443642491e+38 -3.3999999521443642491e+38 -3.3999999521443642491e+38 -3.3999999521443642491e+38 -3.3999999521443642491e+38 -3.3999999521443642491e+38 -3.3999999521443642491e+38 -3.3999999521443642491e+38 -3.3999999521443642491e+38 -3.3999999521443642491e+38 -3.3999999521443642491e+38 -3.3999999521443642491e+38 -3.3999999521443642491e+38 -3.3999999521443642491e+38 -3.3999999521443642491e+38 -3.3999999521443642491e+38
 -3.3999999521443642491e+38 -3.3999999521443642491e+38 -3.3999999521443642491e+38 -3.3999999521443642491e+38 -3.3999999521443642491e+38 -3.3999999521443642491e+38 -3.3999999521443642491e+38 -3.3999999521443642491e+38 -3.3999999521443642491e+38 -3.3999999521443642491e+38 -3.3999999521443642491e+38 -3.3999999521443642491e+38 -3.3999999521443642491e+38 -3.3999999521443642491e+38 -3.3999999521443642491e+38 -3.3999999521443642491e+38 -3.3999999521443642491e+38 -3.3999999521443642491e+38 -3.3999999521443642491e+38 -3.3999999521443642491e+38 -3.3999999521443642491e+38 -3.3999999521443642491e+38 0.9166666865348815918 0.90000003576278686523 0.90000003576278686523 0.90000003576278686523 0.90000003576278686523 0.90000003576278686523 0.90000003576278686523 0.86666661500930786133 0.86666661500930786133 0.86666661500930786133 0.86666661500930786133 0.86666661500930786133 0.86666661500930786133 0.86666661500930786133 0.88333332538604736328 0.88333332538604736328 0.89999997615814208984 0.89999997615814208984 0.89999997615814208984 0.86666661500930786133 0.86666661500930786133 0.84999996423721313477 0.84999996423721313477 0.84999996423721313477 0.84999996423721313477 0.8333333134651184082 0.8333333134651184082 0.81666660308837890625 0.78333330154418945313 0.78333330154418945313 0.76666665077209472656 0.76666665077209472656 0.76666665077209472656 0.76666665077209472656 0.76666665077209472656 0.75 0.73333334922790527344 0.73333328962326049805 0.71666663885116577148 0.73333334922790527344 0.71666663885116577148 0.71666663885116577148 0.71666663885116577148 0.69999998807907104492 0.69999998807907104492 0.68333333730697631836 0.69999998807907104492 0.69999998807907104492 0.73333334922790527344 0.73333334922790527344 0.73333334922790527344 0.73333334922790527344 0.73333334922790527344 0.73333334922790527344 0.71666663885116577148 0.71666663885116577148 0.71666663885116577148 0.71666663885116577148 0.69999998807907104492 0.69999998807907104492 0.69999998807907104492 0.69999998807907104492 0.71666669845581054688 0.69999998807907104492 0.69999998807907104492 0.69999998807907104492 0.69999998807907104492 0.69999998807907104492 0.68333333730697631836 0.68333333730697631836 0.68333333730697631836 0.71666663885116577148 0.68333333730697631836 0.68333333730697631836 0.68333333730697631836 0.68333333730697631836 0.68333333730697631836 0.70000004768371582031 0.68333333730697631836 0.68333333730697631836 0.68333333730697631836 0.68333333730697631836 0.6666666865348815918 0.6666666865348815918 0.68333339691162109375 0.68333339691162109375 0.70000004768371582031 0.70000004768371582031 0.70000004768371582031 0.70000004768371582031 0.70000004768371582031 0.68333339691162109375 0.66666674613952636719 0.65000003576278686523 0.65000003576278686523 0.65000003576278686523 0.65000003576278686523 0.65000003576278686523 0.65000003576278686523 0.65000003576278686523 0.61666673421859741211 0.61666673421859741211 0.60000008344650268555 0.60000008344650268555 0.60000008344650268555 0.60000008344650268555 0.60000008344650268555 0.60000008344650268555 0.60000008344650268555 0.60000008344650268555 0.63333344459533691406 0.58333337306976318359 0.58333337306976318359 0.58333337306976318359 0.61666673421859741211 0.63333338499069213867 0.63333338499069213867 0.65000003576278686523 0.65000003576278686523 0.65000003576278686523 0.65000003576278686523 0.6666666865348815918 0.71666669845581054688 0.75 0.75 0.75 0.75 0.75 0.75 0.75 0.73333334922790527344 0.73333334922790527344 0.73333334922790527344 0.69999998807907104492 0.66666662693023681641 0.63333332538604736328 0.63333332538604736328 0.61666667461395263672 0.61666667461395263672 0.61666667461395263672 0.61666667461395263672 0.61666667461395263672 0.58333337306976318359 0.58333337306976318359 0.58333337306976318359 0.58333337306976318359 0.60000002384185791016 0.60000002384185791016 0.60000002384185791016 0.60000002384185791016 0.60000002384185791016 0.60000002384185791016 0.60000002384185791016 0.61666667461395263672 0.61666667461395263672 0.63333332538604736328 0.63333332538604736328 0.63333332538604736328 0.63333332538604736328 0.63333332538604736328 0.64999997615814208984 0.64999997615814208984 0.68333327770233154297 0.68333327770233154297 0.68333327770233154297 0.68333327770233154297 0.68333327770233154297 0.69999998807907104492 0.71666669845581054688 0.71666669845581054688 0.70000004768371582031 0.70000004768371582031 0.68333339691162109375 0.68333339691162109375 0.68333339691162109375 0.68333339691162109375 0.66666674613952636719 0.66666674613952636719 -3.3999999521443642491e+38 -3.3999999521443642491e+38 -3.3999999521443642491e+38 -3.3999999521443642491e+38 -3.3999999521443642491e+38 -3.3999999521443642491e+38 -3.3999999521443642491e+38 -3.3999999521443642491e+38 -3.3999999521443642491e+38 -3.3999999521443642491e+38 -3.3999999521443642491e+38 -3.3999999521443642491e+38 -3.3999999521443642491e+38 -3.3999999521443642491e+38 -3.3999999521443642491e+38 -3.3999999521443642491e+38 -3.3999999521443642491e+38 -3.3999999521443642491e+38 -3.3999999521443642491e+38 -3.3999999521443642491e+38 -3.3999999521443642491e+38 -3.3999999521443642491e+38 -3.3999999521443642491e+38 -3.3999999521443642491e+38 -3.3999999521443642491e+38 -3.3999999521443642491e+38 -3.3999999521443642491e+38 -3.3999999521443642491e+38 -3.3999999521443642491e+38 -3.3999999521443642491e+38 -3.3999999521443642491e+38 -3.3999999521443642491e+38 -3.3999999521443642491e+38 -3.3999999521443642491e+38 -3.3999999521443642491e+38 -3.3999999521443642491e+38 -3.3999999521443642491e+38 -3.3999999521443642491e+38 -3.3999999521443642491e+38 -3.3999999521443642491e+38 -3.3999999521443642491e+38 -3.3999999521443642491e+38 -3.3999999521443642491e+38 -3.3999999521443642491e+38 -3.3999999521443642491e+38 -3.3999999521443642491e+38 -3.3999999521443642491e+38 -3.3999999521443642491e+38 -3.3999999521443642491e+38 -3.3999999521443642491e+38 -3.3999999521443642491e+38 -3.3999999521443642491e+38 -3.3999999521443642491e+38 -3.3999999521443642491e+38 -3.3999999521443642491e+38 -3.3999999521443642491e+38 -3.3999999521443642491e+38 -3.3999999521443642491e+38 -3.3999999521443642491e+38 -3.3999999521443642491e+38 -3.3999999521443642491e+38 -3.3999999521443642491e+38 -3.3999999521443642491e+38 -3.3999999521443642491e+38 -3.3999999521443642491e+38 -3.3999999521443642491e+38 -3.3999999521443642491e+38 -3.3999999521443642491e+38 -3.3999999521443642491e+38 -3.3999999521443642491e+38 -3.3999999521443642491e+38 -3.3999999521443642491e+38 -3.3999999521443642491e+38 -3.3999999521443642491e+38 -3.3999999521443642491e+38 -3.3999999521443642491e+38 -3.3999999521443642491e+38 -3.3999999521443642491e+38 -3.3999999521443642491e+38 -3.3999999521443642491e+38 -3.3999999521443642491e+38 -3.3999999521443642491e+38 -3.3999999521443642491e+38 -3.3999999521443642491e+38 -3.3999999521443642491e+38 -3.3999999521443642491e+38 -3.3999999521443642491e+38 -3.3999999521443642491e+38 -3.3999999521443642491e+38 -3.3999999521443642491e+38 -3.3999999521443642491e+38 -3.3999999521443642491e+38 -3.3999999521443642491e+38 -3.3999999521443642491e+38 -3.3999999521443642491e+38 -3.3999999521443642491e+38 -3.3999999521443642491e+38 -3.3999999521443642491e+38 -3.3999999521443642491e+38 -3.3999999521443642491e+38 -3.3999999521443642491e+38 -3.3999999521443642491e+38 -3.3999999521443642491e+38 -3.3999999521443642491e+38 -3.3999999521443642491e+38 -3.3999999521443642491e+38 -3.3999999521443642491e+38 -3.3999999521443642491e+38 -3.3999999521443642491e+38 -3.3999999521443642491e+38 -3.3999999521443642491e+38 -3.3999999521443642491e+38 -3.3999999521443642491e+38 -3.3999999521443642491e+38 -3.3999999521443642491e+38 -3.3999999521443642491e+38 -3.3999999521443642491e+38 -3.3999999521443642491e+38 -3.3999999521443642491e+38 -3.3999999521443642491e+38 -3.3999999521443642491e+38 -3.3999999521443642491e+38 -3.3999999521443642491e+38 -3.3999999521443642491e+38 -3.3999999521443642491e+38 -3.3999999521443642491e+38 -3.3999999521443642491e+38 -3.3999999521443642491e+38 -3.3999999521443642491e+38 -3.3999999521443642491e+38 -3.3999999521443642491e+38 -3.3999999521443642491e+38 -3.3999999521443642491e+38 -3.3999999521443642491e+38 -3.3999999521443642491e+38 -3.3999999521443642491e+38 -3.3999999521443642491e+38 -3.3999999521443642491e+38 -3.3999999521443642491e+38 -3.3999999521443642491e+38 -3.3999999521443642491e+38 -3.3999999521443642491e+38 -3.3999999521443642491e+38 -3.3999999521443642491e+38 -3.3999999521443642491e+38 -3.3999999521443642491e+38 -3.3999999521443642491e+38 -3.3999999521443642491e+38 -3.3999999521443642491e+38 -3.3999999521443642491e+38 -3.3999999521443642491e+38 -3.3999999521443642491e+38 -3.3999999521443642491e+38 -3.3999999521443642491e+38 -3.3999999521443642491e+38 -3.3999999521443642491e+38 -3.3999999521443642491e+38 -3.3999999521443642491e+38 -3.3999999521443642491e+38 -3.3999999521443642491e+38 -3.3999999521443642491e+38 -3.3999999521443642491e+38 -3.3999999521443642491e+38 -3.3999999521443642491e+38 -3.3999999521443642491e+38 -3.3999999521443642491e+38 -3.3999999521443642491e+38 -3.3999999521443642491e+38 -3.3999999521443642491e+38 -3.3999999521443642491e+38 -3.3999999521443642491e+38 -3.3999999521443642491e+38 -3.3999999521443642491e+38 -3.3999999521443642491e+38 -3.3999999521443642491e+38 -3.3999999521443642491e+38 -3.3999999521443642491e+38 -3.3999999521443642491e+38 -3.3999999521443642491e+38 -3.3999999521443642491e+38 -3.3999999521443642491e+38 -3.3999999521443642491e+38 -3.3999999521443642491e+38 -3.3999999521443642491e+38 -3.3999999521443642491e+38 -3.3999999521443642491e+38 -3.3999999521443642491e+38 -3.3999999521443642491e+38 -3.3999999521443642491e+38 -3.3999999521443642491e+38 -3.3999999521443642491e+38 -3.3999999521443642491e+38 -3.3999999521443642491e+38 -3.3999999521443642491e+38 -3.3999999521443642491e+38 -3.3999999521443642491e+38 -3.3999999521443642491e+38 -3.3999999521443642491e+38 -3.3999999521443642491e+38 -3.3999999521443642491e+38 -3.3999999521443642491e+38 -3.3999999521443642491e+38 -3.3999999521443642491e+38 -3.3999999521443642491e+38 -3.3999999521443642491e+38 -3.3999999521443642491e+38 -3.3999999521443642491e+38 -3.3999999521443642491e+38 -3.3999999521443642491e+38 -3.3999999521443642491e+38 -3.3999999521443642491e+38 -3.3999999521443642491e+38 -3.3999999521443642491e+38 -3.3999999521443642491e+38 -3.3999999521443642491e+38 -3.3999999521443642491e+38 -3.3999999521443642491e+38 -3.3999999521443642491e+38 -3.3999999521443642491e+38 -3.3999999521443642491e+38 -3.3999999521443642491e+38 -3.3999999521443642491e+38 -3.3999999521443642491e+38 -3.3999999521443642491e+38 -3.3999999521443642491e+38 -3.3999999521443642491e+38 -3.3999999521443642491e+38 -3.3999999521443642491e+38 -3.3999999521443642491e+38 -3.3999999521443642491e+38 -3.3999999521443642491e+38 -3.3999999521443642491e+38 -3.3999999521443642491e+38 -3.3999999521443642491e+38 -3.3999999521443642491e+38 -3.3999999521443642491e+38 -3.3999999521443642491e+38 -3.3999999521443642491e+38 -3.3999999521443642491e+38 -3.3999999521443642491e+38 -3.3999999521443642491e+38 -3.3999999521443642491e+38 -3.3999999521443642491e+38 -3.3999999521443642491e+38 -3.3999999521443642491e+38 -3.3999999521443642491e+38 -3.3999999521443642491e+38 -3.3999999521443642491e+38 -3.3999999521443642491e+38 -3.3999999521443642491e+38 -3.3999999521443642491e+38 -3.3999999521443642491e+38 -3.3999999521443642491e+38 -3.3999999521443642491e+38 -3.3999999521443642491e+38 -3.3999999521443642491e+38 -3.3999999521443642491e+38 -3.3999999521443642491e+38 -3.3999999521443642491e+38 -3.3999999521443642491e+38 -3.3999999521443642491e+38 -3.3999999521443642491e+38 -3.3999999521443642491e+38 -3.3999999521443642491e+38 -3.3999999521443642491e+38 -3.3999999521443642491e+38 -3.3999999521443642491e+38 -3.3999999521443642491e+38 -3.3999999521443642491e+38 -3.3999999521443642491e+38 -3.3999999521443642491e+38 -3.3999999521443642491e+38 -3.3999999521443642491e+38 -3.3999999521443642491e+38 -3.3999999521443642491e+38 -3.3999999521443642491e+38 -3.3999999521443642491e+38 -3.3999999521443642491e+38 -3.3999999521443642491e+38 -3.3999999521443642491e+38 -3.3999999521443642491e+38 -3.3999999521443642491e+38 -3.3999999521443642491e+38 -3.3999999521443642491e+38 -3.3999999521443642491e+38 -3.3999999521443642491e+38 -3.3999999521443642491e+38 -3.3999999521443642491e+38 -3.3999999521443642491e+38 -3.3999999521443642491e+38 -3.3999999521443642491e+38 -3.3999999521443642491e+38 -3.3999999521443642491e+38 -3.3999999521443642491e+38 -3.3999999521443642491e+38 -3.3999999521443642491e+38 -3.3999999521443642491e+38 -3.3999999521443642491e+38 -3.3999999521443642491e+38 -3.3999999521443642491e+38 -3.3999999521443642491e+38 -3.3999999521443642491e+38
 -3.3999999521443642491e+38 -3.3999999521443642491e+38 -3.3999999521443642491e+38 -3.3999999521443642491e+38 -3.3999999521443642491e+38 -3.3999999521443642491e+38 -3.3999999521443642491e+38 -3.3999999521443642491e+38 -3.3999999521443642491e+38 -3.3999999521443642491e+38 -3.3999999521443642491e+38 -3.3999999521443642491e+38 -3.3999999521443642491e+38 -3.3999999521443642491e+38 -3.3999999521443642491e+38 -3.3999999521443642491e+38 -3.3999999521443642491e+38 -3.3999999521443642491e+38 -3.3999999521443642491e+38 -3.3999999521443642491e+38 -3.3999999521443642491e+38 -3.3999999521443642491e+38 0.90000003576278686523 0.90000003576278686523 0.90000003576278686523 0.90000003576278686523 0.90000003576278686523 0.90000003576278686523 0.90000003576278686523 0.90000003576278686523 0.90000003576278686523 0.88333332538604736328 0.88333332538604736328 0.91666674613952636719 0.91666674613952636719 0.91666674613952636719 0.91666674613952636719 0.91666662693023681641 0.91666662693023681641 0.91666662693023681641 0.91666662693023681641 0.88333332538604736328 0.86666661500930786133 0.86666661500930786133 0.84999996423721313477 0.84999996423721313477 0.8333333134651184082 0.8333333134651184082 0.81666660308837890625 0.78333330154418945313 0.78333330154418945313 0.78333330154418945313 0.76666665077209472656 0.76666665077209472656 0.76666665077209472656 0.76666665077209472656 0.75 0.75 0.75 0.75 0.75 0.75 0.73333328962326049805 0.71666663885116577148 0.71666663885116577148 0.71666663885116577148 0.71666663885116577148 0.69999998807907104492 0.69999998807907104492 0.73333334922790527344 0.75 0.75 0.75 0.73333334922790527344 0.73333334922790527344 0.73333334922790527344 0.71666663885116577148 0.71666663885116577148 0.71666663885116577148 0.71666663885116577148 0.71666663885116577148 0.69999998807907104492 0.69999998807907104492 0.69999998807907104492 0.69999998807907104492 0.69999998807907104492 0.69999998807907104492 0.69999998807907104492 0.69999998807907104492 0.69999998807907104492 0.69999998807907104492 0.68333333730697631836 0.68333333730697631836 0.68333333730697631836 0.69999998807907104492 0.68333333730697631836 0.68333333730697631836 0.68333333730697631836 0.71666669845581054688 0.71666669845581054688 0.71666669845581054688 0.71666669845581054688 0.70000004768371582031 0.70000004768371582031 0.70000004768371582031 0.70000004768371582031 0.70000004768371582031 0.70000004768371582031 0.70000004768371582031 0.70000004768371582031 0.70000004768371582031 0.70000004768371582031 0.70000004768371582031 0.70000004768371582031 0.70000004768371582031 0.66666674613952636719 0.66666674613952636719 0.65000003576278686523 0.65000003576278686523 0.65000003576278686523 0.65000003576278686523 0.65000003576278686523 0.65000003576278686523 0.61666673421859741211 0.61666673421859741211 0.60000008344650268555 0.60000008344650268555 0.60000008344650268555 0.60000008344650268555 0.60000008344650268555 0.60000008344650268555 0.60000008344650268555 0.61666673421859741211 0.58333337306976318359 0.58333337306976318359 0.58333337306976318359 0.61666667461395263672 0.61666667461395263672 0.63333332538604736328 0.65000003576278686523 0.65000003576278686523 0.65000003576278686523 0.65000003576278686523 0.65000003576278686523 0.75 0.75 0.75 0.75 0.75 0.75 0.75 0.75 0.75 0.75 0.73333334922790527344 0.73333334922790527344 0.71666669845581054688 0.69999998807907104492 0.63333332538604736328 0.63333332538604736328 0.63333332538604736328 0.64999997615814208984 0.64999997615814208984 0.64999997615814208984 0.60000002384185791016 0.60000002384185791016 0.60000002384185791016 0.60000002384185791016 0.60000002384185791016 0.60000002384185791016 0.60000002384185791016 0.60000002384185791016 0.60000002384185791016 0.60000002384185791016 0.60000002384185791016 0.61666667461395263672 0.61666667461395263672 0.63333332538604736328 0.63333332538604736328 0.63333332538604736328 0.63333332538604736328 0.64999997615814208984 0.66666662693023681641 0.66666662693023681641 0.68333327770233154297 0.66666662693023681641 0.66666662693023681641 0.68333327770233154297 0.69999998807907104492 0.71666669845581054688 0.71666669845581054688 0.70000004768371582031 0.70000004768371582031 0.70000004768371582031 0.70000004768371582031 0.68333339691162109375 0.68333339691162109375 0.68333339691162109375 0.68333339691162109375 0.68333339691162109375 0.68333339691162109375 -3.3999999521443642491e+38 -3.3999999521443642491e+38 -3.3999999521443642491e+38 -3.3999999521443642491e+38 -3.3999999521443642491e+38 -3.3999999521443642491e+38 -3.3999999521443642491e+38 -3.3999999521443642491e+38 -3.3999999521443642491e+38 -3.3999999521443642491e+38 -3.3999999521443642491e+38 -3.3999999521443642491e+38 -3.3999999521443642491e+38 -3.3999999521443642491e+38 -3.3999999521443642491e+38 -3.3999999521443642491e+38 -3.3999999521443642491e+38 -3.3999999521443642491e+38 -3.3999999521443642491e+38 -3.3999999521443642491e+38 -3.3999999521443642491e+38 -3.3999999521443642491e+38 -3.3999999521443642491e+38 -3.3999999521443642491e+38 -3.3999999521443642491e+38 -3.3999999521443642491e+38 -3.3999999521443642491e+38 -3.3999999521443642491e+38 -3.3999999521443642491e+38 -3.3999999521443642491e+38 -3.3999999521443642491e+38 -3.3999999521443642491e+38 -3.3999999521443642491e+38 -3.3999999521443642491e+38 -3.3999999521443642491e+38 -3.3999999521443642491e+38 -3.3999999521443642491e+38 -3.3999999521443642491e+38 -3.3999999521443642491e+38 -3.3999999521443642491e+38 -3.3999999521443642491e+38 -3.3999999521443642491e+38 -3.3999999521443642491e+38 -3.3999999521443642491e+38 -3.3999999521443642491e+38 -3.3999999521443642491e+38 -3.3999999521443642491e+38 -3.3999999521443642491e+38 -3.3999999521443642491e+38 -3.3999999521443642491e+38 -3.3999999521443642491e+38 -3.3999999521443642491e+38 -3.3999999521443642491e+38 -3.3999999521443642491e+38 -3.3999999521443642491e+38 -3.3999999521443642491e+38 -3.3999999521443642491e+38 -3.3999999521443642491e+38 -3.3999999521443642491e+38 -3.3999999521443642491e+38 -3.3999999521443642491e+38 -3.3999999521443642491e+38 -3.3999999521443642491e+38 -3.3999999521443642491e+38 -3.3999999521443642491e+38 -3.3999999521443642491e+38 -3.3999999521443642491e+38 -3.3999999521443642491e+38 -3.3999999521443642491e+38 -3.3999999521443642491e+38 -3.3999999521443642491e+38 -3.3999999521443642491e+38 -3.3999999521443642491e+38 -3.3999999521443642491e+38 -3.3999999521443642491e+38 -3.3999999521443642491e+38 -3.3999999521443642491e+38 -3.3999999521443642491e+38 -3.3999999521443642491e+38 -3.3999999521443642491e+38 -3.3999999521443642491e+38 -3.3999999521443642491e+38 -3.3999999521443642491e+38 -3.3999999521443642491e+38 -3.3999999521443642491e+38 -3.3999999521443642491e+38 -3.3999999521443642491e+38 -3.3999999521443642491e+38 -3.3999999521443642491e+38 -3.3999999521443642491e+38 -3.3999999521443642491e+38 -3.3999999521443642491e+38 -3.3999999521443642491e+38 -3.3999999521443642491e+38 -3.3999999521443642491e+38 -3.3999999521443642491e+38 -3.3999999521443642491e+38 -3.3999999521443642491e+38 -3.3999999521443642491e+38 -3.3999999521443642491e+38 -3.3999999521443642491e+38 -3.3999999521443642491e+38 -3.3999999521443642491e+38 -3.3999999521443642491e+38 -3.3999999521443642491e+38 -3.3999999521443642491e+38 -3.3999999521443642491e+38 -3.3999999521443642491e+38 -3.3999999521443642491e+38 -3.3999999521443642491e+38 -3.3999999521443642491e+38 -3.3999999521443642491e+38 -3.3999999521443642491e+38 -3.3999999521443642491e+38 -3.3999999521443642491e+38 -3.3999999521443642491e+38 -3.3999999521443642491e+38 -3.3999999521443642491e+38 -3.3999999521443642491e+38 -3.3999999521443642491e+38 -3.3999999521443642491e+38 -3.3999999521443642491e+38 -3.3999999521443642491e+38 -3.3999999521443642491e+38 -3.3999999521443642491e+38 -3.3999999521443642491e+38 -3.3999999521443642491e+38 -3.3999999521443642491e+38 -3.3999999521443642491e+38 -3.3999999521443642491e+38 -3.3999999521443642491e+38 -3.3999999521443642491e+38 -3.3999999521443642491e+38 -3.3999999521443642491e+38 -3.3999999521443642491e+38 -3.3999999521443642491e+38 -3.3999999521443642491e+38 -3.3999999521443642491e+38 -3.3999999521443642491e+38 -3.3999999521443642491e+38 -3.3999999521443642491e+38 -3.3999999521443642491e+38 -3.3999999521443642491e+38 -3.3999999521443642491e+38 -3.3999999521443642491e+38 -3.3999999521443642491e+38 -3.3999999521443642491e+38 -3.3999999521443642491e+38 -3.3999999521443642491e+38 -3.3999999521443642491e+38 -3.3999999521443642491e+38 -3.3999999521443642491e+38 -3.3999999521443642491e+38 -3.3999999521443642491e+38 -3.3999999521443642491e+38 -3.3999999521443642491e+38 -3.3999999521443642491e+38 -3.3999999521443642491e+38 -3.3999999521443642491e+38 -3.3999999521443642491e+38 -3.3999999521443642491e+38 -3.3999999521443642491e+38 -3.3999999521443642491e+38 -3.3999999521443642491e+38 -3.3999999521443642491e+38 -3.3999999521443642491e+38 -3.3999999521443642491e+38 -3.3999999521443642491e+38 -3.3999999521443642491e+38 -3.3999999521443642491e+38 -3.3999999521443642491e+38 -3.3999999521443642491e+38 -3.3999999521443642491e+38 -3.3999999521443642491e+38 -3.3999999521443642491e+38 -3.3999999521443642491e+38 -3.3999999521443642491e+38 -3.3999999521443642491e+38 -3.3999999521443642491e+38 -3.3999999521443642491e+38 -3.3999999521443642491e+38 -3.3999999521443642491e+38 -3.3999999521443642491e+38 -3.3999999521443642491e+38 -3.3999999521443642491e+38 -3.3999999521443642491e+38 -3.3999999521443642491e+38 -3.3999999521443642491e+38 -3.3999999521443642491e+38 -3.3999999521443642491e+38 -3.3999999521443642491e+38 -3.3999999521443642491e+38 -3.3999999521443642491e+38 -3.3999999521443642491e+38 -3.3999999521443642491e+38 -3.3999999521443642491e+38 -3.3999999521443642491e+38 -3.3999999521443642491e+38 -3.3999999521443642491e+38 -3.3999999521443642491e+38 -3.3999999521443642491e+38 -3.3999999521443642491e+38 -3.3999999521443642491e+38 -3.3999999521443642491e+38 -3.3999999521443642491e+38 -3.3999999521443642491e+38 -3.3999999521443642491e+38 -3.3999999521443642491e+38 -3.3999999521443642491e+38 -3.3999999521443642491e+38 -3.3999999521443642491e+38 -3.3999999521443642491e+38 -3.3999999521443642491e+38 -3.3999999521443642491e+38 -3.3999999521443642491e+38 -3.3999999521443642491e+38 -3.3999999521443642491e+38 -3.3999999521443642491e+38 -3.3999999521443642491e+38 -3.3999999521443642491e+38 -3.3999999521443642491e+38 -3.3999999521443642491e+38 -3.3999999521443642491e+38 -3.3999999521443642491e+38 -3.3999999521443642491e+38 -3.3999999521443642491e+38 -3.3999999521443642491e+38 -3.3999999521443642491e+38 -3.3999999521443642491e+38 -3.3999999521443642491e+38 -3.3999999521443642491e+38 -3.3999999521443642491e+38 -3.3999999521443642491e+38 -3.3999999521443642491e+38 -3.3999999521443642491e+38 -3.3999999521443642491e+38 -3.3999999521443642491e+38 -3.3999999521443642491e+38 -3.3999999521443642491e+38 -3.3999999521443642491e+38 -3.3999999521443642491e+38 -3.3999999521443642491e+38 -3.3999999521443642491e+38 -3.3999999521443642491e+38 -3.3999999521443642491e+38 -3.3999999521443642491e+38 -3.3999999521443642491e+38 -3.3999999521443642491e+38 -3.3999999521443642491e+38 -3.3999999521443642491e+38 -3.3999999521443642491e+38 -3.3999999521443642491e+38 -3.3999999521443642491e+38 -3.3999999521443642491e+38 -3.3999999521443642491e+38 -3.3999999521443642491e+38 -3.3999999521443642491e+38 -3.3999999521443642491e+38 -3.3999999521443642491e+38 -3.3999999521443642491e+38 -3.3999999521443642491e+38 -3.3999999521443642491e+38 -3.3999999521443642491e+38 -3.3999999521443642491e+38 -3.3999999521443642491e+38 -3.3999999521443642491e+38 -3.3999999521443642491e+38 -3.3999999521443642491e+38 -3.3999999521443642491e+38 -3.3999999521443642491e+38 -3.3999999521443642491e+38 -3.3999999521443642491e+38 -3.3999999521443642491e+38 -3.3999999521443642491e+38 -3.3999999521443642491e+38 -3.3999999521443642491e+38 -3.3999999521443642491e+38 -3.3999999521443642491e+38 -3.3999999521443642491e+38 -3.3999999521443642491e+38 -3.3999999521443642491e+38 -3.3999999521443642491e+38 -3.3999999521443642491e+38 -3.3999999521443642491e+38 -3.3999999521443642491e+38 -3.3999999521443642491e+38 -3.3999999521443642491e+38 -3.3999999521443642491e+38 -3.3999999521443642491e+38 -3.3999999521443642491e+38 -3.3999999521443642491e+38 -3.3999999521443642491e+38 -3.3999999521443642491e+38 -3.3999999521443642491e+38 -3.3999999521443642491e+38 -3.3999999521443642491e+38 -3.3999999521443642491e+38 -3.3999999521443642491e+38 -3.3999999521443642491e+38 -3.3999999521443642491e+38 -3.3999999521443642491e+38
[truncated: 5,916,698 more chars]
