# Supplementary material for: Possible Effects of Climate Change on the Occurrence and Distribution of the Rare Moss Buxbaumia viridis in Serbia (SE Europe)
Source: Plants (Basel). 2023 Jan 26;12(3):557. doi: 10.3390/plants12030557 (PMC9921671; doi:10.3390/plants12030557)
Supplement: Supplementary file 1 [file plants-12-00557-s001.zip › Current_climate/bio12.asc]

ncols        502
nrows        519
xllcorner    18.816666666667
yllcorner    41.858333333333
cellsize     0.008333333333
NODATA_value  -3.3999999999999999612e+38
 -3.3999999521443642491e+38 -3.3999999521443642491e+38 -3.3999999521443642491e+38 -3.3999999521443642491e+38 -3.3999999521443642491e+38 -3.3999999521443642491e+38 -3.3999999521443642491e+38 -3.3999999521443642491e+38 -3.3999999521443642491e+38 -3.3999999521443642491e+38 -3.3999999521443642491e+38 -3.3999999521443642491e+38 -3.3999999521443642491e+38 -3.3999999521443642491e+38 -3.3999999521443642491e+38 -3.3999999521443642491e+38 -3.3999999521443642491e+38 -3.3999999521443642491e+38 -3.3999999521443642491e+38 -3.3999999521443642491e+38 -3.3999999521443642491e+38 -3.3999999521443642491e+38 -3.3999999521443642491e+38 -3.3999999521443642491e+38 -3.3999999521443642491e+38 -3.3999999521443642491e+38 -3.3999999521443642491e+38 -3.3999999521443642491e+38 -3.3999999521443642491e+38 -3.3999999521443642491e+38 -3.3999999521443642491e+38 -3.3999999521443642491e+38 -3.3999999521443642491e+38 -3.3999999521443642491e+38 -3.3999999521443642491e+38 -3.3999999521443642491e+38 -3.3999999521443642491e+38 -3.3999999521443642491e+38 -3.3999999521443642491e+38 -3.3999999521443642491e+38 -3.3999999521443642491e+38 -3.3999999521443642491e+38 -3.3999999521443642491e+38 -3.3999999521443642491e+38 -3.3999999521443642491e+38 -3.3999999521443642491e+38 -3.3999999521443642491e+38 -3.3999999521443642491e+38 -3.3999999521443642491e+38 -3.3999999521443642491e+38 -3.3999999521443642491e+38 -3.3999999521443642491e+38 -3.3999999521443642491e+38 -3.3999999521443642491e+38 -3.3999999521443642491e+38 -3.3999999521443642491e+38 -3.3999999521443642491e+38 -3.3999999521443642491e+38 -3.3999999521443642491e+38 -3.3999999521443642491e+38 -3.3999999521443642491e+38 -3.3999999521443642491e+38 -3.3999999521443642491e+38 -3.3999999521443642491e+38 -3.3999999521443642491e+38 -3.3999999521443642491e+38 -3.3999999521443642491e+38 -3.3999999521443642491e+38 -3.3999999521443642491e+38 -3.3999999521443642491e+38 -3.3999999521443642491e+38 -3.3999999521443642491e+38 -3.3999999521443642491e+38 -3.3999999521443642491e+38 -3.3999999521443642491e+38 -3.3999999521443642491e+38 -3.3999999521443642491e+38 -3.3999999521443642491e+38 -3.3999999521443642491e+38 -3.3999999521443642491e+38 -3.3999999521443642491e+38 -3.3999999521443642491e+38 -3.3999999521443642491e+38 -3.3999999521443642491e+38 -3.3999999521443642491e+38 -3.3999999521443642491e+38 -3.3999999521443642491e+38 -3.3999999521443642491e+38 -3.3999999521443642491e+38 -3.3999999521443642491e+38 -3.3999999521443642491e+38 -3.3999999521443642491e+38 -3.3999999521443642491e+38 -3.3999999521443642491e+38 -3.3999999521443642491e+38 -3.3999999521443642491e+38 -3.3999999521443642491e+38 -3.3999999521443642491e+38 -3.3999999521443642491e+38 -3.3999999521443642491e+38 544 543 543 542 540 539 538 -3.3999999521443642491e+38 -3.3999999521443642491e+38 -3.3999999521443642491e+38 -3.3999999521443642491e+38 -3.3999999521443642491e+38 -3.3999999521443642491e+38 -3.3999999521443642491e+38 -3.3999999521443642491e+38 -3.3999999521443642491e+38 -3.3999999521443642491e+38 -3.3999999521443642491e+38 -3.3999999521443642491e+38 -3.3999999521443642491e+38 -3.3999999521443642491e+38 -3.3999999521443642491e+38 -3.3999999521443642491e+38 -3.3999999521443642491e+38 -3.3999999521443642491e+38 -3.3999999521443642491e+38 -3.3999999521443642491e+38 -3.3999999521443642491e+38 -3.3999999521443642491e+38 -3.3999999521443642491e+38 -3.3999999521443642491e+38 -3.3999999521443642491e+38 -3.3999999521443642491e+38 -3.3999999521443642491e+38 -3.3999999521443642491e+38 -3.3999999521443642491e+38 -3.3999999521443642491e+38 -3.3999999521443642491e+38 -3.3999999521443642491e+38 -3.3999999521443642491e+38 -3.3999999521443642491e+38 -3.3999999521443642491e+38 -3.3999999521443642491e+38 -3.3999999521443642491e+38 -3.3999999521443642491e+38 -3.3999999521443642491e+38 -3.3999999521443642491e+38 -3.3999999521443642491e+38 -3.3999999521443642491e+38 -3.3999999521443642491e+38 -3.3999999521443642491e+38 -3.3999999521443642491e+38 -3.3999999521443642491e+38 -3.3999999521443642491e+38 -3.3999999521443642491e+38 -3.3999999521443642491e+38 -3.3999999521443642491e+38 -3.3999999521443642491e+38 -3.3999999521443642491e+38 -3.3999999521443642491e+38 -3.3999999521443642491e+38 -3.3999999521443642491e+38 -3.3999999521443642491e+38 -3.3999999521443642491e+38 -3.3999999521443642491e+38 -3.3999999521443642491e+38 -3.3999999521443642491e+38 -3.3999999521443642491e+38 -3.3999999521443642491e+38 -3.3999999521443642491e+38 -3.3999999521443642491e+38 -3.3999999521443642491e+38 -3.3999999521443642491e+38 -3.3999999521443642491e+38 -3.3999999521443642491e+38 -3.3999999521443642491e+38 -3.3999999521443642491e+38 -3.3999999521443642491e+38 -3.3999999521443642491e+38 -3.3999999521443642491e+38 -3.3999999521443642491e+38 -3.3999999521443642491e+38 -3.3999999521443642491e+38 -3.3999999521443642491e+38 -3.3999999521443642491e+38 -3.3999999521443642491e+38 -3.3999999521443642491e+38 -3.3999999521443642491e+38 -3.3999999521443642491e+38 -3.3999999521443642491e+38 -3.3999999521443642491e+38 -3.3999999521443642491e+38 -3.3999999521443642491e+38 -3.3999999521443642491e+38 -3.3999999521443642491e+38 -3.3999999521443642491e+38 -3.3999999521443642491e+38 -3.3999999521443642491e+38 -3.3999999521443642491e+38 -3.3999999521443642491e+38 -3.3999999521443642491e+38 -3.3999999521443642491e+38 -3.3999999521443642491e+38 -3.3999999521443642491e+38 -3.3999999521443642491e+38 -3.3999999521443642491e+38 -3.3999999521443642491e+38 -3.3999999521443642491e+38 -3.3999999521443642491e+38 -3.3999999521443642491e+38 -3.3999999521443642491e+38 -3.3999999521443642491e+38 -3.3999999521443642491e+38 -3.3999999521443642491e+38 -3.3999999521443642491e+38 -3.3999999521443642491e+38 -3.3999999521443642491e+38 -3.3999999521443642491e+38 -3.3999999521443642491e+38 -3.3999999521443642491e+38 -3.3999999521443642491e+38 -3.3999999521443642491e+38 -3.3999999521443642491e+38 -3.3999999521443642491e+38 -3.3999999521443642491e+38 -3.3999999521443642491e+38 -3.3999999521443642491e+38 -3.3999999521443642491e+38 -3.3999999521443642491e+38 -3.3999999521443642491e+38 -3.3999999521443642491e+38 -3.3999999521443642491e+38 -3.3999999521443642491e+38 -3.3999999521443642491e+38 -3.3999999521443642491e+38 -3.3999999521443642491e+38 -3.3999999521443642491e+38 -3.3999999521443642491e+38 -3.3999999521443642491e+38 -3.3999999521443642491e+38 -3.3999999521443642491e+38 -3.3999999521443642491e+38 -3.3999999521443642491e+38 -3.3999999521443642491e+38 -3.3999999521443642491e+38 -3.3999999521443642491e+38 -3.3999999521443642491e+38 -3.3999999521443642491e+38 -3.3999999521443642491e+38 -3.3999999521443642491e+38 -3.3999999521443642491e+38 -3.3999999521443642491e+38 -3.3999999521443642491e+38 -3.3999999521443642491e+38 -3.3999999521443642491e+38 -3.3999999521443642491e+38 -3.3999999521443642491e+38 -3.3999999521443642491e+38 -3.3999999521443642491e+38 -3.3999999521443642491e+38 -3.3999999521443642491e+38 -3.3999999521443642491e+38 -3.3999999521443642491e+38 -3.3999999521443642491e+38 -3.3999999521443642491e+38 -3.3999999521443642491e+38 -3.3999999521443642491e+38 -3.3999999521443642491e+38 -3.3999999521443642491e+38 -3.3999999521443642491e+38 -3.3999999521443642491e+38 -3.3999999521443642491e+38 -3.3999999521443642491e+38 -3.3999999521443642491e+38 -3.3999999521443642491e+38 -3.3999999521443642491e+38 -3.3999999521443642491e+38 -3.3999999521443642491e+38 -3.3999999521443642491e+38 -3.3999999521443642491e+38 -3.3999999521443642491e+38 -3.3999999521443642491e+38 -3.3999999521443642491e+38 -3.3999999521443642491e+38 -3.3999999521443642491e+38 -3.3999999521443642491e+38 -3.3999999521443642491e+38 -3.3999999521443642491e+38 -3.3999999521443642491e+38 -3.3999999521443642491e+38 -3.3999999521443642491e+38 -3.3999999521443642491e+38 -3.3999999521443642491e+38 -3.3999999521443642491e+38 -3.3999999521443642491e+38 -3.3999999521443642491e+38 -3.3999999521443642491e+38 -3.3999999521443642491e+38 -3.3999999521443642491e+38 -3.3999999521443642491e+38 -3.3999999521443642491e+38 -3.3999999521443642491e+38 -3.3999999521443642491e+38 -3.3999999521443642491e+38 -3.3999999521443642491e+38 -3.3999999521443642491e+38 -3.3999999521443642491e+38 -3.3999999521443642491e+38 -3.3999999521443642491e+38 -3.3999999521443642491e+38 -3.3999999521443642491e+38 -3.3999999521443642491e+38 -3.3999999521443642491e+38 -3.3999999521443642491e+38 -3.3999999521443642491e+38 -3.3999999521443642491e+38 -3.3999999521443642491e+38 -3.3999999521443642491e+38 -3.3999999521443642491e+38 -3.3999999521443642491e+38 -3.3999999521443642491e+38 -3.3999999521443642491e+38 -3.3999999521443642491e+38 -3.3999999521443642491e+38 -3.3999999521443642491e+38 -3.3999999521443642491e+38 -3.3999999521443642491e+38 -3.3999999521443642491e+38 -3.3999999521443642491e+38 -3.3999999521443642491e+38 -3.3999999521443642491e+38 -3.3999999521443642491e+38 -3.3999999521443642491e+38 -3.3999999521443642491e+38 -3.3999999521443642491e+38 -3.3999999521443642491e+38 -3.3999999521443642491e+38 -3.3999999521443642491e+38 -3.3999999521443642491e+38 -3.3999999521443642491e+38 -3.3999999521443642491e+38 -3.3999999521443642491e+38 -3.3999999521443642491e+38 -3.3999999521443642491e+38 -3.3999999521443642491e+38 -3.3999999521443642491e+38 -3.3999999521443642491e+38 -3.3999999521443642491e+38 -3.3999999521443642491e+38 -3.3999999521443642491e+38 -3.3999999521443642491e+38 -3.3999999521443642491e+38 -3.3999999521443642491e+38 -3.3999999521443642491e+38 -3.3999999521443642491e+38 -3.3999999521443642491e+38 -3.3999999521443642491e+38 -3.3999999521443642491e+38 -3.3999999521443642491e+38 -3.3999999521443642491e+38 -3.3999999521443642491e+38 -3.3999999521443642491e+38 -3.3999999521443642491e+38 -3.3999999521443642491e+38 -3.3999999521443642491e+38 -3.3999999521443642491e+38 -3.3999999521443642491e+38 -3.3999999521443642491e+38 -3.3999999521443642491e+38 -3.3999999521443642491e+38 -3.3999999521443642491e+38 -3.3999999521443642491e+38 -3.3999999521443642491e+38 -3.3999999521443642491e+38 -3.3999999521443642491e+38 -3.3999999521443642491e+38 -3.3999999521443642491e+38 -3.3999999521443642491e+38 -3.3999999521443642491e+38 -3.3999999521443642491e+38 -3.3999999521443642491e+38 -3.3999999521443642491e+38 -3.3999999521443642491e+38 -3.3999999521443642491e+38 -3.3999999521443642491e+38 -3.3999999521443642491e+38 -3.3999999521443642491e+38 -3.3999999521443642491e+38 -3.3999999521443642491e+38 -3.3999999521443642491e+38 -3.3999999521443642491e+38 -3.3999999521443642491e+38 -3.3999999521443642491e+38 -3.3999999521443642491e+38 -3.3999999521443642491e+38 -3.3999999521443642491e+38 -3.3999999521443642491e+38 -3.3999999521443642491e+38 -3.3999999521443642491e+38 -3.3999999521443642491e+38 -3.3999999521443642491e+38 -3.3999999521443642491e+38 -3.3999999521443642491e+38 -3.3999999521443642491e+38 -3.3999999521443642491e+38 -3.3999999521443642491e+38 -3.3999999521443642491e+38 -3.3999999521443642491e+38 -3.3999999521443642491e+38 -3.3999999521443642491e+38 -3.3999999521443642491e+38 -3.3999999521443642491e+38 -3.3999999521443642491e+38 -3.3999999521443642491e+38 -3.3999999521443642491e+38 -3.3999999521443642491e+38 -3.3999999521443642491e+38 -3.3999999521443642491e+38 -3.3999999521443642491e+38 -3.3999999521443642491e+38 -3.3999999521443642491e+38 -3.3999999521443642491e+38 -3.3999999521443642491e+38 -3.3999999521443642491e+38 -3.3999999521443642491e+38 -3.3999999521443642491e+38 -3.3999999521443642491e+38 -3.3999999521443642491e+38 -3.3999999521443642491e+38 -3.3999999521443642491e+38 -3.3999999521443642491e+38 -3.3999999521443642491e+38 -3.3999999521443642491e+38 -3.3999999521443642491e+38 -3.3999999521443642491e+38 -3.3999999521443642491e+38 -3.3999999521443642491e+38 -3.3999999521443642491e+38 -3.3999999521443642491e+38 -3.3999999521443642491e+38 -3.3999999521443642491e+38 -3.3999999521443642491e+38 -3.3999999521443642491e+38 -3.3999999521443642491e+38 -3.3999999521443642491e+38 -3.3999999521443642491e+38 -3.3999999521443642491e+38 -3.3999999521443642491e+38 -3.3999999521443642491e+38 -3.3999999521443642491e+38 -3.3999999521443642491e+38 -3.3999999521443642491e+38 -3.3999999521443642491e+38 -3.3999999521443642491e+38 -3.3999999521443642491e+38 -3.3999999521443642491e+38 -3.3999999521443642491e+38 -3.3999999521443642491e+38 -3.3999999521443642491e+38 -3.3999999521443642491e+38 -3.3999999521443642491e+38 -3.3999999521443642491e+38 -3.3999999521443642491e+38 -3.3999999521443642491e+38 -3.3999999521443642491e+38 -3.3999999521443642491e+38 -3.3999999521443642491e+38 -3.3999999521443642491e+38 -3.3999999521443642491e+38 -3.3999999521443642491e+38 -3.3999999521443642491e+38 -3.3999999521443642491e+38 -3.3999999521443642491e+38 -3.3999999521443642491e+38 -3.3999999521443642491e+38 -3.3999999521443642491e+38 -3.3999999521443642491e+38 -3.3999999521443642491e+38 -3.3999999521443642491e+38 -3.3999999521443642491e+38 -3.3999999521443642491e+38 -3.3999999521443642491e+38 -3.3999999521443642491e+38 -3.3999999521443642491e+38 -3.3999999521443642491e+38 -3.3999999521443642491e+38 -3.3999999521443642491e+38 -3.3999999521443642491e+38 -3.3999999521443642491e+38 -3.3999999521443642491e+38 -3.3999999521443642491e+38 -3.3999999521443642491e+38 -3.3999999521443642491e+38 -3.3999999521443642491e+38 -3.3999999521443642491e+38 -3.3999999521443642491e+38 -3.3999999521443642491e+38 -3.3999999521443642491e+38 -3.3999999521443642491e+38 -3.3999999521443642491e+38 -3.3999999521443642491e+38 -3.3999999521443642491e+38
 -3.3999999521443642491e+38 -3.3999999521443642491e+38 -3.3999999521443642491e+38 -3.3999999521443642491e+38 -3.3999999521443642491e+38 -3.3999999521443642491e+38 -3.3999999521443642491e+38 -3.3999999521443642491e+38 -3.3999999521443642491e+38 -3.3999999521443642491e+38 -3.3999999521443642491e+38 -3.3999999521443642491e+38 -3.3999999521443642491e+38 -3.3999999521443642491e+38 -3.3999999521443642491e+38 -3.3999999521443642491e+38 -3.3999999521443642491e+38 -3.3999999521443642491e+38 -3.3999999521443642491e+38 -3.3999999521443642491e+38 -3.3999999521443642491e+38 -3.3999999521443642491e+38 -3.3999999521443642491e+38 -3.3999999521443642491e+38 -3.3999999521443642491e+38 -3.3999999521443642491e+38 -3.3999999521443642491e+38 -3.3999999521443642491e+38 -3.3999999521443642491e+38 -3.3999999521443642491e+38 -3.3999999521443642491e+38 -3.3999999521443642491e+38 -3.3999999521443642491e+38 -3.3999999521443642491e+38 -3.3999999521443642491e+38 -3.3999999521443642491e+38 -3.3999999521443642491e+38 -3.3999999521443642491e+38 -3.3999999521443642491e+38 -3.3999999521443642491e+38 -3.3999999521443642491e+38 -3.3999999521443642491e+38 -3.3999999521443642491e+38 -3.3999999521443642491e+38 -3.3999999521443642491e+38 -3.3999999521443642491e+38 -3.3999999521443642491e+38 -3.3999999521443642491e+38 -3.3999999521443642491e+38 -3.3999999521443642491e+38 -3.3999999521443642491e+38 -3.3999999521443642491e+38 -3.3999999521443642491e+38 -3.3999999521443642491e+38 -3.3999999521443642491e+38 -3.3999999521443642491e+38 -3.3999999521443642491e+38 -3.3999999521443642491e+38 -3.3999999521443642491e+38 -3.3999999521443642491e+38 -3.3999999521443642491e+38 -3.3999999521443642491e+38 -3.3999999521443642491e+38 -3.3999999521443642491e+38 -3.3999999521443642491e+38 -3.3999999521443642491e+38 -3.3999999521443642491e+38 -3.3999999521443642491e+38 -3.3999999521443642491e+38 -3.3999999521443642491e+38 -3.3999999521443642491e+38 -3.3999999521443642491e+38 -3.3999999521443642491e+38 -3.3999999521443642491e+38 -3.3999999521443642491e+38 -3.3999999521443642491e+38 -3.3999999521443642491e+38 -3.3999999521443642491e+38 -3.3999999521443642491e+38 -3.3999999521443642491e+38 -3.3999999521443642491e+38 -3.3999999521443642491e+38 -3.3999999521443642491e+38 -3.3999999521443642491e+38 -3.3999999521443642491e+38 -3.3999999521443642491e+38 -3.3999999521443642491e+38 -3.3999999521443642491e+38 -3.3999999521443642491e+38 553 553 553 553 552 551 551 551 -3.3999999521443642491e+38 546 547 547 546 544 543 542 542 541 543 -3.3999999521443642491e+38 -3.3999999521443642491e+38 -3.3999999521443642491e+38 -3.3999999521443642491e+38 -3.3999999521443642491e+38 -3.3999999521443642491e+38 -3.3999999521443642491e+38 -3.3999999521443642491e+38 -3.3999999521443642491e+38 -3.3999999521443642491e+38 -3.3999999521443642491e+38 -3.3999999521443642491e+38 -3.3999999521443642491e+38 -3.3999999521443642491e+38 -3.3999999521443642491e+38 -3.3999999521443642491e+38 -3.3999999521443642491e+38 -3.3999999521443642491e+38 -3.3999999521443642491e+38 -3.3999999521443642491e+38 -3.3999999521443642491e+38 -3.3999999521443642491e+38 -3.3999999521443642491e+38 -3.3999999521443642491e+38 -3.3999999521443642491e+38 519 517 516 518 517 515 512 511 511 508 505 502 -3.3999999521443642491e+38 -3.3999999521443642491e+38 -3.3999999521443642491e+38 -3.3999999521443642491e+38 -3.3999999521443642491e+38 -3.3999999521443642491e+38 -3.3999999521443642491e+38 -3.3999999521443642491e+38 496 -3.3999999521443642491e+38 -3.3999999521443642491e+38 -3.3999999521443642491e+38 -3.3999999521443642491e+38 -3.3999999521443642491e+38 -3.3999999521443642491e+38 -3.3999999521443642491e+38 -3.3999999521443642491e+38 -3.3999999521443642491e+38 -3.3999999521443642491e+38 -3.3999999521443642491e+38 -3.3999999521443642491e+38 -3.3999999521443642491e+38 -3.3999999521443642491e+38 -3.3999999521443642491e+38 -3.3999999521443642491e+38 -3.3999999521443642491e+38 -3.3999999521443642491e+38 -3.3999999521443642491e+38 -3.3999999521443642491e+38 -3.3999999521443642491e+38 -3.3999999521443642491e+38 -3.3999999521443642491e+38 -3.3999999521443642491e+38 -3.3999999521443642491e+38 -3.3999999521443642491e+38 -3.3999999521443642491e+38 -3.3999999521443642491e+38 -3.3999999521443642491e+38 -3.3999999521443642491e+38 -3.3999999521443642491e+38 -3.3999999521443642491e+38 -3.3999999521443642491e+38 -3.3999999521443642491e+38 -3.3999999521443642491e+38 -3.3999999521443642491e+38 -3.3999999521443642491e+38 -3.3999999521443642491e+38 -3.3999999521443642491e+38 -3.3999999521443642491e+38 -3.3999999521443642491e+38 -3.3999999521443642491e+38 -3.3999999521443642491e+38 -3.3999999521443642491e+38 -3.3999999521443642491e+38 -3.3999999521443642491e+38 -3.3999999521443642491e+38 -3.3999999521443642491e+38 -3.3999999521443642491e+38 -3.3999999521443642491e+38 -3.3999999521443642491e+38 -3.3999999521443642491e+38 -3.3999999521443642491e+38 -3.3999999521443642491e+38 -3.3999999521443642491e+38 -3.3999999521443642491e+38 -3.3999999521443642491e+38 -3.3999999521443642491e+38 -3.3999999521443642491e+38 -3.3999999521443642491e+38 -3.3999999521443642491e+38 -3.3999999521443642491e+38 -3.3999999521443642491e+38 -3.3999999521443642491e+38 -3.3999999521443642491e+38 -3.3999999521443642491e+38 -3.3999999521443642491e+38 -3.3999999521443642491e+38 -3.3999999521443642491e+38 -3.3999999521443642491e+38 -3.3999999521443642491e+38 -3.3999999521443642491e+38 -3.3999999521443642491e+38 -3.3999999521443642491e+38 -3.3999999521443642491e+38 -3.3999999521443642491e+38 -3.3999999521443642491e+38 -3.3999999521443642491e+38 -3.3999999521443642491e+38 -3.3999999521443642491e+38 -3.3999999521443642491e+38 -3.3999999521443642491e+38 -3.3999999521443642491e+38 -3.3999999521443642491e+38 -3.3999999521443642491e+38 -3.3999999521443642491e+38 -3.3999999521443642491e+38 -3.3999999521443642491e+38 -3.3999999521443642491e+38 -3.3999999521443642491e+38 -3.3999999521443642491e+38 -3.3999999521443642491e+38 -3.3999999521443642491e+38 -3.3999999521443642491e+38 -3.3999999521443642491e+38 -3.3999999521443642491e+38 -3.3999999521443642491e+38 -3.3999999521443642491e+38 -3.3999999521443642491e+38 -3.3999999521443642491e+38 -3.3999999521443642491e+38 -3.3999999521443642491e+38 -3.3999999521443642491e+38 -3.3999999521443642491e+38 -3.3999999521443642491e+38 -3.3999999521443642491e+38 -3.3999999521443642491e+38 -3.3999999521443642491e+38 -3.3999999521443642491e+38 -3.3999999521443642491e+38 -3.3999999521443642491e+38 -3.3999999521443642491e+38 -3.3999999521443642491e+38 -3.3999999521443642491e+38 -3.3999999521443642491e+38 -3.3999999521443642491e+38 -3.3999999521443642491e+38 -3.3999999521443642491e+38 -3.3999999521443642491e+38 -3.3999999521443642491e+38 -3.3999999521443642491e+38 -3.3999999521443642491e+38 -3.3999999521443642491e+38 -3.3999999521443642491e+38 -3.3999999521443642491e+38 -3.3999999521443642491e+38 -3.3999999521443642491e+38 -3.3999999521443642491e+38 -3.3999999521443642491e+38 -3.3999999521443642491e+38 -3.3999999521443642491e+38 -3.3999999521443642491e+38 -3.3999999521443642491e+38 -3.3999999521443642491e+38 -3.3999999521443642491e+38 -3.3999999521443642491e+38 -3.3999999521443642491e+38 -3.3999999521443642491e+38 -3.3999999521443642491e+38 -3.3999999521443642491e+38 -3.3999999521443642491e+38 -3.3999999521443642491e+38 -3.3999999521443642491e+38 -3.3999999521443642491e+38 -3.3999999521443642491e+38 -3.3999999521443642491e+38 -3.3999999521443642491e+38 -3.3999999521443642491e+38 -3.3999999521443642491e+38 -3.3999999521443642491e+38 -3.3999999521443642491e+38 -3.3999999521443642491e+38 -3.3999999521443642491e+38 -3.3999999521443642491e+38 -3.3999999521443642491e+38 -3.3999999521443642491e+38 -3.3999999521443642491e+38 -3.3999999521443642491e+38 -3.3999999521443642491e+38 -3.3999999521443642491e+38 -3.3999999521443642491e+38 -3.3999999521443642491e+38 -3.3999999521443642491e+38 -3.3999999521443642491e+38 -3.3999999521443642491e+38 -3.3999999521443642491e+38 -3.3999999521443642491e+38 -3.3999999521443642491e+38 -3.3999999521443642491e+38 -3.3999999521443642491e+38 -3.3999999521443642491e+38 -3.3999999521443642491e+38 -3.3999999521443642491e+38 -3.3999999521443642491e+38 -3.3999999521443642491e+38 -3.3999999521443642491e+38 -3.3999999521443642491e+38 -3.3999999521443642491e+38 -3.3999999521443642491e+38 -3.3999999521443642491e+38 -3.3999999521443642491e+38 -3.3999999521443642491e+38 -3.3999999521443642491e+38 -3.3999999521443642491e+38 -3.3999999521443642491e+38 -3.3999999521443642491e+38 -3.3999999521443642491e+38 -3.3999999521443642491e+38 -3.3999999521443642491e+38 -3.3999999521443642491e+38 -3.3999999521443642491e+38 -3.3999999521443642491e+38 -3.3999999521443642491e+38 -3.3999999521443642491e+38 -3.3999999521443642491e+38 -3.3999999521443642491e+38 -3.3999999521443642491e+38 -3.3999999521443642491e+38 -3.3999999521443642491e+38 -3.3999999521443642491e+38 -3.3999999521443642491e+38 -3.3999999521443642491e+38 -3.3999999521443642491e+38 -3.3999999521443642491e+38 -3.3999999521443642491e+38 -3.3999999521443642491e+38 -3.3999999521443642491e+38 -3.3999999521443642491e+38 -3.3999999521443642491e+38 -3.3999999521443642491e+38 -3.3999999521443642491e+38 -3.3999999521443642491e+38 -3.3999999521443642491e+38 -3.3999999521443642491e+38 -3.3999999521443642491e+38 -3.3999999521443642491e+38 -3.3999999521443642491e+38 -3.3999999521443642491e+38 -3.3999999521443642491e+38 -3.3999999521443642491e+38 -3.3999999521443642491e+38 -3.3999999521443642491e+38 -3.3999999521443642491e+38 -3.3999999521443642491e+38 -3.3999999521443642491e+38 -3.3999999521443642491e+38 -3.3999999521443642491e+38 -3.3999999521443642491e+38 -3.3999999521443642491e+38 -3.3999999521443642491e+38 -3.3999999521443642491e+38 -3.3999999521443642491e+38 -3.3999999521443642491e+38 -3.3999999521443642491e+38 -3.3999999521443642491e+38 -3.3999999521443642491e+38 -3.3999999521443642491e+38 -3.3999999521443642491e+38 -3.3999999521443642491e+38 -3.3999999521443642491e+38 -3.3999999521443642491e+38 -3.3999999521443642491e+38 -3.3999999521443642491e+38 -3.3999999521443642491e+38 -3.3999999521443642491e+38 -3.3999999521443642491e+38 -3.3999999521443642491e+38 -3.3999999521443642491e+38 -3.3999999521443642491e+38 -3.3999999521443642491e+38 -3.3999999521443642491e+38 -3.3999999521443642491e+38 -3.3999999521443642491e+38 -3.3999999521443642491e+38 -3.3999999521443642491e+38 -3.3999999521443642491e+38 -3.3999999521443642491e+38 -3.3999999521443642491e+38 -3.3999999521443642491e+38 -3.3999999521443642491e+38 -3.3999999521443642491e+38 -3.3999999521443642491e+38 -3.3999999521443642491e+38 -3.3999999521443642491e+38 -3.3999999521443642491e+38 -3.3999999521443642491e+38 -3.3999999521443642491e+38 -3.3999999521443642491e+38 -3.3999999521443642491e+38 -3.3999999521443642491e+38 -3.3999999521443642491e+38 -3.3999999521443642491e+38 -3.3999999521443642491e+38 -3.3999999521443642491e+38 -3.3999999521443642491e+38 -3.3999999521443642491e+38 -3.3999999521443642491e+38 -3.3999999521443642491e+38 -3.3999999521443642491e+38 -3.3999999521443642491e+38 -3.3999999521443642491e+38 -3.3999999521443642491e+38 -3.3999999521443642491e+38 -3.3999999521443642491e+38 -3.3999999521443642491e+38 -3.3999999521443642491e+38 -3.3999999521443642491e+38 -3.3999999521443642491e+38 -3.3999999521443642491e+38 -3.3999999521443642491e+38 -3.3999999521443642491e+38 -3.3999999521443642491e+38 -3.3999999521443642491e+38 -3.3999999521443642491e+38 -3.3999999521443642491e+38 -3.3999999521443642491e+38 -3.3999999521443642491e+38 -3.3999999521443642491e+38 -3.3999999521443642491e+38 -3.3999999521443642491e+38 -3.3999999521443642491e+38 -3.3999999521443642491e+38 -3.3999999521443642491e+38 -3.3999999521443642491e+38 -3.3999999521443642491e+38 -3.3999999521443642491e+38 -3.3999999521443642491e+38 -3.3999999521443642491e+38 -3.3999999521443642491e+38 -3.3999999521443642491e+38 -3.3999999521443642491e+38 -3.3999999521443642491e+38 -3.3999999521443642491e+38 -3.3999999521443642491e+38 -3.3999999521443642491e+38 -3.3999999521443642491e+38 -3.3999999521443642491e+38 -3.3999999521443642491e+38 -3.3999999521443642491e+38 -3.3999999521443642491e+38 -3.3999999521443642491e+38 -3.3999999521443642491e+38 -3.3999999521443642491e+38 -3.3999999521443642491e+38 -3.3999999521443642491e+38 -3.3999999521443642491e+38 -3.3999999521443642491e+38 -3.3999999521443642491e+38 -3.3999999521443642491e+38 -3.3999999521443642491e+38 -3.3999999521443642491e+38 -3.3999999521443642491e+38 -3.3999999521443642491e+38 -3.3999999521443642491e+38 -3.3999999521443642491e+38 -3.3999999521443642491e+38 -3.3999999521443642491e+38 -3.3999999521443642491e+38 -3.3999999521443642491e+38 -3.3999999521443642491e+38 -3.3999999521443642491e+38 -3.3999999521443642491e+38 -3.3999999521443642491e+38 -3.3999999521443642491e+38 -3.3999999521443642491e+38 -3.3999999521443642491e+38 -3.3999999521443642491e+38 -3.3999999521443642491e+38
 -3.3999999521443642491e+38 -3.3999999521443642491e+38 -3.3999999521443642491e+38 -3.3999999521443642491e+38 -3.3999999521443642491e+38 -3.3999999521443642491e+38 -3.3999999521443642491e+38 -3.3999999521443642491e+38 -3.3999999521443642491e+38 -3.3999999521443642491e+38 -3.3999999521443642491e+38 -3.3999999521443642491e+38 -3.3999999521443642491e+38 -3.3999999521443642491e+38 -3.3999999521443642491e+38 -3.3999999521443642491e+38 -3.3999999521443642491e+38 -3.3999999521443642491e+38 -3.3999999521443642491e+38 -3.3999999521443642491e+38 -3.3999999521443642491e+38 -3.3999999521443642491e+38 -3.3999999521443642491e+38 -3.3999999521443642491e+38 -3.3999999521443642491e+38 -3.3999999521443642491e+38 -3.3999999521443642491e+38 -3.3999999521443642491e+38 -3.3999999521443642491e+38 -3.3999999521443642491e+38 -3.3999999521443642491e+38 -3.3999999521443642491e+38 -3.3999999521443642491e+38 -3.3999999521443642491e+38 -3.3999999521443642491e+38 -3.3999999521443642491e+38 -3.3999999521443642491e+38 -3.3999999521443642491e+38 -3.3999999521443642491e+38 -3.3999999521443642491e+38 -3.3999999521443642491e+38 -3.3999999521443642491e+38 -3.3999999521443642491e+38 -3.3999999521443642491e+38 -3.3999999521443642491e+38 -3.3999999521443642491e+38 -3.3999999521443642491e+38 -3.3999999521443642491e+38 -3.3999999521443642491e+38 -3.3999999521443642491e+38 -3.3999999521443642491e+38 -3.3999999521443642491e+38 -3.3999999521443642491e+38 -3.3999999521443642491e+38 -3.3999999521443642491e+38 -3.3999999521443642491e+38 -3.3999999521443642491e+38 -3.3999999521443642491e+38 -3.3999999521443642491e+38 -3.3999999521443642491e+38 -3.3999999521443642491e+38 -3.3999999521443642491e+38 -3.3999999521443642491e+38 -3.3999999521443642491e+38 -3.3999999521443642491e+38 -3.3999999521443642491e+38 -3.3999999521443642491e+38 -3.3999999521443642491e+38 -3.3999999521443642491e+38 -3.3999999521443642491e+38 -3.3999999521443642491e+38 -3.3999999521443642491e+38 -3.3999999521443642491e+38 -3.3999999521443642491e+38 -3.3999999521443642491e+38 -3.3999999521443642491e+38 -3.3999999521443642491e+38 -3.3999999521443642491e+38 -3.3999999521443642491e+38 -3.3999999521443642491e+38 -3.3999999521443642491e+38 -3.3999999521443642491e+38 -3.3999999521443642491e+38 -3.3999999521443642491e+38 -3.3999999521443642491e+38 -3.3999999521443642491e+38 -3.3999999521443642491e+38 -3.3999999521443642491e+38 552 554 554 554 553 553 552 552 552 550 547 546 546 545 545 546 542 541 544 545 543 542 543 -3.3999999521443642491e+38 -3.3999999521443642491e+38 -3.3999999521443642491e+38 -3.3999999521443642491e+38 -3.3999999521443642491e+38 -3.3999999521443642491e+38 -3.3999999521443642491e+38 -3.3999999521443642491e+38 -3.3999999521443642491e+38 -3.3999999521443642491e+38 -3.3999999521443642491e+38 -3.3999999521443642491e+38 -3.3999999521443642491e+38 -3.3999999521443642491e+38 -3.3999999521443642491e+38 -3.3999999521443642491e+38 -3.3999999521443642491e+38 -3.3999999521443642491e+38 -3.3999999521443642491e+38 -3.3999999521443642491e+38 523 524 520 518 517 518 518 514 511 510 508 506 503 504 -3.3999999521443642491e+38 -3.3999999521443642491e+38 -3.3999999521443642491e+38 -3.3999999521443642491e+38 -3.3999999521443642491e+38 -3.3999999521443642491e+38 -3.3999999521443642491e+38 497 496 499 -3.3999999521443642491e+38 -3.3999999521443642491e+38 -3.3999999521443642491e+38 -3.3999999521443642491e+38 -3.3999999521443642491e+38 -3.3999999521443642491e+38 -3.3999999521443642491e+38 -3.3999999521443642491e+38 -3.3999999521443642491e+38 -3.3999999521443642491e+38 -3.3999999521443642491e+38 -3.3999999521443642491e+38 -3.3999999521443642491e+38 -3.3999999521443642491e+38 -3.3999999521443642491e+38 -3.3999999521443642491e+38 -3.3999999521443642491e+38 -3.3999999521443642491e+38 -3.3999999521443642491e+38 -3.3999999521443642491e+38 -3.3999999521443642491e+38 -3.3999999521443642491e+38 -3.3999999521443642491e+38 -3.3999999521443642491e+38 -3.3999999521443642491e+38 -3.3999999521443642491e+38 -3.3999999521443642491e+38 -3.3999999521443642491e+38 -3.3999999521443642491e+38 -3.3999999521443642491e+38 -3.3999999521443642491e+38 -3.3999999521443642491e+38 -3.3999999521443642491e+38 -3.3999999521443642491e+38 -3.3999999521443642491e+38 -3.3999999521443642491e+38 -3.3999999521443642491e+38 -3.3999999521443642491e+38 -3.3999999521443642491e+38 -3.3999999521443642491e+38 -3.3999999521443642491e+38 -3.3999999521443642491e+38 -3.3999999521443642491e+38 -3.3999999521443642491e+38 -3.3999999521443642491e+38 -3.3999999521443642491e+38 -3.3999999521443642491e+38 -3.3999999521443642491e+38 -3.3999999521443642491e+38 -3.3999999521443642491e+38 -3.3999999521443642491e+38 -3.3999999521443642491e+38 -3.3999999521443642491e+38 -3.3999999521443642491e+38 -3.3999999521443642491e+38 -3.3999999521443642491e+38 -3.3999999521443642491e+38 -3.3999999521443642491e+38 -3.3999999521443642491e+38 -3.3999999521443642491e+38 -3.3999999521443642491e+38 -3.3999999521443642491e+38 -3.3999999521443642491e+38 -3.3999999521443642491e+38 -3.3999999521443642491e+38 -3.3999999521443642491e+38 -3.3999999521443642491e+38 -3.3999999521443642491e+38 -3.3999999521443642491e+38 -3.3999999521443642491e+38 -3.3999999521443642491e+38 -3.3999999521443642491e+38 -3.3999999521443642491e+38 -3.3999999521443642491e+38 -3.3999999521443642491e+38 -3.3999999521443642491e+38 -3.3999999521443642491e+38 -3.3999999521443642491e+38 -3.3999999521443642491e+38 -3.3999999521443642491e+38 -3.3999999521443642491e+38 -3.3999999521443642491e+38 -3.3999999521443642491e+38 -3.3999999521443642491e+38 -3.3999999521443642491e+38 -3.3999999521443642491e+38 -3.3999999521443642491e+38 -3.3999999521443642491e+38 -3.3999999521443642491e+38 -3.3999999521443642491e+38 -3.3999999521443642491e+38 -3.3999999521443642491e+38 -3.3999999521443642491e+38 -3.3999999521443642491e+38 -3.3999999521443642491e+38 -3.3999999521443642491e+38 -3.3999999521443642491e+38 -3.3999999521443642491e+38 -3.3999999521443642491e+38 -3.3999999521443642491e+38 -3.3999999521443642491e+38 -3.3999999521443642491e+38 -3.3999999521443642491e+38 -3.3999999521443642491e+38 -3.3999999521443642491e+38 -3.3999999521443642491e+38 -3.3999999521443642491e+38 -3.3999999521443642491e+38 -3.3999999521443642491e+38 -3.3999999521443642491e+38 -3.3999999521443642491e+38 -3.3999999521443642491e+38 -3.3999999521443642491e+38 -3.3999999521443642491e+38 -3.3999999521443642491e+38 -3.3999999521443642491e+38 -3.3999999521443642491e+38 -3.3999999521443642491e+38 -3.3999999521443642491e+38 -3.3999999521443642491e+38 -3.3999999521443642491e+38 -3.3999999521443642491e+38 -3.3999999521443642491e+38 -3.3999999521443642491e+38 -3.3999999521443642491e+38 -3.3999999521443642491e+38 -3.3999999521443642491e+38 -3.3999999521443642491e+38 -3.3999999521443642491e+38 -3.3999999521443642491e+38 -3.3999999521443642491e+38 -3.3999999521443642491e+38 -3.3999999521443642491e+38 -3.3999999521443642491e+38 -3.3999999521443642491e+38 -3.3999999521443642491e+38 -3.3999999521443642491e+38 -3.3999999521443642491e+38 -3.3999999521443642491e+38 -3.3999999521443642491e+38 -3.3999999521443642491e+38 -3.3999999521443642491e+38 -3.3999999521443642491e+38 -3.3999999521443642491e+38 -3.3999999521443642491e+38 -3.3999999521443642491e+38 -3.3999999521443642491e+38 -3.3999999521443642491e+38 -3.3999999521443642491e+38 -3.3999999521443642491e+38 -3.3999999521443642491e+38 -3.3999999521443642491e+38 -3.3999999521443642491e+38 -3.3999999521443642491e+38 -3.3999999521443642491e+38 -3.3999999521443642491e+38 -3.3999999521443642491e+38 -3.3999999521443642491e+38 -3.3999999521443642491e+38 -3.3999999521443642491e+38 -3.3999999521443642491e+38 -3.3999999521443642491e+38 -3.3999999521443642491e+38 -3.3999999521443642491e+38 -3.3999999521443642491e+38 -3.3999999521443642491e+38 -3.3999999521443642491e+38 -3.3999999521443642491e+38 -3.3999999521443642491e+38 -3.3999999521443642491e+38 -3.3999999521443642491e+38 -3.3999999521443642491e+38 -3.3999999521443642491e+38 -3.3999999521443642491e+38 -3.3999999521443642491e+38 -3.3999999521443642491e+38 -3.3999999521443642491e+38 -3.3999999521443642491e+38 -3.3999999521443642491e+38 -3.3999999521443642491e+38 -3.3999999521443642491e+38 -3.3999999521443642491e+38 -3.3999999521443642491e+38 -3.3999999521443642491e+38 -3.3999999521443642491e+38 -3.3999999521443642491e+38 -3.3999999521443642491e+38 -3.3999999521443642491e+38 -3.3999999521443642491e+38 -3.3999999521443642491e+38 -3.3999999521443642491e+38 -3.3999999521443642491e+38 -3.3999999521443642491e+38 -3.3999999521443642491e+38 -3.3999999521443642491e+38 -3.3999999521443642491e+38 -3.3999999521443642491e+38 -3.3999999521443642491e+38 -3.3999999521443642491e+38 -3.3999999521443642491e+38 -3.3999999521443642491e+38 -3.3999999521443642491e+38 -3.3999999521443642491e+38 -3.3999999521443642491e+38 -3.3999999521443642491e+38 -3.3999999521443642491e+38 -3.3999999521443642491e+38 -3.3999999521443642491e+38 -3.3999999521443642491e+38 -3.3999999521443642491e+38 -3.3999999521443642491e+38 -3.3999999521443642491e+38 -3.3999999521443642491e+38 -3.3999999521443642491e+38 -3.3999999521443642491e+38 -3.3999999521443642491e+38 -3.3999999521443642491e+38 -3.3999999521443642491e+38 -3.3999999521443642491e+38 -3.3999999521443642491e+38 -3.3999999521443642491e+38 -3.3999999521443642491e+38 -3.3999999521443642491e+38 -3.3999999521443642491e+38 -3.3999999521443642491e+38 -3.3999999521443642491e+38 -3.3999999521443642491e+38 -3.3999999521443642491e+38 -3.3999999521443642491e+38 -3.3999999521443642491e+38 -3.3999999521443642491e+38 -3.3999999521443642491e+38 -3.3999999521443642491e+38 -3.3999999521443642491e+38 -3.3999999521443642491e+38 -3.3999999521443642491e+38 -3.3999999521443642491e+38 -3.3999999521443642491e+38 -3.3999999521443642491e+38 -3.3999999521443642491e+38 -3.3999999521443642491e+38 -3.3999999521443642491e+38 -3.3999999521443642491e+38 -3.3999999521443642491e+38 -3.3999999521443642491e+38 -3.3999999521443642491e+38 -3.3999999521443642491e+38 -3.3999999521443642491e+38 -3.3999999521443642491e+38 -3.3999999521443642491e+38 -3.3999999521443642491e+38 -3.3999999521443642491e+38 -3.3999999521443642491e+38 -3.3999999521443642491e+38 -3.3999999521443642491e+38 -3.3999999521443642491e+38 -3.3999999521443642491e+38 -3.3999999521443642491e+38 -3.3999999521443642491e+38 -3.3999999521443642491e+38 -3.3999999521443642491e+38 -3.3999999521443642491e+38 -3.3999999521443642491e+38 -3.3999999521443642491e+38 -3.3999999521443642491e+38 -3.3999999521443642491e+38 -3.3999999521443642491e+38 -3.3999999521443642491e+38 -3.3999999521443642491e+38 -3.3999999521443642491e+38 -3.3999999521443642491e+38 -3.3999999521443642491e+38 -3.3999999521443642491e+38 -3.3999999521443642491e+38 -3.3999999521443642491e+38 -3.3999999521443642491e+38 -3.3999999521443642491e+38 -3.3999999521443642491e+38 -3.3999999521443642491e+38 -3.3999999521443642491e+38 -3.3999999521443642491e+38 -3.3999999521443642491e+38 -3.3999999521443642491e+38 -3.3999999521443642491e+38 -3.3999999521443642491e+38 -3.3999999521443642491e+38 -3.3999999521443642491e+38 -3.3999999521443642491e+38 -3.3999999521443642491e+38 -3.3999999521443642491e+38 -3.3999999521443642491e+38 -3.3999999521443642491e+38 -3.3999999521443642491e+38 -3.3999999521443642491e+38 -3.3999999521443642491e+38 -3.3999999521443642491e+38 -3.3999999521443642491e+38 -3.3999999521443642491e+38 -3.3999999521443642491e+38 -3.3999999521443642491e+38 -3.3999999521443642491e+38 -3.3999999521443642491e+38 -3.3999999521443642491e+38 -3.3999999521443642491e+38 -3.3999999521443642491e+38 -3.3999999521443642491e+38 -3.3999999521443642491e+38 -3.3999999521443642491e+38 -3.3999999521443642491e+38 -3.3999999521443642491e+38 -3.3999999521443642491e+38 -3.3999999521443642491e+38 -3.3999999521443642491e+38 -3.3999999521443642491e+38 -3.3999999521443642491e+38 -3.3999999521443642491e+38 -3.3999999521443642491e+38 -3.3999999521443642491e+38 -3.3999999521443642491e+38 -3.3999999521443642491e+38 -3.3999999521443642491e+38 -3.3999999521443642491e+38 -3.3999999521443642491e+38 -3.3999999521443642491e+38 -3.3999999521443642491e+38 -3.3999999521443642491e+38 -3.3999999521443642491e+38 -3.3999999521443642491e+38 -3.3999999521443642491e+38 -3.3999999521443642491e+38 -3.3999999521443642491e+38 -3.3999999521443642491e+38 -3.3999999521443642491e+38 -3.3999999521443642491e+38 -3.3999999521443642491e+38 -3.3999999521443642491e+38 -3.3999999521443642491e+38 -3.3999999521443642491e+38 -3.3999999521443642491e+38 -3.3999999521443642491e+38 -3.3999999521443642491e+38 -3.3999999521443642491e+38 -3.3999999521443642491e+38 -3.3999999521443642491e+38 -3.3999999521443642491e+38 -3.3999999521443642491e+38 -3.3999999521443642491e+38
 -3.3999999521443642491e+38 -3.3999999521443642491e+38 -3.3999999521443642491e+38 -3.3999999521443642491e+38 -3.3999999521443642491e+38 -3.3999999521443642491e+38 -3.3999999521443642491e+38 -3.3999999521443642491e+38 -3.3999999521443642491e+38 -3.3999999521443642491e+38 -3.3999999521443642491e+38 -3.3999999521443642491e+38 -3.3999999521443642491e+38 -3.3999999521443642491e+38 -3.3999999521443642491e+38 -3.3999999521443642491e+38 -3.3999999521443642491e+38 -3.3999999521443642491e+38 -3.3999999521443642491e+38 -3.3999999521443642491e+38 -3.3999999521443642491e+38 -3.3999999521443642491e+38 -3.3999999521443642491e+38 -3.3999999521443642491e+38 -3.3999999521443642491e+38 -3.3999999521443642491e+38 -3.3999999521443642491e+38 -3.3999999521443642491e+38 -3.3999999521443642491e+38 -3.3999999521443642491e+38 -3.3999999521443642491e+38 -3.3999999521443642491e+38 -3.3999999521443642491e+38 -3.3999999521443642491e+38 -3.3999999521443642491e+38 -3.3999999521443642491e+38 -3.3999999521443642491e+38 -3.3999999521443642491e+38 -3.3999999521443642491e+38 -3.3999999521443642491e+38 -3.3999999521443642491e+38 -3.3999999521443642491e+38 -3.3999999521443642491e+38 -3.3999999521443642491e+38 -3.3999999521443642491e+38 -3.3999999521443642491e+38 -3.3999999521443642491e+38 -3.3999999521443642491e+38 -3.3999999521443642491e+38 -3.3999999521443642491e+38 -3.3999999521443642491e+38 -3.3999999521443642491e+38 -3.3999999521443642491e+38 -3.3999999521443642491e+38 -3.3999999521443642491e+38 -3.3999999521443642491e+38 -3.3999999521443642491e+38 -3.3999999521443642491e+38 -3.3999999521443642491e+38 -3.3999999521443642491e+38 -3.3999999521443642491e+38 -3.3999999521443642491e+38 -3.3999999521443642491e+38 -3.3999999521443642491e+38 -3.3999999521443642491e+38 -3.3999999521443642491e+38 -3.3999999521443642491e+38 -3.3999999521443642491e+38 -3.3999999521443642491e+38 -3.3999999521443642491e+38 -3.3999999521443642491e+38 -3.3999999521443642491e+38 -3.3999999521443642491e+38 -3.3999999521443642491e+38 -3.3999999521443642491e+38 -3.3999999521443642491e+38 -3.3999999521443642491e+38 -3.3999999521443642491e+38 -3.3999999521443642491e+38 -3.3999999521443642491e+38 -3.3999999521443642491e+38 -3.3999999521443642491e+38 -3.3999999521443642491e+38 -3.3999999521443642491e+38 -3.3999999521443642491e+38 -3.3999999521443642491e+38 -3.3999999521443642491e+38 551 551 553 554 552 553 552 552 551 551 548 547 549 549 548 549 548 543 541 542 543 544 545 545 543 -3.3999999521443642491e+38 -3.3999999521443642491e+38 -3.3999999521443642491e+38 -3.3999999521443642491e+38 -3.3999999521443642491e+38 -3.3999999521443642491e+38 -3.3999999521443642491e+38 -3.3999999521443642491e+38 -3.3999999521443642491e+38 -3.3999999521443642491e+38 -3.3999999521443642491e+38 -3.3999999521443642491e+38 -3.3999999521443642491e+38 -3.3999999521443642491e+38 -3.3999999521443642491e+38 -3.3999999521443642491e+38 526 524 525 524 520 518 519 519 519 518 515 512 509 508 507 506 504 -3.3999999521443642491e+38 -3.3999999521443642491e+38 -3.3999999521443642491e+38 -3.3999999521443642491e+38 -3.3999999521443642491e+38 -3.3999999521443642491e+38 502 502 500 499 498 498 -3.3999999521443642491e+38 -3.3999999521443642491e+38 -3.3999999521443642491e+38 -3.3999999521443642491e+38 -3.3999999521443642491e+38 -3.3999999521443642491e+38 501 501 -3.3999999521443642491e+38 -3.3999999521443642491e+38 -3.3999999521443642491e+38 -3.3999999521443642491e+38 -3.3999999521443642491e+38 -3.3999999521443642491e+38 -3.3999999521443642491e+38 -3.3999999521443642491e+38 -3.3999999521443642491e+38 -3.3999999521443642491e+38 -3.3999999521443642491e+38 -3.3999999521443642491e+38 -3.3999999521443642491e+38 -3.3999999521443642491e+38 -3.3999999521443642491e+38 -3.3999999521443642491e+38 -3.3999999521443642491e+38 -3.3999999521443642491e+38 -3.3999999521443642491e+38 -3.3999999521443642491e+38 -3.3999999521443642491e+38 -3.3999999521443642491e+38 -3.3999999521443642491e+38 -3.3999999521443642491e+38 -3.3999999521443642491e+38 -3.3999999521443642491e+38 -3.3999999521443642491e+38 -3.3999999521443642491e+38 -3.3999999521443642491e+38 -3.3999999521443642491e+38 -3.3999999521443642491e+38 -3.3999999521443642491e+38 -3.3999999521443642491e+38 -3.3999999521443642491e+38 -3.3999999521443642491e+38 -3.3999999521443642491e+38 -3.3999999521443642491e+38 -3.3999999521443642491e+38 -3.3999999521443642491e+38 -3.3999999521443642491e+38 -3.3999999521443642491e+38 -3.3999999521443642491e+38 -3.3999999521443642491e+38 -3.3999999521443642491e+38 -3.3999999521443642491e+38 -3.3999999521443642491e+38 -3.3999999521443642491e+38 -3.3999999521443642491e+38 -3.3999999521443642491e+38 -3.3999999521443642491e+38 -3.3999999521443642491e+38 -3.3999999521443642491e+38 -3.3999999521443642491e+38 -3.3999999521443642491e+38 -3.3999999521443642491e+38 -3.3999999521443642491e+38 -3.3999999521443642491e+38 -3.3999999521443642491e+38 -3.3999999521443642491e+38 -3.3999999521443642491e+38 -3.3999999521443642491e+38 -3.3999999521443642491e+38 -3.3999999521443642491e+38 -3.3999999521443642491e+38 -3.3999999521443642491e+38 -3.3999999521443642491e+38 -3.3999999521443642491e+38 -3.3999999521443642491e+38 -3.3999999521443642491e+38 -3.3999999521443642491e+38 -3.3999999521443642491e+38 -3.3999999521443642491e+38 -3.3999999521443642491e+38 -3.3999999521443642491e+38 -3.3999999521443642491e+38 -3.3999999521443642491e+38 -3.3999999521443642491e+38 -3.3999999521443642491e+38 -3.3999999521443642491e+38 -3.3999999521443642491e+38 -3.3999999521443642491e+38 -3.3999999521443642491e+38 -3.3999999521443642491e+38 -3.3999999521443642491e+38 -3.3999999521443642491e+38 -3.3999999521443642491e+38 -3.3999999521443642491e+38 -3.3999999521443642491e+38 -3.3999999521443642491e+38 -3.3999999521443642491e+38 -3.3999999521443642491e+38 -3.3999999521443642491e+38 -3.3999999521443642491e+38 -3.3999999521443642491e+38 -3.3999999521443642491e+38 -3.3999999521443642491e+38 -3.3999999521443642491e+38 -3.3999999521443642491e+38 -3.3999999521443642491e+38 -3.3999999521443642491e+38 -3.3999999521443642491e+38 -3.3999999521443642491e+38 -3.3999999521443642491e+38 -3.3999999521443642491e+38 -3.3999999521443642491e+38 -3.3999999521443642491e+38 -3.3999999521443642491e+38 -3.3999999521443642491e+38 -3.3999999521443642491e+38 -3.3999999521443642491e+38 -3.3999999521443642491e+38 -3.3999999521443642491e+38 -3.3999999521443642491e+38 -3.3999999521443642491e+38 -3.3999999521443642491e+38 -3.3999999521443642491e+38 -3.3999999521443642491e+38 -3.3999999521443642491e+38 -3.3999999521443642491e+38 -3.3999999521443642491e+38 -3.3999999521443642491e+38 -3.3999999521443642491e+38 -3.3999999521443642491e+38 -3.3999999521443642491e+38 -3.3999999521443642491e+38 -3.3999999521443642491e+38 -3.3999999521443642491e+38 -3.3999999521443642491e+38 -3.3999999521443642491e+38 -3.3999999521443642491e+38 -3.3999999521443642491e+38 -3.3999999521443642491e+38 -3.3999999521443642491e+38 -3.3999999521443642491e+38 -3.3999999521443642491e+38 -3.3999999521443642491e+38 -3.3999999521443642491e+38 -3.3999999521443642491e+38 -3.3999999521443642491e+38 -3.3999999521443642491e+38 -3.3999999521443642491e+38 -3.3999999521443642491e+38 -3.3999999521443642491e+38 -3.3999999521443642491e+38 -3.3999999521443642491e+38 -3.3999999521443642491e+38 -3.3999999521443642491e+38 -3.3999999521443642491e+38 -3.3999999521443642491e+38 -3.3999999521443642491e+38 -3.3999999521443642491e+38 -3.3999999521443642491e+38 -3.3999999521443642491e+38 -3.3999999521443642491e+38 -3.3999999521443642491e+38 -3.3999999521443642491e+38 -3.3999999521443642491e+38 -3.3999999521443642491e+38 -3.3999999521443642491e+38 -3.3999999521443642491e+38 -3.3999999521443642491e+38 -3.3999999521443642491e+38 -3.3999999521443642491e+38 -3.3999999521443642491e+38 -3.3999999521443642491e+38 -3.3999999521443642491e+38 -3.3999999521443642491e+38 -3.3999999521443642491e+38 -3.3999999521443642491e+38 -3.3999999521443642491e+38 -3.3999999521443642491e+38 -3.3999999521443642491e+38 -3.3999999521443642491e+38 -3.3999999521443642491e+38 -3.3999999521443642491e+38 -3.3999999521443642491e+38 -3.3999999521443642491e+38 -3.3999999521443642491e+38 -3.3999999521443642491e+38 -3.3999999521443642491e+38 -3.3999999521443642491e+38 -3.3999999521443642491e+38 -3.3999999521443642491e+38 -3.3999999521443642491e+38 -3.3999999521443642491e+38 -3.3999999521443642491e+38 -3.3999999521443642491e+38 -3.3999999521443642491e+38 -3.3999999521443642491e+38 -3.3999999521443642491e+38 -3.3999999521443642491e+38 -3.3999999521443642491e+38 -3.3999999521443642491e+38 -3.3999999521443642491e+38 -3.3999999521443642491e+38 -3.3999999521443642491e+38 -3.3999999521443642491e+38 -3.3999999521443642491e+38 -3.3999999521443642491e+38 -3.3999999521443642491e+38 -3.3999999521443642491e+38 -3.3999999521443642491e+38 -3.3999999521443642491e+38 -3.3999999521443642491e+38 -3.3999999521443642491e+38 -3.3999999521443642491e+38 -3.3999999521443642491e+38 -3.3999999521443642491e+38 -3.3999999521443642491e+38 -3.3999999521443642491e+38 -3.3999999521443642491e+38 -3.3999999521443642491e+38 -3.3999999521443642491e+38 -3.3999999521443642491e+38 -3.3999999521443642491e+38 -3.3999999521443642491e+38 -3.3999999521443642491e+38 -3.3999999521443642491e+38 -3.3999999521443642491e+38 -3.3999999521443642491e+38 -3.3999999521443642491e+38 -3.3999999521443642491e+38 -3.3999999521443642491e+38 -3.3999999521443642491e+38 -3.3999999521443642491e+38 -3.3999999521443642491e+38 -3.3999999521443642491e+38 -3.3999999521443642491e+38 -3.3999999521443642491e+38 -3.3999999521443642491e+38 -3.3999999521443642491e+38 -3.3999999521443642491e+38 -3.3999999521443642491e+38 -3.3999999521443642491e+38 -3.3999999521443642491e+38 -3.3999999521443642491e+38 -3.3999999521443642491e+38 -3.3999999521443642491e+38 -3.3999999521443642491e+38 -3.3999999521443642491e+38 -3.3999999521443642491e+38 -3.3999999521443642491e+38 -3.3999999521443642491e+38 -3.3999999521443642491e+38 -3.3999999521443642491e+38 -3.3999999521443642491e+38 -3.3999999521443642491e+38 -3.3999999521443642491e+38 -3.3999999521443642491e+38 -3.3999999521443642491e+38 -3.3999999521443642491e+38 -3.3999999521443642491e+38 -3.3999999521443642491e+38 -3.3999999521443642491e+38 -3.3999999521443642491e+38 -3.3999999521443642491e+38 -3.3999999521443642491e+38 -3.3999999521443642491e+38 -3.3999999521443642491e+38 -3.3999999521443642491e+38 -3.3999999521443642491e+38 -3.3999999521443642491e+38 -3.3999999521443642491e+38 -3.3999999521443642491e+38 -3.3999999521443642491e+38 -3.3999999521443642491e+38 -3.3999999521443642491e+38 -3.3999999521443642491e+38 -3.3999999521443642491e+38 -3.3999999521443642491e+38 -3.3999999521443642491e+38 -3.3999999521443642491e+38 -3.3999999521443642491e+38 -3.3999999521443642491e+38 -3.3999999521443642491e+38 -3.3999999521443642491e+38 -3.3999999521443642491e+38 -3.3999999521443642491e+38 -3.3999999521443642491e+38 -3.3999999521443642491e+38 -3.3999999521443642491e+38 -3.3999999521443642491e+38 -3.3999999521443642491e+38 -3.3999999521443642491e+38 -3.3999999521443642491e+38 -3.3999999521443642491e+38 -3.3999999521443642491e+38 -3.3999999521443642491e+38 -3.3999999521443642491e+38 -3.3999999521443642491e+38 -3.3999999521443642491e+38 -3.3999999521443642491e+38 -3.3999999521443642491e+38 -3.3999999521443642491e+38 -3.3999999521443642491e+38 -3.3999999521443642491e+38 -3.3999999521443642491e+38 -3.3999999521443642491e+38 -3.3999999521443642491e+38 -3.3999999521443642491e+38 -3.3999999521443642491e+38 -3.3999999521443642491e+38 -3.3999999521443642491e+38 -3.3999999521443642491e+38 -3.3999999521443642491e+38 -3.3999999521443642491e+38 -3.3999999521443642491e+38 -3.3999999521443642491e+38 -3.3999999521443642491e+38 -3.3999999521443642491e+38 -3.3999999521443642491e+38 -3.3999999521443642491e+38 -3.3999999521443642491e+38 -3.3999999521443642491e+38 -3.3999999521443642491e+38 -3.3999999521443642491e+38 -3.3999999521443642491e+38 -3.3999999521443642491e+38 -3.3999999521443642491e+38 -3.3999999521443642491e+38 -3.3999999521443642491e+38 -3.3999999521443642491e+38 -3.3999999521443642491e+38 -3.3999999521443642491e+38 -3.3999999521443642491e+38 -3.3999999521443642491e+38 -3.3999999521443642491e+38 -3.3999999521443642491e+38 -3.3999999521443642491e+38 -3.3999999521443642491e+38 -3.3999999521443642491e+38 -3.3999999521443642491e+38 -3.3999999521443642491e+38 -3.3999999521443642491e+38 -3.3999999521443642491e+38 -3.3999999521443642491e+38 -3.3999999521443642491e+38
 -3.3999999521443642491e+38 -3.3999999521443642491e+38 -3.3999999521443642491e+38 -3.3999999521443642491e+38 -3.3999999521443642491e+38 -3.3999999521443642491e+38 -3.3999999521443642491e+38 -3.3999999521443642491e+38 -3.3999999521443642491e+38 -3.3999999521443642491e+38 -3.3999999521443642491e+38 -3.3999999521443642491e+38 -3.3999999521443642491e+38 -3.3999999521443642491e+38 -3.3999999521443642491e+38 -3.3999999521443642491e+38 -3.3999999521443642491e+38 -3.3999999521443642491e+38 -3.3999999521443642491e+38 -3.3999999521443642491e+38 -3.3999999521443642491e+38 -3.3999999521443642491e+38 -3.3999999521443642491e+38 -3.3999999521443642491e+38 -3.3999999521443642491e+38 -3.3999999521443642491e+38 -3.3999999521443642491e+38 -3.3999999521443642491e+38 -3.3999999521443642491e+38 -3.3999999521443642491e+38 -3.3999999521443642491e+38 -3.3999999521443642491e+38 -3.3999999521443642491e+38 -3.3999999521443642491e+38 -3.3999999521443642491e+38 -3.3999999521443642491e+38 -3.3999999521443642491e+38 -3.3999999521443642491e+38 -3.3999999521443642491e+38 -3.3999999521443642491e+38 -3.3999999521443642491e+38 -3.3999999521443642491e+38 -3.3999999521443642491e+38 -3.3999999521443642491e+38 -3.3999999521443642491e+38 -3.3999999521443642491e+38 -3.3999999521443642491e+38 -3.3999999521443642491e+38 -3.3999999521443642491e+38 -3.3999999521443642491e+38 -3.3999999521443642491e+38 -3.3999999521443642491e+38 -3.3999999521443642491e+38 -3.3999999521443642491e+38 -3.3999999521443642491e+38 -3.3999999521443642491e+38 -3.3999999521443642491e+38 -3.3999999521443642491e+38 -3.3999999521443642491e+38 -3.3999999521443642491e+38 -3.3999999521443642491e+38 -3.3999999521443642491e+38 -3.3999999521443642491e+38 -3.3999999521443642491e+38 -3.3999999521443642491e+38 -3.3999999521443642491e+38 -3.3999999521443642491e+38 -3.3999999521443642491e+38 -3.3999999521443642491e+38 -3.3999999521443642491e+38 -3.3999999521443642491e+38 -3.3999999521443642491e+38 -3.3999999521443642491e+38 -3.3999999521443642491e+38 -3.3999999521443642491e+38 -3.3999999521443642491e+38 -3.3999999521443642491e+38 -3.3999999521443642491e+38 -3.3999999521443642491e+38 -3.3999999521443642491e+38 -3.3999999521443642491e+38 -3.3999999521443642491e+38 -3.3999999521443642491e+38 555 553 553 552 552 553 553 554 554 553 553 552 549 548 549 550 550 549 549 551 547 545 542 542 544 545 545 545 545 547 541 -3.3999999521443642491e+38 -3.3999999521443642491e+38 -3.3999999521443642491e+38 -3.3999999521443642491e+38 -3.3999999521443642491e+38 -3.3999999521443642491e+38 -3.3999999521443642491e+38 -3.3999999521443642491e+38 -3.3999999521443642491e+38 -3.3999999521443642491e+38 530 532 529 529 527 525 524 524 522 520 518 519 517 516 514 514 511 509 507 505 505 505 -3.3999999521443642491e+38 -3.3999999521443642491e+38 504 502 501 502 500 501 502 502 503 502 -3.3999999521443642491e+38 -3.3999999521443642491e+38 501 502 502 502 503 504 505 -3.3999999521443642491e+38 -3.3999999521443642491e+38 -3.3999999521443642491e+38 -3.3999999521443642491e+38 -3.3999999521443642491e+38 -3.3999999521443642491e+38 -3.3999999521443642491e+38 -3.3999999521443642491e+38 -3.3999999521443642491e+38 -3.3999999521443642491e+38 -3.3999999521443642491e+38 -3.3999999521443642491e+38 -3.3999999521443642491e+38 -3.3999999521443642491e+38 -3.3999999521443642491e+38 -3.3999999521443642491e+38 -3.3999999521443642491e+38 -3.3999999521443642491e+38 -3.3999999521443642491e+38 -3.3999999521443642491e+38 -3.3999999521443642491e+38 -3.3999999521443642491e+38 -3.3999999521443642491e+38 -3.3999999521443642491e+38 -3.3999999521443642491e+38 -3.3999999521443642491e+38 -3.3999999521443642491e+38 -3.3999999521443642491e+38 -3.3999999521443642491e+38 -3.3999999521443642491e+38 -3.3999999521443642491e+38 -3.3999999521443642491e+38 -3.3999999521443642491e+38 -3.3999999521443642491e+38 -3.3999999521443642491e+38 -3.3999999521443642491e+38 -3.3999999521443642491e+38 -3.3999999521443642491e+38 -3.3999999521443642491e+38 -3.3999999521443642491e+38 -3.3999999521443642491e+38 -3.3999999521443642491e+38 -3.3999999521443642491e+38 -3.3999999521443642491e+38 -3.3999999521443642491e+38 -3.3999999521443642491e+38 -3.3999999521443642491e+38 -3.3999999521443642491e+38 -3.3999999521443642491e+38 -3.3999999521443642491e+38 -3.3999999521443642491e+38 -3.3999999521443642491e+38 -3.3999999521443642491e+38 -3.3999999521443642491e+38 -3.3999999521443642491e+38 -3.3999999521443642491e+38 -3.3999999521443642491e+38 -3.3999999521443642491e+38 -3.3999999521443642491e+38 -3.3999999521443642491e+38 -3.3999999521443642491e+38 -3.3999999521443642491e+38 -3.3999999521443642491e+38 -3.3999999521443642491e+38 -3.3999999521443642491e+38 -3.3999999521443642491e+38 -3.3999999521443642491e+38 -3.3999999521443642491e+38 -3.3999999521443642491e+38 -3.3999999521443642491e+38 -3.3999999521443642491e+38 -3.3999999521443642491e+38 -3.3999999521443642491e+38 -3.3999999521443642491e+38 -3.3999999521443642491e+38 -3.3999999521443642491e+38 -3.3999999521443642491e+38 -3.3999999521443642491e+38 -3.3999999521443642491e+38 -3.3999999521443642491e+38 -3.3999999521443642491e+38 -3.3999999521443642491e+38 -3.3999999521443642491e+38 -3.3999999521443642491e+38 -3.3999999521443642491e+38 -3.3999999521443642491e+38 -3.3999999521443642491e+38 -3.3999999521443642491e+38 -3.3999999521443642491e+38 -3.3999999521443642491e+38 -3.3999999521443642491e+38 -3.3999999521443642491e+38 -3.3999999521443642491e+38 -3.3999999521443642491e+38 -3.3999999521443642491e+38 -3.3999999521443642491e+38 -3.3999999521443642491e+38 -3.3999999521443642491e+38 -3.3999999521443642491e+38 -3.3999999521443642491e+38 -3.3999999521443642491e+38 -3.3999999521443642491e+38 -3.3999999521443642491e+38 -3.3999999521443642491e+38 -3.3999999521443642491e+38 -3.3999999521443642491e+38 -3.3999999521443642491e+38 -3.3999999521443642491e+38 -3.3999999521443642491e+38 -3.3999999521443642491e+38 -3.3999999521443642491e+38 -3.3999999521443642491e+38 -3.3999999521443642491e+38 -3.3999999521443642491e+38 -3.3999999521443642491e+38 -3.3999999521443642491e+38 -3.3999999521443642491e+38 -3.3999999521443642491e+38 -3.3999999521443642491e+38 -3.3999999521443642491e+38 -3.3999999521443642491e+38 -3.3999999521443642491e+38 -3.3999999521443642491e+38 -3.3999999521443642491e+38 -3.3999999521443642491e+38 -3.3999999521443642491e+38 -3.3999999521443642491e+38 -3.3999999521443642491e+38 -3.3999999521443642491e+38 -3.3999999521443642491e+38 -3.3999999521443642491e+38 -3.3999999521443642491e+38 -3.3999999521443642491e+38 -3.3999999521443642491e+38 -3.3999999521443642491e+38 -3.3999999521443642491e+38 -3.3999999521443642491e+38 -3.3999999521443642491e+38 -3.3999999521443642491e+38 -3.3999999521443642491e+38 -3.3999999521443642491e+38 -3.3999999521443642491e+38 -3.3999999521443642491e+38 -3.3999999521443642491e+38 -3.3999999521443642491e+38 -3.3999999521443642491e+38 -3.3999999521443642491e+38 -3.3999999521443642491e+38 -3.3999999521443642491e+38 -3.3999999521443642491e+38 -3.3999999521443642491e+38 -3.3999999521443642491e+38 -3.3999999521443642491e+38 -3.3999999521443642491e+38 -3.3999999521443642491e+38 -3.3999999521443642491e+38 -3.3999999521443642491e+38 -3.3999999521443642491e+38 -3.3999999521443642491e+38 -3.3999999521443642491e+38 -3.3999999521443642491e+38 -3.3999999521443642491e+38 -3.3999999521443642491e+38 -3.3999999521443642491e+38 -3.3999999521443642491e+38 -3.3999999521443642491e+38 -3.3999999521443642491e+38 -3.3999999521443642491e+38 -3.3999999521443642491e+38 -3.3999999521443642491e+38 -3.3999999521443642491e+38 -3.3999999521443642491e+38 -3.3999999521443642491e+38 -3.3999999521443642491e+38 -3.3999999521443642491e+38 -3.3999999521443642491e+38 -3.3999999521443642491e+38 -3.3999999521443642491e+38 -3.3999999521443642491e+38 -3.3999999521443642491e+38 -3.3999999521443642491e+38 -3.3999999521443642491e+38 -3.3999999521443642491e+38 -3.3999999521443642491e+38 -3.3999999521443642491e+38 -3.3999999521443642491e+38 -3.3999999521443642491e+38 -3.3999999521443642491e+38 -3.3999999521443642491e+38 -3.3999999521443642491e+38 -3.3999999521443642491e+38 -3.3999999521443642491e+38 -3.3999999521443642491e+38 -3.3999999521443642491e+38 -3.3999999521443642491e+38 -3.3999999521443642491e+38 -3.3999999521443642491e+38 -3.3999999521443642491e+38 -3.3999999521443642491e+38 -3.3999999521443642491e+38 -3.3999999521443642491e+38 -3.3999999521443642491e+38 -3.3999999521443642491e+38 -3.3999999521443642491e+38 -3.3999999521443642491e+38 -3.3999999521443642491e+38 -3.3999999521443642491e+38 -3.3999999521443642491e+38 -3.3999999521443642491e+38 -3.3999999521443642491e+38 -3.3999999521443642491e+38 -3.3999999521443642491e+38 -3.3999999521443642491e+38 -3.3999999521443642491e+38 -3.3999999521443642491e+38 -3.3999999521443642491e+38 -3.3999999521443642491e+38 -3.3999999521443642491e+38 -3.3999999521443642491e+38 -3.3999999521443642491e+38 -3.3999999521443642491e+38 -3.3999999521443642491e+38 -3.3999999521443642491e+38 -3.3999999521443642491e+38 -3.3999999521443642491e+38 -3.3999999521443642491e+38 -3.3999999521443642491e+38 -3.3999999521443642491e+38 -3.3999999521443642491e+38 -3.3999999521443642491e+38 -3.3999999521443642491e+38 -3.3999999521443642491e+38 -3.3999999521443642491e+38 -3.3999999521443642491e+38 -3.3999999521443642491e+38 -3.3999999521443642491e+38 -3.3999999521443642491e+38 -3.3999999521443642491e+38 -3.3999999521443642491e+38 -3.3999999521443642491e+38 -3.3999999521443642491e+38 -3.3999999521443642491e+38 -3.3999999521443642491e+38 -3.3999999521443642491e+38 -3.3999999521443642491e+38 -3.3999999521443642491e+38 -3.3999999521443642491e+38 -3.3999999521443642491e+38 -3.3999999521443642491e+38 -3.3999999521443642491e+38 -3.3999999521443642491e+38 -3.3999999521443642491e+38 -3.3999999521443642491e+38 -3.3999999521443642491e+38 -3.3999999521443642491e+38 -3.3999999521443642491e+38 -3.3999999521443642491e+38 -3.3999999521443642491e+38 -3.3999999521443642491e+38 -3.3999999521443642491e+38 -3.3999999521443642491e+38 -3.3999999521443642491e+38 -3.3999999521443642491e+38 -3.3999999521443642491e+38 -3.3999999521443642491e+38 -3.3999999521443642491e+38 -3.3999999521443642491e+38 -3.3999999521443642491e+38 -3.3999999521443642491e+38 -3.3999999521443642491e+38 -3.3999999521443642491e+38 -3.3999999521443642491e+38 -3.3999999521443642491e+38 -3.3999999521443642491e+38 -3.3999999521443642491e+38 -3.3999999521443642491e+38 -3.3999999521443642491e+38 -3.3999999521443642491e+38 -3.3999999521443642491e+38 -3.3999999521443642491e+38 -3.3999999521443642491e+38 -3.3999999521443642491e+38 -3.3999999521443642491e+38 -3.3999999521443642491e+38 -3.3999999521443642491e+38 -3.3999999521443642491e+38 -3.3999999521443642491e+38 -3.3999999521443642491e+38 -3.3999999521443642491e+38 -3.3999999521443642491e+38 -3.3999999521443642491e+38 -3.3999999521443642491e+38 -3.3999999521443642491e+38 -3.3999999521443642491e+38 -3.3999999521443642491e+38 -3.3999999521443642491e+38 -3.3999999521443642491e+38 -3.3999999521443642491e+38 -3.3999999521443642491e+38 -3.3999999521443642491e+38 -3.3999999521443642491e+38 -3.3999999521443642491e+38 -3.3999999521443642491e+38 -3.3999999521443642491e+38 -3.3999999521443642491e+38 -3.3999999521443642491e+38 -3.3999999521443642491e+38 -3.3999999521443642491e+38 -3.3999999521443642491e+38 -3.3999999521443642491e+38 -3.3999999521443642491e+38 -3.3999999521443642491e+38 -3.3999999521443642491e+38 -3.3999999521443642491e+38 -3.3999999521443642491e+38 -3.3999999521443642491e+38 -3.3999999521443642491e+38 -3.3999999521443642491e+38 -3.3999999521443642491e+38 -3.3999999521443642491e+38 -3.3999999521443642491e+38 -3.3999999521443642491e+38 -3.3999999521443642491e+38 -3.3999999521443642491e+38 -3.3999999521443642491e+38 -3.3999999521443642491e+38 -3.3999999521443642491e+38 -3.3999999521443642491e+38 -3.3999999521443642491e+38 -3.3999999521443642491e+38 -3.3999999521443642491e+38 -3.3999999521443642491e+38 -3.3999999521443642491e+38 -3.3999999521443642491e+38 -3.3999999521443642491e+38
 -3.3999999521443642491e+38 -3.3999999521443642491e+38 -3.3999999521443642491e+38 -3.3999999521443642491e+38 -3.3999999521443642491e+38 -3.3999999521443642491e+38 -3.3999999521443642491e+38 -3.3999999521443642491e+38 -3.3999999521443642491e+38 -3.3999999521443642491e+38 -3.3999999521443642491e+38 -3.3999999521443642491e+38 -3.3999999521443642491e+38 -3.3999999521443642491e+38 -3.3999999521443642491e+38 -3.3999999521443642491e+38 -3.3999999521443642491e+38 -3.3999999521443642491e+38 -3.3999999521443642491e+38 -3.3999999521443642491e+38 -3.3999999521443642491e+38 -3.3999999521443642491e+38 -3.3999999521443642491e+38 -3.3999999521443642491e+38 -3.3999999521443642491e+38 -3.3999999521443642491e+38 -3.3999999521443642491e+38 -3.3999999521443642491e+38 -3.3999999521443642491e+38 -3.3999999521443642491e+38 -3.3999999521443642491e+38 -3.3999999521443642491e+38 -3.3999999521443642491e+38 -3.3999999521443642491e+38 -3.3999999521443642491e+38 -3.3999999521443642491e+38 -3.3999999521443642491e+38 -3.3999999521443642491e+38 -3.3999999521443642491e+38 -3.3999999521443642491e+38 -3.3999999521443642491e+38 -3.3999999521443642491e+38 -3.3999999521443642491e+38 -3.3999999521443642491e+38 -3.3999999521443642491e+38 -3.3999999521443642491e+38 -3.3999999521443642491e+38 -3.3999999521443642491e+38 -3.3999999521443642491e+38 -3.3999999521443642491e+38 -3.3999999521443642491e+38 -3.3999999521443642491e+38 -3.3999999521443642491e+38 -3.3999999521443642491e+38 -3.3999999521443642491e+38 -3.3999999521443642491e+38 -3.3999999521443642491e+38 -3.3999999521443642491e+38 -3.3999999521443642491e+38 -3.3999999521443642491e+38 -3.3999999521443642491e+38 -3.3999999521443642491e+38 -3.3999999521443642491e+38 -3.3999999521443642491e+38 -3.3999999521443642491e+38 -3.3999999521443642491e+38 -3.3999999521443642491e+38 -3.3999999521443642491e+38 -3.3999999521443642491e+38 -3.3999999521443642491e+38 -3.3999999521443642491e+38 -3.3999999521443642491e+38 -3.3999999521443642491e+38 -3.3999999521443642491e+38 -3.3999999521443642491e+38 -3.3999999521443642491e+38 -3.3999999521443642491e+38 -3.3999999521443642491e+38 -3.3999999521443642491e+38 -3.3999999521443642491e+38 -3.3999999521443642491e+38 -3.3999999521443642491e+38 -3.3999999521443642491e+38 556 555 553 552 554 553 552 553 553 553 554 551 552 549 551 552 553 552 552 553 549 545 544 545 543 544 545 545 546 544 544 542 542 541 540 -3.3999999521443642491e+38 -3.3999999521443642491e+38 -3.3999999521443642491e+38 -3.3999999521443642491e+38 536 534 532 529 531 528 527 525 524 523 520 518 517 516 516 516 516 514 513 512 509 507 505 505 504 504 505 502 502 503 501 502 502 504 504 500 500 500 502 503 504 503 504 506 506 -3.3999999521443642491e+38 -3.3999999521443642491e+38 -3.3999999521443642491e+38 -3.3999999521443642491e+38 -3.3999999521443642491e+38 -3.3999999521443642491e+38 -3.3999999521443642491e+38 -3.3999999521443642491e+38 -3.3999999521443642491e+38 -3.3999999521443642491e+38 -3.3999999521443642491e+38 -3.3999999521443642491e+38 -3.3999999521443642491e+38 -3.3999999521443642491e+38 -3.3999999521443642491e+38 -3.3999999521443642491e+38 -3.3999999521443642491e+38 -3.3999999521443642491e+38 -3.3999999521443642491e+38 -3.3999999521443642491e+38 -3.3999999521443642491e+38 -3.3999999521443642491e+38 -3.3999999521443642491e+38 -3.3999999521443642491e+38 -3.3999999521443642491e+38 -3.3999999521443642491e+38 -3.3999999521443642491e+38 -3.3999999521443642491e+38 -3.3999999521443642491e+38 -3.3999999521443642491e+38 -3.3999999521443642491e+38 -3.3999999521443642491e+38 -3.3999999521443642491e+38 -3.3999999521443642491e+38 -3.3999999521443642491e+38 -3.3999999521443642491e+38 -3.3999999521443642491e+38 -3.3999999521443642491e+38 -3.3999999521443642491e+38 -3.3999999521443642491e+38 -3.3999999521443642491e+38 -3.3999999521443642491e+38 -3.3999999521443642491e+38 -3.3999999521443642491e+38 -3.3999999521443642491e+38 -3.3999999521443642491e+38 -3.3999999521443642491e+38 -3.3999999521443642491e+38 -3.3999999521443642491e+38 -3.3999999521443642491e+38 -3.3999999521443642491e+38 -3.3999999521443642491e+38 -3.3999999521443642491e+38 -3.3999999521443642491e+38 -3.3999999521443642491e+38 -3.3999999521443642491e+38 -3.3999999521443642491e+38 -3.3999999521443642491e+38 -3.3999999521443642491e+38 -3.3999999521443642491e+38 -3.3999999521443642491e+38 -3.3999999521443642491e+38 -3.3999999521443642491e+38 -3.3999999521443642491e+38 -3.3999999521443642491e+38 -3.3999999521443642491e+38 -3.3999999521443642491e+38 -3.3999999521443642491e+38 -3.3999999521443642491e+38 -3.3999999521443642491e+38 -3.3999999521443642491e+38 -3.3999999521443642491e+38 -3.3999999521443642491e+38 -3.3999999521443642491e+38 -3.3999999521443642491e+38 -3.3999999521443642491e+38 -3.3999999521443642491e+38 -3.3999999521443642491e+38 -3.3999999521443642491e+38 -3.3999999521443642491e+38 -3.3999999521443642491e+38 -3.3999999521443642491e+38 -3.3999999521443642491e+38 -3.3999999521443642491e+38 -3.3999999521443642491e+38 -3.3999999521443642491e+38 -3.3999999521443642491e+38 -3.3999999521443642491e+38 -3.3999999521443642491e+38 -3.3999999521443642491e+38 -3.3999999521443642491e+38 -3.3999999521443642491e+38 -3.3999999521443642491e+38 -3.3999999521443642491e+38 -3.3999999521443642491e+38 -3.3999999521443642491e+38 -3.3999999521443642491e+38 -3.3999999521443642491e+38 -3.3999999521443642491e+38 -3.3999999521443642491e+38 -3.3999999521443642491e+38 -3.3999999521443642491e+38 -3.3999999521443642491e+38 -3.3999999521443642491e+38 -3.3999999521443642491e+38 -3.3999999521443642491e+38 -3.3999999521443642491e+38 -3.3999999521443642491e+38 -3.3999999521443642491e+38 -3.3999999521443642491e+38 -3.3999999521443642491e+38 -3.3999999521443642491e+38 -3.3999999521443642491e+38 -3.3999999521443642491e+38 -3.3999999521443642491e+38 -3.3999999521443642491e+38 -3.3999999521443642491e+38 -3.3999999521443642491e+38 -3.3999999521443642491e+38 -3.3999999521443642491e+38 -3.3999999521443642491e+38 -3.3999999521443642491e+38 -3.3999999521443642491e+38 -3.3999999521443642491e+38 -3.3999999521443642491e+38 -3.3999999521443642491e+38 -3.3999999521443642491e+38 -3.3999999521443642491e+38 -3.3999999521443642491e+38 -3.3999999521443642491e+38 -3.3999999521443642491e+38 -3.3999999521443642491e+38 -3.3999999521443642491e+38 -3.3999999521443642491e+38 -3.3999999521443642491e+38 -3.3999999521443642491e+38 -3.3999999521443642491e+38 -3.3999999521443642491e+38 -3.3999999521443642491e+38 -3.3999999521443642491e+38 -3.3999999521443642491e+38 -3.3999999521443642491e+38 -3.3999999521443642491e+38 -3.3999999521443642491e+38 -3.3999999521443642491e+38 -3.3999999521443642491e+38 -3.3999999521443642491e+38 -3.3999999521443642491e+38 -3.3999999521443642491e+38 -3.3999999521443642491e+38 -3.3999999521443642491e+38 -3.3999999521443642491e+38 -3.3999999521443642491e+38 -3.3999999521443642491e+38 -3.3999999521443642491e+38 -3.3999999521443642491e+38 -3.3999999521443642491e+38 -3.3999999521443642491e+38 -3.3999999521443642491e+38 -3.3999999521443642491e+38 -3.3999999521443642491e+38 -3.3999999521443642491e+38 -3.3999999521443642491e+38 -3.3999999521443642491e+38 -3.3999999521443642491e+38 -3.3999999521443642491e+38 -3.3999999521443642491e+38 -3.3999999521443642491e+38 -3.3999999521443642491e+38 -3.3999999521443642491e+38 -3.3999999521443642491e+38 -3.3999999521443642491e+38 -3.3999999521443642491e+38 -3.3999999521443642491e+38 -3.3999999521443642491e+38 -3.3999999521443642491e+38 -3.3999999521443642491e+38 -3.3999999521443642491e+38 -3.3999999521443642491e+38 -3.3999999521443642491e+38 -3.3999999521443642491e+38 -3.3999999521443642491e+38 -3.3999999521443642491e+38 -3.3999999521443642491e+38 -3.3999999521443642491e+38 -3.3999999521443642491e+38 -3.3999999521443642491e+38 -3.3999999521443642491e+38 -3.3999999521443642491e+38 -3.3999999521443642491e+38 -3.3999999521443642491e+38 -3.3999999521443642491e+38 -3.3999999521443642491e+38 -3.3999999521443642491e+38 -3.3999999521443642491e+38 -3.3999999521443642491e+38 -3.3999999521443642491e+38 -3.3999999521443642491e+38 -3.3999999521443642491e+38 -3.3999999521443642491e+38 -3.3999999521443642491e+38 -3.3999999521443642491e+38 -3.3999999521443642491e+38 -3.3999999521443642491e+38 -3.3999999521443642491e+38 -3.3999999521443642491e+38 -3.3999999521443642491e+38 -3.3999999521443642491e+38 -3.3999999521443642491e+38 -3.3999999521443642491e+38 -3.3999999521443642491e+38 -3.3999999521443642491e+38 -3.3999999521443642491e+38 -3.3999999521443642491e+38 -3.3999999521443642491e+38 -3.3999999521443642491e+38 -3.3999999521443642491e+38 -3.3999999521443642491e+38 -3.3999999521443642491e+38 -3.3999999521443642491e+38 -3.3999999521443642491e+38 -3.3999999521443642491e+38 -3.3999999521443642491e+38 -3.3999999521443642491e+38 -3.3999999521443642491e+38 -3.3999999521443642491e+38 -3.3999999521443642491e+38 -3.3999999521443642491e+38 -3.3999999521443642491e+38 -3.3999999521443642491e+38 -3.3999999521443642491e+38 -3.3999999521443642491e+38 -3.3999999521443642491e+38 -3.3999999521443642491e+38 -3.3999999521443642491e+38 -3.3999999521443642491e+38 -3.3999999521443642491e+38 -3.3999999521443642491e+38 -3.3999999521443642491e+38 -3.3999999521443642491e+38 -3.3999999521443642491e+38 -3.3999999521443642491e+38 -3.3999999521443642491e+38 -3.3999999521443642491e+38 -3.3999999521443642491e+38 -3.3999999521443642491e+38 -3.3999999521443642491e+38 -3.3999999521443642491e+38 -3.3999999521443642491e+38 -3.3999999521443642491e+38 -3.3999999521443642491e+38 -3.3999999521443642491e+38 -3.3999999521443642491e+38 -3.3999999521443642491e+38 -3.3999999521443642491e+38 -3.3999999521443642491e+38 -3.3999999521443642491e+38 -3.3999999521443642491e+38 -3.3999999521443642491e+38 -3.3999999521443642491e+38 -3.3999999521443642491e+38 -3.3999999521443642491e+38 -3.3999999521443642491e+38 -3.3999999521443642491e+38 -3.3999999521443642491e+38 -3.3999999521443642491e+38 -3.3999999521443642491e+38 -3.3999999521443642491e+38 -3.3999999521443642491e+38 -3.3999999521443642491e+38 -3.3999999521443642491e+38 -3.3999999521443642491e+38 -3.3999999521443642491e+38 -3.3999999521443642491e+38 -3.3999999521443642491e+38 -3.3999999521443642491e+38 -3.3999999521443642491e+38 -3.3999999521443642491e+38 -3.3999999521443642491e+38 -3.3999999521443642491e+38 -3.3999999521443642491e+38 -3.3999999521443642491e+38 -3.3999999521443642491e+38 -3.3999999521443642491e+38 -3.3999999521443642491e+38 -3.3999999521443642491e+38 -3.3999999521443642491e+38 -3.3999999521443642491e+38 -3.3999999521443642491e+38 -3.3999999521443642491e+38 -3.3999999521443642491e+38 -3.3999999521443642491e+38 -3.3999999521443642491e+38 -3.3999999521443642491e+38 -3.3999999521443642491e+38 -3.3999999521443642491e+38 -3.3999999521443642491e+38 -3.3999999521443642491e+38 -3.3999999521443642491e+38 -3.3999999521443642491e+38 -3.3999999521443642491e+38 -3.3999999521443642491e+38 -3.3999999521443642491e+38 -3.3999999521443642491e+38 -3.3999999521443642491e+38 -3.3999999521443642491e+38 -3.3999999521443642491e+38 -3.3999999521443642491e+38 -3.3999999521443642491e+38 -3.3999999521443642491e+38 -3.3999999521443642491e+38 -3.3999999521443642491e+38 -3.3999999521443642491e+38 -3.3999999521443642491e+38 -3.3999999521443642491e+38 -3.3999999521443642491e+38 -3.3999999521443642491e+38 -3.3999999521443642491e+38 -3.3999999521443642491e+38 -3.3999999521443642491e+38 -3.3999999521443642491e+38 -3.3999999521443642491e+38 -3.3999999521443642491e+38 -3.3999999521443642491e+38 -3.3999999521443642491e+38 -3.3999999521443642491e+38 -3.3999999521443642491e+38 -3.3999999521443642491e+38 -3.3999999521443642491e+38 -3.3999999521443642491e+38 -3.3999999521443642491e+38 -3.3999999521443642491e+38 -3.3999999521443642491e+38 -3.3999999521443642491e+38 -3.3999999521443642491e+38
 -3.3999999521443642491e+38 -3.3999999521443642491e+38 -3.3999999521443642491e+38 -3.3999999521443642491e+38 -3.3999999521443642491e+38 -3.3999999521443642491e+38 -3.3999999521443642491e+38 -3.3999999521443642491e+38 -3.3999999521443642491e+38 -3.3999999521443642491e+38 -3.3999999521443642491e+38 -3.3999999521443642491e+38 -3.3999999521443642491e+38 -3.3999999521443642491e+38 -3.3999999521443642491e+38 -3.3999999521443642491e+38 -3.3999999521443642491e+38 -3.3999999521443642491e+38 -3.3999999521443642491e+38 -3.3999999521443642491e+38 -3.3999999521443642491e+38 -3.3999999521443642491e+38 -3.3999999521443642491e+38 -3.3999999521443642491e+38 -3.3999999521443642491e+38 -3.3999999521443642491e+38 -3.3999999521443642491e+38 -3.3999999521443642491e+38 -3.3999999521443642491e+38 -3.3999999521443642491e+38 -3.3999999521443642491e+38 -3.3999999521443642491e+38 -3.3999999521443642491e+38 -3.3999999521443642491e+38 -3.3999999521443642491e+38 -3.3999999521443642491e+38 -3.3999999521443642491e+38 -3.3999999521443642491e+38 -3.3999999521443642491e+38 -3.3999999521443642491e+38 -3.3999999521443642491e+38 -3.3999999521443642491e+38 -3.3999999521443642491e+38 -3.3999999521443642491e+38 -3.3999999521443642491e+38 -3.3999999521443642491e+38 -3.3999999521443642491e+38 -3.3999999521443642491e+38 -3.3999999521443642491e+38 -3.3999999521443642491e+38 -3.3999999521443642491e+38 -3.3999999521443642491e+38 -3.3999999521443642491e+38 -3.3999999521443642491e+38 -3.3999999521443642491e+38 -3.3999999521443642491e+38 -3.3999999521443642491e+38 -3.3999999521443642491e+38 -3.3999999521443642491e+38 -3.3999999521443642491e+38 -3.3999999521443642491e+38 -3.3999999521443642491e+38 -3.3999999521443642491e+38 -3.3999999521443642491e+38 -3.3999999521443642491e+38 -3.3999999521443642491e+38 -3.3999999521443642491e+38 -3.3999999521443642491e+38 -3.3999999521443642491e+38 -3.3999999521443642491e+38 -3.3999999521443642491e+38 -3.3999999521443642491e+38 -3.3999999521443642491e+38 -3.3999999521443642491e+38 -3.3999999521443642491e+38 -3.3999999521443642491e+38 -3.3999999521443642491e+38 -3.3999999521443642491e+38 -3.3999999521443642491e+38 -3.3999999521443642491e+38 -3.3999999521443642491e+38 -3.3999999521443642491e+38 -3.3999999521443642491e+38 -3.3999999521443642491e+38 554 555 555 555 553 552 553 553 554 555 555 554 553 554 556 556 555 554 553 549 546 543 543 544 542 542 545 543 545 543 544 544 544 541 539 539 538 537 537 535 534 530 529 528 529 526 526 524 518 518 519 518 518 517 516 514 511 509 510 509 508 507 507 506 505 504 503 502 502 503 503 504 505 503 503 502 505 504 504 505 507 504 506 506 505 508 -3.3999999521443642491e+38 -3.3999999521443642491e+38 -3.3999999521443642491e+38 -3.3999999521443642491e+38 -3.3999999521443642491e+38 -3.3999999521443642491e+38 -3.3999999521443642491e+38 -3.3999999521443642491e+38 -3.3999999521443642491e+38 -3.3999999521443642491e+38 -3.3999999521443642491e+38 -3.3999999521443642491e+38 -3.3999999521443642491e+38 -3.3999999521443642491e+38 -3.3999999521443642491e+38 -3.3999999521443642491e+38 -3.3999999521443642491e+38 -3.3999999521443642491e+38 -3.3999999521443642491e+38 -3.3999999521443642491e+38 -3.3999999521443642491e+38 -3.3999999521443642491e+38 -3.3999999521443642491e+38 -3.3999999521443642491e+38 -3.3999999521443642491e+38 -3.3999999521443642491e+38 -3.3999999521443642491e+38 -3.3999999521443642491e+38 -3.3999999521443642491e+38 -3.3999999521443642491e+38 -3.3999999521443642491e+38 -3.3999999521443642491e+38 -3.3999999521443642491e+38 -3.3999999521443642491e+38 -3.3999999521443642491e+38 -3.3999999521443642491e+38 -3.3999999521443642491e+38 -3.3999999521443642491e+38 -3.3999999521443642491e+38 -3.3999999521443642491e+38 -3.3999999521443642491e+38 -3.3999999521443642491e+38 -3.3999999521443642491e+38 -3.3999999521443642491e+38 -3.3999999521443642491e+38 -3.3999999521443642491e+38 -3.3999999521443642491e+38 -3.3999999521443642491e+38 -3.3999999521443642491e+38 -3.3999999521443642491e+38 -3.3999999521443642491e+38 -3.3999999521443642491e+38 -3.3999999521443642491e+38 -3.3999999521443642491e+38 -3.3999999521443642491e+38 -3.3999999521443642491e+38 -3.3999999521443642491e+38 -3.3999999521443642491e+38 -3.3999999521443642491e+38 -3.3999999521443642491e+38 -3.3999999521443642491e+38 -3.3999999521443642491e+38 -3.3999999521443642491e+38 -3.3999999521443642491e+38 -3.3999999521443642491e+38 -3.3999999521443642491e+38 -3.3999999521443642491e+38 -3.3999999521443642491e+38 -3.3999999521443642491e+38 -3.3999999521443642491e+38 -3.3999999521443642491e+38 -3.3999999521443642491e+38 -3.3999999521443642491e+38 -3.3999999521443642491e+38 -3.3999999521443642491e+38 -3.3999999521443642491e+38 -3.3999999521443642491e+38 -3.3999999521443642491e+38 -3.3999999521443642491e+38 -3.3999999521443642491e+38 -3.3999999521443642491e+38 -3.3999999521443642491e+38 -3.3999999521443642491e+38 -3.3999999521443642491e+38 -3.3999999521443642491e+38 -3.3999999521443642491e+38 -3.3999999521443642491e+38 -3.3999999521443642491e+38 -3.3999999521443642491e+38 -3.3999999521443642491e+38 -3.3999999521443642491e+38 -3.3999999521443642491e+38 -3.3999999521443642491e+38 -3.3999999521443642491e+38 -3.3999999521443642491e+38 -3.3999999521443642491e+38 -3.3999999521443642491e+38 -3.3999999521443642491e+38 -3.3999999521443642491e+38 -3.3999999521443642491e+38 -3.3999999521443642491e+38 -3.3999999521443642491e+38 -3.3999999521443642491e+38 -3.3999999521443642491e+38 -3.3999999521443642491e+38 -3.3999999521443642491e+38 -3.3999999521443642491e+38 -3.3999999521443642491e+38 -3.3999999521443642491e+38 -3.3999999521443642491e+38 -3.3999999521443642491e+38 -3.3999999521443642491e+38 -3.3999999521443642491e+38 -3.3999999521443642491e+38 -3.3999999521443642491e+38 -3.3999999521443642491e+38 -3.3999999521443642491e+38 -3.3999999521443642491e+38 -3.3999999521443642491e+38 -3.3999999521443642491e+38 -3.3999999521443642491e+38 -3.3999999521443642491e+38 -3.3999999521443642491e+38 -3.3999999521443642491e+38 -3.3999999521443642491e+38 -3.3999999521443642491e+38 -3.3999999521443642491e+38 -3.3999999521443642491e+38 -3.3999999521443642491e+38 -3.3999999521443642491e+38 -3.3999999521443642491e+38 -3.3999999521443642491e+38 -3.3999999521443642491e+38 -3.3999999521443642491e+38 -3.3999999521443642491e+38 -3.3999999521443642491e+38 -3.3999999521443642491e+38 -3.3999999521443642491e+38 -3.3999999521443642491e+38 -3.3999999521443642491e+38 -3.3999999521443642491e+38 -3.3999999521443642491e+38 -3.3999999521443642491e+38 -3.3999999521443642491e+38 -3.3999999521443642491e+38 -3.3999999521443642491e+38 -3.3999999521443642491e+38 -3.3999999521443642491e+38 -3.3999999521443642491e+38 -3.3999999521443642491e+38 -3.3999999521443642491e+38 -3.3999999521443642491e+38 -3.3999999521443642491e+38 -3.3999999521443642491e+38 -3.3999999521443642491e+38 -3.3999999521443642491e+38 -3.3999999521443642491e+38 -3.3999999521443642491e+38 -3.3999999521443642491e+38 -3.3999999521443642491e+38 -3.3999999521443642491e+38 -3.3999999521443642491e+38 -3.3999999521443642491e+38 -3.3999999521443642491e+38 -3.3999999521443642491e+38 -3.3999999521443642491e+38 -3.3999999521443642491e+38 -3.3999999521443642491e+38 -3.3999999521443642491e+38 -3.3999999521443642491e+38 -3.3999999521443642491e+38 -3.3999999521443642491e+38 -3.3999999521443642491e+38 -3.3999999521443642491e+38 -3.3999999521443642491e+38 -3.3999999521443642491e+38 -3.3999999521443642491e+38 -3.3999999521443642491e+38 -3.3999999521443642491e+38 -3.3999999521443642491e+38 -3.3999999521443642491e+38 -3.3999999521443642491e+38 -3.3999999521443642491e+38 -3.3999999521443642491e+38 -3.3999999521443642491e+38 -3.3999999521443642491e+38 -3.3999999521443642491e+38 -3.3999999521443642491e+38 -3.3999999521443642491e+38 -3.3999999521443642491e+38 -3.3999999521443642491e+38 -3.3999999521443642491e+38 -3.3999999521443642491e+38 -3.3999999521443642491e+38 -3.3999999521443642491e+38 -3.3999999521443642491e+38 -3.3999999521443642491e+38 -3.3999999521443642491e+38 -3.3999999521443642491e+38 -3.3999999521443642491e+38 -3.3999999521443642491e+38 -3.3999999521443642491e+38 -3.3999999521443642491e+38 -3.3999999521443642491e+38 -3.3999999521443642491e+38 -3.3999999521443642491e+38 -3.3999999521443642491e+38 -3.3999999521443642491e+38 -3.3999999521443642491e+38 -3.3999999521443642491e+38 -3.3999999521443642491e+38 -3.3999999521443642491e+38 -3.3999999521443642491e+38 -3.3999999521443642491e+38 -3.3999999521443642491e+38 -3.3999999521443642491e+38 -3.3999999521443642491e+38 -3.3999999521443642491e+38 -3.3999999521443642491e+38 -3.3999999521443642491e+38 -3.3999999521443642491e+38 -3.3999999521443642491e+38 -3.3999999521443642491e+38 -3.3999999521443642491e+38 -3.3999999521443642491e+38 -3.3999999521443642491e+38 -3.3999999521443642491e+38 -3.3999999521443642491e+38 -3.3999999521443642491e+38 -3.3999999521443642491e+38 -3.3999999521443642491e+38 -3.3999999521443642491e+38 -3.3999999521443642491e+38 -3.3999999521443642491e+38 -3.3999999521443642491e+38 -3.3999999521443642491e+38 -3.3999999521443642491e+38 -3.3999999521443642491e+38 -3.3999999521443642491e+38 -3.3999999521443642491e+38 -3.3999999521443642491e+38 -3.3999999521443642491e+38 -3.3999999521443642491e+38 -3.3999999521443642491e+38 -3.3999999521443642491e+38 -3.3999999521443642491e+38 -3.3999999521443642491e+38 -3.3999999521443642491e+38 -3.3999999521443642491e+38 -3.3999999521443642491e+38 -3.3999999521443642491e+38 -3.3999999521443642491e+38 -3.3999999521443642491e+38 -3.3999999521443642491e+38 -3.3999999521443642491e+38 -3.3999999521443642491e+38 -3.3999999521443642491e+38 -3.3999999521443642491e+38 -3.3999999521443642491e+38 -3.3999999521443642491e+38 -3.3999999521443642491e+38 -3.3999999521443642491e+38 -3.3999999521443642491e+38 -3.3999999521443642491e+38 -3.3999999521443642491e+38 -3.3999999521443642491e+38 -3.3999999521443642491e+38 -3.3999999521443642491e+38 -3.3999999521443642491e+38 -3.3999999521443642491e+38 -3.3999999521443642491e+38 -3.3999999521443642491e+38 -3.3999999521443642491e+38 -3.3999999521443642491e+38 -3.3999999521443642491e+38 -3.3999999521443642491e+38 -3.3999999521443642491e+38 -3.3999999521443642491e+38 -3.3999999521443642491e+38 -3.3999999521443642491e+38 -3.3999999521443642491e+38 -3.3999999521443642491e+38 -3.3999999521443642491e+38 -3.3999999521443642491e+38 -3.3999999521443642491e+38 -3.3999999521443642491e+38 -3.3999999521443642491e+38 -3.3999999521443642491e+38 -3.3999999521443642491e+38 -3.3999999521443642491e+38 -3.3999999521443642491e+38 -3.3999999521443642491e+38 -3.3999999521443642491e+38 -3.3999999521443642491e+38 -3.3999999521443642491e+38 -3.3999999521443642491e+38 -3.3999999521443642491e+38 -3.3999999521443642491e+38 -3.3999999521443642491e+38 -3.3999999521443642491e+38 -3.3999999521443642491e+38 -3.3999999521443642491e+38 -3.3999999521443642491e+38 -3.3999999521443642491e+38 -3.3999999521443642491e+38 -3.3999999521443642491e+38 -3.3999999521443642491e+38 -3.3999999521443642491e+38 -3.3999999521443642491e+38 -3.3999999521443642491e+38 -3.3999999521443642491e+38 -3.3999999521443642491e+38 -3.3999999521443642491e+38 -3.3999999521443642491e+38 -3.3999999521443642491e+38 -3.3999999521443642491e+38 -3.3999999521443642491e+38 -3.3999999521443642491e+38 -3.3999999521443642491e+38 -3.3999999521443642491e+38 -3.3999999521443642491e+38 -3.3999999521443642491e+38 -3.3999999521443642491e+38 -3.3999999521443642491e+38 -3.3999999521443642491e+38 -3.3999999521443642491e+38 -3.3999999521443642491e+38 -3.3999999521443642491e+38 -3.3999999521443642491e+38 -3.3999999521443642491e+38 -3.3999999521443642491e+38 -3.3999999521443642491e+38
 -3.3999999521443642491e+38 -3.3999999521443642491e+38 -3.3999999521443642491e+38 -3.3999999521443642491e+38 -3.3999999521443642491e+38 -3.3999999521443642491e+38 -3.3999999521443642491e+38 -3.3999999521443642491e+38 -3.3999999521443642491e+38 -3.3999999521443642491e+38 -3.3999999521443642491e+38 -3.3999999521443642491e+38 -3.3999999521443642491e+38 -3.3999999521443642491e+38 -3.3999999521443642491e+38 -3.3999999521443642491e+38 -3.3999999521443642491e+38 -3.3999999521443642491e+38 -3.3999999521443642491e+38 -3.3999999521443642491e+38 -3.3999999521443642491e+38 -3.3999999521443642491e+38 -3.3999999521443642491e+38 -3.3999999521443642491e+38 -3.3999999521443642491e+38 -3.3999999521443642491e+38 -3.3999999521443642491e+38 -3.3999999521443642491e+38 -3.3999999521443642491e+38 -3.3999999521443642491e+38 -3.3999999521443642491e+38 -3.3999999521443642491e+38 -3.3999999521443642491e+38 -3.3999999521443642491e+38 -3.3999999521443642491e+38 -3.3999999521443642491e+38 -3.3999999521443642491e+38 -3.3999999521443642491e+38 -3.3999999521443642491e+38 -3.3999999521443642491e+38 -3.3999999521443642491e+38 -3.3999999521443642491e+38 -3.3999999521443642491e+38 -3.3999999521443642491e+38 -3.3999999521443642491e+38 -3.3999999521443642491e+38 -3.3999999521443642491e+38 -3.3999999521443642491e+38 -3.3999999521443642491e+38 -3.3999999521443642491e+38 -3.3999999521443642491e+38 -3.3999999521443642491e+38 -3.3999999521443642491e+38 -3.3999999521443642491e+38 -3.3999999521443642491e+38 -3.3999999521443642491e+38 -3.3999999521443642491e+38 -3.3999999521443642491e+38 -3.3999999521443642491e+38 -3.3999999521443642491e+38 -3.3999999521443642491e+38 -3.3999999521443642491e+38 -3.3999999521443642491e+38 -3.3999999521443642491e+38 -3.3999999521443642491e+38 -3.3999999521443642491e+38 -3.3999999521443642491e+38 -3.3999999521443642491e+38 -3.3999999521443642491e+38 -3.3999999521443642491e+38 -3.3999999521443642491e+38 -3.3999999521443642491e+38 -3.3999999521443642491e+38 -3.3999999521443642491e+38 -3.3999999521443642491e+38 -3.3999999521443642491e+38 -3.3999999521443642491e+38 -3.3999999521443642491e+38 -3.3999999521443642491e+38 -3.3999999521443642491e+38 -3.3999999521443642491e+38 -3.3999999521443642491e+38 -3.3999999521443642491e+38 -3.3999999521443642491e+38 -3.3999999521443642491e+38 556 557 555 553 554 553 555 555 554 554 556 553 553 553 554 557 556 551 547 546 546 545 544 547 547 544 543 543 542 543 542 541 543 546 546 542 540 540 539 536 532 531 529 528 527 523 522 520 518 518 518 517 517 517 514 514 514 512 512 509 509 509 508 507 503 504 505 504 503 503 504 506 505 504 506 506 506 506 506 507 508 508 508 508 510 512 511 -3.3999999521443642491e+38 -3.3999999521443642491e+38 -3.3999999521443642491e+38 -3.3999999521443642491e+38 -3.3999999521443642491e+38 -3.3999999521443642491e+38 -3.3999999521443642491e+38 -3.3999999521443642491e+38 -3.3999999521443642491e+38 -3.3999999521443642491e+38 -3.3999999521443642491e+38 -3.3999999521443642491e+38 -3.3999999521443642491e+38 -3.3999999521443642491e+38 -3.3999999521443642491e+38 -3.3999999521443642491e+38 -3.3999999521443642491e+38 -3.3999999521443642491e+38 -3.3999999521443642491e+38 -3.3999999521443642491e+38 -3.3999999521443642491e+38 -3.3999999521443642491e+38 -3.3999999521443642491e+38 -3.3999999521443642491e+38 -3.3999999521443642491e+38 -3.3999999521443642491e+38 -3.3999999521443642491e+38 -3.3999999521443642491e+38 -3.3999999521443642491e+38 -3.3999999521443642491e+38 -3.3999999521443642491e+38 -3.3999999521443642491e+38 -3.3999999521443642491e+38 -3.3999999521443642491e+38 -3.3999999521443642491e+38 -3.3999999521443642491e+38 -3.3999999521443642491e+38 -3.3999999521443642491e+38 -3.3999999521443642491e+38 -3.3999999521443642491e+38 -3.3999999521443642491e+38 -3.3999999521443642491e+38 -3.3999999521443642491e+38 -3.3999999521443642491e+38 -3.3999999521443642491e+38 -3.3999999521443642491e+38 -3.3999999521443642491e+38 -3.3999999521443642491e+38 -3.3999999521443642491e+38 -3.3999999521443642491e+38 -3.3999999521443642491e+38 -3.3999999521443642491e+38 -3.3999999521443642491e+38 -3.3999999521443642491e+38 -3.3999999521443642491e+38 -3.3999999521443642491e+38 -3.3999999521443642491e+38 -3.3999999521443642491e+38 -3.3999999521443642491e+38 -3.3999999521443642491e+38 -3.3999999521443642491e+38 -3.3999999521443642491e+38 -3.3999999521443642491e+38 -3.3999999521443642491e+38 -3.3999999521443642491e+38 -3.3999999521443642491e+38 -3.3999999521443642491e+38 -3.3999999521443642491e+38 -3.3999999521443642491e+38 -3.3999999521443642491e+38 -3.3999999521443642491e+38 -3.3999999521443642491e+38 -3.3999999521443642491e+38 -3.3999999521443642491e+38 -3.3999999521443642491e+38 -3.3999999521443642491e+38 -3.3999999521443642491e+38 -3.3999999521443642491e+38 -3.3999999521443642491e+38 -3.3999999521443642491e+38 -3.3999999521443642491e+38 -3.3999999521443642491e+38 -3.3999999521443642491e+38 -3.3999999521443642491e+38 -3.3999999521443642491e+38 -3.3999999521443642491e+38 -3.3999999521443642491e+38 -3.3999999521443642491e+38 -3.3999999521443642491e+38 -3.3999999521443642491e+38 -3.3999999521443642491e+38 -3.3999999521443642491e+38 -3.3999999521443642491e+38 -3.3999999521443642491e+38 -3.3999999521443642491e+38 -3.3999999521443642491e+38 -3.3999999521443642491e+38 -3.3999999521443642491e+38 -3.3999999521443642491e+38 -3.3999999521443642491e+38 -3.3999999521443642491e+38 -3.3999999521443642491e+38 -3.3999999521443642491e+38 -3.3999999521443642491e+38 -3.3999999521443642491e+38 -3.3999999521443642491e+38 -3.3999999521443642491e+38 -3.3999999521443642491e+38 -3.3999999521443642491e+38 -3.3999999521443642491e+38 -3.3999999521443642491e+38 -3.3999999521443642491e+38 -3.3999999521443642491e+38 -3.3999999521443642491e+38 -3.3999999521443642491e+38 -3.3999999521443642491e+38 -3.3999999521443642491e+38 -3.3999999521443642491e+38 -3.3999999521443642491e+38 -3.3999999521443642491e+38 -3.3999999521443642491e+38 -3.3999999521443642491e+38 -3.3999999521443642491e+38 -3.3999999521443642491e+38 -3.3999999521443642491e+38 -3.3999999521443642491e+38 -3.3999999521443642491e+38 -3.3999999521443642491e+38 -3.3999999521443642491e+38 -3.3999999521443642491e+38 -3.3999999521443642491e+38 -3.3999999521443642491e+38 -3.3999999521443642491e+38 -3.3999999521443642491e+38 -3.3999999521443642491e+38 -3.3999999521443642491e+38 -3.3999999521443642491e+38 -3.3999999521443642491e+38 -3.3999999521443642491e+38 -3.3999999521443642491e+38 -3.3999999521443642491e+38 -3.3999999521443642491e+38 -3.3999999521443642491e+38 -3.3999999521443642491e+38 -3.3999999521443642491e+38 -3.3999999521443642491e+38 -3.3999999521443642491e+38 -3.3999999521443642491e+38 -3.3999999521443642491e+38 -3.3999999521443642491e+38 -3.3999999521443642491e+38 -3.3999999521443642491e+38 -3.3999999521443642491e+38 -3.3999999521443642491e+38 -3.3999999521443642491e+38 -3.3999999521443642491e+38 -3.3999999521443642491e+38 -3.3999999521443642491e+38 -3.3999999521443642491e+38 -3.3999999521443642491e+38 -3.3999999521443642491e+38 -3.3999999521443642491e+38 -3.3999999521443642491e+38 -3.3999999521443642491e+38 -3.3999999521443642491e+38 -3.3999999521443642491e+38 -3.3999999521443642491e+38 -3.3999999521443642491e+38 -3.3999999521443642491e+38 -3.3999999521443642491e+38 -3.3999999521443642491e+38 -3.3999999521443642491e+38 -3.3999999521443642491e+38 -3.3999999521443642491e+38 -3.3999999521443642491e+38 -3.3999999521443642491e+38 -3.3999999521443642491e+38 -3.3999999521443642491e+38 -3.3999999521443642491e+38 -3.3999999521443642491e+38 -3.3999999521443642491e+38 -3.3999999521443642491e+38 -3.3999999521443642491e+38 -3.3999999521443642491e+38 -3.3999999521443642491e+38 -3.3999999521443642491e+38 -3.3999999521443642491e+38 -3.3999999521443642491e+38 -3.3999999521443642491e+38 -3.3999999521443642491e+38 -3.3999999521443642491e+38 -3.3999999521443642491e+38 -3.3999999521443642491e+38 -3.3999999521443642491e+38 -3.3999999521443642491e+38 -3.3999999521443642491e+38 -3.3999999521443642491e+38 -3.3999999521443642491e+38 -3.3999999521443642491e+38 -3.3999999521443642491e+38 -3.3999999521443642491e+38 -3.3999999521443642491e+38 -3.3999999521443642491e+38 -3.3999999521443642491e+38 -3.3999999521443642491e+38 -3.3999999521443642491e+38 -3.3999999521443642491e+38 -3.3999999521443642491e+38 -3.3999999521443642491e+38 -3.3999999521443642491e+38 -3.3999999521443642491e+38 -3.3999999521443642491e+38 -3.3999999521443642491e+38 -3.3999999521443642491e+38 -3.3999999521443642491e+38 -3.3999999521443642491e+38 -3.3999999521443642491e+38 -3.3999999521443642491e+38 -3.3999999521443642491e+38 -3.3999999521443642491e+38 -3.3999999521443642491e+38 -3.3999999521443642491e+38 -3.3999999521443642491e+38 -3.3999999521443642491e+38 -3.3999999521443642491e+38 -3.3999999521443642491e+38 -3.3999999521443642491e+38 -3.3999999521443642491e+38 -3.3999999521443642491e+38 -3.3999999521443642491e+38 -3.3999999521443642491e+38 -3.3999999521443642491e+38 -3.3999999521443642491e+38 -3.3999999521443642491e+38 -3.3999999521443642491e+38 -3.3999999521443642491e+38 -3.3999999521443642491e+38 -3.3999999521443642491e+38 -3.3999999521443642491e+38 -3.3999999521443642491e+38 -3.3999999521443642491e+38 -3.3999999521443642491e+38 -3.3999999521443642491e+38 -3.3999999521443642491e+38 -3.3999999521443642491e+38 -3.3999999521443642491e+38 -3.3999999521443642491e+38 -3.3999999521443642491e+38 -3.3999999521443642491e+38 -3.3999999521443642491e+38 -3.3999999521443642491e+38 -3.3999999521443642491e+38 -3.3999999521443642491e+38 -3.3999999521443642491e+38 -3.3999999521443642491e+38 -3.3999999521443642491e+38 -3.3999999521443642491e+38 -3.3999999521443642491e+38 -3.3999999521443642491e+38 -3.3999999521443642491e+38 -3.3999999521443642491e+38 -3.3999999521443642491e+38 -3.3999999521443642491e+38 -3.3999999521443642491e+38 -3.3999999521443642491e+38 -3.3999999521443642491e+38 -3.3999999521443642491e+38 -3.3999999521443642491e+38 -3.3999999521443642491e+38 -3.3999999521443642491e+38 -3.3999999521443642491e+38 -3.3999999521443642491e+38 -3.3999999521443642491e+38 -3.3999999521443642491e+38 -3.3999999521443642491e+38 -3.3999999521443642491e+38 -3.3999999521443642491e+38 -3.3999999521443642491e+38 -3.3999999521443642491e+38 -3.3999999521443642491e+38 -3.3999999521443642491e+38 -3.3999999521443642491e+38 -3.3999999521443642491e+38 -3.3999999521443642491e+38 -3.3999999521443642491e+38 -3.3999999521443642491e+38 -3.3999999521443642491e+38 -3.3999999521443642491e+38 -3.3999999521443642491e+38 -3.3999999521443642491e+38 -3.3999999521443642491e+38 -3.3999999521443642491e+38 -3.3999999521443642491e+38 -3.3999999521443642491e+38 -3.3999999521443642491e+38 -3.3999999521443642491e+38 -3.3999999521443642491e+38 -3.3999999521443642491e+38 -3.3999999521443642491e+38 -3.3999999521443642491e+38 -3.3999999521443642491e+38 -3.3999999521443642491e+38 -3.3999999521443642491e+38 -3.3999999521443642491e+38 -3.3999999521443642491e+38 -3.3999999521443642491e+38 -3.3999999521443642491e+38 -3.3999999521443642491e+38 -3.3999999521443642491e+38 -3.3999999521443642491e+38 -3.3999999521443642491e+38 -3.3999999521443642491e+38 -3.3999999521443642491e+38 -3.3999999521443642491e+38 -3.3999999521443642491e+38 -3.3999999521443642491e+38 -3.3999999521443642491e+38 -3.3999999521443642491e+38 -3.3999999521443642491e+38 -3.3999999521443642491e+38 -3.3999999521443642491e+38 -3.3999999521443642491e+38 -3.3999999521443642491e+38 -3.3999999521443642491e+38 -3.3999999521443642491e+38 -3.3999999521443642491e+38 -3.3999999521443642491e+38 -3.3999999521443642491e+38 -3.3999999521443642491e+38 -3.3999999521443642491e+38
 -3.3999999521443642491e+38 -3.3999999521443642491e+38 -3.3999999521443642491e+38 -3.3999999521443642491e+38 -3.3999999521443642491e+38 -3.3999999521443642491e+38 -3.3999999521443642491e+38 -3.3999999521443642491e+38 -3.3999999521443642491e+38 -3.3999999521443642491e+38 -3.3999999521443642491e+38 -3.3999999521443642491e+38 -3.3999999521443642491e+38 -3.3999999521443642491e+38 -3.3999999521443642491e+38 -3.3999999521443642491e+38 -3.3999999521443642491e+38 -3.3999999521443642491e+38 -3.3999999521443642491e+38 -3.3999999521443642491e+38 -3.3999999521443642491e+38 -3.3999999521443642491e+38 -3.3999999521443642491e+38 -3.3999999521443642491e+38 -3.3999999521443642491e+38 -3.3999999521443642491e+38 -3.3999999521443642491e+38 -3.3999999521443642491e+38 -3.3999999521443642491e+38 -3.3999999521443642491e+38 -3.3999999521443642491e+38 -3.3999999521443642491e+38 -3.3999999521443642491e+38 -3.3999999521443642491e+38 -3.3999999521443642491e+38 -3.3999999521443642491e+38 -3.3999999521443642491e+38 -3.3999999521443642491e+38 -3.3999999521443642491e+38 -3.3999999521443642491e+38 -3.3999999521443642491e+38 -3.3999999521443642491e+38 -3.3999999521443642491e+38 -3.3999999521443642491e+38 -3.3999999521443642491e+38 -3.3999999521443642491e+38 -3.3999999521443642491e+38 -3.3999999521443642491e+38 -3.3999999521443642491e+38 -3.3999999521443642491e+38 -3.3999999521443642491e+38 -3.3999999521443642491e+38 -3.3999999521443642491e+38 -3.3999999521443642491e+38 -3.3999999521443642491e+38 -3.3999999521443642491e+38 -3.3999999521443642491e+38 -3.3999999521443642491e+38 -3.3999999521443642491e+38 -3.3999999521443642491e+38 -3.3999999521443642491e+38 -3.3999999521443642491e+38 -3.3999999521443642491e+38 -3.3999999521443642491e+38 -3.3999999521443642491e+38 -3.3999999521443642491e+38 -3.3999999521443642491e+38 -3.3999999521443642491e+38 -3.3999999521443642491e+38 -3.3999999521443642491e+38 -3.3999999521443642491e+38 -3.3999999521443642491e+38 -3.3999999521443642491e+38 -3.3999999521443642491e+38 -3.3999999521443642491e+38 -3.3999999521443642491e+38 -3.3999999521443642491e+38 -3.3999999521443642491e+38 -3.3999999521443642491e+38 -3.3999999521443642491e+38 -3.3999999521443642491e+38 -3.3999999521443642491e+38 -3.3999999521443642491e+38 555 555 556 555 553 553 553 553 555 556 552 552 552 550 552 552 553 554 553 555 551 550 547 545 545 545 547 547 545 545 544 544 543 540 540 541 542 542 539 539 540 539 535 535 534 532 530 528 525 522 521 520 520 518 518 517 517 515 515 512 512 512 512 512 508 510 505 504 502 503 503 504 504 505 505 504 505 506 509 509 507 506 507 509 510 511 510 510 511 511 514 513 -3.3999999521443642491e+38 -3.3999999521443642491e+38 -3.3999999521443642491e+38 -3.3999999521443642491e+38 -3.3999999521443642491e+38 -3.3999999521443642491e+38 -3.3999999521443642491e+38 -3.3999999521443642491e+38 -3.3999999521443642491e+38 -3.3999999521443642491e+38 -3.3999999521443642491e+38 -3.3999999521443642491e+38 -3.3999999521443642491e+38 -3.3999999521443642491e+38 -3.3999999521443642491e+38 -3.3999999521443642491e+38 -3.3999999521443642491e+38 -3.3999999521443642491e+38 -3.3999999521443642491e+38 -3.3999999521443642491e+38 -3.3999999521443642491e+38 -3.3999999521443642491e+38 -3.3999999521443642491e+38 -3.3999999521443642491e+38 -3.3999999521443642491e+38 -3.3999999521443642491e+38 -3.3999999521443642491e+38 -3.3999999521443642491e+38 -3.3999999521443642491e+38 -3.3999999521443642491e+38 -3.3999999521443642491e+38 -3.3999999521443642491e+38 -3.3999999521443642491e+38 -3.3999999521443642491e+38 -3.3999999521443642491e+38 -3.3999999521443642491e+38 -3.3999999521443642491e+38 -3.3999999521443642491e+38 -3.3999999521443642491e+38 -3.3999999521443642491e+38 -3.3999999521443642491e+38 -3.3999999521443642491e+38 -3.3999999521443642491e+38 -3.3999999521443642491e+38 -3.3999999521443642491e+38 -3.3999999521443642491e+38 -3.3999999521443642491e+38 -3.3999999521443642491e+38 -3.3999999521443642491e+38 -3.3999999521443642491e+38 -3.3999999521443642491e+38 -3.3999999521443642491e+38 -3.3999999521443642491e+38 -3.3999999521443642491e+38 -3.3999999521443642491e+38 -3.3999999521443642491e+38 -3.3999999521443642491e+38 -3.3999999521443642491e+38 -3.3999999521443642491e+38 -3.3999999521443642491e+38 -3.3999999521443642491e+38 -3.3999999521443642491e+38 -3.3999999521443642491e+38 -3.3999999521443642491e+38 -3.3999999521443642491e+38 -3.3999999521443642491e+38 -3.3999999521443642491e+38 -3.3999999521443642491e+38 -3.3999999521443642491e+38 -3.3999999521443642491e+38 -3.3999999521443642491e+38 -3.3999999521443642491e+38 -3.3999999521443642491e+38 -3.3999999521443642491e+38 -3.3999999521443642491e+38 -3.3999999521443642491e+38 -3.3999999521443642491e+38 -3.3999999521443642491e+38 -3.3999999521443642491e+38 -3.3999999521443642491e+38 -3.3999999521443642491e+38 -3.3999999521443642491e+38 -3.3999999521443642491e+38 -3.3999999521443642491e+38 -3.3999999521443642491e+38 -3.3999999521443642491e+38 -3.3999999521443642491e+38 -3.3999999521443642491e+38 -3.3999999521443642491e+38 -3.3999999521443642491e+38 -3.3999999521443642491e+38 -3.3999999521443642491e+38 -3.3999999521443642491e+38 -3.3999999521443642491e+38 -3.3999999521443642491e+38 -3.3999999521443642491e+38 -3.3999999521443642491e+38 -3.3999999521443642491e+38 -3.3999999521443642491e+38 -3.3999999521443642491e+38 -3.3999999521443642491e+38 -3.3999999521443642491e+38 -3.3999999521443642491e+38 -3.3999999521443642491e+38 -3.3999999521443642491e+38 -3.3999999521443642491e+38 -3.3999999521443642491e+38 -3.3999999521443642491e+38 -3.3999999521443642491e+38 -3.3999999521443642491e+38 -3.3999999521443642491e+38 -3.3999999521443642491e+38 -3.3999999521443642491e+38 -3.3999999521443642491e+38 -3.3999999521443642491e+38 -3.3999999521443642491e+38 -3.3999999521443642491e+38 -3.3999999521443642491e+38 -3.3999999521443642491e+38 -3.3999999521443642491e+38 -3.3999999521443642491e+38 -3.3999999521443642491e+38 -3.3999999521443642491e+38 -3.3999999521443642491e+38 -3.3999999521443642491e+38 -3.3999999521443642491e+38 -3.3999999521443642491e+38 -3.3999999521443642491e+38 -3.3999999521443642491e+38 -3.3999999521443642491e+38 -3.3999999521443642491e+38 -3.3999999521443642491e+38 -3.3999999521443642491e+38 -3.3999999521443642491e+38 -3.3999999521443642491e+38 -3.3999999521443642491e+38 -3.3999999521443642491e+38 -3.3999999521443642491e+38 -3.3999999521443642491e+38 -3.3999999521443642491e+38 -3.3999999521443642491e+38 -3.3999999521443642491e+38 -3.3999999521443642491e+38 -3.3999999521443642491e+38 -3.3999999521443642491e+38 -3.3999999521443642491e+38 -3.3999999521443642491e+38 -3.3999999521443642491e+38 -3.3999999521443642491e+38 -3.3999999521443642491e+38 -3.3999999521443642491e+38 -3.3999999521443642491e+38 -3.3999999521443642491e+38 -3.3999999521443642491e+38 -3.3999999521443642491e+38 -3.3999999521443642491e+38 -3.3999999521443642491e+38 -3.3999999521443642491e+38 -3.3999999521443642491e+38 -3.3999999521443642491e+38 -3.3999999521443642491e+38 -3.3999999521443642491e+38 -3.3999999521443642491e+38 -3.3999999521443642491e+38 -3.3999999521443642491e+38 -3.3999999521443642491e+38 -3.3999999521443642491e+38 -3.3999999521443642491e+38 -3.3999999521443642491e+38 -3.3999999521443642491e+38 -3.3999999521443642491e+38 -3.3999999521443642491e+38 -3.3999999521443642491e+38 -3.3999999521443642491e+38 -3.3999999521443642491e+38 -3.3999999521443642491e+38 -3.3999999521443642491e+38 -3.3999999521443642491e+38 -3.3999999521443642491e+38 -3.3999999521443642491e+38 -3.3999999521443642491e+38 -3.3999999521443642491e+38 -3.3999999521443642491e+38 -3.3999999521443642491e+38 -3.3999999521443642491e+38 -3.3999999521443642491e+38 -3.3999999521443642491e+38 -3.3999999521443642491e+38 -3.3999999521443642491e+38 -3.3999999521443642491e+38 -3.3999999521443642491e+38 -3.3999999521443642491e+38 -3.3999999521443642491e+38 -3.3999999521443642491e+38 -3.3999999521443642491e+38 -3.3999999521443642491e+38 -3.3999999521443642491e+38 -3.3999999521443642491e+38 -3.3999999521443642491e+38 -3.3999999521443642491e+38 -3.3999999521443642491e+38 -3.3999999521443642491e+38 -3.3999999521443642491e+38 -3.3999999521443642491e+38 -3.3999999521443642491e+38 -3.3999999521443642491e+38 -3.3999999521443642491e+38 -3.3999999521443642491e+38 -3.3999999521443642491e+38 -3.3999999521443642491e+38 -3.3999999521443642491e+38 -3.3999999521443642491e+38 -3.3999999521443642491e+38 -3.3999999521443642491e+38 -3.3999999521443642491e+38 -3.3999999521443642491e+38 -3.3999999521443642491e+38 -3.3999999521443642491e+38 -3.3999999521443642491e+38 -3.3999999521443642491e+38 -3.3999999521443642491e+38 -3.3999999521443642491e+38 -3.3999999521443642491e+38 -3.3999999521443642491e+38 -3.3999999521443642491e+38 -3.3999999521443642491e+38 -3.3999999521443642491e+38 -3.3999999521443642491e+38 -3.3999999521443642491e+38 -3.3999999521443642491e+38 -3.3999999521443642491e+38 -3.3999999521443642491e+38 -3.3999999521443642491e+38 -3.3999999521443642491e+38 -3.3999999521443642491e+38 -3.3999999521443642491e+38 -3.3999999521443642491e+38 -3.3999999521443642491e+38 -3.3999999521443642491e+38 -3.3999999521443642491e+38 -3.3999999521443642491e+38 -3.3999999521443642491e+38 -3.3999999521443642491e+38 -3.3999999521443642491e+38 -3.3999999521443642491e+38 -3.3999999521443642491e+38 -3.3999999521443642491e+38 -3.3999999521443642491e+38 -3.3999999521443642491e+38 -3.3999999521443642491e+38 -3.3999999521443642491e+38 -3.3999999521443642491e+38 -3.3999999521443642491e+38 -3.3999999521443642491e+38 -3.3999999521443642491e+38 -3.3999999521443642491e+38 -3.3999999521443642491e+38 -3.3999999521443642491e+38 -3.3999999521443642491e+38 -3.3999999521443642491e+38 -3.3999999521443642491e+38 -3.3999999521443642491e+38 -3.3999999521443642491e+38 -3.3999999521443642491e+38 -3.3999999521443642491e+38 -3.3999999521443642491e+38 -3.3999999521443642491e+38 -3.3999999521443642491e+38 -3.3999999521443642491e+38 -3.3999999521443642491e+38 -3.3999999521443642491e+38 -3.3999999521443642491e+38 -3.3999999521443642491e+38 -3.3999999521443642491e+38 -3.3999999521443642491e+38 -3.3999999521443642491e+38 -3.3999999521443642491e+38 -3.3999999521443642491e+38 -3.3999999521443642491e+38 -3.3999999521443642491e+38 -3.3999999521443642491e+38 -3.3999999521443642491e+38 -3.3999999521443642491e+38 -3.3999999521443642491e+38 -3.3999999521443642491e+38 -3.3999999521443642491e+38 -3.3999999521443642491e+38 -3.3999999521443642491e+38 -3.3999999521443642491e+38 -3.3999999521443642491e+38 -3.3999999521443642491e+38 -3.3999999521443642491e+38 -3.3999999521443642491e+38 -3.3999999521443642491e+38 -3.3999999521443642491e+38 -3.3999999521443642491e+38 -3.3999999521443642491e+38 -3.3999999521443642491e+38 -3.3999999521443642491e+38 -3.3999999521443642491e+38 -3.3999999521443642491e+38 -3.3999999521443642491e+38 -3.3999999521443642491e+38 -3.3999999521443642491e+38 -3.3999999521443642491e+38 -3.3999999521443642491e+38 -3.3999999521443642491e+38 -3.3999999521443642491e+38 -3.3999999521443642491e+38 -3.3999999521443642491e+38 -3.3999999521443642491e+38 -3.3999999521443642491e+38 -3.3999999521443642491e+38 -3.3999999521443642491e+38 -3.3999999521443642491e+38 -3.3999999521443642491e+38 -3.3999999521443642491e+38 -3.3999999521443642491e+38 -3.3999999521443642491e+38 -3.3999999521443642491e+38 -3.3999999521443642491e+38 -3.3999999521443642491e+38 -3.3999999521443642491e+38 -3.3999999521443642491e+38 -3.3999999521443642491e+38 -3.3999999521443642491e+38 -3.3999999521443642491e+38
 -3.3999999521443642491e+38 -3.3999999521443642491e+38 -3.3999999521443642491e+38 -3.3999999521443642491e+38 -3.3999999521443642491e+38 -3.3999999521443642491e+38 -3.3999999521443642491e+38 -3.3999999521443642491e+38 -3.3999999521443642491e+38 -3.3999999521443642491e+38 -3.3999999521443642491e+38 -3.3999999521443642491e+38 -3.3999999521443642491e+38 -3.3999999521443642491e+38 -3.3999999521443642491e+38 -3.3999999521443642491e+38 -3.3999999521443642491e+38 -3.3999999521443642491e+38 -3.3999999521443642491e+38 -3.3999999521443642491e+38 -3.3999999521443642491e+38 -3.3999999521443642491e+38 -3.3999999521443642491e+38 -3.3999999521443642491e+38 -3.3999999521443642491e+38 -3.3999999521443642491e+38 -3.3999999521443642491e+38 -3.3999999521443642491e+38 -3.3999999521443642491e+38 -3.3999999521443642491e+38 -3.3999999521443642491e+38 -3.3999999521443642491e+38 -3.3999999521443642491e+38 -3.3999999521443642491e+38 -3.3999999521443642491e+38 -3.3999999521443642491e+38 -3.3999999521443642491e+38 -3.3999999521443642491e+38 -3.3999999521443642491e+38 -3.3999999521443642491e+38 -3.3999999521443642491e+38 -3.3999999521443642491e+38 -3.3999999521443642491e+38 -3.3999999521443642491e+38 -3.3999999521443642491e+38 -3.3999999521443642491e+38 -3.3999999521443642491e+38 -3.3999999521443642491e+38 -3.3999999521443642491e+38 -3.3999999521443642491e+38 -3.3999999521443642491e+38 -3.3999999521443642491e+38 -3.3999999521443642491e+38 -3.3999999521443642491e+38 -3.3999999521443642491e+38 -3.3999999521443642491e+38 -3.3999999521443642491e+38 -3.3999999521443642491e+38 -3.3999999521443642491e+38 -3.3999999521443642491e+38 -3.3999999521443642491e+38 -3.3999999521443642491e+38 -3.3999999521443642491e+38 -3.3999999521443642491e+38 -3.3999999521443642491e+38 -3.3999999521443642491e+38 -3.3999999521443642491e+38 -3.3999999521443642491e+38 -3.3999999521443642491e+38 -3.3999999521443642491e+38 -3.3999999521443642491e+38 -3.3999999521443642491e+38 -3.3999999521443642491e+38 -3.3999999521443642491e+38 -3.3999999521443642491e+38 -3.3999999521443642491e+38 -3.3999999521443642491e+38 -3.3999999521443642491e+38 -3.3999999521443642491e+38 -3.3999999521443642491e+38 -3.3999999521443642491e+38 557 557 556 556 556 554 554 554 553 554 555 554 553 553 553 552 553 553 554 556 556 555 556 552 548 548 549 548 548 545 544 545 544 544 542 540 538 538 537 537 534 536 537 538 536 535 533 532 530 529 527 524 522 520 518 519 519 519 519 518 515 514 514 514 513 512 511 510 509 506 505 503 503 501 503 504 505 504 507 506 505 506 506 507 508 509 511 511 511 511 510 513 514 -3.3999999521443642491e+38 -3.3999999521443642491e+38 -3.3999999521443642491e+38 -3.3999999521443642491e+38 -3.3999999521443642491e+38 -3.3999999521443642491e+38 -3.3999999521443642491e+38 -3.3999999521443642491e+38 -3.3999999521443642491e+38 -3.3999999521443642491e+38 -3.3999999521443642491e+38 -3.3999999521443642491e+38 -3.3999999521443642491e+38 -3.3999999521443642491e+38 -3.3999999521443642491e+38 -3.3999999521443642491e+38 -3.3999999521443642491e+38 -3.3999999521443642491e+38 -3.3999999521443642491e+38 -3.3999999521443642491e+38 -3.3999999521443642491e+38 -3.3999999521443642491e+38 -3.3999999521443642491e+38 -3.3999999521443642491e+38 -3.3999999521443642491e+38 -3.3999999521443642491e+38 -3.3999999521443642491e+38 -3.3999999521443642491e+38 -3.3999999521443642491e+38 -3.3999999521443642491e+38 -3.3999999521443642491e+38 -3.3999999521443642491e+38 -3.3999999521443642491e+38 -3.3999999521443642491e+38 -3.3999999521443642491e+38 -3.3999999521443642491e+38 -3.3999999521443642491e+38 -3.3999999521443642491e+38 -3.3999999521443642491e+38 -3.3999999521443642491e+38 -3.3999999521443642491e+38 -3.3999999521443642491e+38 -3.3999999521443642491e+38 -3.3999999521443642491e+38 -3.3999999521443642491e+38 -3.3999999521443642491e+38 -3.3999999521443642491e+38 -3.3999999521443642491e+38 -3.3999999521443642491e+38 -3.3999999521443642491e+38 -3.3999999521443642491e+38 -3.3999999521443642491e+38 -3.3999999521443642491e+38 -3.3999999521443642491e+38 -3.3999999521443642491e+38 -3.3999999521443642491e+38 -3.3999999521443642491e+38 -3.3999999521443642491e+38 -3.3999999521443642491e+38 -3.3999999521443642491e+38 -3.3999999521443642491e+38 -3.3999999521443642491e+38 -3.3999999521443642491e+38 -3.3999999521443642491e+38 -3.3999999521443642491e+38 -3.3999999521443642491e+38 -3.3999999521443642491e+38 -3.3999999521443642491e+38 -3.3999999521443642491e+38 -3.3999999521443642491e+38 -3.3999999521443642491e+38 -3.3999999521443642491e+38 -3.3999999521443642491e+38 -3.3999999521443642491e+38 -3.3999999521443642491e+38 -3.3999999521443642491e+38 -3.3999999521443642491e+38 -3.3999999521443642491e+38 -3.3999999521443642491e+38 -3.3999999521443642491e+38 -3.3999999521443642491e+38 -3.3999999521443642491e+38 -3.3999999521443642491e+38 -3.3999999521443642491e+38 -3.3999999521443642491e+38 -3.3999999521443642491e+38 -3.3999999521443642491e+38 -3.3999999521443642491e+38 -3.3999999521443642491e+38 -3.3999999521443642491e+38 -3.3999999521443642491e+38 -3.3999999521443642491e+38 -3.3999999521443642491e+38 -3.3999999521443642491e+38 -3.3999999521443642491e+38 -3.3999999521443642491e+38 -3.3999999521443642491e+38 -3.3999999521443642491e+38 -3.3999999521443642491e+38 -3.3999999521443642491e+38 -3.3999999521443642491e+38 -3.3999999521443642491e+38 -3.3999999521443642491e+38 -3.3999999521443642491e+38 -3.3999999521443642491e+38 -3.3999999521443642491e+38 -3.3999999521443642491e+38 -3.3999999521443642491e+38 -3.3999999521443642491e+38 -3.3999999521443642491e+38 -3.3999999521443642491e+38 -3.3999999521443642491e+38 -3.3999999521443642491e+38 -3.3999999521443642491e+38 -3.3999999521443642491e+38 -3.3999999521443642491e+38 -3.3999999521443642491e+38 -3.3999999521443642491e+38 -3.3999999521443642491e+38 -3.3999999521443642491e+38 -3.3999999521443642491e+38 -3.3999999521443642491e+38 -3.3999999521443642491e+38 -3.3999999521443642491e+38 -3.3999999521443642491e+38 -3.3999999521443642491e+38 -3.3999999521443642491e+38 -3.3999999521443642491e+38 -3.3999999521443642491e+38 -3.3999999521443642491e+38 -3.3999999521443642491e+38 -3.3999999521443642491e+38 -3.3999999521443642491e+38 -3.3999999521443642491e+38 -3.3999999521443642491e+38 -3.3999999521443642491e+38 -3.3999999521443642491e+38 -3.3999999521443642491e+38 -3.3999999521443642491e+38 -3.3999999521443642491e+38 -3.3999999521443642491e+38 -3.3999999521443642491e+38 -3.3999999521443642491e+38 -3.3999999521443642491e+38 -3.3999999521443642491e+38 -3.3999999521443642491e+38 -3.3999999521443642491e+38 -3.3999999521443642491e+38 -3.3999999521443642491e+38 -3.3999999521443642491e+38 -3.3999999521443642491e+38 -3.3999999521443642491e+38 -3.3999999521443642491e+38 -3.3999999521443642491e+38 -3.3999999521443642491e+38 -3.3999999521443642491e+38 -3.3999999521443642491e+38 -3.3999999521443642491e+38 -3.3999999521443642491e+38 -3.3999999521443642491e+38 -3.3999999521443642491e+38 -3.3999999521443642491e+38 -3.3999999521443642491e+38 -3.3999999521443642491e+38 -3.3999999521443642491e+38 -3.3999999521443642491e+38 -3.3999999521443642491e+38 -3.3999999521443642491e+38 -3.3999999521443642491e+38 -3.3999999521443642491e+38 -3.3999999521443642491e+38 -3.3999999521443642491e+38 -3.3999999521443642491e+38 -3.3999999521443642491e+38 -3.3999999521443642491e+38 -3.3999999521443642491e+38 -3.3999999521443642491e+38 -3.3999999521443642491e+38 -3.3999999521443642491e+38 -3.3999999521443642491e+38 -3.3999999521443642491e+38 -3.3999999521443642491e+38 -3.3999999521443642491e+38 -3.3999999521443642491e+38 -3.3999999521443642491e+38 -3.3999999521443642491e+38 -3.3999999521443642491e+38 -3.3999999521443642491e+38 -3.3999999521443642491e+38 -3.3999999521443642491e+38 -3.3999999521443642491e+38 -3.3999999521443642491e+38 -3.3999999521443642491e+38 -3.3999999521443642491e+38 -3.3999999521443642491e+38 -3.3999999521443642491e+38 -3.3999999521443642491e+38 -3.3999999521443642491e+38 -3.3999999521443642491e+38 -3.3999999521443642491e+38 -3.3999999521443642491e+38 -3.3999999521443642491e+38 -3.3999999521443642491e+38 -3.3999999521443642491e+38 -3.3999999521443642491e+38 -3.3999999521443642491e+38 -3.3999999521443642491e+38 -3.3999999521443642491e+38 -3.3999999521443642491e+38 -3.3999999521443642491e+38 -3.3999999521443642491e+38 -3.3999999521443642491e+38 -3.3999999521443642491e+38 -3.3999999521443642491e+38 -3.3999999521443642491e+38 -3.3999999521443642491e+38 -3.3999999521443642491e+38 -3.3999999521443642491e+38 -3.3999999521443642491e+38 -3.3999999521443642491e+38 -3.3999999521443642491e+38 -3.3999999521443642491e+38 -3.3999999521443642491e+38 -3.3999999521443642491e+38 -3.3999999521443642491e+38 -3.3999999521443642491e+38 -3.3999999521443642491e+38 -3.3999999521443642491e+38 -3.3999999521443642491e+38 -3.3999999521443642491e+38 -3.3999999521443642491e+38 -3.3999999521443642491e+38 -3.3999999521443642491e+38 -3.3999999521443642491e+38 -3.3999999521443642491e+38 -3.3999999521443642491e+38 -3.3999999521443642491e+38 -3.3999999521443642491e+38 -3.3999999521443642491e+38 -3.3999999521443642491e+38 -3.3999999521443642491e+38 -3.3999999521443642491e+38 -3.3999999521443642491e+38 -3.3999999521443642491e+38 -3.3999999521443642491e+38 -3.3999999521443642491e+38 -3.3999999521443642491e+38 -3.3999999521443642491e+38 -3.3999999521443642491e+38 -3.3999999521443642491e+38 -3.3999999521443642491e+38 -3.3999999521443642491e+38 -3.3999999521443642491e+38 -3.3999999521443642491e+38 -3.3999999521443642491e+38 -3.3999999521443642491e+38 -3.3999999521443642491e+38 -3.3999999521443642491e+38 -3.3999999521443642491e+38 -3.3999999521443642491e+38 -3.3999999521443642491e+38 -3.3999999521443642491e+38 -3.3999999521443642491e+38 -3.3999999521443642491e+38 -3.3999999521443642491e+38 -3.3999999521443642491e+38 -3.3999999521443642491e+38 -3.3999999521443642491e+38 -3.3999999521443642491e+38 -3.3999999521443642491e+38 -3.3999999521443642491e+38 -3.3999999521443642491e+38 -3.3999999521443642491e+38 -3.3999999521443642491e+38 -3.3999999521443642491e+38 -3.3999999521443642491e+38 -3.3999999521443642491e+38 -3.3999999521443642491e+38 -3.3999999521443642491e+38 -3.3999999521443642491e+38 -3.3999999521443642491e+38 -3.3999999521443642491e+38 -3.3999999521443642491e+38 -3.3999999521443642491e+38 -3.3999999521443642491e+38 -3.3999999521443642491e+38 -3.3999999521443642491e+38 -3.3999999521443642491e+38 -3.3999999521443642491e+38 -3.3999999521443642491e+38 -3.3999999521443642491e+38 -3.3999999521443642491e+38 -3.3999999521443642491e+38 -3.3999999521443642491e+38 -3.3999999521443642491e+38 -3.3999999521443642491e+38 -3.3999999521443642491e+38 -3.3999999521443642491e+38 -3.3999999521443642491e+38 -3.3999999521443642491e+38 -3.3999999521443642491e+38 -3.3999999521443642491e+38 -3.3999999521443642491e+38 -3.3999999521443642491e+38 -3.3999999521443642491e+38 -3.3999999521443642491e+38 -3.3999999521443642491e+38 -3.3999999521443642491e+38 -3.3999999521443642491e+38 -3.3999999521443642491e+38 -3.3999999521443642491e+38 -3.3999999521443642491e+38 -3.3999999521443642491e+38 -3.3999999521443642491e+38 -3.3999999521443642491e+38 -3.3999999521443642491e+38 -3.3999999521443642491e+38 -3.3999999521443642491e+38 -3.3999999521443642491e+38 -3.3999999521443642491e+38 -3.3999999521443642491e+38 -3.3999999521443642491e+38 -3.3999999521443642491e+38 -3.3999999521443642491e+38 -3.3999999521443642491e+38 -3.3999999521443642491e+38 -3.3999999521443642491e+38 -3.3999999521443642491e+38
 -3.3999999521443642491e+38 -3.3999999521443642491e+38 -3.3999999521443642491e+38 -3.3999999521443642491e+38 -3.3999999521443642491e+38 -3.3999999521443642491e+38 -3.3999999521443642491e+38 -3.3999999521443642491e+38 -3.3999999521443642491e+38 -3.3999999521443642491e+38 -3.3999999521443642491e+38 -3.3999999521443642491e+38 -3.3999999521443642491e+38 -3.3999999521443642491e+38 -3.3999999521443642491e+38 -3.3999999521443642491e+38 -3.3999999521443642491e+38 -3.3999999521443642491e+38 -3.3999999521443642491e+38 -3.3999999521443642491e+38 -3.3999999521443642491e+38 -3.3999999521443642491e+38 -3.3999999521443642491e+38 -3.3999999521443642491e+38 -3.3999999521443642491e+38 -3.3999999521443642491e+38 -3.3999999521443642491e+38 -3.3999999521443642491e+38 -3.3999999521443642491e+38 -3.3999999521443642491e+38 -3.3999999521443642491e+38 -3.3999999521443642491e+38 -3.3999999521443642491e+38 -3.3999999521443642491e+38 -3.3999999521443642491e+38 -3.3999999521443642491e+38 -3.3999999521443642491e+38 -3.3999999521443642491e+38 -3.3999999521443642491e+38 -3.3999999521443642491e+38 -3.3999999521443642491e+38 -3.3999999521443642491e+38 -3.3999999521443642491e+38 -3.3999999521443642491e+38 -3.3999999521443642491e+38 -3.3999999521443642491e+38 -3.3999999521443642491e+38 -3.3999999521443642491e+38 -3.3999999521443642491e+38 -3.3999999521443642491e+38 -3.3999999521443642491e+38 -3.3999999521443642491e+38 -3.3999999521443642491e+38 -3.3999999521443642491e+38 -3.3999999521443642491e+38 -3.3999999521443642491e+38 -3.3999999521443642491e+38 -3.3999999521443642491e+38 -3.3999999521443642491e+38 -3.3999999521443642491e+38 -3.3999999521443642491e+38 -3.3999999521443642491e+38 -3.3999999521443642491e+38 -3.3999999521443642491e+38 -3.3999999521443642491e+38 -3.3999999521443642491e+38 -3.3999999521443642491e+38 -3.3999999521443642491e+38 -3.3999999521443642491e+38 -3.3999999521443642491e+38 -3.3999999521443642491e+38 -3.3999999521443642491e+38 -3.3999999521443642491e+38 -3.3999999521443642491e+38 -3.3999999521443642491e+38 -3.3999999521443642491e+38 -3.3999999521443642491e+38 -3.3999999521443642491e+38 560 560 556 556 556 557 557 555 554 554 556 555 556 558 557 555 553 554 556 555 553 556 557 557 559 558 554 550 549 548 547 546 543 543 543 541 542 542 542 540 537 536 534 534 536 538 539 539 537 533 532 531 530 530 526 523 520 520 519 520 520 518 518 515 515 515 515 516 516 512 510 509 506 507 506 506 506 506 508 506 505 505 504 504 507 506 507 508 511 510 511 512 514 514 514 515 514 515 -3.3999999521443642491e+38 -3.3999999521443642491e+38 -3.3999999521443642491e+38 -3.3999999521443642491e+38 -3.3999999521443642491e+38 -3.3999999521443642491e+38 -3.3999999521443642491e+38 -3.3999999521443642491e+38 -3.3999999521443642491e+38 -3.3999999521443642491e+38 -3.3999999521443642491e+38 -3.3999999521443642491e+38 -3.3999999521443642491e+38 -3.3999999521443642491e+38 -3.3999999521443642491e+38 -3.3999999521443642491e+38 -3.3999999521443642491e+38 -3.3999999521443642491e+38 -3.3999999521443642491e+38 -3.3999999521443642491e+38 -3.3999999521443642491e+38 -3.3999999521443642491e+38 -3.3999999521443642491e+38 -3.3999999521443642491e+38 -3.3999999521443642491e+38 -3.3999999521443642491e+38 -3.3999999521443642491e+38 -3.3999999521443642491e+38 -3.3999999521443642491e+38 -3.3999999521443642491e+38 -3.3999999521443642491e+38 -3.3999999521443642491e+38 -3.3999999521443642491e+38 -3.3999999521443642491e+38 -3.3999999521443642491e+38 -3.3999999521443642491e+38 -3.3999999521443642491e+38 -3.3999999521443642491e+38 -3.3999999521443642491e+38 -3.3999999521443642491e+38 -3.3999999521443642491e+38 -3.3999999521443642491e+38 -3.3999999521443642491e+38 -3.3999999521443642491e+38 -3.3999999521443642491e+38 -3.3999999521443642491e+38 -3.3999999521443642491e+38 -3.3999999521443642491e+38 -3.3999999521443642491e+38 -3.3999999521443642491e+38 -3.3999999521443642491e+38 -3.3999999521443642491e+38 -3.3999999521443642491e+38 -3.3999999521443642491e+38 -3.3999999521443642491e+38 -3.3999999521443642491e+38 -3.3999999521443642491e+38 -3.3999999521443642491e+38 -3.3999999521443642491e+38 -3.3999999521443642491e+38 -3.3999999521443642491e+38 -3.3999999521443642491e+38 -3.3999999521443642491e+38 -3.3999999521443642491e+38 -3.3999999521443642491e+38 -3.3999999521443642491e+38 -3.3999999521443642491e+38 -3.3999999521443642491e+38 -3.3999999521443642491e+38 -3.3999999521443642491e+38 -3.3999999521443642491e+38 -3.3999999521443642491e+38 -3.3999999521443642491e+38 -3.3999999521443642491e+38 -3.3999999521443642491e+38 -3.3999999521443642491e+38 -3.3999999521443642491e+38 -3.3999999521443642491e+38 -3.3999999521443642491e+38 -3.3999999521443642491e+38 -3.3999999521443642491e+38 -3.3999999521443642491e+38 -3.3999999521443642491e+38 -3.3999999521443642491e+38 -3.3999999521443642491e+38 -3.3999999521443642491e+38 -3.3999999521443642491e+38 -3.3999999521443642491e+38 -3.3999999521443642491e+38 -3.3999999521443642491e+38 -3.3999999521443642491e+38 -3.3999999521443642491e+38 -3.3999999521443642491e+38 -3.3999999521443642491e+38 -3.3999999521443642491e+38 -3.3999999521443642491e+38 -3.3999999521443642491e+38 -3.3999999521443642491e+38 -3.3999999521443642491e+38 -3.3999999521443642491e+38 -3.3999999521443642491e+38 -3.3999999521443642491e+38 -3.3999999521443642491e+38 -3.3999999521443642491e+38 -3.3999999521443642491e+38 -3.3999999521443642491e+38 -3.3999999521443642491e+38 -3.3999999521443642491e+38 -3.3999999521443642491e+38 -3.3999999521443642491e+38 -3.3999999521443642491e+38 -3.3999999521443642491e+38 -3.3999999521443642491e+38 -3.3999999521443642491e+38 -3.3999999521443642491e+38 -3.3999999521443642491e+38 -3.3999999521443642491e+38 -3.3999999521443642491e+38 -3.3999999521443642491e+38 -3.3999999521443642491e+38 -3.3999999521443642491e+38 -3.3999999521443642491e+38 -3.3999999521443642491e+38 -3.3999999521443642491e+38 -3.3999999521443642491e+38 -3.3999999521443642491e+38 -3.3999999521443642491e+38 -3.3999999521443642491e+38 -3.3999999521443642491e+38 -3.3999999521443642491e+38 -3.3999999521443642491e+38 -3.3999999521443642491e+38 -3.3999999521443642491e+38 -3.3999999521443642491e+38 -3.3999999521443642491e+38 -3.3999999521443642491e+38 -3.3999999521443642491e+38 -3.3999999521443642491e+38 -3.3999999521443642491e+38 -3.3999999521443642491e+38 -3.3999999521443642491e+38 -3.3999999521443642491e+38 -3.3999999521443642491e+38 -3.3999999521443642491e+38 -3.3999999521443642491e+38 -3.3999999521443642491e+38 -3.3999999521443642491e+38 -3.3999999521443642491e+38 -3.3999999521443642491e+38 -3.3999999521443642491e+38 -3.3999999521443642491e+38 -3.3999999521443642491e+38 -3.3999999521443642491e+38 -3.3999999521443642491e+38 -3.3999999521443642491e+38 -3.3999999521443642491e+38 -3.3999999521443642491e+38 -3.3999999521443642491e+38 -3.3999999521443642491e+38 -3.3999999521443642491e+38 -3.3999999521443642491e+38 -3.3999999521443642491e+38 -3.3999999521443642491e+38 -3.3999999521443642491e+38 -3.3999999521443642491e+38 -3.3999999521443642491e+38 -3.3999999521443642491e+38 -3.3999999521443642491e+38 -3.3999999521443642491e+38 -3.3999999521443642491e+38 -3.3999999521443642491e+38 -3.3999999521443642491e+38 -3.3999999521443642491e+38 -3.3999999521443642491e+38 -3.3999999521443642491e+38 -3.3999999521443642491e+38 -3.3999999521443642491e+38 -3.3999999521443642491e+38 -3.3999999521443642491e+38 -3.3999999521443642491e+38 -3.3999999521443642491e+38 -3.3999999521443642491e+38 -3.3999999521443642491e+38 -3.3999999521443642491e+38 -3.3999999521443642491e+38 -3.3999999521443642491e+38 -3.3999999521443642491e+38 -3.3999999521443642491e+38 -3.3999999521443642491e+38 -3.3999999521443642491e+38 -3.3999999521443642491e+38 -3.3999999521443642491e+38 -3.3999999521443642491e+38 -3.3999999521443642491e+38 -3.3999999521443642491e+38 -3.3999999521443642491e+38 -3.3999999521443642491e+38 -3.3999999521443642491e+38 -3.3999999521443642491e+38 -3.3999999521443642491e+38 -3.3999999521443642491e+38 -3.3999999521443642491e+38 -3.3999999521443642491e+38 -3.3999999521443642491e+38 -3.3999999521443642491e+38 -3.3999999521443642491e+38 -3.3999999521443642491e+38 -3.3999999521443642491e+38 -3.3999999521443642491e+38 -3.3999999521443642491e+38 -3.3999999521443642491e+38 -3.3999999521443642491e+38 -3.3999999521443642491e+38 -3.3999999521443642491e+38 -3.3999999521443642491e+38 -3.3999999521443642491e+38 -3.3999999521443642491e+38 -3.3999999521443642491e+38 -3.3999999521443642491e+38 -3.3999999521443642491e+38 -3.3999999521443642491e+38 -3.3999999521443642491e+38 -3.3999999521443642491e+38 -3.3999999521443642491e+38 -3.3999999521443642491e+38 -3.3999999521443642491e+38 -3.3999999521443642491e+38 -3.3999999521443642491e+38 -3.3999999521443642491e+38 -3.3999999521443642491e+38 -3.3999999521443642491e+38 -3.3999999521443642491e+38 -3.3999999521443642491e+38 -3.3999999521443642491e+38 -3.3999999521443642491e+38 -3.3999999521443642491e+38 -3.3999999521443642491e+38 -3.3999999521443642491e+38 -3.3999999521443642491e+38 -3.3999999521443642491e+38 -3.3999999521443642491e+38 -3.3999999521443642491e+38 -3.3999999521443642491e+38 -3.3999999521443642491e+38 -3.3999999521443642491e+38 -3.3999999521443642491e+38 -3.3999999521443642491e+38 -3.3999999521443642491e+38 -3.3999999521443642491e+38 -3.3999999521443642491e+38 -3.3999999521443642491e+38 -3.3999999521443642491e+38 -3.3999999521443642491e+38 -3.3999999521443642491e+38 -3.3999999521443642491e+38 -3.3999999521443642491e+38 -3.3999999521443642491e+38 -3.3999999521443642491e+38 -3.3999999521443642491e+38 -3.3999999521443642491e+38 -3.3999999521443642491e+38 -3.3999999521443642491e+38 -3.3999999521443642491e+38 -3.3999999521443642491e+38 -3.3999999521443642491e+38 -3.3999999521443642491e+38 -3.3999999521443642491e+38 -3.3999999521443642491e+38 -3.3999999521443642491e+38 -3.3999999521443642491e+38 -3.3999999521443642491e+38 -3.3999999521443642491e+38 -3.3999999521443642491e+38 -3.3999999521443642491e+38 -3.3999999521443642491e+38 -3.3999999521443642491e+38 -3.3999999521443642491e+38 -3.3999999521443642491e+38 -3.3999999521443642491e+38 -3.3999999521443642491e+38 -3.3999999521443642491e+38 -3.3999999521443642491e+38 -3.3999999521443642491e+38 -3.3999999521443642491e+38 -3.3999999521443642491e+38 -3.3999999521443642491e+38 -3.3999999521443642491e+38 -3.3999999521443642491e+38 -3.3999999521443642491e+38 -3.3999999521443642491e+38 -3.3999999521443642491e+38 -3.3999999521443642491e+38 -3.3999999521443642491e+38 -3.3999999521443642491e+38 -3.3999999521443642491e+38 -3.3999999521443642491e+38 -3.3999999521443642491e+38 -3.3999999521443642491e+38 -3.3999999521443642491e+38 -3.3999999521443642491e+38 -3.3999999521443642491e+38 -3.3999999521443642491e+38 -3.3999999521443642491e+38 -3.3999999521443642491e+38 -3.3999999521443642491e+38 -3.3999999521443642491e+38 -3.3999999521443642491e+38 -3.3999999521443642491e+38 -3.3999999521443642491e+38 -3.3999999521443642491e+38 -3.3999999521443642491e+38 -3.3999999521443642491e+38 -3.3999999521443642491e+38 -3.3999999521443642491e+38 -3.3999999521443642491e+38 -3.3999999521443642491e+38 -3.3999999521443642491e+38 -3.3999999521443642491e+38 -3.3999999521443642491e+38 -3.3999999521443642491e+38 -3.3999999521443642491e+38 -3.3999999521443642491e+38 -3.3999999521443642491e+38 -3.3999999521443642491e+38 -3.3999999521443642491e+38 -3.3999999521443642491e+38
 -3.3999999521443642491e+38 -3.3999999521443642491e+38 -3.3999999521443642491e+38 -3.3999999521443642491e+38 -3.3999999521443642491e+38 -3.3999999521443642491e+38 -3.3999999521443642491e+38 -3.3999999521443642491e+38 -3.3999999521443642491e+38 -3.3999999521443642491e+38 -3.3999999521443642491e+38 -3.3999999521443642491e+38 -3.3999999521443642491e+38 -3.3999999521443642491e+38 -3.3999999521443642491e+38 -3.3999999521443642491e+38 -3.3999999521443642491e+38 -3.3999999521443642491e+38 -3.3999999521443642491e+38 -3.3999999521443642491e+38 -3.3999999521443642491e+38 -3.3999999521443642491e+38 -3.3999999521443642491e+38 -3.3999999521443642491e+38 -3.3999999521443642491e+38 -3.3999999521443642491e+38 -3.3999999521443642491e+38 -3.3999999521443642491e+38 -3.3999999521443642491e+38 -3.3999999521443642491e+38 -3.3999999521443642491e+38 -3.3999999521443642491e+38 -3.3999999521443642491e+38 -3.3999999521443642491e+38 -3.3999999521443642491e+38 -3.3999999521443642491e+38 -3.3999999521443642491e+38 -3.3999999521443642491e+38 -3.3999999521443642491e+38 -3.3999999521443642491e+38 -3.3999999521443642491e+38 -3.3999999521443642491e+38 -3.3999999521443642491e+38 -3.3999999521443642491e+38 -3.3999999521443642491e+38 -3.3999999521443642491e+38 -3.3999999521443642491e+38 -3.3999999521443642491e+38 -3.3999999521443642491e+38 -3.3999999521443642491e+38 -3.3999999521443642491e+38 -3.3999999521443642491e+38 -3.3999999521443642491e+38 -3.3999999521443642491e+38 -3.3999999521443642491e+38 -3.3999999521443642491e+38 -3.3999999521443642491e+38 -3.3999999521443642491e+38 -3.3999999521443642491e+38 -3.3999999521443642491e+38 -3.3999999521443642491e+38 -3.3999999521443642491e+38 -3.3999999521443642491e+38 -3.3999999521443642491e+38 -3.3999999521443642491e+38 -3.3999999521443642491e+38 -3.3999999521443642491e+38 -3.3999999521443642491e+38 -3.3999999521443642491e+38 -3.3999999521443642491e+38 -3.3999999521443642491e+38 -3.3999999521443642491e+38 -3.3999999521443642491e+38 -3.3999999521443642491e+38 -3.3999999521443642491e+38 -3.3999999521443642491e+38 -3.3999999521443642491e+38 -3.3999999521443642491e+38 560 560 559 558 558 557 557 557 556 556 556 556 555 558 558 559 557 554 552 552 554 555 556 557 555 553 551 548 548 546 546 544 541 544 542 541 542 542 541 540 539 538 535 535 537 538 538 537 536 534 531 531 531 529 528 523 523 521 520 520 521 521 521 518 515 516 515 516 516 511 511 509 509 507 507 507 509 510 508 509 507 505 507 506 506 509 510 511 512 514 510 511 513 515 515 515 515 514 516 517 -3.3999999521443642491e+38 -3.3999999521443642491e+38 -3.3999999521443642491e+38 -3.3999999521443642491e+38 -3.3999999521443642491e+38 -3.3999999521443642491e+38 -3.3999999521443642491e+38 -3.3999999521443642491e+38 -3.3999999521443642491e+38 -3.3999999521443642491e+38 -3.3999999521443642491e+38 -3.3999999521443642491e+38 -3.3999999521443642491e+38 -3.3999999521443642491e+38 -3.3999999521443642491e+38 -3.3999999521443642491e+38 -3.3999999521443642491e+38 -3.3999999521443642491e+38 -3.3999999521443642491e+38 -3.3999999521443642491e+38 -3.3999999521443642491e+38 -3.3999999521443642491e+38 -3.3999999521443642491e+38 -3.3999999521443642491e+38 -3.3999999521443642491e+38 -3.3999999521443642491e+38 -3.3999999521443642491e+38 -3.3999999521443642491e+38 -3.3999999521443642491e+38 -3.3999999521443642491e+38 -3.3999999521443642491e+38 -3.3999999521443642491e+38 -3.3999999521443642491e+38 -3.3999999521443642491e+38 -3.3999999521443642491e+38 -3.3999999521443642491e+38 -3.3999999521443642491e+38 -3.3999999521443642491e+38 -3.3999999521443642491e+38 -3.3999999521443642491e+38 -3.3999999521443642491e+38 -3.3999999521443642491e+38 -3.3999999521443642491e+38 -3.3999999521443642491e+38 -3.3999999521443642491e+38 -3.3999999521443642491e+38 -3.3999999521443642491e+38 -3.3999999521443642491e+38 -3.3999999521443642491e+38 -3.3999999521443642491e+38 -3.3999999521443642491e+38 -3.3999999521443642491e+38 -3.3999999521443642491e+38 -3.3999999521443642491e+38 -3.3999999521443642491e+38 -3.3999999521443642491e+38 -3.3999999521443642491e+38 -3.3999999521443642491e+38 -3.3999999521443642491e+38 -3.3999999521443642491e+38 -3.3999999521443642491e+38 -3.3999999521443642491e+38 -3.3999999521443642491e+38 -3.3999999521443642491e+38 -3.3999999521443642491e+38 -3.3999999521443642491e+38 -3.3999999521443642491e+38 -3.3999999521443642491e+38 -3.3999999521443642491e+38 -3.3999999521443642491e+38 -3.3999999521443642491e+38 -3.3999999521443642491e+38 -3.3999999521443642491e+38 -3.3999999521443642491e+38 -3.3999999521443642491e+38 -3.3999999521443642491e+38 -3.3999999521443642491e+38 -3.3999999521443642491e+38 -3.3999999521443642491e+38 -3.3999999521443642491e+38 -3.3999999521443642491e+38 -3.3999999521443642491e+38 -3.3999999521443642491e+38 -3.3999999521443642491e+38 -3.3999999521443642491e+38 -3.3999999521443642491e+38 -3.3999999521443642491e+38 -3.3999999521443642491e+38 -3.3999999521443642491e+38 -3.3999999521443642491e+38 -3.3999999521443642491e+38 -3.3999999521443642491e+38 -3.3999999521443642491e+38 -3.3999999521443642491e+38 -3.3999999521443642491e+38 -3.3999999521443642491e+38 -3.3999999521443642491e+38 -3.3999999521443642491e+38 -3.3999999521443642491e+38 -3.3999999521443642491e+38 -3.3999999521443642491e+38 -3.3999999521443642491e+38 -3.3999999521443642491e+38 -3.3999999521443642491e+38 -3.3999999521443642491e+38 -3.3999999521443642491e+38 -3.3999999521443642491e+38 -3.3999999521443642491e+38 -3.3999999521443642491e+38 -3.3999999521443642491e+38 -3.3999999521443642491e+38 -3.3999999521443642491e+38 -3.3999999521443642491e+38 -3.3999999521443642491e+38 -3.3999999521443642491e+38 -3.3999999521443642491e+38 -3.3999999521443642491e+38 -3.3999999521443642491e+38 -3.3999999521443642491e+38 -3.3999999521443642491e+38 -3.3999999521443642491e+38 -3.3999999521443642491e+38 -3.3999999521443642491e+38 -3.3999999521443642491e+38 -3.3999999521443642491e+38 -3.3999999521443642491e+38 -3.3999999521443642491e+38 -3.3999999521443642491e+38 -3.3999999521443642491e+38 -3.3999999521443642491e+38 -3.3999999521443642491e+38 -3.3999999521443642491e+38 -3.3999999521443642491e+38 -3.3999999521443642491e+38 -3.3999999521443642491e+38 -3.3999999521443642491e+38 -3.3999999521443642491e+38 -3.3999999521443642491e+38 -3.3999999521443642491e+38 -3.3999999521443642491e+38 -3.3999999521443642491e+38 -3.3999999521443642491e+38 -3.3999999521443642491e+38 -3.3999999521443642491e+38 -3.3999999521443642491e+38 -3.3999999521443642491e+38 -3.3999999521443642491e+38 -3.3999999521443642491e+38 -3.3999999521443642491e+38 -3.3999999521443642491e+38 -3.3999999521443642491e+38 -3.3999999521443642491e+38 -3.3999999521443642491e+38 -3.3999999521443642491e+38 -3.3999999521443642491e+38 -3.3999999521443642491e+38 -3.3999999521443642491e+38 -3.3999999521443642491e+38 -3.3999999521443642491e+38 -3.3999999521443642491e+38 -3.3999999521443642491e+38 -3.3999999521443642491e+38 -3.3999999521443642491e+38 -3.3999999521443642491e+38 -3.3999999521443642491e+38 -3.3999999521443642491e+38 -3.3999999521443642491e+38 -3.3999999521443642491e+38 -3.3999999521443642491e+38 -3.3999999521443642491e+38 -3.3999999521443642491e+38 -3.3999999521443642491e+38 -3.3999999521443642491e+38 -3.3999999521443642491e+38 -3.3999999521443642491e+38 -3.3999999521443642491e+38 -3.3999999521443642491e+38 -3.3999999521443642491e+38 -3.3999999521443642491e+38 -3.3999999521443642491e+38 -3.3999999521443642491e+38 -3.3999999521443642491e+38 -3.3999999521443642491e+38 -3.3999999521443642491e+38 -3.3999999521443642491e+38 -3.3999999521443642491e+38 -3.3999999521443642491e+38 -3.3999999521443642491e+38 -3.3999999521443642491e+38 -3.3999999521443642491e+38 -3.3999999521443642491e+38 -3.3999999521443642491e+38 -3.3999999521443642491e+38 -3.3999999521443642491e+38 -3.3999999521443642491e+38 -3.3999999521443642491e+38 -3.3999999521443642491e+38 -3.3999999521443642491e+38 -3.3999999521443642491e+38 -3.3999999521443642491e+38 -3.3999999521443642491e+38 -3.3999999521443642491e+38 -3.3999999521443642491e+38 -3.3999999521443642491e+38 -3.3999999521443642491e+38 -3.3999999521443642491e+38 -3.3999999521443642491e+38 -3.3999999521443642491e+38 -3.3999999521443642491e+38 -3.3999999521443642491e+38 -3.3999999521443642491e+38 -3.3999999521443642491e+38 -3.3999999521443642491e+38 -3.3999999521443642491e+38 -3.3999999521443642491e+38 -3.3999999521443642491e+38 -3.3999999521443642491e+38 -3.3999999521443642491e+38 -3.3999999521443642491e+38 -3.3999999521443642491e+38 -3.3999999521443642491e+38 -3.3999999521443642491e+38 -3.3999999521443642491e+38 -3.3999999521443642491e+38 -3.3999999521443642491e+38 -3.3999999521443642491e+38 -3.3999999521443642491e+38 -3.3999999521443642491e+38 -3.3999999521443642491e+38 -3.3999999521443642491e+38 -3.3999999521443642491e+38 -3.3999999521443642491e+38 -3.3999999521443642491e+38 -3.3999999521443642491e+38 -3.3999999521443642491e+38 -3.3999999521443642491e+38 -3.3999999521443642491e+38 -3.3999999521443642491e+38 -3.3999999521443642491e+38 -3.3999999521443642491e+38 -3.3999999521443642491e+38 -3.3999999521443642491e+38 -3.3999999521443642491e+38 -3.3999999521443642491e+38 -3.3999999521443642491e+38 -3.3999999521443642491e+38 -3.3999999521443642491e+38 -3.3999999521443642491e+38 -3.3999999521443642491e+38 -3.3999999521443642491e+38 -3.3999999521443642491e+38 -3.3999999521443642491e+38 -3.3999999521443642491e+38 -3.3999999521443642491e+38 -3.3999999521443642491e+38 -3.3999999521443642491e+38 -3.3999999521443642491e+38 -3.3999999521443642491e+38 -3.3999999521443642491e+38 -3.3999999521443642491e+38 -3.3999999521443642491e+38 -3.3999999521443642491e+38 -3.3999999521443642491e+38 -3.3999999521443642491e+38 -3.3999999521443642491e+38 -3.3999999521443642491e+38 -3.3999999521443642491e+38 -3.3999999521443642491e+38 -3.3999999521443642491e+38 -3.3999999521443642491e+38 -3.3999999521443642491e+38 -3.3999999521443642491e+38 -3.3999999521443642491e+38 -3.3999999521443642491e+38 -3.3999999521443642491e+38 -3.3999999521443642491e+38 -3.3999999521443642491e+38 -3.3999999521443642491e+38 -3.3999999521443642491e+38 -3.3999999521443642491e+38 -3.3999999521443642491e+38 -3.3999999521443642491e+38 -3.3999999521443642491e+38 -3.3999999521443642491e+38 -3.3999999521443642491e+38 -3.3999999521443642491e+38 -3.3999999521443642491e+38 -3.3999999521443642491e+38 -3.3999999521443642491e+38 -3.3999999521443642491e+38 -3.3999999521443642491e+38 -3.3999999521443642491e+38 -3.3999999521443642491e+38 -3.3999999521443642491e+38 -3.3999999521443642491e+38 -3.3999999521443642491e+38 -3.3999999521443642491e+38 -3.3999999521443642491e+38 -3.3999999521443642491e+38 -3.3999999521443642491e+38 -3.3999999521443642491e+38 -3.3999999521443642491e+38 -3.3999999521443642491e+38 -3.3999999521443642491e+38 -3.3999999521443642491e+38 -3.3999999521443642491e+38 -3.3999999521443642491e+38 -3.3999999521443642491e+38 -3.3999999521443642491e+38 -3.3999999521443642491e+38 -3.3999999521443642491e+38 -3.3999999521443642491e+38 -3.3999999521443642491e+38 -3.3999999521443642491e+38 -3.3999999521443642491e+38 -3.3999999521443642491e+38 -3.3999999521443642491e+38 -3.3999999521443642491e+38 -3.3999999521443642491e+38 -3.3999999521443642491e+38 -3.3999999521443642491e+38 -3.3999999521443642491e+38 -3.3999999521443642491e+38 -3.3999999521443642491e+38
 -3.3999999521443642491e+38 -3.3999999521443642491e+38 -3.3999999521443642491e+38 -3.3999999521443642491e+38 -3.3999999521443642491e+38 -3.3999999521443642491e+38 -3.3999999521443642491e+38 -3.3999999521443642491e+38 -3.3999999521443642491e+38 -3.3999999521443642491e+38 -3.3999999521443642491e+38 -3.3999999521443642491e+38 -3.3999999521443642491e+38 -3.3999999521443642491e+38 -3.3999999521443642491e+38 -3.3999999521443642491e+38 -3.3999999521443642491e+38 -3.3999999521443642491e+38 -3.3999999521443642491e+38 -3.3999999521443642491e+38 -3.3999999521443642491e+38 -3.3999999521443642491e+38 -3.3999999521443642491e+38 -3.3999999521443642491e+38 -3.3999999521443642491e+38 -3.3999999521443642491e+38 -3.3999999521443642491e+38 -3.3999999521443642491e+38 -3.3999999521443642491e+38 -3.3999999521443642491e+38 -3.3999999521443642491e+38 -3.3999999521443642491e+38 -3.3999999521443642491e+38 -3.3999999521443642491e+38 -3.3999999521443642491e+38 -3.3999999521443642491e+38 -3.3999999521443642491e+38 -3.3999999521443642491e+38 -3.3999999521443642491e+38 -3.3999999521443642491e+38 -3.3999999521443642491e+38 -3.3999999521443642491e+38 -3.3999999521443642491e+38 -3.3999999521443642491e+38 -3.3999999521443642491e+38 -3.3999999521443642491e+38 -3.3999999521443642491e+38 -3.3999999521443642491e+38 -3.3999999521443642491e+38 -3.3999999521443642491e+38 -3.3999999521443642491e+38 -3.3999999521443642491e+38 -3.3999999521443642491e+38 -3.3999999521443642491e+38 -3.3999999521443642491e+38 -3.3999999521443642491e+38 -3.3999999521443642491e+38 -3.3999999521443642491e+38 -3.3999999521443642491e+38 -3.3999999521443642491e+38 -3.3999999521443642491e+38 -3.3999999521443642491e+38 -3.3999999521443642491e+38 -3.3999999521443642491e+38 -3.3999999521443642491e+38 -3.3999999521443642491e+38 -3.3999999521443642491e+38 -3.3999999521443642491e+38 -3.3999999521443642491e+38 -3.3999999521443642491e+38 -3.3999999521443642491e+38 -3.3999999521443642491e+38 -3.3999999521443642491e+38 -3.3999999521443642491e+38 -3.3999999521443642491e+38 -3.3999999521443642491e+38 -3.3999999521443642491e+38 560 561 562 560 559 559 560 560 558 557 558 559 558 558 557 558 557 559 557 556 554 553 555 554 553 552 548 547 545 546 548 548 545 545 546 543 542 542 540 542 542 541 539 537 534 535 535 535 534 534 534 532 531 531 530 529 526 525 525 522 522 522 521 520 519 517 515 515 515 513 513 512 510 510 507 507 505 506 509 509 507 508 508 508 507 507 511 512 514 514 512 512 511 513 514 516 516 517 521 518 520 520 -3.3999999521443642491e+38 -3.3999999521443642491e+38 -3.3999999521443642491e+38 -3.3999999521443642491e+38 -3.3999999521443642491e+38 -3.3999999521443642491e+38 -3.3999999521443642491e+38 -3.3999999521443642491e+38 -3.3999999521443642491e+38 -3.3999999521443642491e+38 -3.3999999521443642491e+38 -3.3999999521443642491e+38 -3.3999999521443642491e+38 -3.3999999521443642491e+38 -3.3999999521443642491e+38 -3.3999999521443642491e+38 -3.3999999521443642491e+38 -3.3999999521443642491e+38 -3.3999999521443642491e+38 -3.3999999521443642491e+38 -3.3999999521443642491e+38 -3.3999999521443642491e+38 -3.3999999521443642491e+38 -3.3999999521443642491e+38 -3.3999999521443642491e+38 -3.3999999521443642491e+38 -3.3999999521443642491e+38 -3.3999999521443642491e+38 -3.3999999521443642491e+38 -3.3999999521443642491e+38 -3.3999999521443642491e+38 -3.3999999521443642491e+38 -3.3999999521443642491e+38 -3.3999999521443642491e+38 -3.3999999521443642491e+38 -3.3999999521443642491e+38 -3.3999999521443642491e+38 -3.3999999521443642491e+38 -3.3999999521443642491e+38 -3.3999999521443642491e+38 -3.3999999521443642491e+38 -3.3999999521443642491e+38 -3.3999999521443642491e+38 -3.3999999521443642491e+38 -3.3999999521443642491e+38 -3.3999999521443642491e+38 -3.3999999521443642491e+38 -3.3999999521443642491e+38 -3.3999999521443642491e+38 -3.3999999521443642491e+38 -3.3999999521443642491e+38 -3.3999999521443642491e+38 -3.3999999521443642491e+38 -3.3999999521443642491e+38 -3.3999999521443642491e+38 -3.3999999521443642491e+38 -3.3999999521443642491e+38 -3.3999999521443642491e+38 -3.3999999521443642491e+38 -3.3999999521443642491e+38 -3.3999999521443642491e+38 -3.3999999521443642491e+38 -3.3999999521443642491e+38 -3.3999999521443642491e+38 -3.3999999521443642491e+38 -3.3999999521443642491e+38 -3.3999999521443642491e+38 -3.3999999521443642491e+38 -3.3999999521443642491e+38 -3.3999999521443642491e+38 -3.3999999521443642491e+38 -3.3999999521443642491e+38 -3.3999999521443642491e+38 -3.3999999521443642491e+38 -3.3999999521443642491e+38 -3.3999999521443642491e+38 -3.3999999521443642491e+38 -3.3999999521443642491e+38 -3.3999999521443642491e+38 -3.3999999521443642491e+38 -3.3999999521443642491e+38 -3.3999999521443642491e+38 -3.3999999521443642491e+38 -3.3999999521443642491e+38 -3.3999999521443642491e+38 -3.3999999521443642491e+38 -3.3999999521443642491e+38 -3.3999999521443642491e+38 -3.3999999521443642491e+38 -3.3999999521443642491e+38 -3.3999999521443642491e+38 -3.3999999521443642491e+38 -3.3999999521443642491e+38 -3.3999999521443642491e+38 -3.3999999521443642491e+38 -3.3999999521443642491e+38 -3.3999999521443642491e+38 -3.3999999521443642491e+38 -3.3999999521443642491e+38 -3.3999999521443642491e+38 -3.3999999521443642491e+38 -3.3999999521443642491e+38 -3.3999999521443642491e+38 -3.3999999521443642491e+38 -3.3999999521443642491e+38 -3.3999999521443642491e+38 -3.3999999521443642491e+38 -3.3999999521443642491e+38 -3.3999999521443642491e+38 -3.3999999521443642491e+38 -3.3999999521443642491e+38 -3.3999999521443642491e+38 -3.3999999521443642491e+38 -3.3999999521443642491e+38 -3.3999999521443642491e+38 -3.3999999521443642491e+38 -3.3999999521443642491e+38 -3.3999999521443642491e+38 -3.3999999521443642491e+38 -3.3999999521443642491e+38 -3.3999999521443642491e+38 -3.3999999521443642491e+38 -3.3999999521443642491e+38 -3.3999999521443642491e+38 -3.3999999521443642491e+38 -3.3999999521443642491e+38 -3.3999999521443642491e+38 -3.3999999521443642491e+38 -3.3999999521443642491e+38 -3.3999999521443642491e+38 -3.3999999521443642491e+38 -3.3999999521443642491e+38 -3.3999999521443642491e+38 -3.3999999521443642491e+38 -3.3999999521443642491e+38 -3.3999999521443642491e+38 -3.3999999521443642491e+38 -3.3999999521443642491e+38 -3.3999999521443642491e+38 -3.3999999521443642491e+38 -3.3999999521443642491e+38 -3.3999999521443642491e+38 -3.3999999521443642491e+38 -3.3999999521443642491e+38 -3.3999999521443642491e+38 -3.3999999521443642491e+38 -3.3999999521443642491e+38 -3.3999999521443642491e+38 -3.3999999521443642491e+38 -3.3999999521443642491e+38 -3.3999999521443642491e+38 -3.3999999521443642491e+38 -3.3999999521443642491e+38 -3.3999999521443642491e+38 -3.3999999521443642491e+38 -3.3999999521443642491e+38 -3.3999999521443642491e+38 -3.3999999521443642491e+38 -3.3999999521443642491e+38 -3.3999999521443642491e+38 -3.3999999521443642491e+38 -3.3999999521443642491e+38 -3.3999999521443642491e+38 -3.3999999521443642491e+38 -3.3999999521443642491e+38 -3.3999999521443642491e+38 -3.3999999521443642491e+38 -3.3999999521443642491e+38 -3.3999999521443642491e+38 -3.3999999521443642491e+38 -3.3999999521443642491e+38 -3.3999999521443642491e+38 -3.3999999521443642491e+38 -3.3999999521443642491e+38 -3.3999999521443642491e+38 -3.3999999521443642491e+38 -3.3999999521443642491e+38 -3.3999999521443642491e+38 -3.3999999521443642491e+38 -3.3999999521443642491e+38 -3.3999999521443642491e+38 -3.3999999521443642491e+38 -3.3999999521443642491e+38 -3.3999999521443642491e+38 -3.3999999521443642491e+38 -3.3999999521443642491e+38 -3.3999999521443642491e+38 -3.3999999521443642491e+38 -3.3999999521443642491e+38 -3.3999999521443642491e+38 -3.3999999521443642491e+38 -3.3999999521443642491e+38 -3.3999999521443642491e+38 -3.3999999521443642491e+38 -3.3999999521443642491e+38 -3.3999999521443642491e+38 -3.3999999521443642491e+38 -3.3999999521443642491e+38 -3.3999999521443642491e+38 -3.3999999521443642491e+38 -3.3999999521443642491e+38 -3.3999999521443642491e+38 -3.3999999521443642491e+38 -3.3999999521443642491e+38 -3.3999999521443642491e+38 -3.3999999521443642491e+38 -3.3999999521443642491e+38 -3.3999999521443642491e+38 -3.3999999521443642491e+38 -3.3999999521443642491e+38 -3.3999999521443642491e+38 -3.3999999521443642491e+38 -3.3999999521443642491e+38 -3.3999999521443642491e+38 -3.3999999521443642491e+38 -3.3999999521443642491e+38 -3.3999999521443642491e+38 -3.3999999521443642491e+38 -3.3999999521443642491e+38 -3.3999999521443642491e+38 -3.3999999521443642491e+38 -3.3999999521443642491e+38 -3.3999999521443642491e+38 -3.3999999521443642491e+38 -3.3999999521443642491e+38 -3.3999999521443642491e+38 -3.3999999521443642491e+38 -3.3999999521443642491e+38 -3.3999999521443642491e+38 -3.3999999521443642491e+38 -3.3999999521443642491e+38 -3.3999999521443642491e+38 -3.3999999521443642491e+38 -3.3999999521443642491e+38 -3.3999999521443642491e+38 -3.3999999521443642491e+38 -3.3999999521443642491e+38 -3.3999999521443642491e+38 -3.3999999521443642491e+38 -3.3999999521443642491e+38 -3.3999999521443642491e+38 -3.3999999521443642491e+38 -3.3999999521443642491e+38 -3.3999999521443642491e+38 -3.3999999521443642491e+38 -3.3999999521443642491e+38 -3.3999999521443642491e+38 -3.3999999521443642491e+38 -3.3999999521443642491e+38 -3.3999999521443642491e+38 -3.3999999521443642491e+38 -3.3999999521443642491e+38 -3.3999999521443642491e+38 -3.3999999521443642491e+38 -3.3999999521443642491e+38 -3.3999999521443642491e+38 -3.3999999521443642491e+38 -3.3999999521443642491e+38 -3.3999999521443642491e+38 -3.3999999521443642491e+38 -3.3999999521443642491e+38 -3.3999999521443642491e+38 -3.3999999521443642491e+38 -3.3999999521443642491e+38 -3.3999999521443642491e+38 -3.3999999521443642491e+38 -3.3999999521443642491e+38 -3.3999999521443642491e+38 -3.3999999521443642491e+38 -3.3999999521443642491e+38 -3.3999999521443642491e+38 -3.3999999521443642491e+38 -3.3999999521443642491e+38 -3.3999999521443642491e+38 -3.3999999521443642491e+38 -3.3999999521443642491e+38 -3.3999999521443642491e+38 -3.3999999521443642491e+38 -3.3999999521443642491e+38 -3.3999999521443642491e+38 -3.3999999521443642491e+38 -3.3999999521443642491e+38 -3.3999999521443642491e+38 -3.3999999521443642491e+38 -3.3999999521443642491e+38 -3.3999999521443642491e+38 -3.3999999521443642491e+38 -3.3999999521443642491e+38 -3.3999999521443642491e+38 -3.3999999521443642491e+38 -3.3999999521443642491e+38 -3.3999999521443642491e+38 -3.3999999521443642491e+38 -3.3999999521443642491e+38 -3.3999999521443642491e+38 -3.3999999521443642491e+38 -3.3999999521443642491e+38 -3.3999999521443642491e+38 -3.3999999521443642491e+38 -3.3999999521443642491e+38 -3.3999999521443642491e+38 -3.3999999521443642491e+38 -3.3999999521443642491e+38 -3.3999999521443642491e+38 -3.3999999521443642491e+38 -3.3999999521443642491e+38 -3.3999999521443642491e+38 -3.3999999521443642491e+38 -3.3999999521443642491e+38 -3.3999999521443642491e+38 -3.3999999521443642491e+38 -3.3999999521443642491e+38 -3.3999999521443642491e+38 -3.3999999521443642491e+38 -3.3999999521443642491e+38 -3.3999999521443642491e+38 -3.3999999521443642491e+38 -3.3999999521443642491e+38 -3.3999999521443642491e+38 -3.3999999521443642491e+38 -3.3999999521443642491e+38 -3.3999999521443642491e+38 -3.3999999521443642491e+38
 -3.3999999521443642491e+38 -3.3999999521443642491e+38 -3.3999999521443642491e+38 -3.3999999521443642491e+38 -3.3999999521443642491e+38 -3.3999999521443642491e+38 -3.3999999521443642491e+38 -3.3999999521443642491e+38 -3.3999999521443642491e+38 -3.3999999521443642491e+38 -3.3999999521443642491e+38 -3.3999999521443642491e+38 -3.3999999521443642491e+38 -3.3999999521443642491e+38 -3.3999999521443642491e+38 -3.3999999521443642491e+38 -3.3999999521443642491e+38 -3.3999999521443642491e+38 -3.3999999521443642491e+38 -3.3999999521443642491e+38 -3.3999999521443642491e+38 -3.3999999521443642491e+38 -3.3999999521443642491e+38 -3.3999999521443642491e+38 -3.3999999521443642491e+38 -3.3999999521443642491e+38 -3.3999999521443642491e+38 -3.3999999521443642491e+38 -3.3999999521443642491e+38 -3.3999999521443642491e+38 -3.3999999521443642491e+38 -3.3999999521443642491e+38 -3.3999999521443642491e+38 -3.3999999521443642491e+38 -3.3999999521443642491e+38 -3.3999999521443642491e+38 -3.3999999521443642491e+38 -3.3999999521443642491e+38 -3.3999999521443642491e+38 -3.3999999521443642491e+38 -3.3999999521443642491e+38 -3.3999999521443642491e+38 -3.3999999521443642491e+38 -3.3999999521443642491e+38 -3.3999999521443642491e+38 -3.3999999521443642491e+38 -3.3999999521443642491e+38 -3.3999999521443642491e+38 -3.3999999521443642491e+38 -3.3999999521443642491e+38 -3.3999999521443642491e+38 -3.3999999521443642491e+38 -3.3999999521443642491e+38 -3.3999999521443642491e+38 -3.3999999521443642491e+38 -3.3999999521443642491e+38 -3.3999999521443642491e+38 -3.3999999521443642491e+38 -3.3999999521443642491e+38 -3.3999999521443642491e+38 -3.3999999521443642491e+38 -3.3999999521443642491e+38 -3.3999999521443642491e+38 -3.3999999521443642491e+38 -3.3999999521443642491e+38 -3.3999999521443642491e+38 -3.3999999521443642491e+38 -3.3999999521443642491e+38 -3.3999999521443642491e+38 -3.3999999521443642491e+38 -3.3999999521443642491e+38 -3.3999999521443642491e+38 -3.3999999521443642491e+38 -3.3999999521443642491e+38 -3.3999999521443642491e+38 -3.3999999521443642491e+38 559 560 560 558 559 559 558 561 561 560 559 556 556 555 555 556 557 556 558 555 552 551 552 551 552 553 552 552 548 547 546 546 545 545 543 546 545 541 541 541 541 541 541 539 541 537 534 534 533 535 531 531 530 531 529 529 527 528 527 525 524 521 522 524 521 520 519 518 517 514 515 513 515 512 511 511 512 509 509 511 511 511 509 508 509 510 511 511 512 514 511 514 515 515 515 519 518 518 520 518 518 521 522 -3.3999999521443642491e+38 -3.3999999521443642491e+38 -3.3999999521443642491e+38 -3.3999999521443642491e+38 -3.3999999521443642491e+38 -3.3999999521443642491e+38 -3.3999999521443642491e+38 -3.3999999521443642491e+38 -3.3999999521443642491e+38 -3.3999999521443642491e+38 -3.3999999521443642491e+38 -3.3999999521443642491e+38 -3.3999999521443642491e+38 -3.3999999521443642491e+38 -3.3999999521443642491e+38 -3.3999999521443642491e+38 -3.3999999521443642491e+38 -3.3999999521443642491e+38 -3.3999999521443642491e+38 -3.3999999521443642491e+38 -3.3999999521443642491e+38 -3.3999999521443642491e+38 -3.3999999521443642491e+38 -3.3999999521443642491e+38 -3.3999999521443642491e+38 -3.3999999521443642491e+38 -3.3999999521443642491e+38 -3.3999999521443642491e+38 -3.3999999521443642491e+38 -3.3999999521443642491e+38 -3.3999999521443642491e+38 -3.3999999521443642491e+38 -3.3999999521443642491e+38 -3.3999999521443642491e+38 -3.3999999521443642491e+38 -3.3999999521443642491e+38 -3.3999999521443642491e+38 -3.3999999521443642491e+38 -3.3999999521443642491e+38 -3.3999999521443642491e+38 -3.3999999521443642491e+38 -3.3999999521443642491e+38 -3.3999999521443642491e+38 -3.3999999521443642491e+38 -3.3999999521443642491e+38 -3.3999999521443642491e+38 -3.3999999521443642491e+38 -3.3999999521443642491e+38 -3.3999999521443642491e+38 -3.3999999521443642491e+38 -3.3999999521443642491e+38 -3.3999999521443642491e+38 -3.3999999521443642491e+38 -3.3999999521443642491e+38 -3.3999999521443642491e+38 -3.3999999521443642491e+38 -3.3999999521443642491e+38 -3.3999999521443642491e+38 -3.3999999521443642491e+38 -3.3999999521443642491e+38 -3.3999999521443642491e+38 -3.3999999521443642491e+38 -3.3999999521443642491e+38 -3.3999999521443642491e+38 -3.3999999521443642491e+38 -3.3999999521443642491e+38 -3.3999999521443642491e+38 -3.3999999521443642491e+38 -3.3999999521443642491e+38 -3.3999999521443642491e+38 -3.3999999521443642491e+38 -3.3999999521443642491e+38 -3.3999999521443642491e+38 -3.3999999521443642491e+38 -3.3999999521443642491e+38 -3.3999999521443642491e+38 -3.3999999521443642491e+38 -3.3999999521443642491e+38 -3.3999999521443642491e+38 -3.3999999521443642491e+38 -3.3999999521443642491e+38 -3.3999999521443642491e+38 -3.3999999521443642491e+38 -3.3999999521443642491e+38 -3.3999999521443642491e+38 -3.3999999521443642491e+38 -3.3999999521443642491e+38 -3.3999999521443642491e+38 -3.3999999521443642491e+38 -3.3999999521443642491e+38 -3.3999999521443642491e+38 -3.3999999521443642491e+38 -3.3999999521443642491e+38 -3.3999999521443642491e+38 -3.3999999521443642491e+38 -3.3999999521443642491e+38 -3.3999999521443642491e+38 -3.3999999521443642491e+38 -3.3999999521443642491e+38 -3.3999999521443642491e+38 -3.3999999521443642491e+38 -3.3999999521443642491e+38 -3.3999999521443642491e+38 -3.3999999521443642491e+38 -3.3999999521443642491e+38 -3.3999999521443642491e+38 -3.3999999521443642491e+38 -3.3999999521443642491e+38 -3.3999999521443642491e+38 -3.3999999521443642491e+38 -3.3999999521443642491e+38 -3.3999999521443642491e+38 -3.3999999521443642491e+38 -3.3999999521443642491e+38 -3.3999999521443642491e+38 -3.3999999521443642491e+38 -3.3999999521443642491e+38 -3.3999999521443642491e+38 -3.3999999521443642491e+38 -3.3999999521443642491e+38 -3.3999999521443642491e+38 -3.3999999521443642491e+38 -3.3999999521443642491e+38 -3.3999999521443642491e+38 -3.3999999521443642491e+38 -3.3999999521443642491e+38 -3.3999999521443642491e+38 -3.3999999521443642491e+38 -3.3999999521443642491e+38 -3.3999999521443642491e+38 -3.3999999521443642491e+38 -3.3999999521443642491e+38 -3.3999999521443642491e+38 -3.3999999521443642491e+38 -3.3999999521443642491e+38 -3.3999999521443642491e+38 -3.3999999521443642491e+38 -3.3999999521443642491e+38 -3.3999999521443642491e+38 -3.3999999521443642491e+38 -3.3999999521443642491e+38 -3.3999999521443642491e+38 -3.3999999521443642491e+38 -3.3999999521443642491e+38 -3.3999999521443642491e+38 -3.3999999521443642491e+38 -3.3999999521443642491e+38 -3.3999999521443642491e+38 -3.3999999521443642491e+38 -3.3999999521443642491e+38 -3.3999999521443642491e+38 -3.3999999521443642491e+38 -3.3999999521443642491e+38 -3.3999999521443642491e+38 -3.3999999521443642491e+38 -3.3999999521443642491e+38 -3.3999999521443642491e+38 -3.3999999521443642491e+38 -3.3999999521443642491e+38 -3.3999999521443642491e+38 -3.3999999521443642491e+38 -3.3999999521443642491e+38 -3.3999999521443642491e+38 -3.3999999521443642491e+38 -3.3999999521443642491e+38 -3.3999999521443642491e+38 -3.3999999521443642491e+38 -3.3999999521443642491e+38 -3.3999999521443642491e+38 -3.3999999521443642491e+38 -3.3999999521443642491e+38 -3.3999999521443642491e+38 -3.3999999521443642491e+38 -3.3999999521443642491e+38 -3.3999999521443642491e+38 -3.3999999521443642491e+38 -3.3999999521443642491e+38 -3.3999999521443642491e+38 -3.3999999521443642491e+38 -3.3999999521443642491e+38 -3.3999999521443642491e+38 -3.3999999521443642491e+38 -3.3999999521443642491e+38 -3.3999999521443642491e+38 -3.3999999521443642491e+38 -3.3999999521443642491e+38 -3.3999999521443642491e+38 -3.3999999521443642491e+38 -3.3999999521443642491e+38 -3.3999999521443642491e+38 -3.3999999521443642491e+38 -3.3999999521443642491e+38 -3.3999999521443642491e+38 -3.3999999521443642491e+38 -3.3999999521443642491e+38 -3.3999999521443642491e+38 -3.3999999521443642491e+38 -3.3999999521443642491e+38 -3.3999999521443642491e+38 -3.3999999521443642491e+38 -3.3999999521443642491e+38 -3.3999999521443642491e+38 -3.3999999521443642491e+38 -3.3999999521443642491e+38 -3.3999999521443642491e+38 -3.3999999521443642491e+38 -3.3999999521443642491e+38 -3.3999999521443642491e+38 -3.3999999521443642491e+38 -3.3999999521443642491e+38 -3.3999999521443642491e+38 -3.3999999521443642491e+38 -3.3999999521443642491e+38 -3.3999999521443642491e+38 -3.3999999521443642491e+38 -3.3999999521443642491e+38 -3.3999999521443642491e+38 -3.3999999521443642491e+38 -3.3999999521443642491e+38 -3.3999999521443642491e+38 -3.3999999521443642491e+38 -3.3999999521443642491e+38 -3.3999999521443642491e+38 -3.3999999521443642491e+38 -3.3999999521443642491e+38 -3.3999999521443642491e+38 -3.3999999521443642491e+38 -3.3999999521443642491e+38 -3.3999999521443642491e+38 -3.3999999521443642491e+38 -3.3999999521443642491e+38 -3.3999999521443642491e+38 -3.3999999521443642491e+38 -3.3999999521443642491e+38 -3.3999999521443642491e+38 -3.3999999521443642491e+38 -3.3999999521443642491e+38 -3.3999999521443642491e+38 -3.3999999521443642491e+38 -3.3999999521443642491e+38 -3.3999999521443642491e+38 -3.3999999521443642491e+38 -3.3999999521443642491e+38 -3.3999999521443642491e+38 -3.3999999521443642491e+38 -3.3999999521443642491e+38 -3.3999999521443642491e+38 -3.3999999521443642491e+38 -3.3999999521443642491e+38 -3.3999999521443642491e+38 -3.3999999521443642491e+38 -3.3999999521443642491e+38 -3.3999999521443642491e+38 -3.3999999521443642491e+38 -3.3999999521443642491e+38 -3.3999999521443642491e+38 -3.3999999521443642491e+38 -3.3999999521443642491e+38 -3.3999999521443642491e+38 -3.3999999521443642491e+38 -3.3999999521443642491e+38 -3.3999999521443642491e+38 -3.3999999521443642491e+38 -3.3999999521443642491e+38 -3.3999999521443642491e+38 -3.3999999521443642491e+38 -3.3999999521443642491e+38 -3.3999999521443642491e+38 -3.3999999521443642491e+38 -3.3999999521443642491e+38 -3.3999999521443642491e+38 -3.3999999521443642491e+38 -3.3999999521443642491e+38 -3.3999999521443642491e+38 -3.3999999521443642491e+38 -3.3999999521443642491e+38 -3.3999999521443642491e+38 -3.3999999521443642491e+38 -3.3999999521443642491e+38 -3.3999999521443642491e+38 -3.3999999521443642491e+38 -3.3999999521443642491e+38 -3.3999999521443642491e+38 -3.3999999521443642491e+38 -3.3999999521443642491e+38 -3.3999999521443642491e+38 -3.3999999521443642491e+38 -3.3999999521443642491e+38 -3.3999999521443642491e+38 -3.3999999521443642491e+38 -3.3999999521443642491e+38 -3.3999999521443642491e+38 -3.3999999521443642491e+38 -3.3999999521443642491e+38 -3.3999999521443642491e+38 -3.3999999521443642491e+38 -3.3999999521443642491e+38 -3.3999999521443642491e+38 -3.3999999521443642491e+38 -3.3999999521443642491e+38 -3.3999999521443642491e+38 -3.3999999521443642491e+38 -3.3999999521443642491e+38 -3.3999999521443642491e+38 -3.3999999521443642491e+38 -3.3999999521443642491e+38 -3.3999999521443642491e+38 -3.3999999521443642491e+38 -3.3999999521443642491e+38 -3.3999999521443642491e+38 -3.3999999521443642491e+38 -3.3999999521443642491e+38 -3.3999999521443642491e+38 -3.3999999521443642491e+38 -3.3999999521443642491e+38 -3.3999999521443642491e+38 -3.3999999521443642491e+38 -3.3999999521443642491e+38 -3.3999999521443642491e+38 -3.3999999521443642491e+38 -3.3999999521443642491e+38 -3.3999999521443642491e+38 -3.3999999521443642491e+38
 -3.3999999521443642491e+38 -3.3999999521443642491e+38 -3.3999999521443642491e+38 -3.3999999521443642491e+38 -3.3999999521443642491e+38 -3.3999999521443642491e+38 -3.3999999521443642491e+38 -3.3999999521443642491e+38 -3.3999999521443642491e+38 -3.3999999521443642491e+38 -3.3999999521443642491e+38 -3.3999999521443642491e+38 -3.3999999521443642491e+38 -3.3999999521443642491e+38 -3.3999999521443642491e+38 -3.3999999521443642491e+38 -3.3999999521443642491e+38 -3.3999999521443642491e+38 -3.3999999521443642491e+38 -3.3999999521443642491e+38 -3.3999999521443642491e+38 -3.3999999521443642491e+38 -3.3999999521443642491e+38 -3.3999999521443642491e+38 -3.3999999521443642491e+38 -3.3999999521443642491e+38 -3.3999999521443642491e+38 -3.3999999521443642491e+38 -3.3999999521443642491e+38 -3.3999999521443642491e+38 -3.3999999521443642491e+38 -3.3999999521443642491e+38 -3.3999999521443642491e+38 -3.3999999521443642491e+38 -3.3999999521443642491e+38 -3.3999999521443642491e+38 -3.3999999521443642491e+38 -3.3999999521443642491e+38 -3.3999999521443642491e+38 -3.3999999521443642491e+38 -3.3999999521443642491e+38 -3.3999999521443642491e+38 -3.3999999521443642491e+38 -3.3999999521443642491e+38 -3.3999999521443642491e+38 -3.3999999521443642491e+38 -3.3999999521443642491e+38 -3.3999999521443642491e+38 -3.3999999521443642491e+38 -3.3999999521443642491e+38 -3.3999999521443642491e+38 -3.3999999521443642491e+38 -3.3999999521443642491e+38 -3.3999999521443642491e+38 -3.3999999521443642491e+38 -3.3999999521443642491e+38 -3.3999999521443642491e+38 -3.3999999521443642491e+38 -3.3999999521443642491e+38 -3.3999999521443642491e+38 -3.3999999521443642491e+38 -3.3999999521443642491e+38 -3.3999999521443642491e+38 -3.3999999521443642491e+38 -3.3999999521443642491e+38 -3.3999999521443642491e+38 -3.3999999521443642491e+38 -3.3999999521443642491e+38 -3.3999999521443642491e+38 -3.3999999521443642491e+38 -3.3999999521443642491e+38 -3.3999999521443642491e+38 -3.3999999521443642491e+38 -3.3999999521443642491e+38 560 560 561 561 560 560 562 561 560 559 558 558 558 555 555 555 557 556 554 557 557 557 556 554 553 552 551 552 548 548 549 548 548 546 544 544 546 542 541 542 543 542 543 543 542 541 538 538 535 535 534 535 533 531 532 532 533 530 525 525 525 525 525 520 520 520 520 520 520 519 517 516 517 520 516 515 512 510 512 511 511 512 512 510 511 512 512 513 512 512 512 512 513 515 515 516 517 518 517 518 519 518 520 523 523 524 522 -3.3999999521443642491e+38 -3.3999999521443642491e+38 -3.3999999521443642491e+38 -3.3999999521443642491e+38 -3.3999999521443642491e+38 -3.3999999521443642491e+38 -3.3999999521443642491e+38 -3.3999999521443642491e+38 -3.3999999521443642491e+38 -3.3999999521443642491e+38 -3.3999999521443642491e+38 -3.3999999521443642491e+38 -3.3999999521443642491e+38 -3.3999999521443642491e+38 -3.3999999521443642491e+38 -3.3999999521443642491e+38 -3.3999999521443642491e+38 -3.3999999521443642491e+38 -3.3999999521443642491e+38 -3.3999999521443642491e+38 -3.3999999521443642491e+38 -3.3999999521443642491e+38 -3.3999999521443642491e+38 -3.3999999521443642491e+38 -3.3999999521443642491e+38 -3.3999999521443642491e+38 -3.3999999521443642491e+38 -3.3999999521443642491e+38 -3.3999999521443642491e+38 -3.3999999521443642491e+38 -3.3999999521443642491e+38 -3.3999999521443642491e+38 -3.3999999521443642491e+38 -3.3999999521443642491e+38 -3.3999999521443642491e+38 -3.3999999521443642491e+38 -3.3999999521443642491e+38 -3.3999999521443642491e+38 -3.3999999521443642491e+38 -3.3999999521443642491e+38 -3.3999999521443642491e+38 -3.3999999521443642491e+38 -3.3999999521443642491e+38 -3.3999999521443642491e+38 -3.3999999521443642491e+38 -3.3999999521443642491e+38 -3.3999999521443642491e+38 -3.3999999521443642491e+38 -3.3999999521443642491e+38 -3.3999999521443642491e+38 -3.3999999521443642491e+38 -3.3999999521443642491e+38 -3.3999999521443642491e+38 -3.3999999521443642491e+38 -3.3999999521443642491e+38 -3.3999999521443642491e+38 -3.3999999521443642491e+38 -3.3999999521443642491e+38 -3.3999999521443642491e+38 -3.3999999521443642491e+38 -3.3999999521443642491e+38 -3.3999999521443642491e+38 -3.3999999521443642491e+38 -3.3999999521443642491e+38 -3.3999999521443642491e+38 -3.3999999521443642491e+38 -3.3999999521443642491e+38 -3.3999999521443642491e+38 -3.3999999521443642491e+38 -3.3999999521443642491e+38 -3.3999999521443642491e+38 -3.3999999521443642491e+38 -3.3999999521443642491e+38 -3.3999999521443642491e+38 -3.3999999521443642491e+38 -3.3999999521443642491e+38 -3.3999999521443642491e+38 -3.3999999521443642491e+38 -3.3999999521443642491e+38 -3.3999999521443642491e+38 -3.3999999521443642491e+38 -3.3999999521443642491e+38 -3.3999999521443642491e+38 -3.3999999521443642491e+38 -3.3999999521443642491e+38 -3.3999999521443642491e+38 -3.3999999521443642491e+38 -3.3999999521443642491e+38 -3.3999999521443642491e+38 -3.3999999521443642491e+38 -3.3999999521443642491e+38 -3.3999999521443642491e+38 -3.3999999521443642491e+38 -3.3999999521443642491e+38 -3.3999999521443642491e+38 -3.3999999521443642491e+38 -3.3999999521443642491e+38 -3.3999999521443642491e+38 -3.3999999521443642491e+38 -3.3999999521443642491e+38 -3.3999999521443642491e+38 -3.3999999521443642491e+38 -3.3999999521443642491e+38 -3.3999999521443642491e+38 -3.3999999521443642491e+38 -3.3999999521443642491e+38 -3.3999999521443642491e+38 -3.3999999521443642491e+38 -3.3999999521443642491e+38 -3.3999999521443642491e+38 -3.3999999521443642491e+38 -3.3999999521443642491e+38 -3.3999999521443642491e+38 -3.3999999521443642491e+38 -3.3999999521443642491e+38 -3.3999999521443642491e+38 -3.3999999521443642491e+38 -3.3999999521443642491e+38 -3.3999999521443642491e+38 -3.3999999521443642491e+38 -3.3999999521443642491e+38 -3.3999999521443642491e+38 -3.3999999521443642491e+38 -3.3999999521443642491e+38 -3.3999999521443642491e+38 -3.3999999521443642491e+38 -3.3999999521443642491e+38 -3.3999999521443642491e+38 -3.3999999521443642491e+38 -3.3999999521443642491e+38 -3.3999999521443642491e+38 -3.3999999521443642491e+38 -3.3999999521443642491e+38 -3.3999999521443642491e+38 -3.3999999521443642491e+38 -3.3999999521443642491e+38 -3.3999999521443642491e+38 -3.3999999521443642491e+38 -3.3999999521443642491e+38 -3.3999999521443642491e+38 -3.3999999521443642491e+38 -3.3999999521443642491e+38 -3.3999999521443642491e+38 -3.3999999521443642491e+38 -3.3999999521443642491e+38 -3.3999999521443642491e+38 -3.3999999521443642491e+38 -3.3999999521443642491e+38 -3.3999999521443642491e+38 -3.3999999521443642491e+38 -3.3999999521443642491e+38 -3.3999999521443642491e+38 -3.3999999521443642491e+38 -3.3999999521443642491e+38 -3.3999999521443642491e+38 -3.3999999521443642491e+38 -3.3999999521443642491e+38 -3.3999999521443642491e+38 -3.3999999521443642491e+38 -3.3999999521443642491e+38 -3.3999999521443642491e+38 -3.3999999521443642491e+38 -3.3999999521443642491e+38 -3.3999999521443642491e+38 -3.3999999521443642491e+38 -3.3999999521443642491e+38 -3.3999999521443642491e+38 -3.3999999521443642491e+38 -3.3999999521443642491e+38 -3.3999999521443642491e+38 -3.3999999521443642491e+38 -3.3999999521443642491e+38 -3.3999999521443642491e+38 -3.3999999521443642491e+38 -3.3999999521443642491e+38 -3.3999999521443642491e+38 -3.3999999521443642491e+38 -3.3999999521443642491e+38 -3.3999999521443642491e+38 -3.3999999521443642491e+38 -3.3999999521443642491e+38 -3.3999999521443642491e+38 -3.3999999521443642491e+38 -3.3999999521443642491e+38 -3.3999999521443642491e+38 -3.3999999521443642491e+38 -3.3999999521443642491e+38 -3.3999999521443642491e+38 -3.3999999521443642491e+38 -3.3999999521443642491e+38 -3.3999999521443642491e+38 -3.3999999521443642491e+38 -3.3999999521443642491e+38 -3.3999999521443642491e+38 -3.3999999521443642491e+38 -3.3999999521443642491e+38 -3.3999999521443642491e+38 -3.3999999521443642491e+38 -3.3999999521443642491e+38 -3.3999999521443642491e+38 -3.3999999521443642491e+38 -3.3999999521443642491e+38 -3.3999999521443642491e+38 -3.3999999521443642491e+38 -3.3999999521443642491e+38 -3.3999999521443642491e+38 -3.3999999521443642491e+38 -3.3999999521443642491e+38 -3.3999999521443642491e+38 -3.3999999521443642491e+38 -3.3999999521443642491e+38 -3.3999999521443642491e+38 -3.3999999521443642491e+38 -3.3999999521443642491e+38 -3.3999999521443642491e+38 -3.3999999521443642491e+38 -3.3999999521443642491e+38 -3.3999999521443642491e+38 -3.3999999521443642491e+38 -3.3999999521443642491e+38 -3.3999999521443642491e+38 -3.3999999521443642491e+38 -3.3999999521443642491e+38 -3.3999999521443642491e+38 -3.3999999521443642491e+38 -3.3999999521443642491e+38 -3.3999999521443642491e+38 -3.3999999521443642491e+38 -3.3999999521443642491e+38 -3.3999999521443642491e+38 -3.3999999521443642491e+38 -3.3999999521443642491e+38 -3.3999999521443642491e+38 -3.3999999521443642491e+38 -3.3999999521443642491e+38 -3.3999999521443642491e+38 -3.3999999521443642491e+38 -3.3999999521443642491e+38 -3.3999999521443642491e+38 -3.3999999521443642491e+38 -3.3999999521443642491e+38 -3.3999999521443642491e+38 -3.3999999521443642491e+38 -3.3999999521443642491e+38 -3.3999999521443642491e+38 -3.3999999521443642491e+38 -3.3999999521443642491e+38 -3.3999999521443642491e+38 -3.3999999521443642491e+38 -3.3999999521443642491e+38 -3.3999999521443642491e+38 -3.3999999521443642491e+38 -3.3999999521443642491e+38 -3.3999999521443642491e+38 -3.3999999521443642491e+38 -3.3999999521443642491e+38 -3.3999999521443642491e+38 -3.3999999521443642491e+38 -3.3999999521443642491e+38 -3.3999999521443642491e+38 -3.3999999521443642491e+38 -3.3999999521443642491e+38 -3.3999999521443642491e+38 -3.3999999521443642491e+38 -3.3999999521443642491e+38 -3.3999999521443642491e+38 -3.3999999521443642491e+38 -3.3999999521443642491e+38 -3.3999999521443642491e+38 -3.3999999521443642491e+38 -3.3999999521443642491e+38 -3.3999999521443642491e+38 -3.3999999521443642491e+38 -3.3999999521443642491e+38 -3.3999999521443642491e+38 -3.3999999521443642491e+38 -3.3999999521443642491e+38 -3.3999999521443642491e+38 -3.3999999521443642491e+38 -3.3999999521443642491e+38 -3.3999999521443642491e+38 -3.3999999521443642491e+38 -3.3999999521443642491e+38 -3.3999999521443642491e+38 -3.3999999521443642491e+38 -3.3999999521443642491e+38 -3.3999999521443642491e+38 -3.3999999521443642491e+38 -3.3999999521443642491e+38 -3.3999999521443642491e+38 -3.3999999521443642491e+38 -3.3999999521443642491e+38 -3.3999999521443642491e+38 -3.3999999521443642491e+38 -3.3999999521443642491e+38 -3.3999999521443642491e+38 -3.3999999521443642491e+38 -3.3999999521443642491e+38 -3.3999999521443642491e+38 -3.3999999521443642491e+38 -3.3999999521443642491e+38 -3.3999999521443642491e+38 -3.3999999521443642491e+38 -3.3999999521443642491e+38 -3.3999999521443642491e+38 -3.3999999521443642491e+38 -3.3999999521443642491e+38 -3.3999999521443642491e+38 -3.3999999521443642491e+38 -3.3999999521443642491e+38 -3.3999999521443642491e+38 -3.3999999521443642491e+38 -3.3999999521443642491e+38 -3.3999999521443642491e+38 -3.3999999521443642491e+38 -3.3999999521443642491e+38 -3.3999999521443642491e+38 -3.3999999521443642491e+38 -3.3999999521443642491e+38 -3.3999999521443642491e+38 -3.3999999521443642491e+38
 -3.3999999521443642491e+38 -3.3999999521443642491e+38 -3.3999999521443642491e+38 -3.3999999521443642491e+38 -3.3999999521443642491e+38 -3.3999999521443642491e+38 -3.3999999521443642491e+38 -3.3999999521443642491e+38 -3.3999999521443642491e+38 -3.3999999521443642491e+38 -3.3999999521443642491e+38 -3.3999999521443642491e+38 -3.3999999521443642491e+38 -3.3999999521443642491e+38 -3.3999999521443642491e+38 -3.3999999521443642491e+38 -3.3999999521443642491e+38 -3.3999999521443642491e+38 -3.3999999521443642491e+38 -3.3999999521443642491e+38 -3.3999999521443642491e+38 -3.3999999521443642491e+38 -3.3999999521443642491e+38 -3.3999999521443642491e+38 -3.3999999521443642491e+38 -3.3999999521443642491e+38 -3.3999999521443642491e+38 -3.3999999521443642491e+38 -3.3999999521443642491e+38 -3.3999999521443642491e+38 -3.3999999521443642491e+38 -3.3999999521443642491e+38 -3.3999999521443642491e+38 -3.3999999521443642491e+38 -3.3999999521443642491e+38 -3.3999999521443642491e+38 -3.3999999521443642491e+38 -3.3999999521443642491e+38 -3.3999999521443642491e+38 -3.3999999521443642491e+38 -3.3999999521443642491e+38 -3.3999999521443642491e+38 -3.3999999521443642491e+38 -3.3999999521443642491e+38 -3.3999999521443642491e+38 -3.3999999521443642491e+38 -3.3999999521443642491e+38 -3.3999999521443642491e+38 -3.3999999521443642491e+38 -3.3999999521443642491e+38 -3.3999999521443642491e+38 -3.3999999521443642491e+38 -3.3999999521443642491e+38 -3.3999999521443642491e+38 -3.3999999521443642491e+38 -3.3999999521443642491e+38 -3.3999999521443642491e+38 -3.3999999521443642491e+38 -3.3999999521443642491e+38 -3.3999999521443642491e+38 -3.3999999521443642491e+38 -3.3999999521443642491e+38 -3.3999999521443642491e+38 -3.3999999521443642491e+38 -3.3999999521443642491e+38 -3.3999999521443642491e+38 -3.3999999521443642491e+38 -3.3999999521443642491e+38 -3.3999999521443642491e+38 -3.3999999521443642491e+38 -3.3999999521443642491e+38 -3.3999999521443642491e+38 -3.3999999521443642491e+38 563 562 564 563 563 561 561 563 560 560 558 558 557 555 557 559 555 555 555 553 554 556 554 554 556 555 554 552 551 551 549 549 549 549 547 548 547 545 542 543 542 541 543 544 544 543 542 541 539 539 538 535 535 535 534 534 533 533 531 530 525 525 523 521 520 521 521 521 520 520 520 520 518 518 518 516 513 514 511 511 512 512 512 511 512 513 513 513 514 514 513 515 516 515 515 514 514 517 519 519 519 519 522 522 522 523 525 524 526 -3.3999999521443642491e+38 -3.3999999521443642491e+38 -3.3999999521443642491e+38 -3.3999999521443642491e+38 -3.3999999521443642491e+38 -3.3999999521443642491e+38 -3.3999999521443642491e+38 -3.3999999521443642491e+38 -3.3999999521443642491e+38 -3.3999999521443642491e+38 -3.3999999521443642491e+38 -3.3999999521443642491e+38 -3.3999999521443642491e+38 -3.3999999521443642491e+38 -3.3999999521443642491e+38 -3.3999999521443642491e+38 -3.3999999521443642491e+38 -3.3999999521443642491e+38 -3.3999999521443642491e+38 -3.3999999521443642491e+38 -3.3999999521443642491e+38 -3.3999999521443642491e+38 -3.3999999521443642491e+38 -3.3999999521443642491e+38 -3.3999999521443642491e+38 -3.3999999521443642491e+38 -3.3999999521443642491e+38 -3.3999999521443642491e+38 -3.3999999521443642491e+38 -3.3999999521443642491e+38 -3.3999999521443642491e+38 -3.3999999521443642491e+38 -3.3999999521443642491e+38 -3.3999999521443642491e+38 -3.3999999521443642491e+38 -3.3999999521443642491e+38 -3.3999999521443642491e+38 -3.3999999521443642491e+38 -3.3999999521443642491e+38 -3.3999999521443642491e+38 -3.3999999521443642491e+38 -3.3999999521443642491e+38 -3.3999999521443642491e+38 -3.3999999521443642491e+38 -3.3999999521443642491e+38 -3.3999999521443642491e+38 -3.3999999521443642491e+38 -3.3999999521443642491e+38 -3.3999999521443642491e+38 -3.3999999521443642491e+38 -3.3999999521443642491e+38 -3.3999999521443642491e+38 -3.3999999521443642491e+38 -3.3999999521443642491e+38 -3.3999999521443642491e+38 -3.3999999521443642491e+38 -3.3999999521443642491e+38 -3.3999999521443642491e+38 -3.3999999521443642491e+38 -3.3999999521443642491e+38 -3.3999999521443642491e+38 -3.3999999521443642491e+38 -3.3999999521443642491e+38 -3.3999999521443642491e+38 -3.3999999521443642491e+38 -3.3999999521443642491e+38 -3.3999999521443642491e+38 -3.3999999521443642491e+38 -3.3999999521443642491e+38 -3.3999999521443642491e+38 -3.3999999521443642491e+38 -3.3999999521443642491e+38 -3.3999999521443642491e+38 -3.3999999521443642491e+38 -3.3999999521443642491e+38 -3.3999999521443642491e+38 -3.3999999521443642491e+38 -3.3999999521443642491e+38 -3.3999999521443642491e+38 -3.3999999521443642491e+38 -3.3999999521443642491e+38 -3.3999999521443642491e+38 -3.3999999521443642491e+38 -3.3999999521443642491e+38 -3.3999999521443642491e+38 -3.3999999521443642491e+38 -3.3999999521443642491e+38 -3.3999999521443642491e+38 -3.3999999521443642491e+38 -3.3999999521443642491e+38 -3.3999999521443642491e+38 -3.3999999521443642491e+38 -3.3999999521443642491e+38 -3.3999999521443642491e+38 -3.3999999521443642491e+38 -3.3999999521443642491e+38 -3.3999999521443642491e+38 -3.3999999521443642491e+38 -3.3999999521443642491e+38 -3.3999999521443642491e+38 -3.3999999521443642491e+38 -3.3999999521443642491e+38 -3.3999999521443642491e+38 -3.3999999521443642491e+38 -3.3999999521443642491e+38 -3.3999999521443642491e+38 -3.3999999521443642491e+38 -3.3999999521443642491e+38 -3.3999999521443642491e+38 -3.3999999521443642491e+38 -3.3999999521443642491e+38 -3.3999999521443642491e+38 -3.3999999521443642491e+38 -3.3999999521443642491e+38 -3.3999999521443642491e+38 -3.3999999521443642491e+38 -3.3999999521443642491e+38 -3.3999999521443642491e+38 -3.3999999521443642491e+38 -3.3999999521443642491e+38 -3.3999999521443642491e+38 -3.3999999521443642491e+38 -3.3999999521443642491e+38 -3.3999999521443642491e+38 -3.3999999521443642491e+38 -3.3999999521443642491e+38 -3.3999999521443642491e+38 -3.3999999521443642491e+38 -3.3999999521443642491e+38 -3.3999999521443642491e+38 -3.3999999521443642491e+38 -3.3999999521443642491e+38 -3.3999999521443642491e+38 -3.3999999521443642491e+38 -3.3999999521443642491e+38 -3.3999999521443642491e+38 -3.3999999521443642491e+38 -3.3999999521443642491e+38 -3.3999999521443642491e+38 -3.3999999521443642491e+38 -3.3999999521443642491e+38 -3.3999999521443642491e+38 -3.3999999521443642491e+38 -3.3999999521443642491e+38 -3.3999999521443642491e+38 -3.3999999521443642491e+38 -3.3999999521443642491e+38 -3.3999999521443642491e+38 -3.3999999521443642491e+38 -3.3999999521443642491e+38 -3.3999999521443642491e+38 -3.3999999521443642491e+38 -3.3999999521443642491e+38 -3.3999999521443642491e+38 -3.3999999521443642491e+38 -3.3999999521443642491e+38 -3.3999999521443642491e+38 -3.3999999521443642491e+38 -3.3999999521443642491e+38 -3.3999999521443642491e+38 -3.3999999521443642491e+38 -3.3999999521443642491e+38 -3.3999999521443642491e+38 -3.3999999521443642491e+38 -3.3999999521443642491e+38 -3.3999999521443642491e+38 -3.3999999521443642491e+38 -3.3999999521443642491e+38 -3.3999999521443642491e+38 -3.3999999521443642491e+38 -3.3999999521443642491e+38 -3.3999999521443642491e+38 -3.3999999521443642491e+38 -3.3999999521443642491e+38 -3.3999999521443642491e+38 -3.3999999521443642491e+38 -3.3999999521443642491e+38 -3.3999999521443642491e+38 -3.3999999521443642491e+38 -3.3999999521443642491e+38 -3.3999999521443642491e+38 -3.3999999521443642491e+38 -3.3999999521443642491e+38 -3.3999999521443642491e+38 -3.3999999521443642491e+38 -3.3999999521443642491e+38 -3.3999999521443642491e+38 -3.3999999521443642491e+38 -3.3999999521443642491e+38 -3.3999999521443642491e+38 -3.3999999521443642491e+38 -3.3999999521443642491e+38 -3.3999999521443642491e+38 -3.3999999521443642491e+38 -3.3999999521443642491e+38 -3.3999999521443642491e+38 -3.3999999521443642491e+38 -3.3999999521443642491e+38 -3.3999999521443642491e+38 -3.3999999521443642491e+38 -3.3999999521443642491e+38 -3.3999999521443642491e+38 -3.3999999521443642491e+38 -3.3999999521443642491e+38 -3.3999999521443642491e+38 -3.3999999521443642491e+38 -3.3999999521443642491e+38 -3.3999999521443642491e+38 -3.3999999521443642491e+38 -3.3999999521443642491e+38 -3.3999999521443642491e+38 -3.3999999521443642491e+38 -3.3999999521443642491e+38 -3.3999999521443642491e+38 -3.3999999521443642491e+38 -3.3999999521443642491e+38 -3.3999999521443642491e+38 -3.3999999521443642491e+38 -3.3999999521443642491e+38 -3.3999999521443642491e+38 -3.3999999521443642491e+38 -3.3999999521443642491e+38 -3.3999999521443642491e+38 -3.3999999521443642491e+38 -3.3999999521443642491e+38 -3.3999999521443642491e+38 -3.3999999521443642491e+38 -3.3999999521443642491e+38 -3.3999999521443642491e+38 -3.3999999521443642491e+38 -3.3999999521443642491e+38 -3.3999999521443642491e+38 -3.3999999521443642491e+38 -3.3999999521443642491e+38 -3.3999999521443642491e+38 -3.3999999521443642491e+38 -3.3999999521443642491e+38 -3.3999999521443642491e+38 -3.3999999521443642491e+38 -3.3999999521443642491e+38 -3.3999999521443642491e+38 -3.3999999521443642491e+38 -3.3999999521443642491e+38 -3.3999999521443642491e+38 -3.3999999521443642491e+38 -3.3999999521443642491e+38 -3.3999999521443642491e+38 -3.3999999521443642491e+38 -3.3999999521443642491e+38 -3.3999999521443642491e+38 -3.3999999521443642491e+38 -3.3999999521443642491e+38 -3.3999999521443642491e+38 -3.3999999521443642491e+38 -3.3999999521443642491e+38 -3.3999999521443642491e+38 -3.3999999521443642491e+38 -3.3999999521443642491e+38 -3.3999999521443642491e+38 -3.3999999521443642491e+38 -3.3999999521443642491e+38 -3.3999999521443642491e+38 -3.3999999521443642491e+38 -3.3999999521443642491e+38 -3.3999999521443642491e+38 -3.3999999521443642491e+38 -3.3999999521443642491e+38 -3.3999999521443642491e+38 -3.3999999521443642491e+38 -3.3999999521443642491e+38 -3.3999999521443642491e+38 -3.3999999521443642491e+38 -3.3999999521443642491e+38 -3.3999999521443642491e+38 -3.3999999521443642491e+38 -3.3999999521443642491e+38 -3.3999999521443642491e+38 -3.3999999521443642491e+38 -3.3999999521443642491e+38 -3.3999999521443642491e+38 -3.3999999521443642491e+38 -3.3999999521443642491e+38 -3.3999999521443642491e+38 -3.3999999521443642491e+38 -3.3999999521443642491e+38 -3.3999999521443642491e+38 -3.3999999521443642491e+38 -3.3999999521443642491e+38 -3.3999999521443642491e+38 -3.3999999521443642491e+38 -3.3999999521443642491e+38 -3.3999999521443642491e+38 -3.3999999521443642491e+38 -3.3999999521443642491e+38 -3.3999999521443642491e+38 -3.3999999521443642491e+38 -3.3999999521443642491e+38 -3.3999999521443642491e+38 -3.3999999521443642491e+38 -3.3999999521443642491e+38 -3.3999999521443642491e+38 -3.3999999521443642491e+38 -3.3999999521443642491e+38 -3.3999999521443642491e+38 -3.3999999521443642491e+38 -3.3999999521443642491e+38 -3.3999999521443642491e+38 -3.3999999521443642491e+38 -3.3999999521443642491e+38 -3.3999999521443642491e+38 -3.3999999521443642491e+38 -3.3999999521443642491e+38 -3.3999999521443642491e+38 -3.3999999521443642491e+38 -3.3999999521443642491e+38 -3.3999999521443642491e+38 -3.3999999521443642491e+38 -3.3999999521443642491e+38 -3.3999999521443642491e+38 -3.3999999521443642491e+38
 -3.3999999521443642491e+38 -3.3999999521443642491e+38 -3.3999999521443642491e+38 -3.3999999521443642491e+38 -3.3999999521443642491e+38 -3.3999999521443642491e+38 -3.3999999521443642491e+38 -3.3999999521443642491e+38 -3.3999999521443642491e+38 -3.3999999521443642491e+38 -3.3999999521443642491e+38 -3.3999999521443642491e+38 -3.3999999521443642491e+38 -3.3999999521443642491e+38 -3.3999999521443642491e+38 -3.3999999521443642491e+38 -3.3999999521443642491e+38 -3.3999999521443642491e+38 -3.3999999521443642491e+38 -3.3999999521443642491e+38 -3.3999999521443642491e+38 -3.3999999521443642491e+38 -3.3999999521443642491e+38 -3.3999999521443642491e+38 -3.3999999521443642491e+38 -3.3999999521443642491e+38 -3.3999999521443642491e+38 -3.3999999521443642491e+38 -3.3999999521443642491e+38 -3.3999999521443642491e+38 -3.3999999521443642491e+38 -3.3999999521443642491e+38 -3.3999999521443642491e+38 -3.3999999521443642491e+38 -3.3999999521443642491e+38 -3.3999999521443642491e+38 -3.3999999521443642491e+38 -3.3999999521443642491e+38 -3.3999999521443642491e+38 -3.3999999521443642491e+38 -3.3999999521443642491e+38 -3.3999999521443642491e+38 -3.3999999521443642491e+38 -3.3999999521443642491e+38 -3.3999999521443642491e+38 -3.3999999521443642491e+38 -3.3999999521443642491e+38 -3.3999999521443642491e+38 -3.3999999521443642491e+38 -3.3999999521443642491e+38 -3.3999999521443642491e+38 -3.3999999521443642491e+38 -3.3999999521443642491e+38 -3.3999999521443642491e+38 -3.3999999521443642491e+38 -3.3999999521443642491e+38 -3.3999999521443642491e+38 -3.3999999521443642491e+38 -3.3999999521443642491e+38 -3.3999999521443642491e+38 -3.3999999521443642491e+38 -3.3999999521443642491e+38 -3.3999999521443642491e+38 -3.3999999521443642491e+38 561 561 561 -3.3999999521443642491e+38 -3.3999999521443642491e+38 -3.3999999521443642491e+38 -3.3999999521443642491e+38 -3.3999999521443642491e+38 563 562 563 562 562 561 563 560 560 559 559 558 558 557 555 556 556 556 555 556 555 554 554 553 554 555 555 554 551 551 550 549 549 549 548 549 548 548 546 546 544 543 542 543 543 542 543 543 540 542 542 538 537 533 533 533 533 531 531 529 529 528 527 523 522 522 522 522 521 521 520 520 519 520 519 517 515 516 516 515 515 514 514 513 512 515 515 515 516 513 514 515 515 517 517 518 516 515 520 522 522 522 522 522 523 524 525 525 524 525 525 -3.3999999521443642491e+38 -3.3999999521443642491e+38 -3.3999999521443642491e+38 -3.3999999521443642491e+38 -3.3999999521443642491e+38 -3.3999999521443642491e+38 -3.3999999521443642491e+38 -3.3999999521443642491e+38 -3.3999999521443642491e+38 -3.3999999521443642491e+38 -3.3999999521443642491e+38 -3.3999999521443642491e+38 -3.3999999521443642491e+38 -3.3999999521443642491e+38 -3.3999999521443642491e+38 -3.3999999521443642491e+38 -3.3999999521443642491e+38 -3.3999999521443642491e+38 -3.3999999521443642491e+38 -3.3999999521443642491e+38 -3.3999999521443642491e+38 -3.3999999521443642491e+38 -3.3999999521443642491e+38 -3.3999999521443642491e+38 -3.3999999521443642491e+38 -3.3999999521443642491e+38 -3.3999999521443642491e+38 -3.3999999521443642491e+38 -3.3999999521443642491e+38 -3.3999999521443642491e+38 -3.3999999521443642491e+38 -3.3999999521443642491e+38 -3.3999999521443642491e+38 -3.3999999521443642491e+38 -3.3999999521443642491e+38 -3.3999999521443642491e+38 -3.3999999521443642491e+38 -3.3999999521443642491e+38 -3.3999999521443642491e+38 -3.3999999521443642491e+38 -3.3999999521443642491e+38 -3.3999999521443642491e+38 -3.3999999521443642491e+38 -3.3999999521443642491e+38 -3.3999999521443642491e+38 -3.3999999521443642491e+38 -3.3999999521443642491e+38 -3.3999999521443642491e+38 -3.3999999521443642491e+38 -3.3999999521443642491e+38 -3.3999999521443642491e+38 -3.3999999521443642491e+38 -3.3999999521443642491e+38 -3.3999999521443642491e+38 -3.3999999521443642491e+38 -3.3999999521443642491e+38 -3.3999999521443642491e+38 -3.3999999521443642491e+38 -3.3999999521443642491e+38 -3.3999999521443642491e+38 -3.3999999521443642491e+38 -3.3999999521443642491e+38 -3.3999999521443642491e+38 -3.3999999521443642491e+38 -3.3999999521443642491e+38 -3.3999999521443642491e+38 -3.3999999521443642491e+38 -3.3999999521443642491e+38 -3.3999999521443642491e+38 -3.3999999521443642491e+38 -3.3999999521443642491e+38 -3.3999999521443642491e+38 -3.3999999521443642491e+38 -3.3999999521443642491e+38 -3.3999999521443642491e+38 -3.3999999521443642491e+38 -3.3999999521443642491e+38 -3.3999999521443642491e+38 -3.3999999521443642491e+38 -3.3999999521443642491e+38 -3.3999999521443642491e+38 -3.3999999521443642491e+38 -3.3999999521443642491e+38 -3.3999999521443642491e+38 -3.3999999521443642491e+38 -3.3999999521443642491e+38 -3.3999999521443642491e+38 -3.3999999521443642491e+38 -3.3999999521443642491e+38 -3.3999999521443642491e+38 -3.3999999521443642491e+38 -3.3999999521443642491e+38 -3.3999999521443642491e+38 -3.3999999521443642491e+38 -3.3999999521443642491e+38 -3.3999999521443642491e+38 -3.3999999521443642491e+38 -3.3999999521443642491e+38 -3.3999999521443642491e+38 -3.3999999521443642491e+38 -3.3999999521443642491e+38 -3.3999999521443642491e+38 -3.3999999521443642491e+38 -3.3999999521443642491e+38 -3.3999999521443642491e+38 -3.3999999521443642491e+38 -3.3999999521443642491e+38 -3.3999999521443642491e+38 -3.3999999521443642491e+38 -3.3999999521443642491e+38 -3.3999999521443642491e+38 -3.3999999521443642491e+38 -3.3999999521443642491e+38 -3.3999999521443642491e+38 -3.3999999521443642491e+38 -3.3999999521443642491e+38 -3.3999999521443642491e+38 -3.3999999521443642491e+38 -3.3999999521443642491e+38 -3.3999999521443642491e+38 -3.3999999521443642491e+38 -3.3999999521443642491e+38 -3.3999999521443642491e+38 -3.3999999521443642491e+38 -3.3999999521443642491e+38 -3.3999999521443642491e+38 -3.3999999521443642491e+38 -3.3999999521443642491e+38 -3.3999999521443642491e+38 -3.3999999521443642491e+38 -3.3999999521443642491e+38 -3.3999999521443642491e+38 -3.3999999521443642491e+38 -3.3999999521443642491e+38 -3.3999999521443642491e+38 -3.3999999521443642491e+38 -3.3999999521443642491e+38 -3.3999999521443642491e+38 -3.3999999521443642491e+38 -3.3999999521443642491e+38 -3.3999999521443642491e+38 -3.3999999521443642491e+38 -3.3999999521443642491e+38 -3.3999999521443642491e+38 -3.3999999521443642491e+38 -3.3999999521443642491e+38 -3.3999999521443642491e+38 -3.3999999521443642491e+38 -3.3999999521443642491e+38 -3.3999999521443642491e+38 -3.3999999521443642491e+38 -3.3999999521443642491e+38 -3.3999999521443642491e+38 -3.3999999521443642491e+38 -3.3999999521443642491e+38 -3.3999999521443642491e+38 -3.3999999521443642491e+38 -3.3999999521443642491e+38 -3.3999999521443642491e+38 -3.3999999521443642491e+38 -3.3999999521443642491e+38 -3.3999999521443642491e+38 -3.3999999521443642491e+38 -3.3999999521443642491e+38 -3.3999999521443642491e+38 -3.3999999521443642491e+38 -3.3999999521443642491e+38 -3.3999999521443642491e+38 -3.3999999521443642491e+38 -3.3999999521443642491e+38 -3.3999999521443642491e+38 -3.3999999521443642491e+38 -3.3999999521443642491e+38 -3.3999999521443642491e+38 -3.3999999521443642491e+38 -3.3999999521443642491e+38 -3.3999999521443642491e+38 -3.3999999521443642491e+38 -3.3999999521443642491e+38 -3.3999999521443642491e+38 -3.3999999521443642491e+38 -3.3999999521443642491e+38 -3.3999999521443642491e+38 -3.3999999521443642491e+38 -3.3999999521443642491e+38 -3.3999999521443642491e+38 -3.3999999521443642491e+38 -3.3999999521443642491e+38 -3.3999999521443642491e+38 -3.3999999521443642491e+38 -3.3999999521443642491e+38 -3.3999999521443642491e+38 -3.3999999521443642491e+38 -3.3999999521443642491e+38 -3.3999999521443642491e+38 -3.3999999521443642491e+38 -3.3999999521443642491e+38 -3.3999999521443642491e+38 -3.3999999521443642491e+38 -3.3999999521443642491e+38 -3.3999999521443642491e+38 -3.3999999521443642491e+38 -3.3999999521443642491e+38 -3.3999999521443642491e+38 -3.3999999521443642491e+38 -3.3999999521443642491e+38 -3.3999999521443642491e+38 -3.3999999521443642491e+38 -3.3999999521443642491e+38 -3.3999999521443642491e+38 -3.3999999521443642491e+38 -3.3999999521443642491e+38 -3.3999999521443642491e+38 -3.3999999521443642491e+38 -3.3999999521443642491e+38 -3.3999999521443642491e+38 -3.3999999521443642491e+38 -3.3999999521443642491e+38 -3.3999999521443642491e+38 -3.3999999521443642491e+38 -3.3999999521443642491e+38 -3.3999999521443642491e+38 -3.3999999521443642491e+38 -3.3999999521443642491e+38 -3.3999999521443642491e+38 -3.3999999521443642491e+38 -3.3999999521443642491e+38 -3.3999999521443642491e+38 -3.3999999521443642491e+38 -3.3999999521443642491e+38 -3.3999999521443642491e+38 -3.3999999521443642491e+38 -3.3999999521443642491e+38 -3.3999999521443642491e+38 -3.3999999521443642491e+38 -3.3999999521443642491e+38 -3.3999999521443642491e+38 -3.3999999521443642491e+38 -3.3999999521443642491e+38 -3.3999999521443642491e+38 -3.3999999521443642491e+38 -3.3999999521443642491e+38 -3.3999999521443642491e+38 -3.3999999521443642491e+38 -3.3999999521443642491e+38 -3.3999999521443642491e+38 -3.3999999521443642491e+38 -3.3999999521443642491e+38 -3.3999999521443642491e+38 -3.3999999521443642491e+38 -3.3999999521443642491e+38 -3.3999999521443642491e+38 -3.3999999521443642491e+38 -3.3999999521443642491e+38 -3.3999999521443642491e+38 -3.3999999521443642491e+38 -3.3999999521443642491e+38 -3.3999999521443642491e+38 -3.3999999521443642491e+38 -3.3999999521443642491e+38 -3.3999999521443642491e+38 -3.3999999521443642491e+38 -3.3999999521443642491e+38 -3.3999999521443642491e+38 -3.3999999521443642491e+38 -3.3999999521443642491e+38 -3.3999999521443642491e+38 -3.3999999521443642491e+38 -3.3999999521443642491e+38 -3.3999999521443642491e+38 -3.3999999521443642491e+38 -3.3999999521443642491e+38 -3.3999999521443642491e+38 -3.3999999521443642491e+38 -3.3999999521443642491e+38 -3.3999999521443642491e+38 -3.3999999521443642491e+38 -3.3999999521443642491e+38 -3.3999999521443642491e+38 -3.3999999521443642491e+38 -3.3999999521443642491e+38 -3.3999999521443642491e+38 -3.3999999521443642491e+38 -3.3999999521443642491e+38 -3.3999999521443642491e+38 -3.3999999521443642491e+38 -3.3999999521443642491e+38 -3.3999999521443642491e+38 -3.3999999521443642491e+38 -3.3999999521443642491e+38 -3.3999999521443642491e+38 -3.3999999521443642491e+38 -3.3999999521443642491e+38 -3.3999999521443642491e+38 -3.3999999521443642491e+38 -3.3999999521443642491e+38 -3.3999999521443642491e+38 -3.3999999521443642491e+38 -3.3999999521443642491e+38 -3.3999999521443642491e+38 -3.3999999521443642491e+38 -3.3999999521443642491e+38 -3.3999999521443642491e+38 -3.3999999521443642491e+38 -3.3999999521443642491e+38 -3.3999999521443642491e+38 -3.3999999521443642491e+38 -3.3999999521443642491e+38 -3.3999999521443642491e+38 -3.3999999521443642491e+38 -3.3999999521443642491e+38 -3.3999999521443642491e+38 -3.3999999521443642491e+38 -3.3999999521443642491e+38 -3.3999999521443642491e+38 -3.3999999521443642491e+38 -3.3999999521443642491e+38 -3.3999999521443642491e+38 -3.3999999521443642491e+38
 -3.3999999521443642491e+38 -3.3999999521443642491e+38 -3.3999999521443642491e+38 -3.3999999521443642491e+38 -3.3999999521443642491e+38 -3.3999999521443642491e+38 -3.3999999521443642491e+38 -3.3999999521443642491e+38 -3.3999999521443642491e+38 -3.3999999521443642491e+38 -3.3999999521443642491e+38 -3.3999999521443642491e+38 -3.3999999521443642491e+38 -3.3999999521443642491e+38 -3.3999999521443642491e+38 -3.3999999521443642491e+38 -3.3999999521443642491e+38 -3.3999999521443642491e+38 -3.3999999521443642491e+38 -3.3999999521443642491e+38 -3.3999999521443642491e+38 -3.3999999521443642491e+38 -3.3999999521443642491e+38 -3.3999999521443642491e+38 -3.3999999521443642491e+38 -3.3999999521443642491e+38 -3.3999999521443642491e+38 -3.3999999521443642491e+38 -3.3999999521443642491e+38 -3.3999999521443642491e+38 -3.3999999521443642491e+38 -3.3999999521443642491e+38 -3.3999999521443642491e+38 -3.3999999521443642491e+38 564 563 563 -3.3999999521443642491e+38 -3.3999999521443642491e+38 -3.3999999521443642491e+38 -3.3999999521443642491e+38 -3.3999999521443642491e+38 -3.3999999521443642491e+38 -3.3999999521443642491e+38 -3.3999999521443642491e+38 -3.3999999521443642491e+38 -3.3999999521443642491e+38 -3.3999999521443642491e+38 -3.3999999521443642491e+38 -3.3999999521443642491e+38 -3.3999999521443642491e+38 -3.3999999521443642491e+38 -3.3999999521443642491e+38 -3.3999999521443642491e+38 -3.3999999521443642491e+38 -3.3999999521443642491e+38 -3.3999999521443642491e+38 -3.3999999521443642491e+38 -3.3999999521443642491e+38 -3.3999999521443642491e+38 -3.3999999521443642491e+38 -3.3999999521443642491e+38 561 562 562 563 563 -3.3999999521443642491e+38 562 561 562 561 562 562 563 563 564 562 559 558 558 559 559 558 556 555 557 557 558 556 559 555 554 555 555 555 552 554 555 553 553 550 550 550 551 549 550 549 548 548 547 546 546 545 543 543 542 541 541 542 540 541 540 539 537 536 534 533 532 531 530 530 530 528 530 524 522 523 524 522 523 520 521 520 519 519 518 518 518 517 517 518 517 516 516 517 512 516 516 516 517 515 516 515 516 515 517 519 517 518 522 524 525 524 522 523 526 527 525 522 523 523 526 -3.3999999521443642491e+38 -3.3999999521443642491e+38 -3.3999999521443642491e+38 -3.3999999521443642491e+38 -3.3999999521443642491e+38 -3.3999999521443642491e+38 -3.3999999521443642491e+38 -3.3999999521443642491e+38 -3.3999999521443642491e+38 -3.3999999521443642491e+38 -3.3999999521443642491e+38 -3.3999999521443642491e+38 -3.3999999521443642491e+38 -3.3999999521443642491e+38 -3.3999999521443642491e+38 -3.3999999521443642491e+38 -3.3999999521443642491e+38 -3.3999999521443642491e+38 -3.3999999521443642491e+38 -3.3999999521443642491e+38 -3.3999999521443642491e+38 -3.3999999521443642491e+38 -3.3999999521443642491e+38 -3.3999999521443642491e+38 -3.3999999521443642491e+38 -3.3999999521443642491e+38 -3.3999999521443642491e+38 -3.3999999521443642491e+38 -3.3999999521443642491e+38 -3.3999999521443642491e+38 -3.3999999521443642491e+38 -3.3999999521443642491e+38 -3.3999999521443642491e+38 -3.3999999521443642491e+38 -3.3999999521443642491e+38 -3.3999999521443642491e+38 -3.3999999521443642491e+38 -3.3999999521443642491e+38 -3.3999999521443642491e+38 -3.3999999521443642491e+38 -3.3999999521443642491e+38 -3.3999999521443642491e+38 -3.3999999521443642491e+38 -3.3999999521443642491e+38 -3.3999999521443642491e+38 -3.3999999521443642491e+38 -3.3999999521443642491e+38 -3.3999999521443642491e+38 -3.3999999521443642491e+38 -3.3999999521443642491e+38 -3.3999999521443642491e+38 -3.3999999521443642491e+38 -3.3999999521443642491e+38 -3.3999999521443642491e+38 -3.3999999521443642491e+38 -3.3999999521443642491e+38 -3.3999999521443642491e+38 -3.3999999521443642491e+38 -3.3999999521443642491e+38 -3.3999999521443642491e+38 -3.3999999521443642491e+38 -3.3999999521443642491e+38 -3.3999999521443642491e+38 -3.3999999521443642491e+38 -3.3999999521443642491e+38 -3.3999999521443642491e+38 -3.3999999521443642491e+38 -3.3999999521443642491e+38 -3.3999999521443642491e+38 -3.3999999521443642491e+38 -3.3999999521443642491e+38 -3.3999999521443642491e+38 -3.3999999521443642491e+38 -3.3999999521443642491e+38 -3.3999999521443642491e+38 -3.3999999521443642491e+38 -3.3999999521443642491e+38 -3.3999999521443642491e+38 -3.3999999521443642491e+38 -3.3999999521443642491e+38 -3.3999999521443642491e+38 -3.3999999521443642491e+38 -3.3999999521443642491e+38 -3.3999999521443642491e+38 -3.3999999521443642491e+38 -3.3999999521443642491e+38 -3.3999999521443642491e+38 -3.3999999521443642491e+38 -3.3999999521443642491e+38 -3.3999999521443642491e+38 -3.3999999521443642491e+38 -3.3999999521443642491e+38 -3.3999999521443642491e+38 -3.3999999521443642491e+38 -3.3999999521443642491e+38 -3.3999999521443642491e+38 -3.3999999521443642491e+38 -3.3999999521443642491e+38 -3.3999999521443642491e+38 -3.3999999521443642491e+38 -3.3999999521443642491e+38 -3.3999999521443642491e+38 -3.3999999521443642491e+38 -3.3999999521443642491e+38 -3.3999999521443642491e+38 -3.3999999521443642491e+38 -3.3999999521443642491e+38 -3.3999999521443642491e+38 -3.3999999521443642491e+38 -3.3999999521443642491e+38 -3.3999999521443642491e+38 -3.3999999521443642491e+38 -3.3999999521443642491e+38 -3.3999999521443642491e+38 -3.3999999521443642491e+38 -3.3999999521443642491e+38 -3.3999999521443642491e+38 -3.3999999521443642491e+38 -3.3999999521443642491e+38 -3.3999999521443642491e+38 -3.3999999521443642491e+38 -3.3999999521443642491e+38 -3.3999999521443642491e+38 -3.3999999521443642491e+38 -3.3999999521443642491e+38 -3.3999999521443642491e+38 -3.3999999521443642491e+38 -3.3999999521443642491e+38 -3.3999999521443642491e+38 -3.3999999521443642491e+38 -3.3999999521443642491e+38 -3.3999999521443642491e+38 -3.3999999521443642491e+38 -3.3999999521443642491e+38 -3.3999999521443642491e+38 -3.3999999521443642491e+38 -3.3999999521443642491e+38 -3.3999999521443642491e+38 -3.3999999521443642491e+38 -3.3999999521443642491e+38 -3.3999999521443642491e+38 -3.3999999521443642491e+38 -3.3999999521443642491e+38 -3.3999999521443642491e+38 -3.3999999521443642491e+38 -3.3999999521443642491e+38 -3.3999999521443642491e+38 -3.3999999521443642491e+38 -3.3999999521443642491e+38 -3.3999999521443642491e+38 -3.3999999521443642491e+38 -3.3999999521443642491e+38 -3.3999999521443642491e+38 -3.3999999521443642491e+38 -3.3999999521443642491e+38 -3.3999999521443642491e+38 -3.3999999521443642491e+38 -3.3999999521443642491e+38 -3.3999999521443642491e+38 -3.3999999521443642491e+38 -3.3999999521443642491e+38 -3.3999999521443642491e+38 -3.3999999521443642491e+38 -3.3999999521443642491e+38 -3.3999999521443642491e+38 -3.3999999521443642491e+38 -3.3999999521443642491e+38 -3.3999999521443642491e+38 -3.3999999521443642491e+38 -3.3999999521443642491e+38 -3.3999999521443642491e+38 -3.3999999521443642491e+38 -3.3999999521443642491e+38 -3.3999999521443642491e+38 -3.3999999521443642491e+38 -3.3999999521443642491e+38 -3.3999999521443642491e+38 -3.3999999521443642491e+38 -3.3999999521443642491e+38 -3.3999999521443642491e+38 -3.3999999521443642491e+38 -3.3999999521443642491e+38 -3.3999999521443642491e+38 -3.3999999521443642491e+38 -3.3999999521443642491e+38 -3.3999999521443642491e+38 -3.3999999521443642491e+38 -3.3999999521443642491e+38 -3.3999999521443642491e+38 -3.3999999521443642491e+38 -3.3999999521443642491e+38 -3.3999999521443642491e+38 -3.3999999521443642491e+38 -3.3999999521443642491e+38 -3.3999999521443642491e+38 -3.3999999521443642491e+38 -3.3999999521443642491e+38 -3.3999999521443642491e+38 -3.3999999521443642491e+38 -3.3999999521443642491e+38 -3.3999999521443642491e+38 -3.3999999521443642491e+38 -3.3999999521443642491e+38 -3.3999999521443642491e+38 -3.3999999521443642491e+38 -3.3999999521443642491e+38 -3.3999999521443642491e+38 -3.3999999521443642491e+38 -3.3999999521443642491e+38 -3.3999999521443642491e+38 -3.3999999521443642491e+38 -3.3999999521443642491e+38 -3.3999999521443642491e+38 -3.3999999521443642491e+38 -3.3999999521443642491e+38 -3.3999999521443642491e+38 -3.3999999521443642491e+38 -3.3999999521443642491e+38 -3.3999999521443642491e+38 -3.3999999521443642491e+38 -3.3999999521443642491e+38 -3.3999999521443642491e+38 -3.3999999521443642491e+38 -3.3999999521443642491e+38 -3.3999999521443642491e+38 -3.3999999521443642491e+38 -3.3999999521443642491e+38 -3.3999999521443642491e+38 -3.3999999521443642491e+38 -3.3999999521443642491e+38 -3.3999999521443642491e+38 -3.3999999521443642491e+38 -3.3999999521443642491e+38 -3.3999999521443642491e+38 -3.3999999521443642491e+38 -3.3999999521443642491e+38 -3.3999999521443642491e+38 -3.3999999521443642491e+38 -3.3999999521443642491e+38 -3.3999999521443642491e+38 -3.3999999521443642491e+38 -3.3999999521443642491e+38 -3.3999999521443642491e+38 -3.3999999521443642491e+38 -3.3999999521443642491e+38 -3.3999999521443642491e+38 -3.3999999521443642491e+38 -3.3999999521443642491e+38 -3.3999999521443642491e+38 -3.3999999521443642491e+38 -3.3999999521443642491e+38 -3.3999999521443642491e+38 -3.3999999521443642491e+38 -3.3999999521443642491e+38 -3.3999999521443642491e+38 -3.3999999521443642491e+38 -3.3999999521443642491e+38 -3.3999999521443642491e+38 -3.3999999521443642491e+38 -3.3999999521443642491e+38 -3.3999999521443642491e+38 -3.3999999521443642491e+38 -3.3999999521443642491e+38 -3.3999999521443642491e+38 -3.3999999521443642491e+38 -3.3999999521443642491e+38 -3.3999999521443642491e+38 -3.3999999521443642491e+38 -3.3999999521443642491e+38 -3.3999999521443642491e+38 -3.3999999521443642491e+38 -3.3999999521443642491e+38 -3.3999999521443642491e+38 -3.3999999521443642491e+38 -3.3999999521443642491e+38 -3.3999999521443642491e+38 -3.3999999521443642491e+38 -3.3999999521443642491e+38 -3.3999999521443642491e+38 -3.3999999521443642491e+38 -3.3999999521443642491e+38 -3.3999999521443642491e+38 -3.3999999521443642491e+38 -3.3999999521443642491e+38 -3.3999999521443642491e+38 -3.3999999521443642491e+38 -3.3999999521443642491e+38 -3.3999999521443642491e+38 -3.3999999521443642491e+38 -3.3999999521443642491e+38 -3.3999999521443642491e+38 -3.3999999521443642491e+38 -3.3999999521443642491e+38 -3.3999999521443642491e+38 -3.3999999521443642491e+38 -3.3999999521443642491e+38 -3.3999999521443642491e+38 -3.3999999521443642491e+38 -3.3999999521443642491e+38 -3.3999999521443642491e+38 -3.3999999521443642491e+38 -3.3999999521443642491e+38 -3.3999999521443642491e+38 -3.3999999521443642491e+38 -3.3999999521443642491e+38 -3.3999999521443642491e+38 -3.3999999521443642491e+38 -3.3999999521443642491e+38 -3.3999999521443642491e+38 -3.3999999521443642491e+38 -3.3999999521443642491e+38 -3.3999999521443642491e+38 -3.3999999521443642491e+38 -3.3999999521443642491e+38 -3.3999999521443642491e+38 -3.3999999521443642491e+38 -3.3999999521443642491e+38 -3.3999999521443642491e+38 -3.3999999521443642491e+38
 -3.3999999521443642491e+38 -3.3999999521443642491e+38 -3.3999999521443642491e+38 -3.3999999521443642491e+38 -3.3999999521443642491e+38 -3.3999999521443642491e+38 -3.3999999521443642491e+38 -3.3999999521443642491e+38 -3.3999999521443642491e+38 -3.3999999521443642491e+38 -3.3999999521443642491e+38 -3.3999999521443642491e+38 -3.3999999521443642491e+38 -3.3999999521443642491e+38 -3.3999999521443642491e+38 -3.3999999521443642491e+38 -3.3999999521443642491e+38 -3.3999999521443642491e+38 -3.3999999521443642491e+38 -3.3999999521443642491e+38 -3.3999999521443642491e+38 -3.3999999521443642491e+38 -3.3999999521443642491e+38 -3.3999999521443642491e+38 -3.3999999521443642491e+38 -3.3999999521443642491e+38 -3.3999999521443642491e+38 -3.3999999521443642491e+38 -3.3999999521443642491e+38 -3.3999999521443642491e+38 -3.3999999521443642491e+38 -3.3999999521443642491e+38 -3.3999999521443642491e+38 563 562 563 564 564 564 -3.3999999521443642491e+38 -3.3999999521443642491e+38 -3.3999999521443642491e+38 -3.3999999521443642491e+38 -3.3999999521443642491e+38 -3.3999999521443642491e+38 -3.3999999521443642491e+38 -3.3999999521443642491e+38 -3.3999999521443642491e+38 -3.3999999521443642491e+38 -3.3999999521443642491e+38 -3.3999999521443642491e+38 -3.3999999521443642491e+38 -3.3999999521443642491e+38 -3.3999999521443642491e+38 -3.3999999521443642491e+38 -3.3999999521443642491e+38 -3.3999999521443642491e+38 -3.3999999521443642491e+38 -3.3999999521443642491e+38 -3.3999999521443642491e+38 564 564 564 565 564 562 562 563 561 563 563 564 563 564 565 564 564 562 562 559 559 558 558 557 556 557 557 557 558 557 557 556 557 554 554 554 554 554 554 553 553 552 551 551 550 549 551 547 548 548 547 546 546 546 545 545 542 543 542 543 542 541 541 540 540 538 536 534 534 531 532 529 531 529 527 524 524 524 524 524 521 521 519 520 519 517 519 519 519 519 519 519 517 518 518 518 518 518 517 516 517 517 517 519 519 518 518 519 519 521 522 523 525 522 523 524 525 525 526 523 524 524 527 -3.3999999521443642491e+38 -3.3999999521443642491e+38 -3.3999999521443642491e+38 -3.3999999521443642491e+38 -3.3999999521443642491e+38 -3.3999999521443642491e+38 -3.3999999521443642491e+38 -3.3999999521443642491e+38 -3.3999999521443642491e+38 -3.3999999521443642491e+38 -3.3999999521443642491e+38 -3.3999999521443642491e+38 -3.3999999521443642491e+38 -3.3999999521443642491e+38 -3.3999999521443642491e+38 -3.3999999521443642491e+38 -3.3999999521443642491e+38 -3.3999999521443642491e+38 -3.3999999521443642491e+38 -3.3999999521443642491e+38 -3.3999999521443642491e+38 -3.3999999521443642491e+38 -3.3999999521443642491e+38 -3.3999999521443642491e+38 -3.3999999521443642491e+38 -3.3999999521443642491e+38 -3.3999999521443642491e+38 -3.3999999521443642491e+38 -3.3999999521443642491e+38 -3.3999999521443642491e+38 -3.3999999521443642491e+38 -3.3999999521443642491e+38 -3.3999999521443642491e+38 -3.3999999521443642491e+38 -3.3999999521443642491e+38 -3.3999999521443642491e+38 -3.3999999521443642491e+38 -3.3999999521443642491e+38 -3.3999999521443642491e+38 -3.3999999521443642491e+38 -3.3999999521443642491e+38 -3.3999999521443642491e+38 -3.3999999521443642491e+38 -3.3999999521443642491e+38 -3.3999999521443642491e+38 -3.3999999521443642491e+38 -3.3999999521443642491e+38 -3.3999999521443642491e+38 -3.3999999521443642491e+38 -3.3999999521443642491e+38 -3.3999999521443642491e+38 -3.3999999521443642491e+38 -3.3999999521443642491e+38 -3.3999999521443642491e+38 -3.3999999521443642491e+38 -3.3999999521443642491e+38 -3.3999999521443642491e+38 -3.3999999521443642491e+38 -3.3999999521443642491e+38 -3.3999999521443642491e+38 -3.3999999521443642491e+38 -3.3999999521443642491e+38 -3.3999999521443642491e+38 -3.3999999521443642491e+38 -3.3999999521443642491e+38 -3.3999999521443642491e+38 -3.3999999521443642491e+38 -3.3999999521443642491e+38 -3.3999999521443642491e+38 -3.3999999521443642491e+38 -3.3999999521443642491e+38 -3.3999999521443642491e+38 -3.3999999521443642491e+38 -3.3999999521443642491e+38 -3.3999999521443642491e+38 -3.3999999521443642491e+38 -3.3999999521443642491e+38 -3.3999999521443642491e+38 -3.3999999521443642491e+38 -3.3999999521443642491e+38 -3.3999999521443642491e+38 -3.3999999521443642491e+38 -3.3999999521443642491e+38 -3.3999999521443642491e+38 -3.3999999521443642491e+38 -3.3999999521443642491e+38 -3.3999999521443642491e+38 -3.3999999521443642491e+38 -3.3999999521443642491e+38 -3.3999999521443642491e+38 -3.3999999521443642491e+38 -3.3999999521443642491e+38 -3.3999999521443642491e+38 -3.3999999521443642491e+38 -3.3999999521443642491e+38 -3.3999999521443642491e+38 -3.3999999521443642491e+38 -3.3999999521443642491e+38 -3.3999999521443642491e+38 -3.3999999521443642491e+38 -3.3999999521443642491e+38 -3.3999999521443642491e+38 -3.3999999521443642491e+38 -3.3999999521443642491e+38 -3.3999999521443642491e+38 -3.3999999521443642491e+38 -3.3999999521443642491e+38 -3.3999999521443642491e+38 -3.3999999521443642491e+38 -3.3999999521443642491e+38 -3.3999999521443642491e+38 -3.3999999521443642491e+38 -3.3999999521443642491e+38 -3.3999999521443642491e+38 -3.3999999521443642491e+38 -3.3999999521443642491e+38 -3.3999999521443642491e+38 -3.3999999521443642491e+38 -3.3999999521443642491e+38 -3.3999999521443642491e+38 -3.3999999521443642491e+38 -3.3999999521443642491e+38 -3.3999999521443642491e+38 -3.3999999521443642491e+38 -3.3999999521443642491e+38 -3.3999999521443642491e+38 -3.3999999521443642491e+38 -3.3999999521443642491e+38 -3.3999999521443642491e+38 -3.3999999521443642491e+38 -3.3999999521443642491e+38 -3.3999999521443642491e+38 -3.3999999521443642491e+38 -3.3999999521443642491e+38 -3.3999999521443642491e+38 -3.3999999521443642491e+38 -3.3999999521443642491e+38 -3.3999999521443642491e+38 -3.3999999521443642491e+38 -3.3999999521443642491e+38 -3.3999999521443642491e+38 -3.3999999521443642491e+38 -3.3999999521443642491e+38 -3.3999999521443642491e+38 -3.3999999521443642491e+38 -3.3999999521443642491e+38 -3.3999999521443642491e+38 -3.3999999521443642491e+38 -3.3999999521443642491e+38 -3.3999999521443642491e+38 -3.3999999521443642491e+38 -3.3999999521443642491e+38 -3.3999999521443642491e+38 -3.3999999521443642491e+38 -3.3999999521443642491e+38 -3.3999999521443642491e+38 -3.3999999521443642491e+38 -3.3999999521443642491e+38 -3.3999999521443642491e+38 -3.3999999521443642491e+38 -3.3999999521443642491e+38 -3.3999999521443642491e+38 -3.3999999521443642491e+38 -3.3999999521443642491e+38 -3.3999999521443642491e+38 -3.3999999521443642491e+38 -3.3999999521443642491e+38 -3.3999999521443642491e+38 -3.3999999521443642491e+38 -3.3999999521443642491e+38 -3.3999999521443642491e+38 -3.3999999521443642491e+38 -3.3999999521443642491e+38 -3.3999999521443642491e+38 -3.3999999521443642491e+38 -3.3999999521443642491e+38 -3.3999999521443642491e+38 -3.3999999521443642491e+38 -3.3999999521443642491e+38 -3.3999999521443642491e+38 -3.3999999521443642491e+38 -3.3999999521443642491e+38 -3.3999999521443642491e+38 -3.3999999521443642491e+38 -3.3999999521443642491e+38 -3.3999999521443642491e+38 -3.3999999521443642491e+38 -3.3999999521443642491e+38 -3.3999999521443642491e+38 -3.3999999521443642491e+38 -3.3999999521443642491e+38 -3.3999999521443642491e+38 -3.3999999521443642491e+38 -3.3999999521443642491e+38 -3.3999999521443642491e+38 -3.3999999521443642491e+38 -3.3999999521443642491e+38 -3.3999999521443642491e+38 -3.3999999521443642491e+38 -3.3999999521443642491e+38 -3.3999999521443642491e+38 -3.3999999521443642491e+38 -3.3999999521443642491e+38 -3.3999999521443642491e+38 -3.3999999521443642491e+38 -3.3999999521443642491e+38 -3.3999999521443642491e+38 -3.3999999521443642491e+38 -3.3999999521443642491e+38 -3.3999999521443642491e+38 -3.3999999521443642491e+38 -3.3999999521443642491e+38 -3.3999999521443642491e+38 -3.3999999521443642491e+38 -3.3999999521443642491e+38 -3.3999999521443642491e+38 -3.3999999521443642491e+38 -3.3999999521443642491e+38 -3.3999999521443642491e+38 -3.3999999521443642491e+38 -3.3999999521443642491e+38 -3.3999999521443642491e+38 -3.3999999521443642491e+38 -3.3999999521443642491e+38 -3.3999999521443642491e+38 -3.3999999521443642491e+38 -3.3999999521443642491e+38 -3.3999999521443642491e+38 -3.3999999521443642491e+38 -3.3999999521443642491e+38 -3.3999999521443642491e+38 -3.3999999521443642491e+38 -3.3999999521443642491e+38 -3.3999999521443642491e+38 -3.3999999521443642491e+38 -3.3999999521443642491e+38 -3.3999999521443642491e+38 -3.3999999521443642491e+38 -3.3999999521443642491e+38 -3.3999999521443642491e+38 -3.3999999521443642491e+38 -3.3999999521443642491e+38 -3.3999999521443642491e+38 -3.3999999521443642491e+38 -3.3999999521443642491e+38 -3.3999999521443642491e+38 -3.3999999521443642491e+38 -3.3999999521443642491e+38 -3.3999999521443642491e+38 -3.3999999521443642491e+38 -3.3999999521443642491e+38 -3.3999999521443642491e+38 -3.3999999521443642491e+38 -3.3999999521443642491e+38 -3.3999999521443642491e+38 -3.3999999521443642491e+38 -3.3999999521443642491e+38 -3.3999999521443642491e+38 -3.3999999521443642491e+38 -3.3999999521443642491e+38 -3.3999999521443642491e+38 -3.3999999521443642491e+38 -3.3999999521443642491e+38 -3.3999999521443642491e+38 -3.3999999521443642491e+38 -3.3999999521443642491e+38 -3.3999999521443642491e+38 -3.3999999521443642491e+38 -3.3999999521443642491e+38 -3.3999999521443642491e+38 -3.3999999521443642491e+38 -3.3999999521443642491e+38 -3.3999999521443642491e+38 -3.3999999521443642491e+38 -3.3999999521443642491e+38 -3.3999999521443642491e+38 -3.3999999521443642491e+38 -3.3999999521443642491e+38 -3.3999999521443642491e+38 -3.3999999521443642491e+38 -3.3999999521443642491e+38 -3.3999999521443642491e+38 -3.3999999521443642491e+38 -3.3999999521443642491e+38 -3.3999999521443642491e+38 -3.3999999521443642491e+38 -3.3999999521443642491e+38 -3.3999999521443642491e+38 -3.3999999521443642491e+38 -3.3999999521443642491e+38 -3.3999999521443642491e+38 -3.3999999521443642491e+38 -3.3999999521443642491e+38 -3.3999999521443642491e+38 -3.3999999521443642491e+38 -3.3999999521443642491e+38 -3.3999999521443642491e+38 -3.3999999521443642491e+38 -3.3999999521443642491e+38 -3.3999999521443642491e+38 -3.3999999521443642491e+38 -3.3999999521443642491e+38 -3.3999999521443642491e+38 -3.3999999521443642491e+38 -3.3999999521443642491e+38 -3.3999999521443642491e+38 -3.3999999521443642491e+38 -3.3999999521443642491e+38 -3.3999999521443642491e+38 -3.3999999521443642491e+38 -3.3999999521443642491e+38 -3.3999999521443642491e+38 -3.3999999521443642491e+38 -3.3999999521443642491e+38 -3.3999999521443642491e+38 -3.3999999521443642491e+38 -3.3999999521443642491e+38 -3.3999999521443642491e+38 -3.3999999521443642491e+38
 -3.3999999521443642491e+38 -3.3999999521443642491e+38 -3.3999999521443642491e+38 -3.3999999521443642491e+38 -3.3999999521443642491e+38 -3.3999999521443642491e+38 -3.3999999521443642491e+38 -3.3999999521443642491e+38 -3.3999999521443642491e+38 -3.3999999521443642491e+38 -3.3999999521443642491e+38 -3.3999999521443642491e+38 -3.3999999521443642491e+38 -3.3999999521443642491e+38 -3.3999999521443642491e+38 -3.3999999521443642491e+38 -3.3999999521443642491e+38 -3.3999999521443642491e+38 -3.3999999521443642491e+38 -3.3999999521443642491e+38 -3.3999999521443642491e+38 -3.3999999521443642491e+38 -3.3999999521443642491e+38 -3.3999999521443642491e+38 -3.3999999521443642491e+38 -3.3999999521443642491e+38 -3.3999999521443642491e+38 -3.3999999521443642491e+38 -3.3999999521443642491e+38 -3.3999999521443642491e+38 -3.3999999521443642491e+38 -3.3999999521443642491e+38 564 564 564 565 564 562 561 -3.3999999521443642491e+38 -3.3999999521443642491e+38 -3.3999999521443642491e+38 -3.3999999521443642491e+38 -3.3999999521443642491e+38 -3.3999999521443642491e+38 -3.3999999521443642491e+38 -3.3999999521443642491e+38 -3.3999999521443642491e+38 -3.3999999521443642491e+38 -3.3999999521443642491e+38 -3.3999999521443642491e+38 -3.3999999521443642491e+38 -3.3999999521443642491e+38 -3.3999999521443642491e+38 -3.3999999521443642491e+38 -3.3999999521443642491e+38 -3.3999999521443642491e+38 565 566 566 567 567 567 564 562 563 565 564 562 563 563 564 564 563 562 562 562 561 561 560 560 557 558 560 559 557 557 557 557 556 556 557 557 556 554 555 554 555 554 553 553 553 550 550 550 550 549 547 550 548 546 546 546 546 544 543 542 543 542 541 541 541 540 538 539 540 538 537 535 534 534 532 531 528 524 525 526 525 530 529 526 522 520 519 519 519 519 520 519 518 516 518 521 521 520 519 517 514 516 517 517 518 517 517 519 519 520 518 518 520 520 522 522 523 524 525 525 525 526 526 525 527 530 528 -3.3999999521443642491e+38 -3.3999999521443642491e+38 -3.3999999521443642491e+38 -3.3999999521443642491e+38 -3.3999999521443642491e+38 -3.3999999521443642491e+38 -3.3999999521443642491e+38 -3.3999999521443642491e+38 -3.3999999521443642491e+38 -3.3999999521443642491e+38 -3.3999999521443642491e+38 -3.3999999521443642491e+38 -3.3999999521443642491e+38 -3.3999999521443642491e+38 -3.3999999521443642491e+38 -3.3999999521443642491e+38 -3.3999999521443642491e+38 -3.3999999521443642491e+38 -3.3999999521443642491e+38 -3.3999999521443642491e+38 -3.3999999521443642491e+38 -3.3999999521443642491e+38 -3.3999999521443642491e+38 -3.3999999521443642491e+38 -3.3999999521443642491e+38 -3.3999999521443642491e+38 -3.3999999521443642491e+38 -3.3999999521443642491e+38 -3.3999999521443642491e+38 -3.3999999521443642491e+38 -3.3999999521443642491e+38 -3.3999999521443642491e+38 -3.3999999521443642491e+38 -3.3999999521443642491e+38 -3.3999999521443642491e+38 -3.3999999521443642491e+38 -3.3999999521443642491e+38 -3.3999999521443642491e+38 -3.3999999521443642491e+38 -3.3999999521443642491e+38 -3.3999999521443642491e+38 -3.3999999521443642491e+38 -3.3999999521443642491e+38 -3.3999999521443642491e+38 -3.3999999521443642491e+38 -3.3999999521443642491e+38 -3.3999999521443642491e+38 -3.3999999521443642491e+38 -3.3999999521443642491e+38 -3.3999999521443642491e+38 -3.3999999521443642491e+38 -3.3999999521443642491e+38 -3.3999999521443642491e+38 -3.3999999521443642491e+38 -3.3999999521443642491e+38 -3.3999999521443642491e+38 -3.3999999521443642491e+38 -3.3999999521443642491e+38 -3.3999999521443642491e+38 -3.3999999521443642491e+38 -3.3999999521443642491e+38 -3.3999999521443642491e+38 -3.3999999521443642491e+38 -3.3999999521443642491e+38 -3.3999999521443642491e+38 -3.3999999521443642491e+38 -3.3999999521443642491e+38 -3.3999999521443642491e+38 -3.3999999521443642491e+38 -3.3999999521443642491e+38 -3.3999999521443642491e+38 -3.3999999521443642491e+38 -3.3999999521443642491e+38 -3.3999999521443642491e+38 -3.3999999521443642491e+38 -3.3999999521443642491e+38 -3.3999999521443642491e+38 -3.3999999521443642491e+38 -3.3999999521443642491e+38 -3.3999999521443642491e+38 -3.3999999521443642491e+38 -3.3999999521443642491e+38 -3.3999999521443642491e+38 -3.3999999521443642491e+38 -3.3999999521443642491e+38 -3.3999999521443642491e+38 -3.3999999521443642491e+38 -3.3999999521443642491e+38 -3.3999999521443642491e+38 -3.3999999521443642491e+38 -3.3999999521443642491e+38 -3.3999999521443642491e+38 -3.3999999521443642491e+38 -3.3999999521443642491e+38 -3.3999999521443642491e+38 -3.3999999521443642491e+38 -3.3999999521443642491e+38 -3.3999999521443642491e+38 -3.3999999521443642491e+38 -3.3999999521443642491e+38 -3.3999999521443642491e+38 -3.3999999521443642491e+38 -3.3999999521443642491e+38 -3.3999999521443642491e+38 -3.3999999521443642491e+38 -3.3999999521443642491e+38 -3.3999999521443642491e+38 -3.3999999521443642491e+38 -3.3999999521443642491e+38 -3.3999999521443642491e+38 -3.3999999521443642491e+38 -3.3999999521443642491e+38 -3.3999999521443642491e+38 -3.3999999521443642491e+38 -3.3999999521443642491e+38 -3.3999999521443642491e+38 -3.3999999521443642491e+38 -3.3999999521443642491e+38 -3.3999999521443642491e+38 -3.3999999521443642491e+38 -3.3999999521443642491e+38 -3.3999999521443642491e+38 -3.3999999521443642491e+38 -3.3999999521443642491e+38 -3.3999999521443642491e+38 -3.3999999521443642491e+38 -3.3999999521443642491e+38 -3.3999999521443642491e+38 -3.3999999521443642491e+38 -3.3999999521443642491e+38 -3.3999999521443642491e+38 -3.3999999521443642491e+38 -3.3999999521443642491e+38 -3.3999999521443642491e+38 -3.3999999521443642491e+38 -3.3999999521443642491e+38 -3.3999999521443642491e+38 -3.3999999521443642491e+38 -3.3999999521443642491e+38 -3.3999999521443642491e+38 -3.3999999521443642491e+38 -3.3999999521443642491e+38 -3.3999999521443642491e+38 -3.3999999521443642491e+38 -3.3999999521443642491e+38 -3.3999999521443642491e+38 -3.3999999521443642491e+38 -3.3999999521443642491e+38 -3.3999999521443642491e+38 -3.3999999521443642491e+38 -3.3999999521443642491e+38 -3.3999999521443642491e+38 -3.3999999521443642491e+38 -3.3999999521443642491e+38 -3.3999999521443642491e+38 -3.3999999521443642491e+38 -3.3999999521443642491e+38 -3.3999999521443642491e+38 -3.3999999521443642491e+38 -3.3999999521443642491e+38 -3.3999999521443642491e+38 -3.3999999521443642491e+38 -3.3999999521443642491e+38 -3.3999999521443642491e+38 -3.3999999521443642491e+38 -3.3999999521443642491e+38 -3.3999999521443642491e+38 -3.3999999521443642491e+38 -3.3999999521443642491e+38 -3.3999999521443642491e+38 -3.3999999521443642491e+38 -3.3999999521443642491e+38 -3.3999999521443642491e+38 -3.3999999521443642491e+38 -3.3999999521443642491e+38 -3.3999999521443642491e+38 -3.3999999521443642491e+38 -3.3999999521443642491e+38 -3.3999999521443642491e+38 -3.3999999521443642491e+38 -3.3999999521443642491e+38 -3.3999999521443642491e+38 -3.3999999521443642491e+38 -3.3999999521443642491e+38 -3.3999999521443642491e+38 -3.3999999521443642491e+38 -3.3999999521443642491e+38 -3.3999999521443642491e+38 -3.3999999521443642491e+38 -3.3999999521443642491e+38 -3.3999999521443642491e+38 -3.3999999521443642491e+38 -3.3999999521443642491e+38 -3.3999999521443642491e+38 -3.3999999521443642491e+38 -3.3999999521443642491e+38 -3.3999999521443642491e+38 -3.3999999521443642491e+38 -3.3999999521443642491e+38 -3.3999999521443642491e+38 -3.3999999521443642491e+38 -3.3999999521443642491e+38 -3.3999999521443642491e+38 -3.3999999521443642491e+38 -3.3999999521443642491e+38 -3.3999999521443642491e+38 -3.3999999521443642491e+38 -3.3999999521443642491e+38 -3.3999999521443642491e+38 -3.3999999521443642491e+38 -3.3999999521443642491e+38 -3.3999999521443642491e+38 -3.3999999521443642491e+38 -3.3999999521443642491e+38 -3.3999999521443642491e+38 -3.3999999521443642491e+38 -3.3999999521443642491e+38 -3.3999999521443642491e+38 -3.3999999521443642491e+38 -3.3999999521443642491e+38 -3.3999999521443642491e+38 -3.3999999521443642491e+38 -3.3999999521443642491e+38 -3.3999999521443642491e+38 -3.3999999521443642491e+38 -3.3999999521443642491e+38 -3.3999999521443642491e+38 -3.3999999521443642491e+38 -3.3999999521443642491e+38 -3.3999999521443642491e+38 -3.3999999521443642491e+38 -3.3999999521443642491e+38 -3.3999999521443642491e+38 -3.3999999521443642491e+38 -3.3999999521443642491e+38 -3.3999999521443642491e+38 -3.3999999521443642491e+38 -3.3999999521443642491e+38 -3.3999999521443642491e+38 -3.3999999521443642491e+38 -3.3999999521443642491e+38 -3.3999999521443642491e+38 -3.3999999521443642491e+38 -3.3999999521443642491e+38 -3.3999999521443642491e+38 -3.3999999521443642491e+38 -3.3999999521443642491e+38 -3.3999999521443642491e+38 -3.3999999521443642491e+38 -3.3999999521443642491e+38 -3.3999999521443642491e+38 -3.3999999521443642491e+38 -3.3999999521443642491e+38 -3.3999999521443642491e+38 -3.3999999521443642491e+38 -3.3999999521443642491e+38 -3.3999999521443642491e+38 -3.3999999521443642491e+38 -3.3999999521443642491e+38 -3.3999999521443642491e+38 -3.3999999521443642491e+38 -3.3999999521443642491e+38 -3.3999999521443642491e+38 -3.3999999521443642491e+38 -3.3999999521443642491e+38 -3.3999999521443642491e+38 -3.3999999521443642491e+38 -3.3999999521443642491e+38 -3.3999999521443642491e+38 -3.3999999521443642491e+38 -3.3999999521443642491e+38 -3.3999999521443642491e+38 -3.3999999521443642491e+38 -3.3999999521443642491e+38 -3.3999999521443642491e+38 -3.3999999521443642491e+38 -3.3999999521443642491e+38 -3.3999999521443642491e+38 -3.3999999521443642491e+38 -3.3999999521443642491e+38 -3.3999999521443642491e+38 -3.3999999521443642491e+38 -3.3999999521443642491e+38 -3.3999999521443642491e+38 -3.3999999521443642491e+38 -3.3999999521443642491e+38 -3.3999999521443642491e+38 -3.3999999521443642491e+38 -3.3999999521443642491e+38 -3.3999999521443642491e+38 -3.3999999521443642491e+38 -3.3999999521443642491e+38 -3.3999999521443642491e+38 -3.3999999521443642491e+38 -3.3999999521443642491e+38 -3.3999999521443642491e+38 -3.3999999521443642491e+38 -3.3999999521443642491e+38 -3.3999999521443642491e+38 -3.3999999521443642491e+38 -3.3999999521443642491e+38 -3.3999999521443642491e+38 -3.3999999521443642491e+38 -3.3999999521443642491e+38 -3.3999999521443642491e+38 -3.3999999521443642491e+38 -3.3999999521443642491e+38 -3.3999999521443642491e+38 -3.3999999521443642491e+38 -3.3999999521443642491e+38 -3.3999999521443642491e+38 -3.3999999521443642491e+38 -3.3999999521443642491e+38 -3.3999999521443642491e+38 -3.3999999521443642491e+38 -3.3999999521443642491e+38 -3.3999999521443642491e+38 -3.3999999521443642491e+38
 -3.3999999521443642491e+38 -3.3999999521443642491e+38 -3.3999999521443642491e+38 -3.3999999521443642491e+38 -3.3999999521443642491e+38 -3.3999999521443642491e+38 -3.3999999521443642491e+38 -3.3999999521443642491e+38 -3.3999999521443642491e+38 -3.3999999521443642491e+38 -3.3999999521443642491e+38 -3.3999999521443642491e+38 -3.3999999521443642491e+38 -3.3999999521443642491e+38 -3.3999999521443642491e+38 -3.3999999521443642491e+38 -3.3999999521443642491e+38 -3.3999999521443642491e+38 -3.3999999521443642491e+38 -3.3999999521443642491e+38 -3.3999999521443642491e+38 -3.3999999521443642491e+38 -3.3999999521443642491e+38 -3.3999999521443642491e+38 -3.3999999521443642491e+38 -3.3999999521443642491e+38 -3.3999999521443642491e+38 -3.3999999521443642491e+38 -3.3999999521443642491e+38 -3.3999999521443642491e+38 -3.3999999521443642491e+38 566 566 566 565 566 564 562 561 -3.3999999521443642491e+38 -3.3999999521443642491e+38 -3.3999999521443642491e+38 -3.3999999521443642491e+38 -3.3999999521443642491e+38 -3.3999999521443642491e+38 -3.3999999521443642491e+38 -3.3999999521443642491e+38 -3.3999999521443642491e+38 -3.3999999521443642491e+38 -3.3999999521443642491e+38 -3.3999999521443642491e+38 -3.3999999521443642491e+38 -3.3999999521443642491e+38 -3.3999999521443642491e+38 -3.3999999521443642491e+38 -3.3999999521443642491e+38 567 566 566 566 565 566 568 564 563 564 564 564 563 563 562 564 562 563 564 565 564 561 557 561 561 559 559 559 559 559 558 557 556 555 555 556 555 556 555 556 553 553 552 553 553 552 553 550 549 548 549 549 550 548 547 548 547 546 544 543 544 544 544 542 543 541 543 540 537 538 539 539 537 535 533 532 533 531 531 528 528 527 528 528 525 524 522 521 521 520 518 517 518 517 518 521 522 521 521 522 521 521 520 521 520 520 521 521 521 523 523 521 520 520 522 523 522 523 525 525 525 526 527 527 528 528 529 529 -3.3999999521443642491e+38 -3.3999999521443642491e+38 -3.3999999521443642491e+38 -3.3999999521443642491e+38 -3.3999999521443642491e+38 -3.3999999521443642491e+38 -3.3999999521443642491e+38 -3.3999999521443642491e+38 -3.3999999521443642491e+38 -3.3999999521443642491e+38 -3.3999999521443642491e+38 -3.3999999521443642491e+38 -3.3999999521443642491e+38 -3.3999999521443642491e+38 -3.3999999521443642491e+38 -3.3999999521443642491e+38 -3.3999999521443642491e+38 -3.3999999521443642491e+38 -3.3999999521443642491e+38 -3.3999999521443642491e+38 -3.3999999521443642491e+38 -3.3999999521443642491e+38 -3.3999999521443642491e+38 -3.3999999521443642491e+38 -3.3999999521443642491e+38 -3.3999999521443642491e+38 -3.3999999521443642491e+38 -3.3999999521443642491e+38 -3.3999999521443642491e+38 -3.3999999521443642491e+38 -3.3999999521443642491e+38 -3.3999999521443642491e+38 -3.3999999521443642491e+38 -3.3999999521443642491e+38 -3.3999999521443642491e+38 -3.3999999521443642491e+38 -3.3999999521443642491e+38 -3.3999999521443642491e+38 -3.3999999521443642491e+38 -3.3999999521443642491e+38 -3.3999999521443642491e+38 -3.3999999521443642491e+38 -3.3999999521443642491e+38 -3.3999999521443642491e+38 -3.3999999521443642491e+38 -3.3999999521443642491e+38 -3.3999999521443642491e+38 -3.3999999521443642491e+38 -3.3999999521443642491e+38 -3.3999999521443642491e+38 -3.3999999521443642491e+38 -3.3999999521443642491e+38 -3.3999999521443642491e+38 -3.3999999521443642491e+38 -3.3999999521443642491e+38 -3.3999999521443642491e+38 -3.3999999521443642491e+38 -3.3999999521443642491e+38 -3.3999999521443642491e+38 -3.3999999521443642491e+38 -3.3999999521443642491e+38 -3.3999999521443642491e+38 -3.3999999521443642491e+38 -3.3999999521443642491e+38 -3.3999999521443642491e+38 -3.3999999521443642491e+38 -3.3999999521443642491e+38 -3.3999999521443642491e+38 -3.3999999521443642491e+38 -3.3999999521443642491e+38 -3.3999999521443642491e+38 -3.3999999521443642491e+38 -3.3999999521443642491e+38 -3.3999999521443642491e+38 -3.3999999521443642491e+38 -3.3999999521443642491e+38 -3.3999999521443642491e+38 -3.3999999521443642491e+38 -3.3999999521443642491e+38 -3.3999999521443642491e+38 -3.3999999521443642491e+38 -3.3999999521443642491e+38 -3.3999999521443642491e+38 -3.3999999521443642491e+38 -3.3999999521443642491e+38 -3.3999999521443642491e+38 -3.3999999521443642491e+38 -3.3999999521443642491e+38 -3.3999999521443642491e+38 -3.3999999521443642491e+38 -3.3999999521443642491e+38 -3.3999999521443642491e+38 -3.3999999521443642491e+38 -3.3999999521443642491e+38 -3.3999999521443642491e+38 -3.3999999521443642491e+38 -3.3999999521443642491e+38 -3.3999999521443642491e+38 -3.3999999521443642491e+38 -3.3999999521443642491e+38 -3.3999999521443642491e+38 -3.3999999521443642491e+38 -3.3999999521443642491e+38 -3.3999999521443642491e+38 -3.3999999521443642491e+38 -3.3999999521443642491e+38 -3.3999999521443642491e+38 -3.3999999521443642491e+38 -3.3999999521443642491e+38 -3.3999999521443642491e+38 -3.3999999521443642491e+38 -3.3999999521443642491e+38 -3.3999999521443642491e+38 -3.3999999521443642491e+38 -3.3999999521443642491e+38 -3.3999999521443642491e+38 -3.3999999521443642491e+38 -3.3999999521443642491e+38 -3.3999999521443642491e+38 -3.3999999521443642491e+38 -3.3999999521443642491e+38 -3.3999999521443642491e+38 -3.3999999521443642491e+38 -3.3999999521443642491e+38 -3.3999999521443642491e+38 -3.3999999521443642491e+38 -3.3999999521443642491e+38 -3.3999999521443642491e+38 -3.3999999521443642491e+38 -3.3999999521443642491e+38 -3.3999999521443642491e+38 -3.3999999521443642491e+38 -3.3999999521443642491e+38 -3.3999999521443642491e+38 -3.3999999521443642491e+38 -3.3999999521443642491e+38 -3.3999999521443642491e+38 -3.3999999521443642491e+38 -3.3999999521443642491e+38 -3.3999999521443642491e+38 -3.3999999521443642491e+38 -3.3999999521443642491e+38 -3.3999999521443642491e+38 -3.3999999521443642491e+38 -3.3999999521443642491e+38 -3.3999999521443642491e+38 -3.3999999521443642491e+38 -3.3999999521443642491e+38 -3.3999999521443642491e+38 -3.3999999521443642491e+38 -3.3999999521443642491e+38 -3.3999999521443642491e+38 -3.3999999521443642491e+38 -3.3999999521443642491e+38 -3.3999999521443642491e+38 -3.3999999521443642491e+38 -3.3999999521443642491e+38 -3.3999999521443642491e+38 -3.3999999521443642491e+38 -3.3999999521443642491e+38 -3.3999999521443642491e+38 -3.3999999521443642491e+38 -3.3999999521443642491e+38 -3.3999999521443642491e+38 -3.3999999521443642491e+38 -3.3999999521443642491e+38 -3.3999999521443642491e+38 -3.3999999521443642491e+38 -3.3999999521443642491e+38 -3.3999999521443642491e+38 -3.3999999521443642491e+38 -3.3999999521443642491e+38 -3.3999999521443642491e+38 -3.3999999521443642491e+38 -3.3999999521443642491e+38 -3.3999999521443642491e+38 -3.3999999521443642491e+38 -3.3999999521443642491e+38 -3.3999999521443642491e+38 -3.3999999521443642491e+38 -3.3999999521443642491e+38 -3.3999999521443642491e+38 -3.3999999521443642491e+38 -3.3999999521443642491e+38 -3.3999999521443642491e+38 -3.3999999521443642491e+38 -3.3999999521443642491e+38 -3.3999999521443642491e+38 -3.3999999521443642491e+38 -3.3999999521443642491e+38 -3.3999999521443642491e+38 -3.3999999521443642491e+38 -3.3999999521443642491e+38 -3.3999999521443642491e+38 -3.3999999521443642491e+38 -3.3999999521443642491e+38 -3.3999999521443642491e+38 -3.3999999521443642491e+38 -3.3999999521443642491e+38 -3.3999999521443642491e+38 -3.3999999521443642491e+38 -3.3999999521443642491e+38 -3.3999999521443642491e+38 -3.3999999521443642491e+38 -3.3999999521443642491e+38 -3.3999999521443642491e+38 -3.3999999521443642491e+38 -3.3999999521443642491e+38 -3.3999999521443642491e+38 -3.3999999521443642491e+38 -3.3999999521443642491e+38 -3.3999999521443642491e+38 -3.3999999521443642491e+38 -3.3999999521443642491e+38 -3.3999999521443642491e+38 -3.3999999521443642491e+38 -3.3999999521443642491e+38 -3.3999999521443642491e+38 -3.3999999521443642491e+38 -3.3999999521443642491e+38 -3.3999999521443642491e+38 -3.3999999521443642491e+38 -3.3999999521443642491e+38 -3.3999999521443642491e+38 -3.3999999521443642491e+38 -3.3999999521443642491e+38 -3.3999999521443642491e+38 -3.3999999521443642491e+38 -3.3999999521443642491e+38 -3.3999999521443642491e+38 -3.3999999521443642491e+38 -3.3999999521443642491e+38 -3.3999999521443642491e+38 -3.3999999521443642491e+38 -3.3999999521443642491e+38 -3.3999999521443642491e+38 -3.3999999521443642491e+38 -3.3999999521443642491e+38 -3.3999999521443642491e+38 -3.3999999521443642491e+38 -3.3999999521443642491e+38 -3.3999999521443642491e+38 -3.3999999521443642491e+38 -3.3999999521443642491e+38 -3.3999999521443642491e+38 -3.3999999521443642491e+38 -3.3999999521443642491e+38 -3.3999999521443642491e+38 -3.3999999521443642491e+38 -3.3999999521443642491e+38 -3.3999999521443642491e+38 -3.3999999521443642491e+38 -3.3999999521443642491e+38 -3.3999999521443642491e+38 -3.3999999521443642491e+38 -3.3999999521443642491e+38 -3.3999999521443642491e+38 -3.3999999521443642491e+38 -3.3999999521443642491e+38 -3.3999999521443642491e+38 -3.3999999521443642491e+38 -3.3999999521443642491e+38 -3.3999999521443642491e+38 -3.3999999521443642491e+38 -3.3999999521443642491e+38 -3.3999999521443642491e+38 -3.3999999521443642491e+38 -3.3999999521443642491e+38 -3.3999999521443642491e+38 -3.3999999521443642491e+38 -3.3999999521443642491e+38 -3.3999999521443642491e+38 -3.3999999521443642491e+38 -3.3999999521443642491e+38 -3.3999999521443642491e+38 -3.3999999521443642491e+38 -3.3999999521443642491e+38 -3.3999999521443642491e+38 -3.3999999521443642491e+38 -3.3999999521443642491e+38 -3.3999999521443642491e+38 -3.3999999521443642491e+38 -3.3999999521443642491e+38 -3.3999999521443642491e+38 -3.3999999521443642491e+38 -3.3999999521443642491e+38 -3.3999999521443642491e+38 -3.3999999521443642491e+38 -3.3999999521443642491e+38 -3.3999999521443642491e+38 -3.3999999521443642491e+38 -3.3999999521443642491e+38 -3.3999999521443642491e+38 -3.3999999521443642491e+38 -3.3999999521443642491e+38 -3.3999999521443642491e+38 -3.3999999521443642491e+38 -3.3999999521443642491e+38 -3.3999999521443642491e+38 -3.3999999521443642491e+38 -3.3999999521443642491e+38 -3.3999999521443642491e+38 -3.3999999521443642491e+38 -3.3999999521443642491e+38 -3.3999999521443642491e+38 -3.3999999521443642491e+38 -3.3999999521443642491e+38 -3.3999999521443642491e+38 -3.3999999521443642491e+38 -3.3999999521443642491e+38 -3.3999999521443642491e+38 -3.3999999521443642491e+38 -3.3999999521443642491e+38 -3.3999999521443642491e+38 -3.3999999521443642491e+38 -3.3999999521443642491e+38 -3.3999999521443642491e+38 -3.3999999521443642491e+38
 -3.3999999521443642491e+38 -3.3999999521443642491e+38 -3.3999999521443642491e+38 -3.3999999521443642491e+38 -3.3999999521443642491e+38 -3.3999999521443642491e+38 -3.3999999521443642491e+38 -3.3999999521443642491e+38 -3.3999999521443642491e+38 -3.3999999521443642491e+38 -3.3999999521443642491e+38 -3.3999999521443642491e+38 -3.3999999521443642491e+38 -3.3999999521443642491e+38 -3.3999999521443642491e+38 -3.3999999521443642491e+38 -3.3999999521443642491e+38 -3.3999999521443642491e+38 -3.3999999521443642491e+38 -3.3999999521443642491e+38 -3.3999999521443642491e+38 -3.3999999521443642491e+38 -3.3999999521443642491e+38 -3.3999999521443642491e+38 -3.3999999521443642491e+38 -3.3999999521443642491e+38 -3.3999999521443642491e+38 -3.3999999521443642491e+38 -3.3999999521443642491e+38 -3.3999999521443642491e+38 564 565 567 566 563 563 564 562 561 562 -3.3999999521443642491e+38 -3.3999999521443642491e+38 -3.3999999521443642491e+38 -3.3999999521443642491e+38 -3.3999999521443642491e+38 -3.3999999521443642491e+38 -3.3999999521443642491e+38 -3.3999999521443642491e+38 -3.3999999521443642491e+38 -3.3999999521443642491e+38 -3.3999999521443642491e+38 -3.3999999521443642491e+38 -3.3999999521443642491e+38 -3.3999999521443642491e+38 -3.3999999521443642491e+38 -3.3999999521443642491e+38 -3.3999999521443642491e+38 565 565 565 564 566 566 565 565 566 565 564 562 561 561 562 563 564 563 562 564 563 561 561 560 560 559 560 558 556 557 555 555 558 556 556 559 558 557 555 555 555 552 553 555 551 554 553 553 548 546 549 550 548 549 549 546 546 547 546 544 544 544 544 542 542 543 541 539 536 536 536 535 535 534 531 534 534 532 529 528 527 527 529 526 525 524 524 523 522 522 521 521 519 519 521 520 523 522 523 521 521 523 523 523 522 521 524 524 525 524 524 521 523 524 525 525 526 527 526 527 527 528 529 529 532 530 532 -3.3999999521443642491e+38 -3.3999999521443642491e+38 -3.3999999521443642491e+38 -3.3999999521443642491e+38 -3.3999999521443642491e+38 -3.3999999521443642491e+38 -3.3999999521443642491e+38 -3.3999999521443642491e+38 -3.3999999521443642491e+38 -3.3999999521443642491e+38 -3.3999999521443642491e+38 -3.3999999521443642491e+38 -3.3999999521443642491e+38 -3.3999999521443642491e+38 -3.3999999521443642491e+38 -3.3999999521443642491e+38 -3.3999999521443642491e+38 -3.3999999521443642491e+38 -3.3999999521443642491e+38 -3.3999999521443642491e+38 -3.3999999521443642491e+38 -3.3999999521443642491e+38 -3.3999999521443642491e+38 -3.3999999521443642491e+38 -3.3999999521443642491e+38 -3.3999999521443642491e+38 -3.3999999521443642491e+38 -3.3999999521443642491e+38 -3.3999999521443642491e+38 -3.3999999521443642491e+38 -3.3999999521443642491e+38 -3.3999999521443642491e+38 -3.3999999521443642491e+38 -3.3999999521443642491e+38 -3.3999999521443642491e+38 -3.3999999521443642491e+38 -3.3999999521443642491e+38 -3.3999999521443642491e+38 -3.3999999521443642491e+38 -3.3999999521443642491e+38 -3.3999999521443642491e+38 -3.3999999521443642491e+38 -3.3999999521443642491e+38 -3.3999999521443642491e+38 -3.3999999521443642491e+38 -3.3999999521443642491e+38 -3.3999999521443642491e+38 -3.3999999521443642491e+38 -3.3999999521443642491e+38 -3.3999999521443642491e+38 -3.3999999521443642491e+38 -3.3999999521443642491e+38 -3.3999999521443642491e+38 -3.3999999521443642491e+38 -3.3999999521443642491e+38 -3.3999999521443642491e+38 -3.3999999521443642491e+38 -3.3999999521443642491e+38 -3.3999999521443642491e+38 -3.3999999521443642491e+38 -3.3999999521443642491e+38 -3.3999999521443642491e+38 -3.3999999521443642491e+38 -3.3999999521443642491e+38 -3.3999999521443642491e+38 -3.3999999521443642491e+38 -3.3999999521443642491e+38 -3.3999999521443642491e+38 -3.3999999521443642491e+38 -3.3999999521443642491e+38 -3.3999999521443642491e+38 -3.3999999521443642491e+38 -3.3999999521443642491e+38 -3.3999999521443642491e+38 -3.3999999521443642491e+38 -3.3999999521443642491e+38 -3.3999999521443642491e+38 -3.3999999521443642491e+38 -3.3999999521443642491e+38 -3.3999999521443642491e+38 -3.3999999521443642491e+38 -3.3999999521443642491e+38 -3.3999999521443642491e+38 -3.3999999521443642491e+38 -3.3999999521443642491e+38 -3.3999999521443642491e+38 -3.3999999521443642491e+38 -3.3999999521443642491e+38 -3.3999999521443642491e+38 -3.3999999521443642491e+38 -3.3999999521443642491e+38 -3.3999999521443642491e+38 -3.3999999521443642491e+38 -3.3999999521443642491e+38 -3.3999999521443642491e+38 -3.3999999521443642491e+38 -3.3999999521443642491e+38 -3.3999999521443642491e+38 -3.3999999521443642491e+38 -3.3999999521443642491e+38 -3.3999999521443642491e+38 -3.3999999521443642491e+38 -3.3999999521443642491e+38 -3.3999999521443642491e+38 -3.3999999521443642491e+38 -3.3999999521443642491e+38 -3.3999999521443642491e+38 -3.3999999521443642491e+38 -3.3999999521443642491e+38 -3.3999999521443642491e+38 -3.3999999521443642491e+38 -3.3999999521443642491e+38 -3.3999999521443642491e+38 -3.3999999521443642491e+38 -3.3999999521443642491e+38 -3.3999999521443642491e+38 -3.3999999521443642491e+38 -3.3999999521443642491e+38 -3.3999999521443642491e+38 -3.3999999521443642491e+38 -3.3999999521443642491e+38 -3.3999999521443642491e+38 -3.3999999521443642491e+38 -3.3999999521443642491e+38 -3.3999999521443642491e+38 -3.3999999521443642491e+38 -3.3999999521443642491e+38 -3.3999999521443642491e+38 -3.3999999521443642491e+38 -3.3999999521443642491e+38 -3.3999999521443642491e+38 -3.3999999521443642491e+38 -3.3999999521443642491e+38 -3.3999999521443642491e+38 -3.3999999521443642491e+38 -3.3999999521443642491e+38 -3.3999999521443642491e+38 -3.3999999521443642491e+38 -3.3999999521443642491e+38 -3.3999999521443642491e+38 -3.3999999521443642491e+38 -3.3999999521443642491e+38 -3.3999999521443642491e+38 -3.3999999521443642491e+38 -3.3999999521443642491e+38 -3.3999999521443642491e+38 -3.3999999521443642491e+38 -3.3999999521443642491e+38 -3.3999999521443642491e+38 -3.3999999521443642491e+38 -3.3999999521443642491e+38 -3.3999999521443642491e+38 -3.3999999521443642491e+38 -3.3999999521443642491e+38 -3.3999999521443642491e+38 -3.3999999521443642491e+38 -3.3999999521443642491e+38 -3.3999999521443642491e+38 -3.3999999521443642491e+38 -3.3999999521443642491e+38 -3.3999999521443642491e+38 -3.3999999521443642491e+38 -3.3999999521443642491e+38 -3.3999999521443642491e+38 -3.3999999521443642491e+38 -3.3999999521443642491e+38 -3.3999999521443642491e+38 -3.3999999521443642491e+38 -3.3999999521443642491e+38 -3.3999999521443642491e+38 -3.3999999521443642491e+38 -3.3999999521443642491e+38 -3.3999999521443642491e+38 -3.3999999521443642491e+38 -3.3999999521443642491e+38 -3.3999999521443642491e+38 -3.3999999521443642491e+38 -3.3999999521443642491e+38 -3.3999999521443642491e+38 -3.3999999521443642491e+38 -3.3999999521443642491e+38 -3.3999999521443642491e+38 -3.3999999521443642491e+38 -3.3999999521443642491e+38 -3.3999999521443642491e+38 -3.3999999521443642491e+38 -3.3999999521443642491e+38 -3.3999999521443642491e+38 -3.3999999521443642491e+38 -3.3999999521443642491e+38 -3.3999999521443642491e+38 -3.3999999521443642491e+38 -3.3999999521443642491e+38 -3.3999999521443642491e+38 -3.3999999521443642491e+38 -3.3999999521443642491e+38 -3.3999999521443642491e+38 -3.3999999521443642491e+38 -3.3999999521443642491e+38 -3.3999999521443642491e+38 -3.3999999521443642491e+38 -3.3999999521443642491e+38 -3.3999999521443642491e+38 -3.3999999521443642491e+38 -3.3999999521443642491e+38 -3.3999999521443642491e+38 -3.3999999521443642491e+38 -3.3999999521443642491e+38 -3.3999999521443642491e+38 -3.3999999521443642491e+38 -3.3999999521443642491e+38 -3.3999999521443642491e+38 -3.3999999521443642491e+38 -3.3999999521443642491e+38 -3.3999999521443642491e+38 -3.3999999521443642491e+38 -3.3999999521443642491e+38 -3.3999999521443642491e+38 -3.3999999521443642491e+38 -3.3999999521443642491e+38 -3.3999999521443642491e+38 -3.3999999521443642491e+38 -3.3999999521443642491e+38 -3.3999999521443642491e+38 -3.3999999521443642491e+38 -3.3999999521443642491e+38 -3.3999999521443642491e+38 -3.3999999521443642491e+38 -3.3999999521443642491e+38 -3.3999999521443642491e+38 -3.3999999521443642491e+38 -3.3999999521443642491e+38 -3.3999999521443642491e+38 -3.3999999521443642491e+38 -3.3999999521443642491e+38 -3.3999999521443642491e+38 -3.3999999521443642491e+38 -3.3999999521443642491e+38 -3.3999999521443642491e+38 -3.3999999521443642491e+38 -3.3999999521443642491e+38 -3.3999999521443642491e+38 -3.3999999521443642491e+38 -3.3999999521443642491e+38 -3.3999999521443642491e+38 -3.3999999521443642491e+38 -3.3999999521443642491e+38 -3.3999999521443642491e+38 -3.3999999521443642491e+38 -3.3999999521443642491e+38 -3.3999999521443642491e+38 -3.3999999521443642491e+38 -3.3999999521443642491e+38 -3.3999999521443642491e+38 -3.3999999521443642491e+38 -3.3999999521443642491e+38 -3.3999999521443642491e+38 -3.3999999521443642491e+38 -3.3999999521443642491e+38 -3.3999999521443642491e+38 -3.3999999521443642491e+38 -3.3999999521443642491e+38 -3.3999999521443642491e+38 -3.3999999521443642491e+38 -3.3999999521443642491e+38 -3.3999999521443642491e+38 -3.3999999521443642491e+38 -3.3999999521443642491e+38 -3.3999999521443642491e+38 -3.3999999521443642491e+38 -3.3999999521443642491e+38 -3.3999999521443642491e+38 -3.3999999521443642491e+38 -3.3999999521443642491e+38 -3.3999999521443642491e+38 -3.3999999521443642491e+38 -3.3999999521443642491e+38 -3.3999999521443642491e+38 -3.3999999521443642491e+38 -3.3999999521443642491e+38 -3.3999999521443642491e+38 -3.3999999521443642491e+38 -3.3999999521443642491e+38 -3.3999999521443642491e+38 -3.3999999521443642491e+38 -3.3999999521443642491e+38 -3.3999999521443642491e+38 -3.3999999521443642491e+38 -3.3999999521443642491e+38 -3.3999999521443642491e+38 -3.3999999521443642491e+38 -3.3999999521443642491e+38 -3.3999999521443642491e+38 -3.3999999521443642491e+38 -3.3999999521443642491e+38 -3.3999999521443642491e+38 -3.3999999521443642491e+38 -3.3999999521443642491e+38 -3.3999999521443642491e+38 -3.3999999521443642491e+38 -3.3999999521443642491e+38 -3.3999999521443642491e+38 -3.3999999521443642491e+38 -3.3999999521443642491e+38 -3.3999999521443642491e+38 -3.3999999521443642491e+38 -3.3999999521443642491e+38 -3.3999999521443642491e+38 -3.3999999521443642491e+38 -3.3999999521443642491e+38 -3.3999999521443642491e+38 -3.3999999521443642491e+38 -3.3999999521443642491e+38 -3.3999999521443642491e+38 -3.3999999521443642491e+38 -3.3999999521443642491e+38 -3.3999999521443642491e+38 -3.3999999521443642491e+38
 -3.3999999521443642491e+38 -3.3999999521443642491e+38 -3.3999999521443642491e+38 -3.3999999521443642491e+38 -3.3999999521443642491e+38 -3.3999999521443642491e+38 -3.3999999521443642491e+38 -3.3999999521443642491e+38 -3.3999999521443642491e+38 -3.3999999521443642491e+38 -3.3999999521443642491e+38 -3.3999999521443642491e+38 -3.3999999521443642491e+38 -3.3999999521443642491e+38 -3.3999999521443642491e+38 -3.3999999521443642491e+38 -3.3999999521443642491e+38 -3.3999999521443642491e+38 -3.3999999521443642491e+38 -3.3999999521443642491e+38 -3.3999999521443642491e+38 -3.3999999521443642491e+38 -3.3999999521443642491e+38 -3.3999999521443642491e+38 -3.3999999521443642491e+38 -3.3999999521443642491e+38 -3.3999999521443642491e+38 -3.3999999521443642491e+38 -3.3999999521443642491e+38 -3.3999999521443642491e+38 565 567 566 565 564 564 564 564 565 565 565 565 -3.3999999521443642491e+38 -3.3999999521443642491e+38 -3.3999999521443642491e+38 -3.3999999521443642491e+38 570 568 569 569 -3.3999999521443642491e+38 -3.3999999521443642491e+38 -3.3999999521443642491e+38 567 567 566 -3.3999999521443642491e+38 -3.3999999521443642491e+38 564 563 566 565 566 567 567 566 566 563 564 562 562 560 559 562 562 561 562 561 560 563 563 561 561 561 559 556 556 557 554 554 554 556 556 556 555 556 557 554 555 555 554 554 553 552 550 550 550 550 550 548 547 547 546 546 546 546 544 544 545 544 543 542 543 542 540 537 536 535 537 538 536 536 534 536 536 534 531 530 529 529 528 527 527 526 525 526 524 522 519 519 519 521 519 521 520 522 522 522 520 522 522 522 524 525 524 524 526 526 526 527 526 526 526 525 526 527 526 528 530 529 533 534 532 533 533 -3.3999999521443642491e+38 -3.3999999521443642491e+38 -3.3999999521443642491e+38 -3.3999999521443642491e+38 -3.3999999521443642491e+38 -3.3999999521443642491e+38 -3.3999999521443642491e+38 -3.3999999521443642491e+38 -3.3999999521443642491e+38 -3.3999999521443642491e+38 -3.3999999521443642491e+38 -3.3999999521443642491e+38 -3.3999999521443642491e+38 -3.3999999521443642491e+38 -3.3999999521443642491e+38 -3.3999999521443642491e+38 -3.3999999521443642491e+38 -3.3999999521443642491e+38 -3.3999999521443642491e+38 -3.3999999521443642491e+38 -3.3999999521443642491e+38 -3.3999999521443642491e+38 -3.3999999521443642491e+38 -3.3999999521443642491e+38 -3.3999999521443642491e+38 -3.3999999521443642491e+38 -3.3999999521443642491e+38 -3.3999999521443642491e+38 -3.3999999521443642491e+38 -3.3999999521443642491e+38 -3.3999999521443642491e+38 -3.3999999521443642491e+38 -3.3999999521443642491e+38 -3.3999999521443642491e+38 -3.3999999521443642491e+38 -3.3999999521443642491e+38 -3.3999999521443642491e+38 -3.3999999521443642491e+38 -3.3999999521443642491e+38 -3.3999999521443642491e+38 -3.3999999521443642491e+38 -3.3999999521443642491e+38 -3.3999999521443642491e+38 -3.3999999521443642491e+38 -3.3999999521443642491e+38 -3.3999999521443642491e+38 -3.3999999521443642491e+38 -3.3999999521443642491e+38 -3.3999999521443642491e+38 -3.3999999521443642491e+38 -3.3999999521443642491e+38 -3.3999999521443642491e+38 -3.3999999521443642491e+38 -3.3999999521443642491e+38 -3.3999999521443642491e+38 -3.3999999521443642491e+38 -3.3999999521443642491e+38 -3.3999999521443642491e+38 -3.3999999521443642491e+38 -3.3999999521443642491e+38 -3.3999999521443642491e+38 -3.3999999521443642491e+38 -3.3999999521443642491e+38 -3.3999999521443642491e+38 -3.3999999521443642491e+38 -3.3999999521443642491e+38 -3.3999999521443642491e+38 -3.3999999521443642491e+38 -3.3999999521443642491e+38 -3.3999999521443642491e+38 -3.3999999521443642491e+38 -3.3999999521443642491e+38 -3.3999999521443642491e+38 -3.3999999521443642491e+38 -3.3999999521443642491e+38 -3.3999999521443642491e+38 -3.3999999521443642491e+38 -3.3999999521443642491e+38 -3.3999999521443642491e+38 -3.3999999521443642491e+38 -3.3999999521443642491e+38 -3.3999999521443642491e+38 -3.3999999521443642491e+38 -3.3999999521443642491e+38 -3.3999999521443642491e+38 -3.3999999521443642491e+38 -3.3999999521443642491e+38 -3.3999999521443642491e+38 -3.3999999521443642491e+38 -3.3999999521443642491e+38 -3.3999999521443642491e+38 -3.3999999521443642491e+38 -3.3999999521443642491e+38 -3.3999999521443642491e+38 -3.3999999521443642491e+38 -3.3999999521443642491e+38 -3.3999999521443642491e+38 -3.3999999521443642491e+38 -3.3999999521443642491e+38 -3.3999999521443642491e+38 -3.3999999521443642491e+38 -3.3999999521443642491e+38 -3.3999999521443642491e+38 -3.3999999521443642491e+38 -3.3999999521443642491e+38 -3.3999999521443642491e+38 -3.3999999521443642491e+38 -3.3999999521443642491e+38 -3.3999999521443642491e+38 -3.3999999521443642491e+38 -3.3999999521443642491e+38 -3.3999999521443642491e+38 -3.3999999521443642491e+38 -3.3999999521443642491e+38 -3.3999999521443642491e+38 -3.3999999521443642491e+38 -3.3999999521443642491e+38 -3.3999999521443642491e+38 -3.3999999521443642491e+38 -3.3999999521443642491e+38 -3.3999999521443642491e+38 -3.3999999521443642491e+38 -3.3999999521443642491e+38 -3.3999999521443642491e+38 -3.3999999521443642491e+38 -3.3999999521443642491e+38 -3.3999999521443642491e+38 -3.3999999521443642491e+38 -3.3999999521443642491e+38 -3.3999999521443642491e+38 -3.3999999521443642491e+38 -3.3999999521443642491e+38 -3.3999999521443642491e+38 -3.3999999521443642491e+38 -3.3999999521443642491e+38 -3.3999999521443642491e+38 -3.3999999521443642491e+38 -3.3999999521443642491e+38 -3.3999999521443642491e+38 -3.3999999521443642491e+38 -3.3999999521443642491e+38 -3.3999999521443642491e+38 -3.3999999521443642491e+38 -3.3999999521443642491e+38 -3.3999999521443642491e+38 -3.3999999521443642491e+38 -3.3999999521443642491e+38 -3.3999999521443642491e+38 -3.3999999521443642491e+38 -3.3999999521443642491e+38 -3.3999999521443642491e+38 -3.3999999521443642491e+38 -3.3999999521443642491e+38 -3.3999999521443642491e+38 -3.3999999521443642491e+38 -3.3999999521443642491e+38 -3.3999999521443642491e+38 -3.3999999521443642491e+38 -3.3999999521443642491e+38 -3.3999999521443642491e+38 -3.3999999521443642491e+38 -3.3999999521443642491e+38 -3.3999999521443642491e+38 -3.3999999521443642491e+38 -3.3999999521443642491e+38 -3.3999999521443642491e+38 -3.3999999521443642491e+38 -3.3999999521443642491e+38 -3.3999999521443642491e+38 -3.3999999521443642491e+38 -3.3999999521443642491e+38 -3.3999999521443642491e+38 -3.3999999521443642491e+38 -3.3999999521443642491e+38 -3.3999999521443642491e+38 -3.3999999521443642491e+38 -3.3999999521443642491e+38 -3.3999999521443642491e+38 -3.3999999521443642491e+38 -3.3999999521443642491e+38 -3.3999999521443642491e+38 -3.3999999521443642491e+38 -3.3999999521443642491e+38 -3.3999999521443642491e+38 -3.3999999521443642491e+38 -3.3999999521443642491e+38 -3.3999999521443642491e+38 -3.3999999521443642491e+38 -3.3999999521443642491e+38 -3.3999999521443642491e+38 -3.3999999521443642491e+38 -3.3999999521443642491e+38 -3.3999999521443642491e+38 -3.3999999521443642491e+38 -3.3999999521443642491e+38 -3.3999999521443642491e+38 -3.3999999521443642491e+38 -3.3999999521443642491e+38 -3.3999999521443642491e+38 -3.3999999521443642491e+38 -3.3999999521443642491e+38 -3.3999999521443642491e+38 -3.3999999521443642491e+38 -3.3999999521443642491e+38 -3.3999999521443642491e+38 -3.3999999521443642491e+38 -3.3999999521443642491e+38 -3.3999999521443642491e+38 -3.3999999521443642491e+38 -3.3999999521443642491e+38 -3.3999999521443642491e+38 -3.3999999521443642491e+38 -3.3999999521443642491e+38 -3.3999999521443642491e+38 -3.3999999521443642491e+38 -3.3999999521443642491e+38 -3.3999999521443642491e+38 -3.3999999521443642491e+38 -3.3999999521443642491e+38 -3.3999999521443642491e+38 -3.3999999521443642491e+38 -3.3999999521443642491e+38 -3.3999999521443642491e+38 -3.3999999521443642491e+38 -3.3999999521443642491e+38 -3.3999999521443642491e+38 -3.3999999521443642491e+38 -3.3999999521443642491e+38 -3.3999999521443642491e+38 -3.3999999521443642491e+38 -3.3999999521443642491e+38 -3.3999999521443642491e+38 -3.3999999521443642491e+38 -3.3999999521443642491e+38 -3.3999999521443642491e+38 -3.3999999521443642491e+38 -3.3999999521443642491e+38 -3.3999999521443642491e+38 -3.3999999521443642491e+38 -3.3999999521443642491e+38 -3.3999999521443642491e+38 -3.3999999521443642491e+38 -3.3999999521443642491e+38 -3.3999999521443642491e+38 -3.3999999521443642491e+38 -3.3999999521443642491e+38 -3.3999999521443642491e+38 -3.3999999521443642491e+38 -3.3999999521443642491e+38 -3.3999999521443642491e+38 -3.3999999521443642491e+38 -3.3999999521443642491e+38 -3.3999999521443642491e+38 -3.3999999521443642491e+38 -3.3999999521443642491e+38 -3.3999999521443642491e+38 -3.3999999521443642491e+38 -3.3999999521443642491e+38 -3.3999999521443642491e+38 -3.3999999521443642491e+38 -3.3999999521443642491e+38 -3.3999999521443642491e+38 -3.3999999521443642491e+38 -3.3999999521443642491e+38 -3.3999999521443642491e+38 -3.3999999521443642491e+38 -3.3999999521443642491e+38 -3.3999999521443642491e+38 -3.3999999521443642491e+38 -3.3999999521443642491e+38 -3.3999999521443642491e+38 -3.3999999521443642491e+38 -3.3999999521443642491e+38 -3.3999999521443642491e+38 -3.3999999521443642491e+38 -3.3999999521443642491e+38 -3.3999999521443642491e+38 -3.3999999521443642491e+38 -3.3999999521443642491e+38 -3.3999999521443642491e+38 -3.3999999521443642491e+38 -3.3999999521443642491e+38 -3.3999999521443642491e+38 -3.3999999521443642491e+38 -3.3999999521443642491e+38 -3.3999999521443642491e+38 -3.3999999521443642491e+38 -3.3999999521443642491e+38 -3.3999999521443642491e+38 -3.3999999521443642491e+38 -3.3999999521443642491e+38 -3.3999999521443642491e+38 -3.3999999521443642491e+38 -3.3999999521443642491e+38 -3.3999999521443642491e+38 -3.3999999521443642491e+38 -3.3999999521443642491e+38 -3.3999999521443642491e+38 -3.3999999521443642491e+38 -3.3999999521443642491e+38 -3.3999999521443642491e+38 -3.3999999521443642491e+38 -3.3999999521443642491e+38 -3.3999999521443642491e+38 -3.3999999521443642491e+38 -3.3999999521443642491e+38 -3.3999999521443642491e+38 -3.3999999521443642491e+38 -3.3999999521443642491e+38 -3.3999999521443642491e+38 -3.3999999521443642491e+38 -3.3999999521443642491e+38 -3.3999999521443642491e+38 -3.3999999521443642491e+38 -3.3999999521443642491e+38 -3.3999999521443642491e+38 -3.3999999521443642491e+38
 -3.3999999521443642491e+38 -3.3999999521443642491e+38 -3.3999999521443642491e+38 -3.3999999521443642491e+38 -3.3999999521443642491e+38 -3.3999999521443642491e+38 -3.3999999521443642491e+38 -3.3999999521443642491e+38 -3.3999999521443642491e+38 -3.3999999521443642491e+38 -3.3999999521443642491e+38 -3.3999999521443642491e+38 -3.3999999521443642491e+38 -3.3999999521443642491e+38 -3.3999999521443642491e+38 -3.3999999521443642491e+38 -3.3999999521443642491e+38 -3.3999999521443642491e+38 -3.3999999521443642491e+38 -3.3999999521443642491e+38 -3.3999999521443642491e+38 -3.3999999521443642491e+38 -3.3999999521443642491e+38 -3.3999999521443642491e+38 -3.3999999521443642491e+38 -3.3999999521443642491e+38 -3.3999999521443642491e+38 -3.3999999521443642491e+38 -3.3999999521443642491e+38 -3.3999999521443642491e+38 566 567 566 565 567 568 566 565 564 565 568 567 567 569 571 569 568 567 570 569 568 568 565 567 569 570 568 567 567 565 566 567 566 568 565 564 565 563 563 562 562 562 559 562 562 562 561 560 564 562 561 561 558 558 559 559 559 556 555 555 554 556 557 556 555 556 556 557 555 554 554 554 552 551 551 552 552 552 553 551 551 549 546 547 547 547 545 544 544 542 542 543 542 542 541 541 537 537 538 538 537 537 537 538 537 535 535 534 531 530 530 529 528 529 526 527 525 523 523 523 524 520 520 518 519 521 522 522 521 522 521 522 525 525 524 525 528 528 528 531 528 528 526 526 527 527 530 530 530 530 531 531 534 533 533 532 -3.3999999521443642491e+38 -3.3999999521443642491e+38 -3.3999999521443642491e+38 -3.3999999521443642491e+38 -3.3999999521443642491e+38 -3.3999999521443642491e+38 -3.3999999521443642491e+38 -3.3999999521443642491e+38 -3.3999999521443642491e+38 -3.3999999521443642491e+38 -3.3999999521443642491e+38 -3.3999999521443642491e+38 -3.3999999521443642491e+38 -3.3999999521443642491e+38 -3.3999999521443642491e+38 -3.3999999521443642491e+38 -3.3999999521443642491e+38 -3.3999999521443642491e+38 -3.3999999521443642491e+38 -3.3999999521443642491e+38 -3.3999999521443642491e+38 -3.3999999521443642491e+38 -3.3999999521443642491e+38 -3.3999999521443642491e+38 -3.3999999521443642491e+38 -3.3999999521443642491e+38 -3.3999999521443642491e+38 -3.3999999521443642491e+38 -3.3999999521443642491e+38 -3.3999999521443642491e+38 -3.3999999521443642491e+38 -3.3999999521443642491e+38 -3.3999999521443642491e+38 -3.3999999521443642491e+38 -3.3999999521443642491e+38 -3.3999999521443642491e+38 -3.3999999521443642491e+38 -3.3999999521443642491e+38 -3.3999999521443642491e+38 -3.3999999521443642491e+38 -3.3999999521443642491e+38 -3.3999999521443642491e+38 -3.3999999521443642491e+38 -3.3999999521443642491e+38 -3.3999999521443642491e+38 -3.3999999521443642491e+38 -3.3999999521443642491e+38 -3.3999999521443642491e+38 -3.3999999521443642491e+38 -3.3999999521443642491e+38 -3.3999999521443642491e+38 -3.3999999521443642491e+38 -3.3999999521443642491e+38 -3.3999999521443642491e+38 -3.3999999521443642491e+38 -3.3999999521443642491e+38 -3.3999999521443642491e+38 -3.3999999521443642491e+38 -3.3999999521443642491e+38 -3.3999999521443642491e+38 -3.3999999521443642491e+38 -3.3999999521443642491e+38 -3.3999999521443642491e+38 -3.3999999521443642491e+38 -3.3999999521443642491e+38 -3.3999999521443642491e+38 -3.3999999521443642491e+38 -3.3999999521443642491e+38 -3.3999999521443642491e+38 -3.3999999521443642491e+38 -3.3999999521443642491e+38 -3.3999999521443642491e+38 -3.3999999521443642491e+38 -3.3999999521443642491e+38 -3.3999999521443642491e+38 -3.3999999521443642491e+38 -3.3999999521443642491e+38 -3.3999999521443642491e+38 -3.3999999521443642491e+38 -3.3999999521443642491e+38 -3.3999999521443642491e+38 -3.3999999521443642491e+38 -3.3999999521443642491e+38 -3.3999999521443642491e+38 -3.3999999521443642491e+38 -3.3999999521443642491e+38 -3.3999999521443642491e+38 -3.3999999521443642491e+38 -3.3999999521443642491e+38 -3.3999999521443642491e+38 -3.3999999521443642491e+38 -3.3999999521443642491e+38 -3.3999999521443642491e+38 -3.3999999521443642491e+38 -3.3999999521443642491e+38 -3.3999999521443642491e+38 -3.3999999521443642491e+38 -3.3999999521443642491e+38 -3.3999999521443642491e+38 -3.3999999521443642491e+38 -3.3999999521443642491e+38 -3.3999999521443642491e+38 -3.3999999521443642491e+38 -3.3999999521443642491e+38 -3.3999999521443642491e+38 -3.3999999521443642491e+38 -3.3999999521443642491e+38 -3.3999999521443642491e+38 -3.3999999521443642491e+38 -3.3999999521443642491e+38 -3.3999999521443642491e+38 -3.3999999521443642491e+38 -3.3999999521443642491e+38 -3.3999999521443642491e+38 -3.3999999521443642491e+38 -3.3999999521443642491e+38 -3.3999999521443642491e+38 -3.3999999521443642491e+38 -3.3999999521443642491e+38 -3.3999999521443642491e+38 -3.3999999521443642491e+38 -3.3999999521443642491e+38 -3.3999999521443642491e+38 -3.3999999521443642491e+38 -3.3999999521443642491e+38 -3.3999999521443642491e+38 -3.3999999521443642491e+38 -3.3999999521443642491e+38 -3.3999999521443642491e+38 -3.3999999521443642491e+38 -3.3999999521443642491e+38 -3.3999999521443642491e+38 -3.3999999521443642491e+38 -3.3999999521443642491e+38 -3.3999999521443642491e+38 -3.3999999521443642491e+38 -3.3999999521443642491e+38 -3.3999999521443642491e+38 -3.3999999521443642491e+38 -3.3999999521443642491e+38 -3.3999999521443642491e+38 -3.3999999521443642491e+38 -3.3999999521443642491e+38 -3.3999999521443642491e+38 -3.3999999521443642491e+38 -3.3999999521443642491e+38 -3.3999999521443642491e+38 -3.3999999521443642491e+38 -3.3999999521443642491e+38 -3.3999999521443642491e+38 -3.3999999521443642491e+38 -3.3999999521443642491e+38 -3.3999999521443642491e+38 -3.3999999521443642491e+38 -3.3999999521443642491e+38 -3.3999999521443642491e+38 -3.3999999521443642491e+38 -3.3999999521443642491e+38 -3.3999999521443642491e+38 -3.3999999521443642491e+38 -3.3999999521443642491e+38 -3.3999999521443642491e+38 -3.3999999521443642491e+38 -3.3999999521443642491e+38 -3.3999999521443642491e+38 -3.3999999521443642491e+38 -3.3999999521443642491e+38 -3.3999999521443642491e+38 -3.3999999521443642491e+38 -3.3999999521443642491e+38 -3.3999999521443642491e+38 -3.3999999521443642491e+38 -3.3999999521443642491e+38 -3.3999999521443642491e+38 -3.3999999521443642491e+38 -3.3999999521443642491e+38 -3.3999999521443642491e+38 -3.3999999521443642491e+38 -3.3999999521443642491e+38 -3.3999999521443642491e+38 -3.3999999521443642491e+38 -3.3999999521443642491e+38 -3.3999999521443642491e+38 -3.3999999521443642491e+38 -3.3999999521443642491e+38 -3.3999999521443642491e+38 -3.3999999521443642491e+38 -3.3999999521443642491e+38 -3.3999999521443642491e+38 -3.3999999521443642491e+38 -3.3999999521443642491e+38 -3.3999999521443642491e+38 -3.3999999521443642491e+38 -3.3999999521443642491e+38 -3.3999999521443642491e+38 -3.3999999521443642491e+38 -3.3999999521443642491e+38 -3.3999999521443642491e+38 -3.3999999521443642491e+38 -3.3999999521443642491e+38 -3.3999999521443642491e+38 -3.3999999521443642491e+38 -3.3999999521443642491e+38 -3.3999999521443642491e+38 -3.3999999521443642491e+38 -3.3999999521443642491e+38 -3.3999999521443642491e+38 -3.3999999521443642491e+38 -3.3999999521443642491e+38 -3.3999999521443642491e+38 -3.3999999521443642491e+38 -3.3999999521443642491e+38 -3.3999999521443642491e+38 -3.3999999521443642491e+38 -3.3999999521443642491e+38 -3.3999999521443642491e+38 -3.3999999521443642491e+38 -3.3999999521443642491e+38 -3.3999999521443642491e+38 -3.3999999521443642491e+38 -3.3999999521443642491e+38 -3.3999999521443642491e+38 -3.3999999521443642491e+38 -3.3999999521443642491e+38 -3.3999999521443642491e+38 -3.3999999521443642491e+38 -3.3999999521443642491e+38 -3.3999999521443642491e+38 -3.3999999521443642491e+38 -3.3999999521443642491e+38 -3.3999999521443642491e+38 -3.3999999521443642491e+38 -3.3999999521443642491e+38 -3.3999999521443642491e+38 -3.3999999521443642491e+38 -3.3999999521443642491e+38 -3.3999999521443642491e+38 -3.3999999521443642491e+38 -3.3999999521443642491e+38 -3.3999999521443642491e+38 -3.3999999521443642491e+38 -3.3999999521443642491e+38 -3.3999999521443642491e+38 -3.3999999521443642491e+38 -3.3999999521443642491e+38 -3.3999999521443642491e+38 -3.3999999521443642491e+38 -3.3999999521443642491e+38 -3.3999999521443642491e+38 -3.3999999521443642491e+38 -3.3999999521443642491e+38 -3.3999999521443642491e+38 -3.3999999521443642491e+38 -3.3999999521443642491e+38 -3.3999999521443642491e+38 -3.3999999521443642491e+38 -3.3999999521443642491e+38 -3.3999999521443642491e+38 -3.3999999521443642491e+38 -3.3999999521443642491e+38 -3.3999999521443642491e+38 -3.3999999521443642491e+38 -3.3999999521443642491e+38 -3.3999999521443642491e+38 -3.3999999521443642491e+38 -3.3999999521443642491e+38 -3.3999999521443642491e+38 -3.3999999521443642491e+38 -3.3999999521443642491e+38 -3.3999999521443642491e+38 -3.3999999521443642491e+38 -3.3999999521443642491e+38 -3.3999999521443642491e+38 -3.3999999521443642491e+38 -3.3999999521443642491e+38 -3.3999999521443642491e+38 -3.3999999521443642491e+38 -3.3999999521443642491e+38 -3.3999999521443642491e+38 -3.3999999521443642491e+38 -3.3999999521443642491e+38 -3.3999999521443642491e+38 -3.3999999521443642491e+38 -3.3999999521443642491e+38 -3.3999999521443642491e+38 -3.3999999521443642491e+38 -3.3999999521443642491e+38 -3.3999999521443642491e+38 -3.3999999521443642491e+38 -3.3999999521443642491e+38 -3.3999999521443642491e+38 -3.3999999521443642491e+38 -3.3999999521443642491e+38 -3.3999999521443642491e+38 -3.3999999521443642491e+38 -3.3999999521443642491e+38 -3.3999999521443642491e+38 -3.3999999521443642491e+38 -3.3999999521443642491e+38 -3.3999999521443642491e+38 -3.3999999521443642491e+38 -3.3999999521443642491e+38 -3.3999999521443642491e+38 -3.3999999521443642491e+38 -3.3999999521443642491e+38 -3.3999999521443642491e+38 -3.3999999521443642491e+38 -3.3999999521443642491e+38 -3.3999999521443642491e+38 -3.3999999521443642491e+38 -3.3999999521443642491e+38 -3.3999999521443642491e+38 -3.3999999521443642491e+38 -3.3999999521443642491e+38 -3.3999999521443642491e+38 -3.3999999521443642491e+38
 -3.3999999521443642491e+38 -3.3999999521443642491e+38 -3.3999999521443642491e+38 -3.3999999521443642491e+38 -3.3999999521443642491e+38 -3.3999999521443642491e+38 -3.3999999521443642491e+38 -3.3999999521443642491e+38 -3.3999999521443642491e+38 -3.3999999521443642491e+38 -3.3999999521443642491e+38 -3.3999999521443642491e+38 -3.3999999521443642491e+38 -3.3999999521443642491e+38 -3.3999999521443642491e+38 -3.3999999521443642491e+38 -3.3999999521443642491e+38 -3.3999999521443642491e+38 -3.3999999521443642491e+38 -3.3999999521443642491e+38 -3.3999999521443642491e+38 -3.3999999521443642491e+38 -3.3999999521443642491e+38 -3.3999999521443642491e+38 -3.3999999521443642491e+38 -3.3999999521443642491e+38 -3.3999999521443642491e+38 -3.3999999521443642491e+38 -3.3999999521443642491e+38 -3.3999999521443642491e+38 -3.3999999521443642491e+38 568 568 568 568 566 565 566 567 567 567 568 567 570 572 571 569 568 569 568 568 568 570 570 570 570 571 569 568 567 568 565 567 567 565 565 565 565 565 563 563 560 560 562 563 563 563 563 563 562 561 560 560 560 559 558 558 557 558 558 557 558 558 557 556 558 558 557 556 554 553 552 550 550 549 549 552 553 553 552 551 549 547 546 547 545 545 545 544 544 544 543 543 542 543 542 541 541 539 539 539 540 539 537 539 536 534 534 533 534 531 529 530 528 528 529 525 523 523 523 521 521 521 519 520 522 522 523 523 522 522 526 525 525 524 526 526 527 528 529 531 529 527 527 529 529 531 531 532 532 532 531 534 534 532 531 534 532 -3.3999999521443642491e+38 -3.3999999521443642491e+38 -3.3999999521443642491e+38 -3.3999999521443642491e+38 -3.3999999521443642491e+38 -3.3999999521443642491e+38 -3.3999999521443642491e+38 -3.3999999521443642491e+38 -3.3999999521443642491e+38 -3.3999999521443642491e+38 -3.3999999521443642491e+38 -3.3999999521443642491e+38 -3.3999999521443642491e+38 -3.3999999521443642491e+38 -3.3999999521443642491e+38 -3.3999999521443642491e+38 -3.3999999521443642491e+38 -3.3999999521443642491e+38 -3.3999999521443642491e+38 -3.3999999521443642491e+38 -3.3999999521443642491e+38 -3.3999999521443642491e+38 -3.3999999521443642491e+38 -3.3999999521443642491e+38 -3.3999999521443642491e+38 -3.3999999521443642491e+38 -3.3999999521443642491e+38 -3.3999999521443642491e+38 -3.3999999521443642491e+38 -3.3999999521443642491e+38 -3.3999999521443642491e+38 -3.3999999521443642491e+38 -3.3999999521443642491e+38 -3.3999999521443642491e+38 -3.3999999521443642491e+38 -3.3999999521443642491e+38 -3.3999999521443642491e+38 -3.3999999521443642491e+38 -3.3999999521443642491e+38 -3.3999999521443642491e+38 -3.3999999521443642491e+38 -3.3999999521443642491e+38 -3.3999999521443642491e+38 -3.3999999521443642491e+38 -3.3999999521443642491e+38 -3.3999999521443642491e+38 -3.3999999521443642491e+38 -3.3999999521443642491e+38 -3.3999999521443642491e+38 -3.3999999521443642491e+38 -3.3999999521443642491e+38 -3.3999999521443642491e+38 -3.3999999521443642491e+38 -3.3999999521443642491e+38 -3.3999999521443642491e+38 -3.3999999521443642491e+38 -3.3999999521443642491e+38 -3.3999999521443642491e+38 -3.3999999521443642491e+38 -3.3999999521443642491e+38 -3.3999999521443642491e+38 -3.3999999521443642491e+38 -3.3999999521443642491e+38 -3.3999999521443642491e+38 -3.3999999521443642491e+38 -3.3999999521443642491e+38 -3.3999999521443642491e+38 -3.3999999521443642491e+38 -3.3999999521443642491e+38 -3.3999999521443642491e+38 -3.3999999521443642491e+38 -3.3999999521443642491e+38 -3.3999999521443642491e+38 -3.3999999521443642491e+38 -3.3999999521443642491e+38 -3.3999999521443642491e+38 -3.3999999521443642491e+38 -3.3999999521443642491e+38 -3.3999999521443642491e+38 -3.3999999521443642491e+38 -3.3999999521443642491e+38 -3.3999999521443642491e+38 -3.3999999521443642491e+38 -3.3999999521443642491e+38 -3.3999999521443642491e+38 -3.3999999521443642491e+38 -3.3999999521443642491e+38 -3.3999999521443642491e+38 -3.3999999521443642491e+38 -3.3999999521443642491e+38 -3.3999999521443642491e+38 -3.3999999521443642491e+38 -3.3999999521443642491e+38 -3.3999999521443642491e+38 -3.3999999521443642491e+38 -3.3999999521443642491e+38 -3.3999999521443642491e+38 -3.3999999521443642491e+38 -3.3999999521443642491e+38 -3.3999999521443642491e+38 -3.3999999521443642491e+38 -3.3999999521443642491e+38 -3.3999999521443642491e+38 -3.3999999521443642491e+38 -3.3999999521443642491e+38 -3.3999999521443642491e+38 -3.3999999521443642491e+38 -3.3999999521443642491e+38 -3.3999999521443642491e+38 -3.3999999521443642491e+38 -3.3999999521443642491e+38 -3.3999999521443642491e+38 -3.3999999521443642491e+38 -3.3999999521443642491e+38 -3.3999999521443642491e+38 -3.3999999521443642491e+38 -3.3999999521443642491e+38 -3.3999999521443642491e+38 -3.3999999521443642491e+38 -3.3999999521443642491e+38 -3.3999999521443642491e+38 -3.3999999521443642491e+38 -3.3999999521443642491e+38 -3.3999999521443642491e+38 -3.3999999521443642491e+38 -3.3999999521443642491e+38 -3.3999999521443642491e+38 -3.3999999521443642491e+38 -3.3999999521443642491e+38 -3.3999999521443642491e+38 -3.3999999521443642491e+38 -3.3999999521443642491e+38 -3.3999999521443642491e+38 -3.3999999521443642491e+38 -3.3999999521443642491e+38 -3.3999999521443642491e+38 -3.3999999521443642491e+38 -3.3999999521443642491e+38 -3.3999999521443642491e+38 -3.3999999521443642491e+38 -3.3999999521443642491e+38 -3.3999999521443642491e+38 -3.3999999521443642491e+38 -3.3999999521443642491e+38 -3.3999999521443642491e+38 -3.3999999521443642491e+38 -3.3999999521443642491e+38 -3.3999999521443642491e+38 -3.3999999521443642491e+38 -3.3999999521443642491e+38 -3.3999999521443642491e+38 -3.3999999521443642491e+38 -3.3999999521443642491e+38 -3.3999999521443642491e+38 -3.3999999521443642491e+38 -3.3999999521443642491e+38 -3.3999999521443642491e+38 -3.3999999521443642491e+38 -3.3999999521443642491e+38 -3.3999999521443642491e+38 -3.3999999521443642491e+38 -3.3999999521443642491e+38 -3.3999999521443642491e+38 -3.3999999521443642491e+38 -3.3999999521443642491e+38 -3.3999999521443642491e+38 -3.3999999521443642491e+38 -3.3999999521443642491e+38 -3.3999999521443642491e+38 -3.3999999521443642491e+38 -3.3999999521443642491e+38 -3.3999999521443642491e+38 -3.3999999521443642491e+38 -3.3999999521443642491e+38 -3.3999999521443642491e+38 -3.3999999521443642491e+38 -3.3999999521443642491e+38 -3.3999999521443642491e+38 -3.3999999521443642491e+38 -3.3999999521443642491e+38 -3.3999999521443642491e+38 -3.3999999521443642491e+38 -3.3999999521443642491e+38 -3.3999999521443642491e+38 -3.3999999521443642491e+38 -3.3999999521443642491e+38 -3.3999999521443642491e+38 -3.3999999521443642491e+38 -3.3999999521443642491e+38 -3.3999999521443642491e+38 -3.3999999521443642491e+38 -3.3999999521443642491e+38 -3.3999999521443642491e+38 -3.3999999521443642491e+38 -3.3999999521443642491e+38 -3.3999999521443642491e+38 -3.3999999521443642491e+38 -3.3999999521443642491e+38 -3.3999999521443642491e+38 -3.3999999521443642491e+38 -3.3999999521443642491e+38 -3.3999999521443642491e+38 -3.3999999521443642491e+38 -3.3999999521443642491e+38 -3.3999999521443642491e+38 -3.3999999521443642491e+38 -3.3999999521443642491e+38 -3.3999999521443642491e+38 -3.3999999521443642491e+38 -3.3999999521443642491e+38 -3.3999999521443642491e+38 -3.3999999521443642491e+38 -3.3999999521443642491e+38 -3.3999999521443642491e+38 -3.3999999521443642491e+38 -3.3999999521443642491e+38 -3.3999999521443642491e+38 -3.3999999521443642491e+38 -3.3999999521443642491e+38 -3.3999999521443642491e+38 -3.3999999521443642491e+38 -3.3999999521443642491e+38 -3.3999999521443642491e+38 -3.3999999521443642491e+38 -3.3999999521443642491e+38 -3.3999999521443642491e+38 -3.3999999521443642491e+38 -3.3999999521443642491e+38 -3.3999999521443642491e+38 -3.3999999521443642491e+38 -3.3999999521443642491e+38 -3.3999999521443642491e+38 -3.3999999521443642491e+38 -3.3999999521443642491e+38 -3.3999999521443642491e+38 -3.3999999521443642491e+38 -3.3999999521443642491e+38 -3.3999999521443642491e+38 -3.3999999521443642491e+38 -3.3999999521443642491e+38 -3.3999999521443642491e+38 -3.3999999521443642491e+38 -3.3999999521443642491e+38 -3.3999999521443642491e+38 -3.3999999521443642491e+38 -3.3999999521443642491e+38 -3.3999999521443642491e+38 -3.3999999521443642491e+38 -3.3999999521443642491e+38 -3.3999999521443642491e+38 -3.3999999521443642491e+38 -3.3999999521443642491e+38 -3.3999999521443642491e+38 -3.3999999521443642491e+38 -3.3999999521443642491e+38 -3.3999999521443642491e+38 -3.3999999521443642491e+38 -3.3999999521443642491e+38 -3.3999999521443642491e+38 -3.3999999521443642491e+38 -3.3999999521443642491e+38 -3.3999999521443642491e+38 -3.3999999521443642491e+38 -3.3999999521443642491e+38 -3.3999999521443642491e+38 -3.3999999521443642491e+38 -3.3999999521443642491e+38 -3.3999999521443642491e+38 -3.3999999521443642491e+38 -3.3999999521443642491e+38 -3.3999999521443642491e+38 -3.3999999521443642491e+38 -3.3999999521443642491e+38 -3.3999999521443642491e+38 -3.3999999521443642491e+38 -3.3999999521443642491e+38 -3.3999999521443642491e+38 -3.3999999521443642491e+38 -3.3999999521443642491e+38 -3.3999999521443642491e+38 -3.3999999521443642491e+38 -3.3999999521443642491e+38 -3.3999999521443642491e+38 -3.3999999521443642491e+38 -3.3999999521443642491e+38 -3.3999999521443642491e+38 -3.3999999521443642491e+38 -3.3999999521443642491e+38 -3.3999999521443642491e+38 -3.3999999521443642491e+38 -3.3999999521443642491e+38 -3.3999999521443642491e+38 -3.3999999521443642491e+38 -3.3999999521443642491e+38 -3.3999999521443642491e+38 -3.3999999521443642491e+38 -3.3999999521443642491e+38 -3.3999999521443642491e+38 -3.3999999521443642491e+38 -3.3999999521443642491e+38 -3.3999999521443642491e+38 -3.3999999521443642491e+38 -3.3999999521443642491e+38 -3.3999999521443642491e+38 -3.3999999521443642491e+38 -3.3999999521443642491e+38 -3.3999999521443642491e+38 -3.3999999521443642491e+38 -3.3999999521443642491e+38 -3.3999999521443642491e+38 -3.3999999521443642491e+38 -3.3999999521443642491e+38 -3.3999999521443642491e+38 -3.3999999521443642491e+38
 -3.3999999521443642491e+38 -3.3999999521443642491e+38 -3.3999999521443642491e+38 -3.3999999521443642491e+38 -3.3999999521443642491e+38 -3.3999999521443642491e+38 -3.3999999521443642491e+38 -3.3999999521443642491e+38 -3.3999999521443642491e+38 -3.3999999521443642491e+38 -3.3999999521443642491e+38 -3.3999999521443642491e+38 -3.3999999521443642491e+38 -3.3999999521443642491e+38 -3.3999999521443642491e+38 -3.3999999521443642491e+38 -3.3999999521443642491e+38 -3.3999999521443642491e+38 -3.3999999521443642491e+38 -3.3999999521443642491e+38 -3.3999999521443642491e+38 -3.3999999521443642491e+38 -3.3999999521443642491e+38 -3.3999999521443642491e+38 -3.3999999521443642491e+38 -3.3999999521443642491e+38 -3.3999999521443642491e+38 -3.3999999521443642491e+38 -3.3999999521443642491e+38 -3.3999999521443642491e+38 -3.3999999521443642491e+38 568 570 571 568 566 569 569 568 568 571 568 568 570 571 573 573 570 572 571 570 567 570 570 569 569 570 569 569 569 570 568 568 567 565 567 567 566 566 564 562 562 563 562 562 562 563 565 563 561 560 561 561 560 559 557 559 557 558 558 557 557 558 556 556 557 557 557 557 555 552 552 553 552 553 550 551 553 552 549 549 550 549 548 547 547 546 546 545 546 545 545 545 544 543 545 543 545 543 542 541 542 540 540 539 538 537 536 534 534 534 532 529 529 529 527 525 523 521 520 520 520 521 522 522 522 524 526 525 524 526 528 526 525 525 526 525 528 528 529 529 529 528 529 530 531 531 532 532 533 533 532 532 533 533 533 534 534 535 535 -3.3999999521443642491e+38 -3.3999999521443642491e+38 -3.3999999521443642491e+38 -3.3999999521443642491e+38 -3.3999999521443642491e+38 -3.3999999521443642491e+38 -3.3999999521443642491e+38 -3.3999999521443642491e+38 -3.3999999521443642491e+38 -3.3999999521443642491e+38 -3.3999999521443642491e+38 -3.3999999521443642491e+38 -3.3999999521443642491e+38 -3.3999999521443642491e+38 -3.3999999521443642491e+38 -3.3999999521443642491e+38 -3.3999999521443642491e+38 -3.3999999521443642491e+38 -3.3999999521443642491e+38 -3.3999999521443642491e+38 -3.3999999521443642491e+38 -3.3999999521443642491e+38 -3.3999999521443642491e+38 -3.3999999521443642491e+38 -3.3999999521443642491e+38 -3.3999999521443642491e+38 -3.3999999521443642491e+38 -3.3999999521443642491e+38 -3.3999999521443642491e+38 -3.3999999521443642491e+38 -3.3999999521443642491e+38 -3.3999999521443642491e+38 -3.3999999521443642491e+38 -3.3999999521443642491e+38 -3.3999999521443642491e+38 -3.3999999521443642491e+38 -3.3999999521443642491e+38 -3.3999999521443642491e+38 -3.3999999521443642491e+38 -3.3999999521443642491e+38 -3.3999999521443642491e+38 -3.3999999521443642491e+38 -3.3999999521443642491e+38 -3.3999999521443642491e+38 -3.3999999521443642491e+38 -3.3999999521443642491e+38 -3.3999999521443642491e+38 -3.3999999521443642491e+38 -3.3999999521443642491e+38 -3.3999999521443642491e+38 -3.3999999521443642491e+38 -3.3999999521443642491e+38 -3.3999999521443642491e+38 -3.3999999521443642491e+38 -3.3999999521443642491e+38 -3.3999999521443642491e+38 -3.3999999521443642491e+38 -3.3999999521443642491e+38 -3.3999999521443642491e+38 -3.3999999521443642491e+38 -3.3999999521443642491e+38 -3.3999999521443642491e+38 -3.3999999521443642491e+38 -3.3999999521443642491e+38 -3.3999999521443642491e+38 -3.3999999521443642491e+38 -3.3999999521443642491e+38 -3.3999999521443642491e+38 -3.3999999521443642491e+38 -3.3999999521443642491e+38 -3.3999999521443642491e+38 -3.3999999521443642491e+38 -3.3999999521443642491e+38 -3.3999999521443642491e+38 -3.3999999521443642491e+38 -3.3999999521443642491e+38 -3.3999999521443642491e+38 -3.3999999521443642491e+38 -3.3999999521443642491e+38 -3.3999999521443642491e+38 -3.3999999521443642491e+38 -3.3999999521443642491e+38 -3.3999999521443642491e+38 -3.3999999521443642491e+38 -3.3999999521443642491e+38 -3.3999999521443642491e+38 -3.3999999521443642491e+38 -3.3999999521443642491e+38 -3.3999999521443642491e+38 -3.3999999521443642491e+38 -3.3999999521443642491e+38 -3.3999999521443642491e+38 -3.3999999521443642491e+38 -3.3999999521443642491e+38 -3.3999999521443642491e+38 -3.3999999521443642491e+38 -3.3999999521443642491e+38 -3.3999999521443642491e+38 -3.3999999521443642491e+38 -3.3999999521443642491e+38 -3.3999999521443642491e+38 -3.3999999521443642491e+38 -3.3999999521443642491e+38 -3.3999999521443642491e+38 -3.3999999521443642491e+38 -3.3999999521443642491e+38 -3.3999999521443642491e+38 -3.3999999521443642491e+38 -3.3999999521443642491e+38 -3.3999999521443642491e+38 -3.3999999521443642491e+38 -3.3999999521443642491e+38 -3.3999999521443642491e+38 -3.3999999521443642491e+38 -3.3999999521443642491e+38 -3.3999999521443642491e+38 -3.3999999521443642491e+38 -3.3999999521443642491e+38 -3.3999999521443642491e+38 -3.3999999521443642491e+38 -3.3999999521443642491e+38 -3.3999999521443642491e+38 -3.3999999521443642491e+38 -3.3999999521443642491e+38 -3.3999999521443642491e+38 -3.3999999521443642491e+38 -3.3999999521443642491e+38 -3.3999999521443642491e+38 -3.3999999521443642491e+38 -3.3999999521443642491e+38 -3.3999999521443642491e+38 -3.3999999521443642491e+38 -3.3999999521443642491e+38 -3.3999999521443642491e+38 -3.3999999521443642491e+38 -3.3999999521443642491e+38 -3.3999999521443642491e+38 -3.3999999521443642491e+38 -3.3999999521443642491e+38 -3.3999999521443642491e+38 -3.3999999521443642491e+38 -3.3999999521443642491e+38 -3.3999999521443642491e+38 -3.3999999521443642491e+38 -3.3999999521443642491e+38 -3.3999999521443642491e+38 -3.3999999521443642491e+38 -3.3999999521443642491e+38 -3.3999999521443642491e+38 -3.3999999521443642491e+38 -3.3999999521443642491e+38 -3.3999999521443642491e+38 -3.3999999521443642491e+38 -3.3999999521443642491e+38 -3.3999999521443642491e+38 -3.3999999521443642491e+38 -3.3999999521443642491e+38 -3.3999999521443642491e+38 -3.3999999521443642491e+38 -3.3999999521443642491e+38 -3.3999999521443642491e+38 -3.3999999521443642491e+38 -3.3999999521443642491e+38 -3.3999999521443642491e+38 -3.3999999521443642491e+38 -3.3999999521443642491e+38 -3.3999999521443642491e+38 -3.3999999521443642491e+38 -3.3999999521443642491e+38 -3.3999999521443642491e+38 -3.3999999521443642491e+38 -3.3999999521443642491e+38 -3.3999999521443642491e+38 -3.3999999521443642491e+38 -3.3999999521443642491e+38 -3.3999999521443642491e+38 -3.3999999521443642491e+38 -3.3999999521443642491e+38 -3.3999999521443642491e+38 -3.3999999521443642491e+38 -3.3999999521443642491e+38 -3.3999999521443642491e+38 -3.3999999521443642491e+38 -3.3999999521443642491e+38 -3.3999999521443642491e+38 -3.3999999521443642491e+38 -3.3999999521443642491e+38 -3.3999999521443642491e+38 -3.3999999521443642491e+38 -3.3999999521443642491e+38 -3.3999999521443642491e+38 -3.3999999521443642491e+38 -3.3999999521443642491e+38 -3.3999999521443642491e+38 -3.3999999521443642491e+38 -3.3999999521443642491e+38 -3.3999999521443642491e+38 -3.3999999521443642491e+38 -3.3999999521443642491e+38 -3.3999999521443642491e+38 -3.3999999521443642491e+38 -3.3999999521443642491e+38 -3.3999999521443642491e+38 -3.3999999521443642491e+38 -3.3999999521443642491e+38 -3.3999999521443642491e+38 -3.3999999521443642491e+38 -3.3999999521443642491e+38 -3.3999999521443642491e+38 -3.3999999521443642491e+38 -3.3999999521443642491e+38 -3.3999999521443642491e+38 -3.3999999521443642491e+38 -3.3999999521443642491e+38 -3.3999999521443642491e+38 -3.3999999521443642491e+38 -3.3999999521443642491e+38 -3.3999999521443642491e+38 -3.3999999521443642491e+38 -3.3999999521443642491e+38 -3.3999999521443642491e+38 -3.3999999521443642491e+38 -3.3999999521443642491e+38 -3.3999999521443642491e+38 -3.3999999521443642491e+38 -3.3999999521443642491e+38 -3.3999999521443642491e+38 -3.3999999521443642491e+38 -3.3999999521443642491e+38 -3.3999999521443642491e+38 -3.3999999521443642491e+38 -3.3999999521443642491e+38 -3.3999999521443642491e+38 -3.3999999521443642491e+38 -3.3999999521443642491e+38 -3.3999999521443642491e+38 -3.3999999521443642491e+38 -3.3999999521443642491e+38 -3.3999999521443642491e+38 -3.3999999521443642491e+38 -3.3999999521443642491e+38 -3.3999999521443642491e+38 -3.3999999521443642491e+38 -3.3999999521443642491e+38 -3.3999999521443642491e+38 -3.3999999521443642491e+38 -3.3999999521443642491e+38 -3.3999999521443642491e+38 -3.3999999521443642491e+38 -3.3999999521443642491e+38 -3.3999999521443642491e+38 -3.3999999521443642491e+38 -3.3999999521443642491e+38 -3.3999999521443642491e+38 -3.3999999521443642491e+38 -3.3999999521443642491e+38 -3.3999999521443642491e+38 -3.3999999521443642491e+38 -3.3999999521443642491e+38 -3.3999999521443642491e+38 -3.3999999521443642491e+38 -3.3999999521443642491e+38 -3.3999999521443642491e+38 -3.3999999521443642491e+38 -3.3999999521443642491e+38 -3.3999999521443642491e+38 -3.3999999521443642491e+38 -3.3999999521443642491e+38 -3.3999999521443642491e+38 -3.3999999521443642491e+38 -3.3999999521443642491e+38 -3.3999999521443642491e+38 -3.3999999521443642491e+38 -3.3999999521443642491e+38 -3.3999999521443642491e+38 -3.3999999521443642491e+38 -3.3999999521443642491e+38 -3.3999999521443642491e+38 -3.3999999521443642491e+38 -3.3999999521443642491e+38 -3.3999999521443642491e+38 -3.3999999521443642491e+38 -3.3999999521443642491e+38 -3.3999999521443642491e+38 -3.3999999521443642491e+38 -3.3999999521443642491e+38 -3.3999999521443642491e+38 -3.3999999521443642491e+38 -3.3999999521443642491e+38 -3.3999999521443642491e+38 -3.3999999521443642491e+38 -3.3999999521443642491e+38 -3.3999999521443642491e+38 -3.3999999521443642491e+38 -3.3999999521443642491e+38 -3.3999999521443642491e+38 -3.3999999521443642491e+38 -3.3999999521443642491e+38 -3.3999999521443642491e+38 -3.3999999521443642491e+38 -3.3999999521443642491e+38 -3.3999999521443642491e+38 -3.3999999521443642491e+38 -3.3999999521443642491e+38 -3.3999999521443642491e+38 -3.3999999521443642491e+38 -3.3999999521443642491e+38 -3.3999999521443642491e+38 -3.3999999521443642491e+38 -3.3999999521443642491e+38 -3.3999999521443642491e+38 -3.3999999521443642491e+38
 -3.3999999521443642491e+38 -3.3999999521443642491e+38 -3.3999999521443642491e+38 -3.3999999521443642491e+38 -3.3999999521443642491e+38 -3.3999999521443642491e+38 -3.3999999521443642491e+38 -3.3999999521443642491e+38 -3.3999999521443642491e+38 -3.3999999521443642491e+38 -3.3999999521443642491e+38 -3.3999999521443642491e+38 -3.3999999521443642491e+38 -3.3999999521443642491e+38 -3.3999999521443642491e+38 -3.3999999521443642491e+38 -3.3999999521443642491e+38 -3.3999999521443642491e+38 -3.3999999521443642491e+38 -3.3999999521443642491e+38 -3.3999999521443642491e+38 -3.3999999521443642491e+38 -3.3999999521443642491e+38 -3.3999999521443642491e+38 571 570 572 572 569 569 570 570 571 570 570 566 566 566 565 568 571 571 575 575 572 573 573 573 572 575 573 571 572 572 572 572 569 569 570 569 568 569 569 568 567 567 567 567 565 563 561 562 565 564 565 564 562 561 562 559 560 561 560 559 558 557 559 556 557 557 558 558 555 555 559 558 559 557 558 556 555 554 555 554 552 551 552 552 551 550 550 549 548 547 549 547 547 546 546 546 547 548 549 547 543 543 542 543 542 539 541 541 542 541 538 537 537 536 537 536 536 535 533 532 527 527 527 526 523 523 522 523 521 521 520 520 522 525 526 528 526 527 528 524 524 527 528 528 527 527 529 531 530 529 529 532 531 530 531 533 535 534 532 532 533 533 534 535 535 538 538 538 539 539 538 538 540 540 -3.3999999521443642491e+38 -3.3999999521443642491e+38 -3.3999999521443642491e+38 -3.3999999521443642491e+38 -3.3999999521443642491e+38 -3.3999999521443642491e+38 -3.3999999521443642491e+38 -3.3999999521443642491e+38 -3.3999999521443642491e+38 -3.3999999521443642491e+38 -3.3999999521443642491e+38 -3.3999999521443642491e+38 -3.3999999521443642491e+38 -3.3999999521443642491e+38 -3.3999999521443642491e+38 -3.3999999521443642491e+38 -3.3999999521443642491e+38 -3.3999999521443642491e+38 -3.3999999521443642491e+38 -3.3999999521443642491e+38 -3.3999999521443642491e+38 -3.3999999521443642491e+38 -3.3999999521443642491e+38 -3.3999999521443642491e+38 -3.3999999521443642491e+38 -3.3999999521443642491e+38 -3.3999999521443642491e+38 -3.3999999521443642491e+38 -3.3999999521443642491e+38 -3.3999999521443642491e+38 -3.3999999521443642491e+38 -3.3999999521443642491e+38 -3.3999999521443642491e+38 -3.3999999521443642491e+38 -3.3999999521443642491e+38 -3.3999999521443642491e+38 -3.3999999521443642491e+38 -3.3999999521443642491e+38 -3.3999999521443642491e+38 -3.3999999521443642491e+38 -3.3999999521443642491e+38 -3.3999999521443642491e+38 -3.3999999521443642491e+38 -3.3999999521443642491e+38 -3.3999999521443642491e+38 -3.3999999521443642491e+38 -3.3999999521443642491e+38 -3.3999999521443642491e+38 -3.3999999521443642491e+38 -3.3999999521443642491e+38 -3.3999999521443642491e+38 -3.3999999521443642491e+38 -3.3999999521443642491e+38 -3.3999999521443642491e+38 -3.3999999521443642491e+38 -3.3999999521443642491e+38 -3.3999999521443642491e+38 -3.3999999521443642491e+38 -3.3999999521443642491e+38 -3.3999999521443642491e+38 -3.3999999521443642491e+38 -3.3999999521443642491e+38 -3.3999999521443642491e+38 -3.3999999521443642491e+38 -3.3999999521443642491e+38 -3.3999999521443642491e+38 -3.3999999521443642491e+38 -3.3999999521443642491e+38 -3.3999999521443642491e+38 -3.3999999521443642491e+38 -3.3999999521443642491e+38 -3.3999999521443642491e+38 -3.3999999521443642491e+38 -3.3999999521443642491e+38 -3.3999999521443642491e+38 -3.3999999521443642491e+38 -3.3999999521443642491e+38 -3.3999999521443642491e+38 -3.3999999521443642491e+38 -3.3999999521443642491e+38 -3.3999999521443642491e+38 -3.3999999521443642491e+38 -3.3999999521443642491e+38 -3.3999999521443642491e+38 -3.3999999521443642491e+38 -3.3999999521443642491e+38 -3.3999999521443642491e+38 -3.3999999521443642491e+38 -3.3999999521443642491e+38 -3.3999999521443642491e+38 -3.3999999521443642491e+38 -3.3999999521443642491e+38 -3.3999999521443642491e+38 -3.3999999521443642491e+38 -3.3999999521443642491e+38 -3.3999999521443642491e+38 -3.3999999521443642491e+38 -3.3999999521443642491e+38 -3.3999999521443642491e+38 -3.3999999521443642491e+38 -3.3999999521443642491e+38 -3.3999999521443642491e+38 -3.3999999521443642491e+38 -3.3999999521443642491e+38 -3.3999999521443642491e+38 -3.3999999521443642491e+38 -3.3999999521443642491e+38 -3.3999999521443642491e+38 -3.3999999521443642491e+38 -3.3999999521443642491e+38 -3.3999999521443642491e+38 -3.3999999521443642491e+38 -3.3999999521443642491e+38 -3.3999999521443642491e+38 -3.3999999521443642491e+38 -3.3999999521443642491e+38 -3.3999999521443642491e+38 -3.3999999521443642491e+38 -3.3999999521443642491e+38 -3.3999999521443642491e+38 -3.3999999521443642491e+38 -3.3999999521443642491e+38 -3.3999999521443642491e+38 -3.3999999521443642491e+38 -3.3999999521443642491e+38 -3.3999999521443642491e+38 -3.3999999521443642491e+38 -3.3999999521443642491e+38 -3.3999999521443642491e+38 -3.3999999521443642491e+38 -3.3999999521443642491e+38 -3.3999999521443642491e+38 -3.3999999521443642491e+38 -3.3999999521443642491e+38 -3.3999999521443642491e+38 -3.3999999521443642491e+38 -3.3999999521443642491e+38 -3.3999999521443642491e+38 -3.3999999521443642491e+38 -3.3999999521443642491e+38 -3.3999999521443642491e+38 -3.3999999521443642491e+38 -3.3999999521443642491e+38 -3.3999999521443642491e+38 -3.3999999521443642491e+38 -3.3999999521443642491e+38 -3.3999999521443642491e+38 -3.3999999521443642491e+38 -3.3999999521443642491e+38 -3.3999999521443642491e+38 -3.3999999521443642491e+38 -3.3999999521443642491e+38 -3.3999999521443642491e+38 -3.3999999521443642491e+38 -3.3999999521443642491e+38 -3.3999999521443642491e+38 -3.3999999521443642491e+38 -3.3999999521443642491e+38 -3.3999999521443642491e+38 -3.3999999521443642491e+38 -3.3999999521443642491e+38 -3.3999999521443642491e+38 -3.3999999521443642491e+38 -3.3999999521443642491e+38 -3.3999999521443642491e+38 -3.3999999521443642491e+38 -3.3999999521443642491e+38 -3.3999999521443642491e+38 -3.3999999521443642491e+38 -3.3999999521443642491e+38 -3.3999999521443642491e+38 -3.3999999521443642491e+38 -3.3999999521443642491e+38 -3.3999999521443642491e+38 -3.3999999521443642491e+38 -3.3999999521443642491e+38 -3.3999999521443642491e+38 -3.3999999521443642491e+38 -3.3999999521443642491e+38 -3.3999999521443642491e+38 -3.3999999521443642491e+38 -3.3999999521443642491e+38 -3.3999999521443642491e+38 -3.3999999521443642491e+38 -3.3999999521443642491e+38 -3.3999999521443642491e+38 -3.3999999521443642491e+38 -3.3999999521443642491e+38 -3.3999999521443642491e+38 -3.3999999521443642491e+38 -3.3999999521443642491e+38 -3.3999999521443642491e+38 -3.3999999521443642491e+38 -3.3999999521443642491e+38 -3.3999999521443642491e+38 -3.3999999521443642491e+38 -3.3999999521443642491e+38 -3.3999999521443642491e+38 -3.3999999521443642491e+38 -3.3999999521443642491e+38 -3.3999999521443642491e+38 -3.3999999521443642491e+38 -3.3999999521443642491e+38 -3.3999999521443642491e+38 -3.3999999521443642491e+38 -3.3999999521443642491e+38 -3.3999999521443642491e+38 -3.3999999521443642491e+38 -3.3999999521443642491e+38 -3.3999999521443642491e+38 -3.3999999521443642491e+38 -3.3999999521443642491e+38 -3.3999999521443642491e+38 -3.3999999521443642491e+38 -3.3999999521443642491e+38 -3.3999999521443642491e+38 -3.3999999521443642491e+38 -3.3999999521443642491e+38 -3.3999999521443642491e+38 -3.3999999521443642491e+38 -3.3999999521443642491e+38 -3.3999999521443642491e+38 -3.3999999521443642491e+38 -3.3999999521443642491e+38 -3.3999999521443642491e+38 -3.3999999521443642491e+38 -3.3999999521443642491e+38 -3.3999999521443642491e+38 -3.3999999521443642491e+38 -3.3999999521443642491e+38 -3.3999999521443642491e+38 -3.3999999521443642491e+38 -3.3999999521443642491e+38 -3.3999999521443642491e+38 -3.3999999521443642491e+38 -3.3999999521443642491e+38 -3.3999999521443642491e+38 -3.3999999521443642491e+38 -3.3999999521443642491e+38 -3.3999999521443642491e+38 -3.3999999521443642491e+38 -3.3999999521443642491e+38 -3.3999999521443642491e+38 -3.3999999521443642491e+38 -3.3999999521443642491e+38 -3.3999999521443642491e+38 -3.3999999521443642491e+38 -3.3999999521443642491e+38 -3.3999999521443642491e+38 -3.3999999521443642491e+38 -3.3999999521443642491e+38 -3.3999999521443642491e+38 -3.3999999521443642491e+38 -3.3999999521443642491e+38 -3.3999999521443642491e+38 -3.3999999521443642491e+38 -3.3999999521443642491e+38 -3.3999999521443642491e+38 -3.3999999521443642491e+38 -3.3999999521443642491e+38 -3.3999999521443642491e+38 -3.3999999521443642491e+38 -3.3999999521443642491e+38 -3.3999999521443642491e+38 -3.3999999521443642491e+38 -3.3999999521443642491e+38 -3.3999999521443642491e+38 -3.3999999521443642491e+38 -3.3999999521443642491e+38 -3.3999999521443642491e+38 -3.3999999521443642491e+38 -3.3999999521443642491e+38 -3.3999999521443642491e+38 -3.3999999521443642491e+38 -3.3999999521443642491e+38 -3.3999999521443642491e+38 -3.3999999521443642491e+38 -3.3999999521443642491e+38 -3.3999999521443642491e+38 -3.3999999521443642491e+38 -3.3999999521443642491e+38 -3.3999999521443642491e+38 -3.3999999521443642491e+38 -3.3999999521443642491e+38 -3.3999999521443642491e+38 -3.3999999521443642491e+38 -3.3999999521443642491e+38 -3.3999999521443642491e+38 -3.3999999521443642491e+38 -3.3999999521443642491e+38 -3.3999999521443642491e+38 -3.3999999521443642491e+38 -3.3999999521443642491e+38 -3.3999999521443642491e+38 -3.3999999521443642491e+38 -3.3999999521443642491e+38 -3.3999999521443642491e+38 -3.3999999521443642491e+38 -3.3999999521443642491e+38 -3.3999999521443642491e+38 -3.3999999521443642491e+38 -3.3999999521443642491e+38 -3.3999999521443642491e+38 -3.3999999521443642491e+38
 -3.3999999521443642491e+38 -3.3999999521443642491e+38 -3.3999999521443642491e+38 -3.3999999521443642491e+38 -3.3999999521443642491e+38 -3.3999999521443642491e+38 -3.3999999521443642491e+38 -3.3999999521443642491e+38 -3.3999999521443642491e+38 -3.3999999521443642491e+38 -3.3999999521443642491e+38 -3.3999999521443642491e+38 -3.3999999521443642491e+38 -3.3999999521443642491e+38 -3.3999999521443642491e+38 -3.3999999521443642491e+38 -3.3999999521443642491e+38 -3.3999999521443642491e+38 -3.3999999521443642491e+38 -3.3999999521443642491e+38 -3.3999999521443642491e+38 -3.3999999521443642491e+38 572 573 574 573 572 571 572 573 572 574 574 573 572 571 569 569 570 570 571 573 575 574 573 573 574 572 573 573 572 573 573 573 572 571 572 572 570 570 569 569 571 572 570 571 570 569 569 569 566 566 564 564 565 564 562 563 562 562 561 564 563 558 559 558 559 558 559 558 559 558 558 559 559 559 559 560 558 557 556 558 556 555 555 554 552 549 550 549 549 548 549 549 550 547 547 547 547 547 547 547 547 548 545 545 540 540 539 541 541 542 542 541 539 539 538 538 537 537 537 537 535 532 528 527 527 528 527 526 526 526 526 525 523 523 525 525 526 525 526 528 526 526 525 527 528 528 530 530 530 527 528 529 531 532 532 533 534 533 533 534 534 534 534 536 537 537 539 539 539 541 542 541 542 541 541 541 540 541 -3.3999999521443642491e+38 -3.3999999521443642491e+38 -3.3999999521443642491e+38 -3.3999999521443642491e+38 -3.3999999521443642491e+38 -3.3999999521443642491e+38 -3.3999999521443642491e+38 -3.3999999521443642491e+38 -3.3999999521443642491e+38 -3.3999999521443642491e+38 -3.3999999521443642491e+38 -3.3999999521443642491e+38 -3.3999999521443642491e+38 -3.3999999521443642491e+38 -3.3999999521443642491e+38 -3.3999999521443642491e+38 -3.3999999521443642491e+38 -3.3999999521443642491e+38 -3.3999999521443642491e+38 -3.3999999521443642491e+38 -3.3999999521443642491e+38 -3.3999999521443642491e+38 -3.3999999521443642491e+38 -3.3999999521443642491e+38 -3.3999999521443642491e+38 -3.3999999521443642491e+38 -3.3999999521443642491e+38 -3.3999999521443642491e+38 -3.3999999521443642491e+38 -3.3999999521443642491e+38 -3.3999999521443642491e+38 -3.3999999521443642491e+38 -3.3999999521443642491e+38 -3.3999999521443642491e+38 -3.3999999521443642491e+38 -3.3999999521443642491e+38 -3.3999999521443642491e+38 -3.3999999521443642491e+38 -3.3999999521443642491e+38 -3.3999999521443642491e+38 -3.3999999521443642491e+38 -3.3999999521443642491e+38 -3.3999999521443642491e+38 -3.3999999521443642491e+38 -3.3999999521443642491e+38 -3.3999999521443642491e+38 -3.3999999521443642491e+38 -3.3999999521443642491e+38 -3.3999999521443642491e+38 -3.3999999521443642491e+38 -3.3999999521443642491e+38 -3.3999999521443642491e+38 -3.3999999521443642491e+38 -3.3999999521443642491e+38 -3.3999999521443642491e+38 -3.3999999521443642491e+38 -3.3999999521443642491e+38 -3.3999999521443642491e+38 -3.3999999521443642491e+38 -3.3999999521443642491e+38 -3.3999999521443642491e+38 -3.3999999521443642491e+38 -3.3999999521443642491e+38 -3.3999999521443642491e+38 -3.3999999521443642491e+38 -3.3999999521443642491e+38 -3.3999999521443642491e+38 -3.3999999521443642491e+38 -3.3999999521443642491e+38 -3.3999999521443642491e+38 -3.3999999521443642491e+38 -3.3999999521443642491e+38 -3.3999999521443642491e+38 -3.3999999521443642491e+38 -3.3999999521443642491e+38 -3.3999999521443642491e+38 -3.3999999521443642491e+38 -3.3999999521443642491e+38 -3.3999999521443642491e+38 -3.3999999521443642491e+38 -3.3999999521443642491e+38 -3.3999999521443642491e+38 -3.3999999521443642491e+38 -3.3999999521443642491e+38 -3.3999999521443642491e+38 -3.3999999521443642491e+38 -3.3999999521443642491e+38 -3.3999999521443642491e+38 -3.3999999521443642491e+38 -3.3999999521443642491e+38 -3.3999999521443642491e+38 -3.3999999521443642491e+38 -3.3999999521443642491e+38 -3.3999999521443642491e+38 -3.3999999521443642491e+38 -3.3999999521443642491e+38 -3.3999999521443642491e+38 -3.3999999521443642491e+38 -3.3999999521443642491e+38 -3.3999999521443642491e+38 -3.3999999521443642491e+38 -3.3999999521443642491e+38 -3.3999999521443642491e+38 -3.3999999521443642491e+38 -3.3999999521443642491e+38 -3.3999999521443642491e+38 -3.3999999521443642491e+38 -3.3999999521443642491e+38 -3.3999999521443642491e+38 -3.3999999521443642491e+38 -3.3999999521443642491e+38 -3.3999999521443642491e+38 -3.3999999521443642491e+38 -3.3999999521443642491e+38 -3.3999999521443642491e+38 -3.3999999521443642491e+38 -3.3999999521443642491e+38 -3.3999999521443642491e+38 -3.3999999521443642491e+38 -3.3999999521443642491e+38 -3.3999999521443642491e+38 -3.3999999521443642491e+38 -3.3999999521443642491e+38 -3.3999999521443642491e+38 -3.3999999521443642491e+38 -3.3999999521443642491e+38 -3.3999999521443642491e+38 -3.3999999521443642491e+38 -3.3999999521443642491e+38 -3.3999999521443642491e+38 -3.3999999521443642491e+38 -3.3999999521443642491e+38 -3.3999999521443642491e+38 -3.3999999521443642491e+38 -3.3999999521443642491e+38 -3.3999999521443642491e+38 -3.3999999521443642491e+38 -3.3999999521443642491e+38 -3.3999999521443642491e+38 -3.3999999521443642491e+38 -3.3999999521443642491e+38 -3.3999999521443642491e+38 -3.3999999521443642491e+38 -3.3999999521443642491e+38 -3.3999999521443642491e+38 -3.3999999521443642491e+38 -3.3999999521443642491e+38 -3.3999999521443642491e+38 -3.3999999521443642491e+38 -3.3999999521443642491e+38 -3.3999999521443642491e+38 -3.3999999521443642491e+38 -3.3999999521443642491e+38 -3.3999999521443642491e+38 -3.3999999521443642491e+38 -3.3999999521443642491e+38 -3.3999999521443642491e+38 -3.3999999521443642491e+38 -3.3999999521443642491e+38 -3.3999999521443642491e+38 -3.3999999521443642491e+38 -3.3999999521443642491e+38 -3.3999999521443642491e+38 -3.3999999521443642491e+38 -3.3999999521443642491e+38 -3.3999999521443642491e+38 -3.3999999521443642491e+38 -3.3999999521443642491e+38 -3.3999999521443642491e+38 -3.3999999521443642491e+38 -3.3999999521443642491e+38 -3.3999999521443642491e+38 -3.3999999521443642491e+38 -3.3999999521443642491e+38 -3.3999999521443642491e+38 -3.3999999521443642491e+38 -3.3999999521443642491e+38 -3.3999999521443642491e+38 -3.3999999521443642491e+38 -3.3999999521443642491e+38 -3.3999999521443642491e+38 -3.3999999521443642491e+38 -3.3999999521443642491e+38 -3.3999999521443642491e+38 -3.3999999521443642491e+38 -3.3999999521443642491e+38 -3.3999999521443642491e+38 -3.3999999521443642491e+38 -3.3999999521443642491e+38 -3.3999999521443642491e+38 -3.3999999521443642491e+38 -3.3999999521443642491e+38 -3.3999999521443642491e+38 -3.3999999521443642491e+38 -3.3999999521443642491e+38 -3.3999999521443642491e+38 -3.3999999521443642491e+38 -3.3999999521443642491e+38 -3.3999999521443642491e+38 -3.3999999521443642491e+38 -3.3999999521443642491e+38 -3.3999999521443642491e+38 -3.3999999521443642491e+38 -3.3999999521443642491e+38 -3.3999999521443642491e+38 -3.3999999521443642491e+38 -3.3999999521443642491e+38 -3.3999999521443642491e+38 -3.3999999521443642491e+38 -3.3999999521443642491e+38 -3.3999999521443642491e+38 -3.3999999521443642491e+38 -3.3999999521443642491e+38 -3.3999999521443642491e+38 -3.3999999521443642491e+38 -3.3999999521443642491e+38 -3.3999999521443642491e+38 -3.3999999521443642491e+38 -3.3999999521443642491e+38 -3.3999999521443642491e+38 -3.3999999521443642491e+38 -3.3999999521443642491e+38 -3.3999999521443642491e+38 -3.3999999521443642491e+38 -3.3999999521443642491e+38 -3.3999999521443642491e+38 -3.3999999521443642491e+38 -3.3999999521443642491e+38 -3.3999999521443642491e+38 -3.3999999521443642491e+38 -3.3999999521443642491e+38 -3.3999999521443642491e+38 -3.3999999521443642491e+38 -3.3999999521443642491e+38 -3.3999999521443642491e+38 -3.3999999521443642491e+38 -3.3999999521443642491e+38 -3.3999999521443642491e+38 -3.3999999521443642491e+38 -3.3999999521443642491e+38 -3.3999999521443642491e+38 -3.3999999521443642491e+38 -3.3999999521443642491e+38 -3.3999999521443642491e+38 -3.3999999521443642491e+38 -3.3999999521443642491e+38 -3.3999999521443642491e+38 -3.3999999521443642491e+38 -3.3999999521443642491e+38 -3.3999999521443642491e+38 -3.3999999521443642491e+38 -3.3999999521443642491e+38 -3.3999999521443642491e+38 -3.3999999521443642491e+38 -3.3999999521443642491e+38 -3.3999999521443642491e+38 -3.3999999521443642491e+38 -3.3999999521443642491e+38 -3.3999999521443642491e+38 -3.3999999521443642491e+38 -3.3999999521443642491e+38 -3.3999999521443642491e+38 -3.3999999521443642491e+38 -3.3999999521443642491e+38 -3.3999999521443642491e+38 -3.3999999521443642491e+38 -3.3999999521443642491e+38 -3.3999999521443642491e+38 -3.3999999521443642491e+38 -3.3999999521443642491e+38 -3.3999999521443642491e+38 -3.3999999521443642491e+38 -3.3999999521443642491e+38 -3.3999999521443642491e+38 -3.3999999521443642491e+38 -3.3999999521443642491e+38 -3.3999999521443642491e+38 -3.3999999521443642491e+38 -3.3999999521443642491e+38 -3.3999999521443642491e+38 -3.3999999521443642491e+38 -3.3999999521443642491e+38 -3.3999999521443642491e+38 -3.3999999521443642491e+38 -3.3999999521443642491e+38 -3.3999999521443642491e+38 -3.3999999521443642491e+38 -3.3999999521443642491e+38 -3.3999999521443642491e+38 -3.3999999521443642491e+38 -3.3999999521443642491e+38 -3.3999999521443642491e+38 -3.3999999521443642491e+38 -3.3999999521443642491e+38 -3.3999999521443642491e+38 -3.3999999521443642491e+38 -3.3999999521443642491e+38 -3.3999999521443642491e+38 -3.3999999521443642491e+38 -3.3999999521443642491e+38 -3.3999999521443642491e+38 -3.3999999521443642491e+38
 -3.3999999521443642491e+38 -3.3999999521443642491e+38 -3.3999999521443642491e+38 -3.3999999521443642491e+38 -3.3999999521443642491e+38 -3.3999999521443642491e+38 -3.3999999521443642491e+38 -3.3999999521443642491e+38 -3.3999999521443642491e+38 -3.3999999521443642491e+38 -3.3999999521443642491e+38 -3.3999999521443642491e+38 -3.3999999521443642491e+38 -3.3999999521443642491e+38 -3.3999999521443642491e+38 -3.3999999521443642491e+38 -3.3999999521443642491e+38 -3.3999999521443642491e+38 -3.3999999521443642491e+38 -3.3999999521443642491e+38 -3.3999999521443642491e+38 -3.3999999521443642491e+38 576 575 576 575 575 574 573 573 575 573 572 573 571 570 569 567 566 567 569 572 574 574 575 574 575 573 572 573 574 575 576 574 573 572 572 570 570 570 572 571 570 571 571 570 570 571 571 570 568 566 566 566 565 566 564 564 563 562 561 560 560 559 556 561 560 560 559 560 559 559 560 558 558 559 558 559 559 562 561 557 557 555 555 554 554 551 549 547 547 549 548 549 548 548 548 549 549 547 548 548 547 547 546 546 544 543 540 541 541 543 541 542 543 540 540 541 539 538 537 536 535 532 528 528 528 528 527 525 526 526 526 526 525 526 528 527 528 529 528 527 527 527 527 527 530 531 530 531 530 531 531 530 531 533 533 533 533 534 534 535 537 534 538 538 539 538 539 540 540 540 542 543 543 543 543 543 541 542 -3.3999999521443642491e+38 -3.3999999521443642491e+38 -3.3999999521443642491e+38 -3.3999999521443642491e+38 -3.3999999521443642491e+38 -3.3999999521443642491e+38 -3.3999999521443642491e+38 -3.3999999521443642491e+38 -3.3999999521443642491e+38 -3.3999999521443642491e+38 -3.3999999521443642491e+38 -3.3999999521443642491e+38 -3.3999999521443642491e+38 -3.3999999521443642491e+38 -3.3999999521443642491e+38 -3.3999999521443642491e+38 -3.3999999521443642491e+38 -3.3999999521443642491e+38 -3.3999999521443642491e+38 -3.3999999521443642491e+38 -3.3999999521443642491e+38 -3.3999999521443642491e+38 -3.3999999521443642491e+38 -3.3999999521443642491e+38 -3.3999999521443642491e+38 -3.3999999521443642491e+38 -3.3999999521443642491e+38 -3.3999999521443642491e+38 -3.3999999521443642491e+38 -3.3999999521443642491e+38 -3.3999999521443642491e+38 -3.3999999521443642491e+38 -3.3999999521443642491e+38 -3.3999999521443642491e+38 -3.3999999521443642491e+38 -3.3999999521443642491e+38 -3.3999999521443642491e+38 -3.3999999521443642491e+38 -3.3999999521443642491e+38 -3.3999999521443642491e+38 -3.3999999521443642491e+38 -3.3999999521443642491e+38 -3.3999999521443642491e+38 -3.3999999521443642491e+38 -3.3999999521443642491e+38 -3.3999999521443642491e+38 -3.3999999521443642491e+38 -3.3999999521443642491e+38 -3.3999999521443642491e+38 -3.3999999521443642491e+38 -3.3999999521443642491e+38 -3.3999999521443642491e+38 -3.3999999521443642491e+38 -3.3999999521443642491e+38 -3.3999999521443642491e+38 -3.3999999521443642491e+38 -3.3999999521443642491e+38 -3.3999999521443642491e+38 -3.3999999521443642491e+38 -3.3999999521443642491e+38 -3.3999999521443642491e+38 -3.3999999521443642491e+38 -3.3999999521443642491e+38 -3.3999999521443642491e+38 -3.3999999521443642491e+38 -3.3999999521443642491e+38 -3.3999999521443642491e+38 -3.3999999521443642491e+38 -3.3999999521443642491e+38 -3.3999999521443642491e+38 -3.3999999521443642491e+38 -3.3999999521443642491e+38 -3.3999999521443642491e+38 -3.3999999521443642491e+38 -3.3999999521443642491e+38 -3.3999999521443642491e+38 -3.3999999521443642491e+38 -3.3999999521443642491e+38 -3.3999999521443642491e+38 -3.3999999521443642491e+38 -3.3999999521443642491e+38 -3.3999999521443642491e+38 -3.3999999521443642491e+38 -3.3999999521443642491e+38 -3.3999999521443642491e+38 -3.3999999521443642491e+38 -3.3999999521443642491e+38 -3.3999999521443642491e+38 -3.3999999521443642491e+38 -3.3999999521443642491e+38 -3.3999999521443642491e+38 -3.3999999521443642491e+38 -3.3999999521443642491e+38 -3.3999999521443642491e+38 -3.3999999521443642491e+38 -3.3999999521443642491e+38 -3.3999999521443642491e+38 -3.3999999521443642491e+38 -3.3999999521443642491e+38 -3.3999999521443642491e+38 -3.3999999521443642491e+38 -3.3999999521443642491e+38 -3.3999999521443642491e+38 -3.3999999521443642491e+38 -3.3999999521443642491e+38 -3.3999999521443642491e+38 -3.3999999521443642491e+38 -3.3999999521443642491e+38 -3.3999999521443642491e+38 -3.3999999521443642491e+38 -3.3999999521443642491e+38 -3.3999999521443642491e+38 -3.3999999521443642491e+38 -3.3999999521443642491e+38 -3.3999999521443642491e+38 -3.3999999521443642491e+38 -3.3999999521443642491e+38 -3.3999999521443642491e+38 -3.3999999521443642491e+38 -3.3999999521443642491e+38 -3.3999999521443642491e+38 -3.3999999521443642491e+38 -3.3999999521443642491e+38 -3.3999999521443642491e+38 -3.3999999521443642491e+38 -3.3999999521443642491e+38 -3.3999999521443642491e+38 -3.3999999521443642491e+38 -3.3999999521443642491e+38 -3.3999999521443642491e+38 -3.3999999521443642491e+38 -3.3999999521443642491e+38 -3.3999999521443642491e+38 -3.3999999521443642491e+38 -3.3999999521443642491e+38 -3.3999999521443642491e+38 -3.3999999521443642491e+38 -3.3999999521443642491e+38 -3.3999999521443642491e+38 -3.3999999521443642491e+38 -3.3999999521443642491e+38 -3.3999999521443642491e+38 -3.3999999521443642491e+38 -3.3999999521443642491e+38 -3.3999999521443642491e+38 -3.3999999521443642491e+38 -3.3999999521443642491e+38 -3.3999999521443642491e+38 -3.3999999521443642491e+38 -3.3999999521443642491e+38 -3.3999999521443642491e+38 -3.3999999521443642491e+38 -3.3999999521443642491e+38 -3.3999999521443642491e+38 -3.3999999521443642491e+38 -3.3999999521443642491e+38 -3.3999999521443642491e+38 -3.3999999521443642491e+38 -3.3999999521443642491e+38 -3.3999999521443642491e+38 -3.3999999521443642491e+38 -3.3999999521443642491e+38 -3.3999999521443642491e+38 -3.3999999521443642491e+38 -3.3999999521443642491e+38 -3.3999999521443642491e+38 -3.3999999521443642491e+38 -3.3999999521443642491e+38 -3.3999999521443642491e+38 -3.3999999521443642491e+38 -3.3999999521443642491e+38 -3.3999999521443642491e+38 -3.3999999521443642491e+38 -3.3999999521443642491e+38 -3.3999999521443642491e+38 -3.3999999521443642491e+38 -3.3999999521443642491e+38 -3.3999999521443642491e+38 -3.3999999521443642491e+38 -3.3999999521443642491e+38 -3.3999999521443642491e+38 -3.3999999521443642491e+38 -3.3999999521443642491e+38 -3.3999999521443642491e+38 -3.3999999521443642491e+38 -3.3999999521443642491e+38 -3.3999999521443642491e+38 -3.3999999521443642491e+38 -3.3999999521443642491e+38 -3.3999999521443642491e+38 -3.3999999521443642491e+38 -3.3999999521443642491e+38 -3.3999999521443642491e+38 -3.3999999521443642491e+38 -3.3999999521443642491e+38 -3.3999999521443642491e+38 -3.3999999521443642491e+38 -3.3999999521443642491e+38 -3.3999999521443642491e+38 -3.3999999521443642491e+38 -3.3999999521443642491e+38 -3.3999999521443642491e+38 -3.3999999521443642491e+38 -3.3999999521443642491e+38 -3.3999999521443642491e+38 -3.3999999521443642491e+38 -3.3999999521443642491e+38 -3.3999999521443642491e+38 -3.3999999521443642491e+38 -3.3999999521443642491e+38 -3.3999999521443642491e+38 -3.3999999521443642491e+38 -3.3999999521443642491e+38 -3.3999999521443642491e+38 -3.3999999521443642491e+38 -3.3999999521443642491e+38 -3.3999999521443642491e+38 -3.3999999521443642491e+38 -3.3999999521443642491e+38 -3.3999999521443642491e+38 -3.3999999521443642491e+38 -3.3999999521443642491e+38 -3.3999999521443642491e+38 -3.3999999521443642491e+38 -3.3999999521443642491e+38 -3.3999999521443642491e+38 -3.3999999521443642491e+38 -3.3999999521443642491e+38 -3.3999999521443642491e+38 -3.3999999521443642491e+38 -3.3999999521443642491e+38 -3.3999999521443642491e+38 -3.3999999521443642491e+38 -3.3999999521443642491e+38 -3.3999999521443642491e+38 -3.3999999521443642491e+38 -3.3999999521443642491e+38 -3.3999999521443642491e+38 -3.3999999521443642491e+38 -3.3999999521443642491e+38 -3.3999999521443642491e+38 -3.3999999521443642491e+38 -3.3999999521443642491e+38 -3.3999999521443642491e+38 -3.3999999521443642491e+38 -3.3999999521443642491e+38 -3.3999999521443642491e+38 -3.3999999521443642491e+38 -3.3999999521443642491e+38 -3.3999999521443642491e+38 -3.3999999521443642491e+38 -3.3999999521443642491e+38 -3.3999999521443642491e+38 -3.3999999521443642491e+38 -3.3999999521443642491e+38 -3.3999999521443642491e+38 -3.3999999521443642491e+38 -3.3999999521443642491e+38 -3.3999999521443642491e+38 -3.3999999521443642491e+38 -3.3999999521443642491e+38 -3.3999999521443642491e+38 -3.3999999521443642491e+38 -3.3999999521443642491e+38 -3.3999999521443642491e+38 -3.3999999521443642491e+38 -3.3999999521443642491e+38 -3.3999999521443642491e+38 -3.3999999521443642491e+38 -3.3999999521443642491e+38 -3.3999999521443642491e+38 -3.3999999521443642491e+38 -3.3999999521443642491e+38 -3.3999999521443642491e+38 -3.3999999521443642491e+38 -3.3999999521443642491e+38 -3.3999999521443642491e+38 -3.3999999521443642491e+38 -3.3999999521443642491e+38 -3.3999999521443642491e+38 -3.3999999521443642491e+38 -3.3999999521443642491e+38 -3.3999999521443642491e+38 -3.3999999521443642491e+38 -3.3999999521443642491e+38 -3.3999999521443642491e+38 -3.3999999521443642491e+38 -3.3999999521443642491e+38 -3.3999999521443642491e+38 -3.3999999521443642491e+38 -3.3999999521443642491e+38 -3.3999999521443642491e+38 -3.3999999521443642491e+38 -3.3999999521443642491e+38 -3.3999999521443642491e+38 -3.3999999521443642491e+38 -3.3999999521443642491e+38 -3.3999999521443642491e+38 -3.3999999521443642491e+38 -3.3999999521443642491e+38 -3.3999999521443642491e+38 -3.3999999521443642491e+38
 -3.3999999521443642491e+38 -3.3999999521443642491e+38 -3.3999999521443642491e+38 -3.3999999521443642491e+38 -3.3999999521443642491e+38 -3.3999999521443642491e+38 -3.3999999521443642491e+38 -3.3999999521443642491e+38 -3.3999999521443642491e+38 -3.3999999521443642491e+38 -3.3999999521443642491e+38 -3.3999999521443642491e+38 -3.3999999521443642491e+38 -3.3999999521443642491e+38 -3.3999999521443642491e+38 -3.3999999521443642491e+38 -3.3999999521443642491e+38 -3.3999999521443642491e+38 -3.3999999521443642491e+38 -3.3999999521443642491e+38 -3.3999999521443642491e+38 -3.3999999521443642491e+38 578 576 573 575 575 573 572 574 576 573 573 572 572 574 573 573 567 569 570 574 575 574 573 573 573 574 575 574 574 577 577 576 575 575 575 572 571 570 573 570 570 570 570 569 570 571 567 569 566 568 568 567 567 563 564 564 563 563 562 562 563 561 562 560 559 560 561 560 560 559 560 559 557 558 557 557 560 562 560 558 557 557 555 557 555 552 552 550 549 548 548 547 548 549 550 549 549 549 548 546 547 549 547 546 545 544 544 542 540 543 542 542 543 543 543 541 540 539 537 536 533 532 530 530 530 529 527 528 529 529 527 528 527 526 528 527 528 528 526 526 526 526 528 528 530 531 531 530 532 532 531 532 532 535 534 533 533 535 535 536 536 540 539 540 538 540 541 541 541 540 540 541 542 542 544 544 543 545 545 -3.3999999521443642491e+38 -3.3999999521443642491e+38 -3.3999999521443642491e+38 -3.3999999521443642491e+38 -3.3999999521443642491e+38 -3.3999999521443642491e+38 -3.3999999521443642491e+38 -3.3999999521443642491e+38 -3.3999999521443642491e+38 -3.3999999521443642491e+38 -3.3999999521443642491e+38 -3.3999999521443642491e+38 -3.3999999521443642491e+38 -3.3999999521443642491e+38 -3.3999999521443642491e+38 -3.3999999521443642491e+38 -3.3999999521443642491e+38 -3.3999999521443642491e+38 -3.3999999521443642491e+38 -3.3999999521443642491e+38 -3.3999999521443642491e+38 -3.3999999521443642491e+38 -3.3999999521443642491e+38 -3.3999999521443642491e+38 -3.3999999521443642491e+38 -3.3999999521443642491e+38 -3.3999999521443642491e+38 -3.3999999521443642491e+38 -3.3999999521443642491e+38 -3.3999999521443642491e+38 -3.3999999521443642491e+38 -3.3999999521443642491e+38 -3.3999999521443642491e+38 -3.3999999521443642491e+38 -3.3999999521443642491e+38 -3.3999999521443642491e+38 -3.3999999521443642491e+38 -3.3999999521443642491e+38 -3.3999999521443642491e+38 -3.3999999521443642491e+38 -3.3999999521443642491e+38 -3.3999999521443642491e+38 -3.3999999521443642491e+38 -3.3999999521443642491e+38 -3.3999999521443642491e+38 -3.3999999521443642491e+38 -3.3999999521443642491e+38 -3.3999999521443642491e+38 -3.3999999521443642491e+38 -3.3999999521443642491e+38 -3.3999999521443642491e+38 -3.3999999521443642491e+38 -3.3999999521443642491e+38 -3.3999999521443642491e+38 -3.3999999521443642491e+38 -3.3999999521443642491e+38 -3.3999999521443642491e+38 -3.3999999521443642491e+38 -3.3999999521443642491e+38 -3.3999999521443642491e+38 -3.3999999521443642491e+38 -3.3999999521443642491e+38 -3.3999999521443642491e+38 -3.3999999521443642491e+38 -3.3999999521443642491e+38 -3.3999999521443642491e+38 -3.3999999521443642491e+38 -3.3999999521443642491e+38 -3.3999999521443642491e+38 -3.3999999521443642491e+38 -3.3999999521443642491e+38 -3.3999999521443642491e+38 -3.3999999521443642491e+38 -3.3999999521443642491e+38 -3.3999999521443642491e+38 -3.3999999521443642491e+38 -3.3999999521443642491e+38 -3.3999999521443642491e+38 -3.3999999521443642491e+38 -3.3999999521443642491e+38 -3.3999999521443642491e+38 -3.3999999521443642491e+38 -3.3999999521443642491e+38 -3.3999999521443642491e+38 -3.3999999521443642491e+38 -3.3999999521443642491e+38 -3.3999999521443642491e+38 -3.3999999521443642491e+38 -3.3999999521443642491e+38 -3.3999999521443642491e+38 -3.3999999521443642491e+38 -3.3999999521443642491e+38 -3.3999999521443642491e+38 -3.3999999521443642491e+38 -3.3999999521443642491e+38 -3.3999999521443642491e+38 -3.3999999521443642491e+38 -3.3999999521443642491e+38 -3.3999999521443642491e+38 -3.3999999521443642491e+38 -3.3999999521443642491e+38 -3.3999999521443642491e+38 -3.3999999521443642491e+38 -3.3999999521443642491e+38 -3.3999999521443642491e+38 -3.3999999521443642491e+38 -3.3999999521443642491e+38 -3.3999999521443642491e+38 -3.3999999521443642491e+38 -3.3999999521443642491e+38 -3.3999999521443642491e+38 -3.3999999521443642491e+38 -3.3999999521443642491e+38 -3.3999999521443642491e+38 -3.3999999521443642491e+38 -3.3999999521443642491e+38 -3.3999999521443642491e+38 -3.3999999521443642491e+38 -3.3999999521443642491e+38 -3.3999999521443642491e+38 -3.3999999521443642491e+38 -3.3999999521443642491e+38 -3.3999999521443642491e+38 -3.3999999521443642491e+38 -3.3999999521443642491e+38 -3.3999999521443642491e+38 -3.3999999521443642491e+38 -3.3999999521443642491e+38 -3.3999999521443642491e+38 -3.3999999521443642491e+38 -3.3999999521443642491e+38 -3.3999999521443642491e+38 -3.3999999521443642491e+38 -3.3999999521443642491e+38 -3.3999999521443642491e+38 -3.3999999521443642491e+38 -3.3999999521443642491e+38 -3.3999999521443642491e+38 -3.3999999521443642491e+38 -3.3999999521443642491e+38 -3.3999999521443642491e+38 -3.3999999521443642491e+38 -3.3999999521443642491e+38 -3.3999999521443642491e+38 -3.3999999521443642491e+38 -3.3999999521443642491e+38 -3.3999999521443642491e+38 -3.3999999521443642491e+38 -3.3999999521443642491e+38 -3.3999999521443642491e+38 -3.3999999521443642491e+38 -3.3999999521443642491e+38 -3.3999999521443642491e+38 -3.3999999521443642491e+38 -3.3999999521443642491e+38 -3.3999999521443642491e+38 -3.3999999521443642491e+38 -3.3999999521443642491e+38 -3.3999999521443642491e+38 -3.3999999521443642491e+38 -3.3999999521443642491e+38 -3.3999999521443642491e+38 -3.3999999521443642491e+38 -3.3999999521443642491e+38 -3.3999999521443642491e+38 -3.3999999521443642491e+38 -3.3999999521443642491e+38 -3.3999999521443642491e+38 -3.3999999521443642491e+38 -3.3999999521443642491e+38 -3.3999999521443642491e+38 -3.3999999521443642491e+38 -3.3999999521443642491e+38 -3.3999999521443642491e+38 -3.3999999521443642491e+38 -3.3999999521443642491e+38 -3.3999999521443642491e+38 -3.3999999521443642491e+38 -3.3999999521443642491e+38 -3.3999999521443642491e+38 -3.3999999521443642491e+38 -3.3999999521443642491e+38 -3.3999999521443642491e+38 -3.3999999521443642491e+38 -3.3999999521443642491e+38 -3.3999999521443642491e+38 -3.3999999521443642491e+38 -3.3999999521443642491e+38 -3.3999999521443642491e+38 -3.3999999521443642491e+38 -3.3999999521443642491e+38 -3.3999999521443642491e+38 -3.3999999521443642491e+38 -3.3999999521443642491e+38 -3.3999999521443642491e+38 -3.3999999521443642491e+38 -3.3999999521443642491e+38 -3.3999999521443642491e+38 -3.3999999521443642491e+38 -3.3999999521443642491e+38 -3.3999999521443642491e+38 -3.3999999521443642491e+38 -3.3999999521443642491e+38 -3.3999999521443642491e+38 -3.3999999521443642491e+38 -3.3999999521443642491e+38 -3.3999999521443642491e+38 -3.3999999521443642491e+38 -3.3999999521443642491e+38 -3.3999999521443642491e+38 -3.3999999521443642491e+38 -3.3999999521443642491e+38 -3.3999999521443642491e+38 -3.3999999521443642491e+38 -3.3999999521443642491e+38 -3.3999999521443642491e+38 -3.3999999521443642491e+38 -3.3999999521443642491e+38 -3.3999999521443642491e+38 -3.3999999521443642491e+38 -3.3999999521443642491e+38 -3.3999999521443642491e+38 -3.3999999521443642491e+38 -3.3999999521443642491e+38 -3.3999999521443642491e+38 -3.3999999521443642491e+38 -3.3999999521443642491e+38 -3.3999999521443642491e+38 -3.3999999521443642491e+38 -3.3999999521443642491e+38 -3.3999999521443642491e+38 -3.3999999521443642491e+38 -3.3999999521443642491e+38 -3.3999999521443642491e+38 -3.3999999521443642491e+38 -3.3999999521443642491e+38 -3.3999999521443642491e+38 -3.3999999521443642491e+38 -3.3999999521443642491e+38 -3.3999999521443642491e+38 -3.3999999521443642491e+38 -3.3999999521443642491e+38 -3.3999999521443642491e+38 -3.3999999521443642491e+38 -3.3999999521443642491e+38 -3.3999999521443642491e+38 -3.3999999521443642491e+38 -3.3999999521443642491e+38 -3.3999999521443642491e+38 -3.3999999521443642491e+38 -3.3999999521443642491e+38 -3.3999999521443642491e+38 -3.3999999521443642491e+38 -3.3999999521443642491e+38 -3.3999999521443642491e+38 -3.3999999521443642491e+38 -3.3999999521443642491e+38 -3.3999999521443642491e+38 -3.3999999521443642491e+38 -3.3999999521443642491e+38 -3.3999999521443642491e+38 -3.3999999521443642491e+38 -3.3999999521443642491e+38 -3.3999999521443642491e+38 -3.3999999521443642491e+38 -3.3999999521443642491e+38 -3.3999999521443642491e+38 -3.3999999521443642491e+38 -3.3999999521443642491e+38 -3.3999999521443642491e+38 -3.3999999521443642491e+38 -3.3999999521443642491e+38 -3.3999999521443642491e+38 -3.3999999521443642491e+38 -3.3999999521443642491e+38 -3.3999999521443642491e+38 -3.3999999521443642491e+38 -3.3999999521443642491e+38 -3.3999999521443642491e+38 -3.3999999521443642491e+38 -3.3999999521443642491e+38 -3.3999999521443642491e+38 -3.3999999521443642491e+38 -3.3999999521443642491e+38 -3.3999999521443642491e+38 -3.3999999521443642491e+38 -3.3999999521443642491e+38 -3.3999999521443642491e+38 -3.3999999521443642491e+38 -3.3999999521443642491e+38 -3.3999999521443642491e+38 -3.3999999521443642491e+38 -3.3999999521443642491e+38 -3.3999999521443642491e+38 -3.3999999521443642491e+38 -3.3999999521443642491e+38 -3.3999999521443642491e+38 -3.3999999521443642491e+38 -3.3999999521443642491e+38 -3.3999999521443642491e+38 -3.3999999521443642491e+38
 -3.3999999521443642491e+38 -3.3999999521443642491e+38 -3.3999999521443642491e+38 -3.3999999521443642491e+38 -3.3999999521443642491e+38 -3.3999999521443642491e+38 -3.3999999521443642491e+38 -3.3999999521443642491e+38 -3.3999999521443642491e+38 -3.3999999521443642491e+38 578 577 576 577 578 -3.3999999521443642491e+38 -3.3999999521443642491e+38 -3.3999999521443642491e+38 -3.3999999521443642491e+38 578 578 -3.3999999521443642491e+38 -3.3999999521443642491e+38 576 577 577 577 575 576 574 577 576 575 573 573 573 572 572 572 572 572 574 574 575 575 574 574 576 574 575 577 577 577 577 576 576 577 573 573 573 569 571 570 570 569 570 570 570 569 570 568 567 567 567 568 563 563 563 563 562 563 564 564 562 561 560 560 562 559 559 560 559 559 561 558 558 559 560 560 560 559 558 557 558 556 555 555 553 553 552 550 550 548 548 548 549 550 551 551 550 549 548 548 548 548 546 547 548 547 544 540 541 542 542 543 543 542 540 540 537 538 537 535 535 532 531 530 530 530 529 530 529 529 528 528 527 527 528 527 526 526 525 526 527 529 528 531 533 532 533 532 533 534 535 535 535 532 534 534 534 536 537 537 540 541 540 540 539 541 540 542 544 544 542 543 544 547 546 546 547 546 -3.3999999521443642491e+38 -3.3999999521443642491e+38 -3.3999999521443642491e+38 -3.3999999521443642491e+38 -3.3999999521443642491e+38 -3.3999999521443642491e+38 -3.3999999521443642491e+38 -3.3999999521443642491e+38 -3.3999999521443642491e+38 -3.3999999521443642491e+38 -3.3999999521443642491e+38 -3.3999999521443642491e+38 -3.3999999521443642491e+38 -3.3999999521443642491e+38 -3.3999999521443642491e+38 -3.3999999521443642491e+38 -3.3999999521443642491e+38 -3.3999999521443642491e+38 -3.3999999521443642491e+38 -3.3999999521443642491e+38 -3.3999999521443642491e+38 -3.3999999521443642491e+38 -3.3999999521443642491e+38 -3.3999999521443642491e+38 -3.3999999521443642491e+38 -3.3999999521443642491e+38 -3.3999999521443642491e+38 -3.3999999521443642491e+38 -3.3999999521443642491e+38 -3.3999999521443642491e+38 -3.3999999521443642491e+38 -3.3999999521443642491e+38 -3.3999999521443642491e+38 -3.3999999521443642491e+38 -3.3999999521443642491e+38 -3.3999999521443642491e+38 -3.3999999521443642491e+38 -3.3999999521443642491e+38 -3.3999999521443642491e+38 -3.3999999521443642491e+38 -3.3999999521443642491e+38 -3.3999999521443642491e+38 -3.3999999521443642491e+38 -3.3999999521443642491e+38 -3.3999999521443642491e+38 -3.3999999521443642491e+38 -3.3999999521443642491e+38 -3.3999999521443642491e+38 -3.3999999521443642491e+38 -3.3999999521443642491e+38 -3.3999999521443642491e+38 -3.3999999521443642491e+38 -3.3999999521443642491e+38 -3.3999999521443642491e+38 -3.3999999521443642491e+38 -3.3999999521443642491e+38 -3.3999999521443642491e+38 -3.3999999521443642491e+38 -3.3999999521443642491e+38 -3.3999999521443642491e+38 -3.3999999521443642491e+38 -3.3999999521443642491e+38 -3.3999999521443642491e+38 -3.3999999521443642491e+38 -3.3999999521443642491e+38 -3.3999999521443642491e+38 -3.3999999521443642491e+38 -3.3999999521443642491e+38 -3.3999999521443642491e+38 -3.3999999521443642491e+38 -3.3999999521443642491e+38 -3.3999999521443642491e+38 -3.3999999521443642491e+38 -3.3999999521443642491e+38 -3.3999999521443642491e+38 -3.3999999521443642491e+38 -3.3999999521443642491e+38 -3.3999999521443642491e+38 -3.3999999521443642491e+38 -3.3999999521443642491e+38 -3.3999999521443642491e+38 -3.3999999521443642491e+38 -3.3999999521443642491e+38 -3.3999999521443642491e+38 -3.3999999521443642491e+38 -3.3999999521443642491e+38 -3.3999999521443642491e+38 -3.3999999521443642491e+38 -3.3999999521443642491e+38 -3.3999999521443642491e+38 -3.3999999521443642491e+38 -3.3999999521443642491e+38 -3.3999999521443642491e+38 -3.3999999521443642491e+38 -3.3999999521443642491e+38 -3.3999999521443642491e+38 -3.3999999521443642491e+38 -3.3999999521443642491e+38 -3.3999999521443642491e+38 -3.3999999521443642491e+38 -3.3999999521443642491e+38 -3.3999999521443642491e+38 -3.3999999521443642491e+38 -3.3999999521443642491e+38 -3.3999999521443642491e+38 -3.3999999521443642491e+38 -3.3999999521443642491e+38 -3.3999999521443642491e+38 -3.3999999521443642491e+38 -3.3999999521443642491e+38 -3.3999999521443642491e+38 -3.3999999521443642491e+38 -3.3999999521443642491e+38 -3.3999999521443642491e+38 -3.3999999521443642491e+38 -3.3999999521443642491e+38 -3.3999999521443642491e+38 -3.3999999521443642491e+38 -3.3999999521443642491e+38 -3.3999999521443642491e+38 -3.3999999521443642491e+38 -3.3999999521443642491e+38 -3.3999999521443642491e+38 -3.3999999521443642491e+38 -3.3999999521443642491e+38 -3.3999999521443642491e+38 -3.3999999521443642491e+38 -3.3999999521443642491e+38 -3.3999999521443642491e+38 -3.3999999521443642491e+38 -3.3999999521443642491e+38 -3.3999999521443642491e+38 -3.3999999521443642491e+38 -3.3999999521443642491e+38 -3.3999999521443642491e+38 -3.3999999521443642491e+38 -3.3999999521443642491e+38 -3.3999999521443642491e+38 -3.3999999521443642491e+38 -3.3999999521443642491e+38 -3.3999999521443642491e+38 -3.3999999521443642491e+38 -3.3999999521443642491e+38 -3.3999999521443642491e+38 -3.3999999521443642491e+38 -3.3999999521443642491e+38 -3.3999999521443642491e+38 -3.3999999521443642491e+38 -3.3999999521443642491e+38 -3.3999999521443642491e+38 -3.3999999521443642491e+38 -3.3999999521443642491e+38 -3.3999999521443642491e+38 -3.3999999521443642491e+38 -3.3999999521443642491e+38 -3.3999999521443642491e+38 -3.3999999521443642491e+38 -3.3999999521443642491e+38 -3.3999999521443642491e+38 -3.3999999521443642491e+38 -3.3999999521443642491e+38 -3.3999999521443642491e+38 -3.3999999521443642491e+38 -3.3999999521443642491e+38 -3.3999999521443642491e+38 -3.3999999521443642491e+38 -3.3999999521443642491e+38 -3.3999999521443642491e+38 -3.3999999521443642491e+38 -3.3999999521443642491e+38 -3.3999999521443642491e+38 -3.3999999521443642491e+38 -3.3999999521443642491e+38 -3.3999999521443642491e+38 -3.3999999521443642491e+38 -3.3999999521443642491e+38 -3.3999999521443642491e+38 -3.3999999521443642491e+38 -3.3999999521443642491e+38 -3.3999999521443642491e+38 -3.3999999521443642491e+38 -3.3999999521443642491e+38 -3.3999999521443642491e+38 -3.3999999521443642491e+38 -3.3999999521443642491e+38 -3.3999999521443642491e+38 -3.3999999521443642491e+38 -3.3999999521443642491e+38 -3.3999999521443642491e+38 -3.3999999521443642491e+38 -3.3999999521443642491e+38 -3.3999999521443642491e+38 -3.3999999521443642491e+38 -3.3999999521443642491e+38 -3.3999999521443642491e+38 -3.3999999521443642491e+38 -3.3999999521443642491e+38 -3.3999999521443642491e+38 -3.3999999521443642491e+38 -3.3999999521443642491e+38 -3.3999999521443642491e+38 -3.3999999521443642491e+38 -3.3999999521443642491e+38 -3.3999999521443642491e+38 -3.3999999521443642491e+38 -3.3999999521443642491e+38 -3.3999999521443642491e+38 -3.3999999521443642491e+38 -3.3999999521443642491e+38 -3.3999999521443642491e+38 -3.3999999521443642491e+38 -3.3999999521443642491e+38 -3.3999999521443642491e+38 -3.3999999521443642491e+38 -3.3999999521443642491e+38 -3.3999999521443642491e+38 -3.3999999521443642491e+38 -3.3999999521443642491e+38 -3.3999999521443642491e+38 -3.3999999521443642491e+38 -3.3999999521443642491e+38 -3.3999999521443642491e+38 -3.3999999521443642491e+38 -3.3999999521443642491e+38 -3.3999999521443642491e+38 -3.3999999521443642491e+38 -3.3999999521443642491e+38 -3.3999999521443642491e+38 -3.3999999521443642491e+38 -3.3999999521443642491e+38 -3.3999999521443642491e+38 -3.3999999521443642491e+38 -3.3999999521443642491e+38 -3.3999999521443642491e+38 -3.3999999521443642491e+38 -3.3999999521443642491e+38 -3.3999999521443642491e+38 -3.3999999521443642491e+38 -3.3999999521443642491e+38 -3.3999999521443642491e+38 -3.3999999521443642491e+38 -3.3999999521443642491e+38 -3.3999999521443642491e+38 -3.3999999521443642491e+38 -3.3999999521443642491e+38 -3.3999999521443642491e+38 -3.3999999521443642491e+38 -3.3999999521443642491e+38 -3.3999999521443642491e+38 -3.3999999521443642491e+38 -3.3999999521443642491e+38 -3.3999999521443642491e+38 -3.3999999521443642491e+38 -3.3999999521443642491e+38 -3.3999999521443642491e+38 -3.3999999521443642491e+38 -3.3999999521443642491e+38 -3.3999999521443642491e+38 -3.3999999521443642491e+38 -3.3999999521443642491e+38 -3.3999999521443642491e+38 -3.3999999521443642491e+38 -3.3999999521443642491e+38 -3.3999999521443642491e+38 -3.3999999521443642491e+38 -3.3999999521443642491e+38 -3.3999999521443642491e+38 -3.3999999521443642491e+38 -3.3999999521443642491e+38 -3.3999999521443642491e+38 -3.3999999521443642491e+38 -3.3999999521443642491e+38 -3.3999999521443642491e+38 -3.3999999521443642491e+38 -3.3999999521443642491e+38 -3.3999999521443642491e+38 -3.3999999521443642491e+38 -3.3999999521443642491e+38 -3.3999999521443642491e+38 -3.3999999521443642491e+38 -3.3999999521443642491e+38 -3.3999999521443642491e+38 -3.3999999521443642491e+38 -3.3999999521443642491e+38 -3.3999999521443642491e+38 -3.3999999521443642491e+38 -3.3999999521443642491e+38 -3.3999999521443642491e+38 -3.3999999521443642491e+38 -3.3999999521443642491e+38 -3.3999999521443642491e+38 -3.3999999521443642491e+38 -3.3999999521443642491e+38 -3.3999999521443642491e+38 -3.3999999521443642491e+38 -3.3999999521443642491e+38 -3.3999999521443642491e+38 -3.3999999521443642491e+38 -3.3999999521443642491e+38 -3.3999999521443642491e+38 -3.3999999521443642491e+38
 -3.3999999521443642491e+38 -3.3999999521443642491e+38 -3.3999999521443642491e+38 -3.3999999521443642491e+38 -3.3999999521443642491e+38 -3.3999999521443642491e+38 -3.3999999521443642491e+38 -3.3999999521443642491e+38 579 579 578 576 576 578 578 578 578 579 580 577 577 578 579 579 579 579 579 580 576 576 578 575 574 575 573 573 572 572 574 572 574 573 574 573 573 576 577 574 577 579 577 577 577 576 577 576 575 574 575 573 572 572 573 571 570 571 571 570 572 569 569 568 568 566 567 568 567 566 564 564 564 564 565 566 567 565 563 562 561 561 560 561 563 562 560 559 558 558 558 558 558 559 559 555 555 555 556 554 553 552 551 550 549 551 550 551 549 550 549 548 549 551 550 549 548 548 547 548 548 547 545 543 540 542 542 541 540 539 539 538 537 538 538 537 535 531 531 531 530 530 531 534 530 530 528 527 529 528 530 529 528 529 529 528 530 529 531 532 532 533 531 531 532 535 535 534 534 535 535 536 536 535 539 539 541 540 540 540 538 540 540 544 544 547 546 546 547 547 547 546 545 545 -3.3999999521443642491e+38 -3.3999999521443642491e+38 -3.3999999521443642491e+38 -3.3999999521443642491e+38 -3.3999999521443642491e+38 -3.3999999521443642491e+38 -3.3999999521443642491e+38 -3.3999999521443642491e+38 -3.3999999521443642491e+38 -3.3999999521443642491e+38 -3.3999999521443642491e+38 -3.3999999521443642491e+38 -3.3999999521443642491e+38 -3.3999999521443642491e+38 -3.3999999521443642491e+38 -3.3999999521443642491e+38 -3.3999999521443642491e+38 -3.3999999521443642491e+38 -3.3999999521443642491e+38 -3.3999999521443642491e+38 -3.3999999521443642491e+38 -3.3999999521443642491e+38 -3.3999999521443642491e+38 -3.3999999521443642491e+38 -3.3999999521443642491e+38 -3.3999999521443642491e+38 -3.3999999521443642491e+38 -3.3999999521443642491e+38 -3.3999999521443642491e+38 -3.3999999521443642491e+38 -3.3999999521443642491e+38 -3.3999999521443642491e+38 -3.3999999521443642491e+38 -3.3999999521443642491e+38 -3.3999999521443642491e+38 -3.3999999521443642491e+38 -3.3999999521443642491e+38 -3.3999999521443642491e+38 -3.3999999521443642491e+38 -3.3999999521443642491e+38 -3.3999999521443642491e+38 -3.3999999521443642491e+38 -3.3999999521443642491e+38 -3.3999999521443642491e+38 -3.3999999521443642491e+38 -3.3999999521443642491e+38 -3.3999999521443642491e+38 -3.3999999521443642491e+38 -3.3999999521443642491e+38 -3.3999999521443642491e+38 -3.3999999521443642491e+38 -3.3999999521443642491e+38 -3.3999999521443642491e+38 -3.3999999521443642491e+38 -3.3999999521443642491e+38 -3.3999999521443642491e+38 -3.3999999521443642491e+38 -3.3999999521443642491e+38 -3.3999999521443642491e+38 -3.3999999521443642491e+38 -3.3999999521443642491e+38 -3.3999999521443642491e+38 -3.3999999521443642491e+38 -3.3999999521443642491e+38 -3.3999999521443642491e+38 -3.3999999521443642491e+38 -3.3999999521443642491e+38 -3.3999999521443642491e+38 -3.3999999521443642491e+38 -3.3999999521443642491e+38 -3.3999999521443642491e+38 -3.3999999521443642491e+38 -3.3999999521443642491e+38 -3.3999999521443642491e+38 -3.3999999521443642491e+38 -3.3999999521443642491e+38 -3.3999999521443642491e+38 -3.3999999521443642491e+38 -3.3999999521443642491e+38 -3.3999999521443642491e+38 -3.3999999521443642491e+38 -3.3999999521443642491e+38 -3.3999999521443642491e+38 -3.3999999521443642491e+38 -3.3999999521443642491e+38 -3.3999999521443642491e+38 -3.3999999521443642491e+38 -3.3999999521443642491e+38 -3.3999999521443642491e+38 -3.3999999521443642491e+38 -3.3999999521443642491e+38 -3.3999999521443642491e+38 -3.3999999521443642491e+38 -3.3999999521443642491e+38 -3.3999999521443642491e+38 -3.3999999521443642491e+38 -3.3999999521443642491e+38 -3.3999999521443642491e+38 -3.3999999521443642491e+38 -3.3999999521443642491e+38 -3.3999999521443642491e+38 -3.3999999521443642491e+38 -3.3999999521443642491e+38 -3.3999999521443642491e+38 -3.3999999521443642491e+38 -3.3999999521443642491e+38 -3.3999999521443642491e+38 -3.3999999521443642491e+38 -3.3999999521443642491e+38 -3.3999999521443642491e+38 -3.3999999521443642491e+38 -3.3999999521443642491e+38 -3.3999999521443642491e+38 -3.3999999521443642491e+38 -3.3999999521443642491e+38 -3.3999999521443642491e+38 -3.3999999521443642491e+38 -3.3999999521443642491e+38 -3.3999999521443642491e+38 -3.3999999521443642491e+38 -3.3999999521443642491e+38 -3.3999999521443642491e+38 -3.3999999521443642491e+38 -3.3999999521443642491e+38 -3.3999999521443642491e+38 -3.3999999521443642491e+38 -3.3999999521443642491e+38 -3.3999999521443642491e+38 -3.3999999521443642491e+38 -3.3999999521443642491e+38 -3.3999999521443642491e+38 -3.3999999521443642491e+38 -3.3999999521443642491e+38 -3.3999999521443642491e+38 -3.3999999521443642491e+38 -3.3999999521443642491e+38 -3.3999999521443642491e+38 -3.3999999521443642491e+38 -3.3999999521443642491e+38 -3.3999999521443642491e+38 -3.3999999521443642491e+38 -3.3999999521443642491e+38 -3.3999999521443642491e+38 -3.3999999521443642491e+38 -3.3999999521443642491e+38 -3.3999999521443642491e+38 -3.3999999521443642491e+38 -3.3999999521443642491e+38 -3.3999999521443642491e+38 -3.3999999521443642491e+38 -3.3999999521443642491e+38 -3.3999999521443642491e+38 -3.3999999521443642491e+38 -3.3999999521443642491e+38 -3.3999999521443642491e+38 -3.3999999521443642491e+38 -3.3999999521443642491e+38 -3.3999999521443642491e+38 -3.3999999521443642491e+38 -3.3999999521443642491e+38 -3.3999999521443642491e+38 -3.3999999521443642491e+38 -3.3999999521443642491e+38 -3.3999999521443642491e+38 -3.3999999521443642491e+38 -3.3999999521443642491e+38 -3.3999999521443642491e+38 -3.3999999521443642491e+38 -3.3999999521443642491e+38 -3.3999999521443642491e+38 -3.3999999521443642491e+38 -3.3999999521443642491e+38 -3.3999999521443642491e+38 -3.3999999521443642491e+38 -3.3999999521443642491e+38 -3.3999999521443642491e+38 -3.3999999521443642491e+38 -3.3999999521443642491e+38 -3.3999999521443642491e+38 -3.3999999521443642491e+38 -3.3999999521443642491e+38 -3.3999999521443642491e+38 -3.3999999521443642491e+38 -3.3999999521443642491e+38 -3.3999999521443642491e+38 -3.3999999521443642491e+38 -3.3999999521443642491e+38 -3.3999999521443642491e+38 -3.3999999521443642491e+38 -3.3999999521443642491e+38 -3.3999999521443642491e+38 -3.3999999521443642491e+38 -3.3999999521443642491e+38 -3.3999999521443642491e+38 -3.3999999521443642491e+38 -3.3999999521443642491e+38 -3.3999999521443642491e+38 -3.3999999521443642491e+38 -3.3999999521443642491e+38 -3.3999999521443642491e+38 -3.3999999521443642491e+38 -3.3999999521443642491e+38 -3.3999999521443642491e+38 -3.3999999521443642491e+38 -3.3999999521443642491e+38 -3.3999999521443642491e+38 -3.3999999521443642491e+38 -3.3999999521443642491e+38 -3.3999999521443642491e+38 -3.3999999521443642491e+38 -3.3999999521443642491e+38 -3.3999999521443642491e+38 -3.3999999521443642491e+38 -3.3999999521443642491e+38 -3.3999999521443642491e+38 -3.3999999521443642491e+38 -3.3999999521443642491e+38 -3.3999999521443642491e+38 -3.3999999521443642491e+38 -3.3999999521443642491e+38 -3.3999999521443642491e+38 -3.3999999521443642491e+38 -3.3999999521443642491e+38 -3.3999999521443642491e+38 -3.3999999521443642491e+38 -3.3999999521443642491e+38 -3.3999999521443642491e+38 -3.3999999521443642491e+38 -3.3999999521443642491e+38 -3.3999999521443642491e+38 -3.3999999521443642491e+38 -3.3999999521443642491e+38 -3.3999999521443642491e+38 -3.3999999521443642491e+38 -3.3999999521443642491e+38 -3.3999999521443642491e+38 -3.3999999521443642491e+38 -3.3999999521443642491e+38 -3.3999999521443642491e+38 -3.3999999521443642491e+38 -3.3999999521443642491e+38 -3.3999999521443642491e+38 -3.3999999521443642491e+38 -3.3999999521443642491e+38 -3.3999999521443642491e+38 -3.3999999521443642491e+38 -3.3999999521443642491e+38 -3.3999999521443642491e+38 -3.3999999521443642491e+38 -3.3999999521443642491e+38 -3.3999999521443642491e+38 -3.3999999521443642491e+38 -3.3999999521443642491e+38 -3.3999999521443642491e+38 -3.3999999521443642491e+38 -3.3999999521443642491e+38 -3.3999999521443642491e+38 -3.3999999521443642491e+38 -3.3999999521443642491e+38 -3.3999999521443642491e+38 -3.3999999521443642491e+38 -3.3999999521443642491e+38 -3.3999999521443642491e+38 -3.3999999521443642491e+38 -3.3999999521443642491e+38 -3.3999999521443642491e+38 -3.3999999521443642491e+38 -3.3999999521443642491e+38 -3.3999999521443642491e+38 -3.3999999521443642491e+38 -3.3999999521443642491e+38 -3.3999999521443642491e+38 -3.3999999521443642491e+38 -3.3999999521443642491e+38 -3.3999999521443642491e+38 -3.3999999521443642491e+38 -3.3999999521443642491e+38 -3.3999999521443642491e+38 -3.3999999521443642491e+38 -3.3999999521443642491e+38 -3.3999999521443642491e+38 -3.3999999521443642491e+38 -3.3999999521443642491e+38 -3.3999999521443642491e+38 -3.3999999521443642491e+38 -3.3999999521443642491e+38 -3.3999999521443642491e+38 -3.3999999521443642491e+38 -3.3999999521443642491e+38 -3.3999999521443642491e+38 -3.3999999521443642491e+38 -3.3999999521443642491e+38 -3.3999999521443642491e+38 -3.3999999521443642491e+38 -3.3999999521443642491e+38 -3.3999999521443642491e+38 -3.3999999521443642491e+38 -3.3999999521443642491e+38 -3.3999999521443642491e+38 -3.3999999521443642491e+38
 581 -3.3999999521443642491e+38 -3.3999999521443642491e+38 -3.3999999521443642491e+38 -3.3999999521443642491e+38 -3.3999999521443642491e+38 578 579 579 578 578 576 578 578 579 577 578 576 576 576 579 580 580 580 580 580 580 579 577 577 577 578 577 574 576 576 574 572 571 574 573 576 577 577 577 578 580 581 579 580 580 580 580 580 579 578 577 574 574 575 575 575 574 571 573 573 574 571 571 569 568 567 567 565 566 565 566 567 566 566 566 565 566 567 567 565 563 565 563 562 562 561 558 559 559 559 559 558 556 556 557 558 559 560 558 556 556 555 555 554 552 550 551 551 553 552 552 551 551 550 551 551 551 551 548 549 548 549 550 548 545 546 541 541 541 541 541 541 541 539 538 538 540 536 535 534 532 532 533 531 531 529 532 532 529 529 528 527 528 528 529 529 529 529 531 532 531 533 531 533 533 533 534 534 534 534 535 535 535 538 539 539 540 539 541 541 541 542 541 541 541 544 546 546 547 548 548 548 549 548 548 545 -3.3999999521443642491e+38 -3.3999999521443642491e+38 -3.3999999521443642491e+38 -3.3999999521443642491e+38 -3.3999999521443642491e+38 -3.3999999521443642491e+38 -3.3999999521443642491e+38 -3.3999999521443642491e+38 -3.3999999521443642491e+38 -3.3999999521443642491e+38 -3.3999999521443642491e+38 -3.3999999521443642491e+38 -3.3999999521443642491e+38 -3.3999999521443642491e+38 -3.3999999521443642491e+38 -3.3999999521443642491e+38 -3.3999999521443642491e+38 -3.3999999521443642491e+38 -3.3999999521443642491e+38 -3.3999999521443642491e+38 -3.3999999521443642491e+38 -3.3999999521443642491e+38 -3.3999999521443642491e+38 -3.3999999521443642491e+38 -3.3999999521443642491e+38 -3.3999999521443642491e+38 -3.3999999521443642491e+38 -3.3999999521443642491e+38 -3.3999999521443642491e+38 -3.3999999521443642491e+38 -3.3999999521443642491e+38 -3.3999999521443642491e+38 -3.3999999521443642491e+38 -3.3999999521443642491e+38 -3.3999999521443642491e+38 -3.3999999521443642491e+38 -3.3999999521443642491e+38 -3.3999999521443642491e+38 -3.3999999521443642491e+38 -3.3999999521443642491e+38 -3.3999999521443642491e+38 -3.3999999521443642491e+38 -3.3999999521443642491e+38 -3.3999999521443642491e+38 -3.3999999521443642491e+38 -3.3999999521443642491e+38 -3.3999999521443642491e+38 -3.3999999521443642491e+38 -3.3999999521443642491e+38 -3.3999999521443642491e+38 -3.3999999521443642491e+38 -3.3999999521443642491e+38 -3.3999999521443642491e+38 -3.3999999521443642491e+38 -3.3999999521443642491e+38 -3.3999999521443642491e+38 -3.3999999521443642491e+38 -3.3999999521443642491e+38 -3.3999999521443642491e+38 -3.3999999521443642491e+38 -3.3999999521443642491e+38 -3.3999999521443642491e+38 -3.3999999521443642491e+38 -3.3999999521443642491e+38 -3.3999999521443642491e+38 -3.3999999521443642491e+38 -3.3999999521443642491e+38 -3.3999999521443642491e+38 -3.3999999521443642491e+38 -3.3999999521443642491e+38 -3.3999999521443642491e+38 -3.3999999521443642491e+38 -3.3999999521443642491e+38 -3.3999999521443642491e+38 -3.3999999521443642491e+38 -3.3999999521443642491e+38 -3.3999999521443642491e+38 -3.3999999521443642491e+38 -3.3999999521443642491e+38 -3.3999999521443642491e+38 -3.3999999521443642491e+38 -3.3999999521443642491e+38 -3.3999999521443642491e+38 -3.3999999521443642491e+38 -3.3999999521443642491e+38 -3.3999999521443642491e+38 -3.3999999521443642491e+38 -3.3999999521443642491e+38 -3.3999999521443642491e+38 -3.3999999521443642491e+38 -3.3999999521443642491e+38 -3.3999999521443642491e+38 -3.3999999521443642491e+38 -3.3999999521443642491e+38 -3.3999999521443642491e+38 -3.3999999521443642491e+38 -3.3999999521443642491e+38 -3.3999999521443642491e+38 -3.3999999521443642491e+38 -3.3999999521443642491e+38 -3.3999999521443642491e+38 -3.3999999521443642491e+38 -3.3999999521443642491e+38 -3.3999999521443642491e+38 -3.3999999521443642491e+38 -3.3999999521443642491e+38 -3.3999999521443642491e+38 -3.3999999521443642491e+38 -3.3999999521443642491e+38 -3.3999999521443642491e+38 -3.3999999521443642491e+38 -3.3999999521443642491e+38 -3.3999999521443642491e+38 -3.3999999521443642491e+38 -3.3999999521443642491e+38 -3.3999999521443642491e+38 -3.3999999521443642491e+38 -3.3999999521443642491e+38 -3.3999999521443642491e+38 -3.3999999521443642491e+38 -3.3999999521443642491e+38 -3.3999999521443642491e+38 -3.3999999521443642491e+38 -3.3999999521443642491e+38 -3.3999999521443642491e+38 -3.3999999521443642491e+38 -3.3999999521443642491e+38 -3.3999999521443642491e+38 -3.3999999521443642491e+38 -3.3999999521443642491e+38 -3.3999999521443642491e+38 -3.3999999521443642491e+38 -3.3999999521443642491e+38 -3.3999999521443642491e+38 -3.3999999521443642491e+38 -3.3999999521443642491e+38 -3.3999999521443642491e+38 -3.3999999521443642491e+38 -3.3999999521443642491e+38 -3.3999999521443642491e+38 -3.3999999521443642491e+38 -3.3999999521443642491e+38 -3.3999999521443642491e+38 -3.3999999521443642491e+38 -3.3999999521443642491e+38 -3.3999999521443642491e+38 -3.3999999521443642491e+38 -3.3999999521443642491e+38 -3.3999999521443642491e+38 -3.3999999521443642491e+38 -3.3999999521443642491e+38 -3.3999999521443642491e+38 -3.3999999521443642491e+38 -3.3999999521443642491e+38 -3.3999999521443642491e+38 -3.3999999521443642491e+38 -3.3999999521443642491e+38 -3.3999999521443642491e+38 -3.3999999521443642491e+38 -3.3999999521443642491e+38 -3.3999999521443642491e+38 -3.3999999521443642491e+38 -3.3999999521443642491e+38 -3.3999999521443642491e+38 -3.3999999521443642491e+38 -3.3999999521443642491e+38 -3.3999999521443642491e+38 -3.3999999521443642491e+38 -3.3999999521443642491e+38 -3.3999999521443642491e+38 -3.3999999521443642491e+38 -3.3999999521443642491e+38 -3.3999999521443642491e+38 -3.3999999521443642491e+38 -3.3999999521443642491e+38 -3.3999999521443642491e+38 -3.3999999521443642491e+38 -3.3999999521443642491e+38 -3.3999999521443642491e+38 -3.3999999521443642491e+38 -3.3999999521443642491e+38 -3.3999999521443642491e+38 -3.3999999521443642491e+38 -3.3999999521443642491e+38 -3.3999999521443642491e+38 -3.3999999521443642491e+38 -3.3999999521443642491e+38 -3.3999999521443642491e+38 -3.3999999521443642491e+38 -3.3999999521443642491e+38 -3.3999999521443642491e+38 -3.3999999521443642491e+38 -3.3999999521443642491e+38 -3.3999999521443642491e+38 -3.3999999521443642491e+38 -3.3999999521443642491e+38 -3.3999999521443642491e+38 -3.3999999521443642491e+38 -3.3999999521443642491e+38 -3.3999999521443642491e+38 -3.3999999521443642491e+38 -3.3999999521443642491e+38 -3.3999999521443642491e+38 -3.3999999521443642491e+38 -3.3999999521443642491e+38 -3.3999999521443642491e+38 -3.3999999521443642491e+38 -3.3999999521443642491e+38 -3.3999999521443642491e+38 -3.3999999521443642491e+38 -3.3999999521443642491e+38 -3.3999999521443642491e+38 -3.3999999521443642491e+38 -3.3999999521443642491e+38 -3.3999999521443642491e+38 -3.3999999521443642491e+38 -3.3999999521443642491e+38 -3.3999999521443642491e+38 -3.3999999521443642491e+38 -3.3999999521443642491e+38 -3.3999999521443642491e+38 -3.3999999521443642491e+38 -3.3999999521443642491e+38 -3.3999999521443642491e+38 -3.3999999521443642491e+38 -3.3999999521443642491e+38 -3.3999999521443642491e+38 -3.3999999521443642491e+38 -3.3999999521443642491e+38 -3.3999999521443642491e+38 -3.3999999521443642491e+38 -3.3999999521443642491e+38 -3.3999999521443642491e+38 -3.3999999521443642491e+38 -3.3999999521443642491e+38 -3.3999999521443642491e+38 -3.3999999521443642491e+38 -3.3999999521443642491e+38 -3.3999999521443642491e+38 -3.3999999521443642491e+38 -3.3999999521443642491e+38 -3.3999999521443642491e+38 -3.3999999521443642491e+38 -3.3999999521443642491e+38 -3.3999999521443642491e+38 -3.3999999521443642491e+38 -3.3999999521443642491e+38 -3.3999999521443642491e+38 -3.3999999521443642491e+38 -3.3999999521443642491e+38 -3.3999999521443642491e+38 -3.3999999521443642491e+38 -3.3999999521443642491e+38 -3.3999999521443642491e+38 -3.3999999521443642491e+38 -3.3999999521443642491e+38 -3.3999999521443642491e+38 -3.3999999521443642491e+38 -3.3999999521443642491e+38 -3.3999999521443642491e+38 -3.3999999521443642491e+38 -3.3999999521443642491e+38 -3.3999999521443642491e+38 -3.3999999521443642491e+38 -3.3999999521443642491e+38 -3.3999999521443642491e+38 -3.3999999521443642491e+38 -3.3999999521443642491e+38 -3.3999999521443642491e+38 -3.3999999521443642491e+38 -3.3999999521443642491e+38 -3.3999999521443642491e+38 -3.3999999521443642491e+38 -3.3999999521443642491e+38 -3.3999999521443642491e+38 -3.3999999521443642491e+38 -3.3999999521443642491e+38 -3.3999999521443642491e+38 -3.3999999521443642491e+38 -3.3999999521443642491e+38 -3.3999999521443642491e+38 -3.3999999521443642491e+38 -3.3999999521443642491e+38 -3.3999999521443642491e+38 -3.3999999521443642491e+38 -3.3999999521443642491e+38 -3.3999999521443642491e+38 -3.3999999521443642491e+38 -3.3999999521443642491e+38 -3.3999999521443642491e+38 -3.3999999521443642491e+38 -3.3999999521443642491e+38 -3.3999999521443642491e+38 -3.3999999521443642491e+38 -3.3999999521443642491e+38 -3.3999999521443642491e+38 -3.3999999521443642491e+38 -3.3999999521443642491e+38 -3.3999999521443642491e+38 -3.3999999521443642491e+38
 -3.3999999521443642491e+38 580 581 582 579 579 579 579 579 580 579 579 579 580 580 578 578 578 579 580 580 582 582 582 580 580 582 579 580 580 579 579 577 577 578 577 577 575 578 577 577 580 579 580 580 580 580 582 583 582 581 581 580 580 579 577 577 576 576 577 576 575 575 575 574 573 572 571 570 570 569 569 567 566 566 565 565 566 567 568 567 566 566 566 567 567 565 564 565 564 563 564 562 560 559 561 560 559 558 559 557 557 558 557 559 557 557 557 555 553 551 553 552 551 551 553 552 551 552 553 551 551 551 553 552 550 550 549 548 549 548 549 546 544 542 540 544 543 542 538 539 538 538 537 534 533 534 534 534 534 532 532 531 531 531 531 528 526 527 528 528 528 529 530 529 530 532 531 532 532 534 534 533 534 535 533 533 535 538 539 539 539 540 540 540 541 541 542 543 543 543 545 546 547 548 549 550 550 550 551 551 551 547 -3.3999999521443642491e+38 -3.3999999521443642491e+38 -3.3999999521443642491e+38 -3.3999999521443642491e+38 -3.3999999521443642491e+38 550 549 551 -3.3999999521443642491e+38 -3.3999999521443642491e+38 -3.3999999521443642491e+38 -3.3999999521443642491e+38 -3.3999999521443642491e+38 -3.3999999521443642491e+38 -3.3999999521443642491e+38 -3.3999999521443642491e+38 -3.3999999521443642491e+38 -3.3999999521443642491e+38 -3.3999999521443642491e+38 -3.3999999521443642491e+38 -3.3999999521443642491e+38 -3.3999999521443642491e+38 -3.3999999521443642491e+38 -3.3999999521443642491e+38 -3.3999999521443642491e+38 -3.3999999521443642491e+38 -3.3999999521443642491e+38 -3.3999999521443642491e+38 -3.3999999521443642491e+38 -3.3999999521443642491e+38 -3.3999999521443642491e+38 -3.3999999521443642491e+38 -3.3999999521443642491e+38 -3.3999999521443642491e+38 -3.3999999521443642491e+38 -3.3999999521443642491e+38 -3.3999999521443642491e+38 -3.3999999521443642491e+38 -3.3999999521443642491e+38 -3.3999999521443642491e+38 -3.3999999521443642491e+38 -3.3999999521443642491e+38 -3.3999999521443642491e+38 -3.3999999521443642491e+38 -3.3999999521443642491e+38 -3.3999999521443642491e+38 -3.3999999521443642491e+38 -3.3999999521443642491e+38 -3.3999999521443642491e+38 -3.3999999521443642491e+38 -3.3999999521443642491e+38 -3.3999999521443642491e+38 -3.3999999521443642491e+38 -3.3999999521443642491e+38 -3.3999999521443642491e+38 -3.3999999521443642491e+38 -3.3999999521443642491e+38 -3.3999999521443642491e+38 -3.3999999521443642491e+38 -3.3999999521443642491e+38 -3.3999999521443642491e+38 -3.3999999521443642491e+38 -3.3999999521443642491e+38 -3.3999999521443642491e+38 -3.3999999521443642491e+38 -3.3999999521443642491e+38 -3.3999999521443642491e+38 -3.3999999521443642491e+38 -3.3999999521443642491e+38 -3.3999999521443642491e+38 -3.3999999521443642491e+38 -3.3999999521443642491e+38 -3.3999999521443642491e+38 -3.3999999521443642491e+38 -3.3999999521443642491e+38 -3.3999999521443642491e+38 -3.3999999521443642491e+38 -3.3999999521443642491e+38 -3.3999999521443642491e+38 -3.3999999521443642491e+38 -3.3999999521443642491e+38 -3.3999999521443642491e+38 -3.3999999521443642491e+38 -3.3999999521443642491e+38 -3.3999999521443642491e+38 -3.3999999521443642491e+38 -3.3999999521443642491e+38 -3.3999999521443642491e+38 -3.3999999521443642491e+38 -3.3999999521443642491e+38 -3.3999999521443642491e+38 -3.3999999521443642491e+38 -3.3999999521443642491e+38 -3.3999999521443642491e+38 -3.3999999521443642491e+38 -3.3999999521443642491e+38 -3.3999999521443642491e+38 -3.3999999521443642491e+38 -3.3999999521443642491e+38 -3.3999999521443642491e+38 -3.3999999521443642491e+38 -3.3999999521443642491e+38 -3.3999999521443642491e+38 -3.3999999521443642491e+38 -3.3999999521443642491e+38 -3.3999999521443642491e+38 -3.3999999521443642491e+38 -3.3999999521443642491e+38 -3.3999999521443642491e+38 -3.3999999521443642491e+38 -3.3999999521443642491e+38 -3.3999999521443642491e+38 -3.3999999521443642491e+38 -3.3999999521443642491e+38 -3.3999999521443642491e+38 -3.3999999521443642491e+38 -3.3999999521443642491e+38 -3.3999999521443642491e+38 -3.3999999521443642491e+38 -3.3999999521443642491e+38 -3.3999999521443642491e+38 -3.3999999521443642491e+38 -3.3999999521443642491e+38 -3.3999999521443642491e+38 -3.3999999521443642491e+38 -3.3999999521443642491e+38 -3.3999999521443642491e+38 -3.3999999521443642491e+38 -3.3999999521443642491e+38 -3.3999999521443642491e+38 -3.3999999521443642491e+38 -3.3999999521443642491e+38 -3.3999999521443642491e+38 -3.3999999521443642491e+38 -3.3999999521443642491e+38 -3.3999999521443642491e+38 -3.3999999521443642491e+38 -3.3999999521443642491e+38 -3.3999999521443642491e+38 -3.3999999521443642491e+38 -3.3999999521443642491e+38 -3.3999999521443642491e+38 -3.3999999521443642491e+38 -3.3999999521443642491e+38 -3.3999999521443642491e+38 -3.3999999521443642491e+38 -3.3999999521443642491e+38 -3.3999999521443642491e+38 -3.3999999521443642491e+38 -3.3999999521443642491e+38 -3.3999999521443642491e+38 -3.3999999521443642491e+38 -3.3999999521443642491e+38 -3.3999999521443642491e+38 -3.3999999521443642491e+38 -3.3999999521443642491e+38 -3.3999999521443642491e+38 -3.3999999521443642491e+38 -3.3999999521443642491e+38 -3.3999999521443642491e+38 -3.3999999521443642491e+38 -3.3999999521443642491e+38 -3.3999999521443642491e+38 -3.3999999521443642491e+38 -3.3999999521443642491e+38 -3.3999999521443642491e+38 -3.3999999521443642491e+38 -3.3999999521443642491e+38 -3.3999999521443642491e+38 -3.3999999521443642491e+38 -3.3999999521443642491e+38 -3.3999999521443642491e+38 -3.3999999521443642491e+38 -3.3999999521443642491e+38 -3.3999999521443642491e+38 -3.3999999521443642491e+38 -3.3999999521443642491e+38 -3.3999999521443642491e+38 -3.3999999521443642491e+38 -3.3999999521443642491e+38 -3.3999999521443642491e+38 -3.3999999521443642491e+38 -3.3999999521443642491e+38 -3.3999999521443642491e+38 -3.3999999521443642491e+38 -3.3999999521443642491e+38 -3.3999999521443642491e+38 -3.3999999521443642491e+38 -3.3999999521443642491e+38 -3.3999999521443642491e+38 -3.3999999521443642491e+38 -3.3999999521443642491e+38 -3.3999999521443642491e+38 -3.3999999521443642491e+38 -3.3999999521443642491e+38 -3.3999999521443642491e+38 -3.3999999521443642491e+38 -3.3999999521443642491e+38 -3.3999999521443642491e+38 -3.3999999521443642491e+38 -3.3999999521443642491e+38 -3.3999999521443642491e+38 -3.3999999521443642491e+38 -3.3999999521443642491e+38 -3.3999999521443642491e+38 -3.3999999521443642491e+38 -3.3999999521443642491e+38 -3.3999999521443642491e+38 -3.3999999521443642491e+38 -3.3999999521443642491e+38 -3.3999999521443642491e+38 -3.3999999521443642491e+38 -3.3999999521443642491e+38 -3.3999999521443642491e+38 -3.3999999521443642491e+38 -3.3999999521443642491e+38 -3.3999999521443642491e+38 -3.3999999521443642491e+38 -3.3999999521443642491e+38 -3.3999999521443642491e+38 -3.3999999521443642491e+38 -3.3999999521443642491e+38 -3.3999999521443642491e+38 -3.3999999521443642491e+38 -3.3999999521443642491e+38 -3.3999999521443642491e+38 -3.3999999521443642491e+38 -3.3999999521443642491e+38 -3.3999999521443642491e+38 -3.3999999521443642491e+38 -3.3999999521443642491e+38 -3.3999999521443642491e+38 -3.3999999521443642491e+38 -3.3999999521443642491e+38 -3.3999999521443642491e+38 -3.3999999521443642491e+38 -3.3999999521443642491e+38 -3.3999999521443642491e+38 -3.3999999521443642491e+38 -3.3999999521443642491e+38 -3.3999999521443642491e+38 -3.3999999521443642491e+38 -3.3999999521443642491e+38 -3.3999999521443642491e+38 -3.3999999521443642491e+38 -3.3999999521443642491e+38 -3.3999999521443642491e+38 -3.3999999521443642491e+38 -3.3999999521443642491e+38 -3.3999999521443642491e+38 -3.3999999521443642491e+38 -3.3999999521443642491e+38 -3.3999999521443642491e+38 -3.3999999521443642491e+38 -3.3999999521443642491e+38 -3.3999999521443642491e+38 -3.3999999521443642491e+38 -3.3999999521443642491e+38 -3.3999999521443642491e+38 -3.3999999521443642491e+38 -3.3999999521443642491e+38 -3.3999999521443642491e+38 -3.3999999521443642491e+38 -3.3999999521443642491e+38 -3.3999999521443642491e+38 -3.3999999521443642491e+38 -3.3999999521443642491e+38 -3.3999999521443642491e+38 -3.3999999521443642491e+38 -3.3999999521443642491e+38 -3.3999999521443642491e+38 -3.3999999521443642491e+38 -3.3999999521443642491e+38 -3.3999999521443642491e+38 -3.3999999521443642491e+38 -3.3999999521443642491e+38 -3.3999999521443642491e+38 -3.3999999521443642491e+38 -3.3999999521443642491e+38 -3.3999999521443642491e+38 -3.3999999521443642491e+38 -3.3999999521443642491e+38 -3.3999999521443642491e+38 -3.3999999521443642491e+38 -3.3999999521443642491e+38 -3.3999999521443642491e+38 -3.3999999521443642491e+38 -3.3999999521443642491e+38 -3.3999999521443642491e+38 -3.3999999521443642491e+38 -3.3999999521443642491e+38 -3.3999999521443642491e+38 -3.3999999521443642491e+38 -3.3999999521443642491e+38 -3.3999999521443642491e+38 -3.3999999521443642491e+38 -3.3999999521443642491e+38 -3.3999999521443642491e+38 -3.3999999521443642491e+38
 -3.3999999521443642491e+38 584 583 584 582 583 582 581 581 582 581 580 579 581 580 581 580 579 579 581 581 582 581 581 580 580 580 577 577 578 578 580 580 580 580 579 580 580 577 578 580 579 580 581 580 581 582 581 583 582 582 582 581 578 578 577 576 575 576 576 575 574 574 574 575 576 573 572 573 572 571 569 569 569 567 567 568 567 568 567 567 566 566 565 568 568 568 567 565 564 562 563 563 561 558 559 559 561 559 558 557 556 556 558 559 557 555 556 557 554 553 553 552 552 553 553 552 553 551 549 551 550 552 553 551 551 551 550 549 549 547 545 547 548 549 546 543 541 541 543 542 539 538 538 537 535 535 534 535 533 534 534 532 533 532 532 530 526 528 531 531 530 531 531 531 532 531 532 532 533 532 532 533 534 534 534 538 538 538 538 538 539 540 538 540 543 544 544 544 545 544 545 549 548 546 549 549 549 549 547 548 549 547 549 -3.3999999521443642491e+38 -3.3999999521443642491e+38 549 549 552 551 553 -3.3999999521443642491e+38 -3.3999999521443642491e+38 -3.3999999521443642491e+38 -3.3999999521443642491e+38 -3.3999999521443642491e+38 -3.3999999521443642491e+38 -3.3999999521443642491e+38 -3.3999999521443642491e+38 -3.3999999521443642491e+38 -3.3999999521443642491e+38 -3.3999999521443642491e+38 -3.3999999521443642491e+38 -3.3999999521443642491e+38 -3.3999999521443642491e+38 -3.3999999521443642491e+38 -3.3999999521443642491e+38 -3.3999999521443642491e+38 -3.3999999521443642491e+38 -3.3999999521443642491e+38 -3.3999999521443642491e+38 -3.3999999521443642491e+38 -3.3999999521443642491e+38 -3.3999999521443642491e+38 -3.3999999521443642491e+38 -3.3999999521443642491e+38 -3.3999999521443642491e+38 -3.3999999521443642491e+38 -3.3999999521443642491e+38 -3.3999999521443642491e+38 -3.3999999521443642491e+38 -3.3999999521443642491e+38 -3.3999999521443642491e+38 -3.3999999521443642491e+38 -3.3999999521443642491e+38 -3.3999999521443642491e+38 -3.3999999521443642491e+38 -3.3999999521443642491e+38 -3.3999999521443642491e+38 -3.3999999521443642491e+38 -3.3999999521443642491e+38 -3.3999999521443642491e+38 -3.3999999521443642491e+38 -3.3999999521443642491e+38 -3.3999999521443642491e+38 -3.3999999521443642491e+38 -3.3999999521443642491e+38 -3.3999999521443642491e+38 -3.3999999521443642491e+38 -3.3999999521443642491e+38 -3.3999999521443642491e+38 -3.3999999521443642491e+38 -3.3999999521443642491e+38 -3.3999999521443642491e+38 -3.3999999521443642491e+38 -3.3999999521443642491e+38 -3.3999999521443642491e+38 -3.3999999521443642491e+38 -3.3999999521443642491e+38 -3.3999999521443642491e+38 -3.3999999521443642491e+38 -3.3999999521443642491e+38 -3.3999999521443642491e+38 -3.3999999521443642491e+38 -3.3999999521443642491e+38 -3.3999999521443642491e+38 -3.3999999521443642491e+38 -3.3999999521443642491e+38 -3.3999999521443642491e+38 -3.3999999521443642491e+38 -3.3999999521443642491e+38 -3.3999999521443642491e+38 -3.3999999521443642491e+38 -3.3999999521443642491e+38 -3.3999999521443642491e+38 -3.3999999521443642491e+38 -3.3999999521443642491e+38 -3.3999999521443642491e+38 -3.3999999521443642491e+38 -3.3999999521443642491e+38 -3.3999999521443642491e+38 -3.3999999521443642491e+38 -3.3999999521443642491e+38 -3.3999999521443642491e+38 -3.3999999521443642491e+38 -3.3999999521443642491e+38 -3.3999999521443642491e+38 -3.3999999521443642491e+38 -3.3999999521443642491e+38 -3.3999999521443642491e+38 -3.3999999521443642491e+38 -3.3999999521443642491e+38 -3.3999999521443642491e+38 -3.3999999521443642491e+38 -3.3999999521443642491e+38 -3.3999999521443642491e+38 -3.3999999521443642491e+38 -3.3999999521443642491e+38 -3.3999999521443642491e+38 -3.3999999521443642491e+38 -3.3999999521443642491e+38 -3.3999999521443642491e+38 -3.3999999521443642491e+38 -3.3999999521443642491e+38 -3.3999999521443642491e+38 -3.3999999521443642491e+38 -3.3999999521443642491e+38 -3.3999999521443642491e+38 -3.3999999521443642491e+38 -3.3999999521443642491e+38 -3.3999999521443642491e+38 -3.3999999521443642491e+38 -3.3999999521443642491e+38 -3.3999999521443642491e+38 -3.3999999521443642491e+38 -3.3999999521443642491e+38 -3.3999999521443642491e+38 -3.3999999521443642491e+38 -3.3999999521443642491e+38 -3.3999999521443642491e+38 -3.3999999521443642491e+38 -3.3999999521443642491e+38 -3.3999999521443642491e+38 -3.3999999521443642491e+38 -3.3999999521443642491e+38 -3.3999999521443642491e+38 -3.3999999521443642491e+38 -3.3999999521443642491e+38 -3.3999999521443642491e+38 -3.3999999521443642491e+38 -3.3999999521443642491e+38 -3.3999999521443642491e+38 -3.3999999521443642491e+38 -3.3999999521443642491e+38 -3.3999999521443642491e+38 -3.3999999521443642491e+38 -3.3999999521443642491e+38 -3.3999999521443642491e+38 -3.3999999521443642491e+38 -3.3999999521443642491e+38 -3.3999999521443642491e+38 -3.3999999521443642491e+38 -3.3999999521443642491e+38 -3.3999999521443642491e+38 -3.3999999521443642491e+38 -3.3999999521443642491e+38 -3.3999999521443642491e+38 -3.3999999521443642491e+38 -3.3999999521443642491e+38 -3.3999999521443642491e+38 -3.3999999521443642491e+38 -3.3999999521443642491e+38 -3.3999999521443642491e+38 -3.3999999521443642491e+38 -3.3999999521443642491e+38 -3.3999999521443642491e+38 -3.3999999521443642491e+38 -3.3999999521443642491e+38 -3.3999999521443642491e+38 -3.3999999521443642491e+38 -3.3999999521443642491e+38 -3.3999999521443642491e+38 -3.3999999521443642491e+38 -3.3999999521443642491e+38 -3.3999999521443642491e+38 -3.3999999521443642491e+38 -3.3999999521443642491e+38 -3.3999999521443642491e+38 -3.3999999521443642491e+38 -3.3999999521443642491e+38 -3.3999999521443642491e+38 -3.3999999521443642491e+38 -3.3999999521443642491e+38 -3.3999999521443642491e+38 -3.3999999521443642491e+38 -3.3999999521443642491e+38 -3.3999999521443642491e+38 -3.3999999521443642491e+38 -3.3999999521443642491e+38 -3.3999999521443642491e+38 -3.3999999521443642491e+38 -3.3999999521443642491e+38 -3.3999999521443642491e+38 -3.3999999521443642491e+38 -3.3999999521443642491e+38 -3.3999999521443642491e+38 -3.3999999521443642491e+38 -3.3999999521443642491e+38 -3.3999999521443642491e+38 -3.3999999521443642491e+38 -3.3999999521443642491e+38 -3.3999999521443642491e+38 -3.3999999521443642491e+38 -3.3999999521443642491e+38 -3.3999999521443642491e+38 -3.3999999521443642491e+38 -3.3999999521443642491e+38 -3.3999999521443642491e+38 -3.3999999521443642491e+38 -3.3999999521443642491e+38 -3.3999999521443642491e+38 -3.3999999521443642491e+38 -3.3999999521443642491e+38 -3.3999999521443642491e+38 -3.3999999521443642491e+38 -3.3999999521443642491e+38 -3.3999999521443642491e+38 -3.3999999521443642491e+38 -3.3999999521443642491e+38 -3.3999999521443642491e+38 -3.3999999521443642491e+38 -3.3999999521443642491e+38 -3.3999999521443642491e+38 -3.3999999521443642491e+38 -3.3999999521443642491e+38 -3.3999999521443642491e+38 -3.3999999521443642491e+38 -3.3999999521443642491e+38 -3.3999999521443642491e+38 -3.3999999521443642491e+38 -3.3999999521443642491e+38 -3.3999999521443642491e+38 -3.3999999521443642491e+38 -3.3999999521443642491e+38 -3.3999999521443642491e+38 -3.3999999521443642491e+38 -3.3999999521443642491e+38 -3.3999999521443642491e+38 -3.3999999521443642491e+38 -3.3999999521443642491e+38 -3.3999999521443642491e+38 -3.3999999521443642491e+38 -3.3999999521443642491e+38 -3.3999999521443642491e+38 -3.3999999521443642491e+38 -3.3999999521443642491e+38 -3.3999999521443642491e+38 -3.3999999521443642491e+38 -3.3999999521443642491e+38 -3.3999999521443642491e+38 -3.3999999521443642491e+38 -3.3999999521443642491e+38 -3.3999999521443642491e+38 -3.3999999521443642491e+38 -3.3999999521443642491e+38 -3.3999999521443642491e+38 -3.3999999521443642491e+38 -3.3999999521443642491e+38 -3.3999999521443642491e+38 -3.3999999521443642491e+38 -3.3999999521443642491e+38 -3.3999999521443642491e+38 -3.3999999521443642491e+38 -3.3999999521443642491e+38 -3.3999999521443642491e+38 -3.3999999521443642491e+38 -3.3999999521443642491e+38 -3.3999999521443642491e+38 -3.3999999521443642491e+38 -3.3999999521443642491e+38 -3.3999999521443642491e+38 -3.3999999521443642491e+38 -3.3999999521443642491e+38 -3.3999999521443642491e+38 -3.3999999521443642491e+38 -3.3999999521443642491e+38 -3.3999999521443642491e+38 -3.3999999521443642491e+38 -3.3999999521443642491e+38 -3.3999999521443642491e+38 -3.3999999521443642491e+38 -3.3999999521443642491e+38 -3.3999999521443642491e+38 -3.3999999521443642491e+38 -3.3999999521443642491e+38 -3.3999999521443642491e+38 -3.3999999521443642491e+38 -3.3999999521443642491e+38 -3.3999999521443642491e+38 -3.3999999521443642491e+38 -3.3999999521443642491e+38 -3.3999999521443642491e+38 -3.3999999521443642491e+38 -3.3999999521443642491e+38 -3.3999999521443642491e+38 -3.3999999521443642491e+38 -3.3999999521443642491e+38 -3.3999999521443642491e+38 -3.3999999521443642491e+38 -3.3999999521443642491e+38 -3.3999999521443642491e+38 -3.3999999521443642491e+38
 -3.3999999521443642491e+38 584 583 584 583 585 585 586 583 584 586 584 581 582 582 582 581 580 580 581 585 584 584 583 582 583 582 583 584 582 582 582 582 582 582 581 581 579 581 580 580 580 579 583 584 583 584 582 584 584 584 582 583 579 577 576 576 575 576 576 573 573 575 573 574 575 573 574 572 572 572 571 569 569 567 568 569 569 568 567 565 566 567 566 568 568 565 567 566 564 565 564 562 559 558 558 561 561 559 558 559 560 560 560 559 558 557 556 556 554 552 552 553 552 554 550 550 552 550 549 550 551 552 553 552 552 550 551 548 549 548 544 546 546 546 547 544 543 544 544 542 540 540 539 539 537 536 535 536 534 533 533 533 534 532 534 532 528 529 532 533 533 535 532 532 535 533 533 533 532 530 530 534 536 535 537 537 540 539 539 539 539 540 540 541 544 546 545 547 545 545 548 546 545 547 550 549 548 549 549 550 551 552 551 549 550 551 551 551 552 552 -3.3999999521443642491e+38 -3.3999999521443642491e+38 -3.3999999521443642491e+38 -3.3999999521443642491e+38 -3.3999999521443642491e+38 -3.3999999521443642491e+38 -3.3999999521443642491e+38 -3.3999999521443642491e+38 -3.3999999521443642491e+38 -3.3999999521443642491e+38 -3.3999999521443642491e+38 -3.3999999521443642491e+38 -3.3999999521443642491e+38 -3.3999999521443642491e+38 -3.3999999521443642491e+38 -3.3999999521443642491e+38 -3.3999999521443642491e+38 -3.3999999521443642491e+38 -3.3999999521443642491e+38 -3.3999999521443642491e+38 -3.3999999521443642491e+38 -3.3999999521443642491e+38 -3.3999999521443642491e+38 -3.3999999521443642491e+38 -3.3999999521443642491e+38 -3.3999999521443642491e+38 -3.3999999521443642491e+38 -3.3999999521443642491e+38 -3.3999999521443642491e+38 -3.3999999521443642491e+38 -3.3999999521443642491e+38 -3.3999999521443642491e+38 -3.3999999521443642491e+38 -3.3999999521443642491e+38 -3.3999999521443642491e+38 -3.3999999521443642491e+38 -3.3999999521443642491e+38 -3.3999999521443642491e+38 -3.3999999521443642491e+38 -3.3999999521443642491e+38 -3.3999999521443642491e+38 -3.3999999521443642491e+38 -3.3999999521443642491e+38 -3.3999999521443642491e+38 -3.3999999521443642491e+38 -3.3999999521443642491e+38 -3.3999999521443642491e+38 -3.3999999521443642491e+38 -3.3999999521443642491e+38 -3.3999999521443642491e+38 -3.3999999521443642491e+38 -3.3999999521443642491e+38 -3.3999999521443642491e+38 -3.3999999521443642491e+38 -3.3999999521443642491e+38 -3.3999999521443642491e+38 -3.3999999521443642491e+38 -3.3999999521443642491e+38 -3.3999999521443642491e+38 -3.3999999521443642491e+38 -3.3999999521443642491e+38 -3.3999999521443642491e+38 -3.3999999521443642491e+38 -3.3999999521443642491e+38 -3.3999999521443642491e+38 -3.3999999521443642491e+38 -3.3999999521443642491e+38 -3.3999999521443642491e+38 -3.3999999521443642491e+38 -3.3999999521443642491e+38 -3.3999999521443642491e+38 -3.3999999521443642491e+38 -3.3999999521443642491e+38 -3.3999999521443642491e+38 -3.3999999521443642491e+38 -3.3999999521443642491e+38 -3.3999999521443642491e+38 -3.3999999521443642491e+38 -3.3999999521443642491e+38 -3.3999999521443642491e+38 -3.3999999521443642491e+38 -3.3999999521443642491e+38 -3.3999999521443642491e+38 -3.3999999521443642491e+38 -3.3999999521443642491e+38 -3.3999999521443642491e+38 -3.3999999521443642491e+38 -3.3999999521443642491e+38 -3.3999999521443642491e+38 -3.3999999521443642491e+38 -3.3999999521443642491e+38 -3.3999999521443642491e+38 -3.3999999521443642491e+38 -3.3999999521443642491e+38 -3.3999999521443642491e+38 -3.3999999521443642491e+38 -3.3999999521443642491e+38 -3.3999999521443642491e+38 -3.3999999521443642491e+38 -3.3999999521443642491e+38 -3.3999999521443642491e+38 -3.3999999521443642491e+38 -3.3999999521443642491e+38 -3.3999999521443642491e+38 -3.3999999521443642491e+38 -3.3999999521443642491e+38 -3.3999999521443642491e+38 -3.3999999521443642491e+38 -3.3999999521443642491e+38 -3.3999999521443642491e+38 -3.3999999521443642491e+38 -3.3999999521443642491e+38 -3.3999999521443642491e+38 -3.3999999521443642491e+38 -3.3999999521443642491e+38 -3.3999999521443642491e+38 -3.3999999521443642491e+38 -3.3999999521443642491e+38 -3.3999999521443642491e+38 -3.3999999521443642491e+38 -3.3999999521443642491e+38 -3.3999999521443642491e+38 -3.3999999521443642491e+38 -3.3999999521443642491e+38 -3.3999999521443642491e+38 -3.3999999521443642491e+38 -3.3999999521443642491e+38 -3.3999999521443642491e+38 -3.3999999521443642491e+38 -3.3999999521443642491e+38 -3.3999999521443642491e+38 -3.3999999521443642491e+38 -3.3999999521443642491e+38 -3.3999999521443642491e+38 -3.3999999521443642491e+38 -3.3999999521443642491e+38 -3.3999999521443642491e+38 -3.3999999521443642491e+38 -3.3999999521443642491e+38 -3.3999999521443642491e+38 -3.3999999521443642491e+38 -3.3999999521443642491e+38 -3.3999999521443642491e+38 -3.3999999521443642491e+38 -3.3999999521443642491e+38 -3.3999999521443642491e+38 -3.3999999521443642491e+38 -3.3999999521443642491e+38 -3.3999999521443642491e+38 -3.3999999521443642491e+38 -3.3999999521443642491e+38 -3.3999999521443642491e+38 -3.3999999521443642491e+38 -3.3999999521443642491e+38 -3.3999999521443642491e+38 -3.3999999521443642491e+38 -3.3999999521443642491e+38 -3.3999999521443642491e+38 -3.3999999521443642491e+38 -3.3999999521443642491e+38 -3.3999999521443642491e+38 -3.3999999521443642491e+38 -3.3999999521443642491e+38 -3.3999999521443642491e+38 -3.3999999521443642491e+38 -3.3999999521443642491e+38 -3.3999999521443642491e+38 -3.3999999521443642491e+38 -3.3999999521443642491e+38 -3.3999999521443642491e+38 -3.3999999521443642491e+38 -3.3999999521443642491e+38 -3.3999999521443642491e+38 -3.3999999521443642491e+38 -3.3999999521443642491e+38 -3.3999999521443642491e+38 -3.3999999521443642491e+38 -3.3999999521443642491e+38 -3.3999999521443642491e+38 -3.3999999521443642491e+38 -3.3999999521443642491e+38 -3.3999999521443642491e+38 -3.3999999521443642491e+38 -3.3999999521443642491e+38 -3.3999999521443642491e+38 -3.3999999521443642491e+38 -3.3999999521443642491e+38 -3.3999999521443642491e+38 -3.3999999521443642491e+38 -3.3999999521443642491e+38 -3.3999999521443642491e+38 -3.3999999521443642491e+38 -3.3999999521443642491e+38 -3.3999999521443642491e+38 -3.3999999521443642491e+38 -3.3999999521443642491e+38 -3.3999999521443642491e+38 -3.3999999521443642491e+38 -3.3999999521443642491e+38 -3.3999999521443642491e+38 -3.3999999521443642491e+38 -3.3999999521443642491e+38 -3.3999999521443642491e+38 -3.3999999521443642491e+38 -3.3999999521443642491e+38 -3.3999999521443642491e+38 -3.3999999521443642491e+38 -3.3999999521443642491e+38 -3.3999999521443642491e+38 -3.3999999521443642491e+38 -3.3999999521443642491e+38 -3.3999999521443642491e+38 -3.3999999521443642491e+38 -3.3999999521443642491e+38 -3.3999999521443642491e+38 -3.3999999521443642491e+38 -3.3999999521443642491e+38 -3.3999999521443642491e+38 -3.3999999521443642491e+38 -3.3999999521443642491e+38 -3.3999999521443642491e+38 -3.3999999521443642491e+38 -3.3999999521443642491e+38 -3.3999999521443642491e+38 -3.3999999521443642491e+38 -3.3999999521443642491e+38 -3.3999999521443642491e+38 -3.3999999521443642491e+38 -3.3999999521443642491e+38 -3.3999999521443642491e+38 -3.3999999521443642491e+38 -3.3999999521443642491e+38 -3.3999999521443642491e+38 -3.3999999521443642491e+38 -3.3999999521443642491e+38 -3.3999999521443642491e+38 -3.3999999521443642491e+38 -3.3999999521443642491e+38 -3.3999999521443642491e+38 -3.3999999521443642491e+38 -3.3999999521443642491e+38 -3.3999999521443642491e+38 -3.3999999521443642491e+38 -3.3999999521443642491e+38 -3.3999999521443642491e+38 -3.3999999521443642491e+38 -3.3999999521443642491e+38 -3.3999999521443642491e+38 -3.3999999521443642491e+38 -3.3999999521443642491e+38 -3.3999999521443642491e+38 -3.3999999521443642491e+38 -3.3999999521443642491e+38 -3.3999999521443642491e+38 -3.3999999521443642491e+38 -3.3999999521443642491e+38 -3.3999999521443642491e+38 -3.3999999521443642491e+38 -3.3999999521443642491e+38 -3.3999999521443642491e+38 -3.3999999521443642491e+38 -3.3999999521443642491e+38 -3.3999999521443642491e+38 -3.3999999521443642491e+38 -3.3999999521443642491e+38 -3.3999999521443642491e+38 -3.3999999521443642491e+38 -3.3999999521443642491e+38 -3.3999999521443642491e+38 -3.3999999521443642491e+38 -3.3999999521443642491e+38 -3.3999999521443642491e+38 -3.3999999521443642491e+38 -3.3999999521443642491e+38 -3.3999999521443642491e+38 -3.3999999521443642491e+38 -3.3999999521443642491e+38 -3.3999999521443642491e+38 -3.3999999521443642491e+38 -3.3999999521443642491e+38 -3.3999999521443642491e+38 -3.3999999521443642491e+38 -3.3999999521443642491e+38 -3.3999999521443642491e+38 -3.3999999521443642491e+38 -3.3999999521443642491e+38 -3.3999999521443642491e+38 -3.3999999521443642491e+38 -3.3999999521443642491e+38 -3.3999999521443642491e+38 -3.3999999521443642491e+38
 -3.3999999521443642491e+38 585 583 583 584 585 586 586 584 585 586 585 583 583 586 583 583 581 585 588 588 587 586 584 584 585 585 585 584 583 582 582 583 583 583 581 581 582 581 581 581 582 580 582 585 584 584 586 586 585 585 585 581 581 579 579 577 576 576 577 575 574 574 574 573 575 575 575 573 572 572 573 572 571 570 569 568 568 568 567 568 568 565 569 570 569 567 567 568 566 565 564 563 561 560 559 558 559 558 559 560 560 560 559 559 559 558 558 557 557 555 556 557 555 553 553 551 551 551 552 551 551 553 552 551 551 551 549 547 548 547 549 548 547 545 546 545 545 544 544 543 540 540 540 540 538 539 539 537 535 534 534 534 535 536 536 533 531 530 531 532 536 536 537 536 537 537 534 531 533 534 535 533 534 535 538 540 538 539 539 539 540 540 540 542 545 547 547 547 546 548 547 546 547 549 549 550 550 550 550 551 552 552 552 551 553 553 552 551 552 551 -3.3999999521443642491e+38 -3.3999999521443642491e+38 -3.3999999521443642491e+38 -3.3999999521443642491e+38 -3.3999999521443642491e+38 -3.3999999521443642491e+38 -3.3999999521443642491e+38 -3.3999999521443642491e+38 -3.3999999521443642491e+38 -3.3999999521443642491e+38 -3.3999999521443642491e+38 -3.3999999521443642491e+38 -3.3999999521443642491e+38 -3.3999999521443642491e+38 -3.3999999521443642491e+38 -3.3999999521443642491e+38 -3.3999999521443642491e+38 -3.3999999521443642491e+38 -3.3999999521443642491e+38 -3.3999999521443642491e+38 -3.3999999521443642491e+38 -3.3999999521443642491e+38 -3.3999999521443642491e+38 -3.3999999521443642491e+38 -3.3999999521443642491e+38 -3.3999999521443642491e+38 -3.3999999521443642491e+38 -3.3999999521443642491e+38 -3.3999999521443642491e+38 -3.3999999521443642491e+38 -3.3999999521443642491e+38 -3.3999999521443642491e+38 -3.3999999521443642491e+38 -3.3999999521443642491e+38 -3.3999999521443642491e+38 -3.3999999521443642491e+38 -3.3999999521443642491e+38 -3.3999999521443642491e+38 -3.3999999521443642491e+38 -3.3999999521443642491e+38 -3.3999999521443642491e+38 -3.3999999521443642491e+38 -3.3999999521443642491e+38 -3.3999999521443642491e+38 -3.3999999521443642491e+38 -3.3999999521443642491e+38 -3.3999999521443642491e+38 -3.3999999521443642491e+38 -3.3999999521443642491e+38 -3.3999999521443642491e+38 -3.3999999521443642491e+38 -3.3999999521443642491e+38 -3.3999999521443642491e+38 -3.3999999521443642491e+38 -3.3999999521443642491e+38 -3.3999999521443642491e+38 -3.3999999521443642491e+38 -3.3999999521443642491e+38 -3.3999999521443642491e+38 -3.3999999521443642491e+38 -3.3999999521443642491e+38 -3.3999999521443642491e+38 -3.3999999521443642491e+38 -3.3999999521443642491e+38 -3.3999999521443642491e+38 -3.3999999521443642491e+38 -3.3999999521443642491e+38 -3.3999999521443642491e+38 -3.3999999521443642491e+38 -3.3999999521443642491e+38 -3.3999999521443642491e+38 -3.3999999521443642491e+38 -3.3999999521443642491e+38 -3.3999999521443642491e+38 -3.3999999521443642491e+38 -3.3999999521443642491e+38 -3.3999999521443642491e+38 -3.3999999521443642491e+38 -3.3999999521443642491e+38 -3.3999999521443642491e+38 -3.3999999521443642491e+38 -3.3999999521443642491e+38 -3.3999999521443642491e+38 -3.3999999521443642491e+38 -3.3999999521443642491e+38 -3.3999999521443642491e+38 -3.3999999521443642491e+38 -3.3999999521443642491e+38 -3.3999999521443642491e+38 -3.3999999521443642491e+38 -3.3999999521443642491e+38 -3.3999999521443642491e+38 -3.3999999521443642491e+38 -3.3999999521443642491e+38 -3.3999999521443642491e+38 -3.3999999521443642491e+38 -3.3999999521443642491e+38 -3.3999999521443642491e+38 -3.3999999521443642491e+38 -3.3999999521443642491e+38 -3.3999999521443642491e+38 -3.3999999521443642491e+38 -3.3999999521443642491e+38 -3.3999999521443642491e+38 -3.3999999521443642491e+38 -3.3999999521443642491e+38 -3.3999999521443642491e+38 -3.3999999521443642491e+38 -3.3999999521443642491e+38 -3.3999999521443642491e+38 -3.3999999521443642491e+38 -3.3999999521443642491e+38 -3.3999999521443642491e+38 -3.3999999521443642491e+38 -3.3999999521443642491e+38 -3.3999999521443642491e+38 -3.3999999521443642491e+38 -3.3999999521443642491e+38 -3.3999999521443642491e+38 -3.3999999521443642491e+38 -3.3999999521443642491e+38 -3.3999999521443642491e+38 -3.3999999521443642491e+38 -3.3999999521443642491e+38 -3.3999999521443642491e+38 -3.3999999521443642491e+38 -3.3999999521443642491e+38 -3.3999999521443642491e+38 -3.3999999521443642491e+38 -3.3999999521443642491e+38 -3.3999999521443642491e+38 -3.3999999521443642491e+38 -3.3999999521443642491e+38 -3.3999999521443642491e+38 -3.3999999521443642491e+38 -3.3999999521443642491e+38 -3.3999999521443642491e+38 -3.3999999521443642491e+38 -3.3999999521443642491e+38 -3.3999999521443642491e+38 -3.3999999521443642491e+38 -3.3999999521443642491e+38 -3.3999999521443642491e+38 -3.3999999521443642491e+38 -3.3999999521443642491e+38 -3.3999999521443642491e+38 -3.3999999521443642491e+38 -3.3999999521443642491e+38 -3.3999999521443642491e+38 -3.3999999521443642491e+38 -3.3999999521443642491e+38 -3.3999999521443642491e+38 -3.3999999521443642491e+38 -3.3999999521443642491e+38 -3.3999999521443642491e+38 -3.3999999521443642491e+38 -3.3999999521443642491e+38 -3.3999999521443642491e+38 -3.3999999521443642491e+38 -3.3999999521443642491e+38 -3.3999999521443642491e+38 -3.3999999521443642491e+38 -3.3999999521443642491e+38 -3.3999999521443642491e+38 -3.3999999521443642491e+38 -3.3999999521443642491e+38 -3.3999999521443642491e+38 -3.3999999521443642491e+38 -3.3999999521443642491e+38 -3.3999999521443642491e+38 -3.3999999521443642491e+38 -3.3999999521443642491e+38 -3.3999999521443642491e+38 -3.3999999521443642491e+38 -3.3999999521443642491e+38 -3.3999999521443642491e+38 -3.3999999521443642491e+38 -3.3999999521443642491e+38 -3.3999999521443642491e+38 -3.3999999521443642491e+38 -3.3999999521443642491e+38 -3.3999999521443642491e+38 -3.3999999521443642491e+38 -3.3999999521443642491e+38 -3.3999999521443642491e+38 -3.3999999521443642491e+38 -3.3999999521443642491e+38 -3.3999999521443642491e+38 -3.3999999521443642491e+38 -3.3999999521443642491e+38 -3.3999999521443642491e+38 -3.3999999521443642491e+38 -3.3999999521443642491e+38 -3.3999999521443642491e+38 -3.3999999521443642491e+38 -3.3999999521443642491e+38 -3.3999999521443642491e+38 -3.3999999521443642491e+38 -3.3999999521443642491e+38 -3.3999999521443642491e+38 -3.3999999521443642491e+38 -3.3999999521443642491e+38 -3.3999999521443642491e+38 -3.3999999521443642491e+38 -3.3999999521443642491e+38 -3.3999999521443642491e+38 -3.3999999521443642491e+38 -3.3999999521443642491e+38 -3.3999999521443642491e+38 -3.3999999521443642491e+38 -3.3999999521443642491e+38 -3.3999999521443642491e+38 -3.3999999521443642491e+38 -3.3999999521443642491e+38 -3.3999999521443642491e+38 -3.3999999521443642491e+38 -3.3999999521443642491e+38 -3.3999999521443642491e+38 -3.3999999521443642491e+38 -3.3999999521443642491e+38 -3.3999999521443642491e+38 -3.3999999521443642491e+38 -3.3999999521443642491e+38 -3.3999999521443642491e+38 -3.3999999521443642491e+38 -3.3999999521443642491e+38 -3.3999999521443642491e+38 -3.3999999521443642491e+38 -3.3999999521443642491e+38 -3.3999999521443642491e+38 -3.3999999521443642491e+38 -3.3999999521443642491e+38 -3.3999999521443642491e+38 -3.3999999521443642491e+38 -3.3999999521443642491e+38 -3.3999999521443642491e+38 -3.3999999521443642491e+38 -3.3999999521443642491e+38 -3.3999999521443642491e+38 -3.3999999521443642491e+38 -3.3999999521443642491e+38 -3.3999999521443642491e+38 -3.3999999521443642491e+38 -3.3999999521443642491e+38 -3.3999999521443642491e+38 -3.3999999521443642491e+38 -3.3999999521443642491e+38 -3.3999999521443642491e+38 -3.3999999521443642491e+38 -3.3999999521443642491e+38 -3.3999999521443642491e+38 -3.3999999521443642491e+38 -3.3999999521443642491e+38 -3.3999999521443642491e+38 -3.3999999521443642491e+38 -3.3999999521443642491e+38 -3.3999999521443642491e+38 -3.3999999521443642491e+38 -3.3999999521443642491e+38 -3.3999999521443642491e+38 -3.3999999521443642491e+38 -3.3999999521443642491e+38 -3.3999999521443642491e+38 -3.3999999521443642491e+38 -3.3999999521443642491e+38 -3.3999999521443642491e+38 -3.3999999521443642491e+38 -3.3999999521443642491e+38 -3.3999999521443642491e+38 -3.3999999521443642491e+38 -3.3999999521443642491e+38 -3.3999999521443642491e+38 -3.3999999521443642491e+38 -3.3999999521443642491e+38 -3.3999999521443642491e+38 -3.3999999521443642491e+38 -3.3999999521443642491e+38 -3.3999999521443642491e+38 -3.3999999521443642491e+38 -3.3999999521443642491e+38 -3.3999999521443642491e+38 -3.3999999521443642491e+38 -3.3999999521443642491e+38 -3.3999999521443642491e+38 -3.3999999521443642491e+38 -3.3999999521443642491e+38 -3.3999999521443642491e+38 -3.3999999521443642491e+38 -3.3999999521443642491e+38 -3.3999999521443642491e+38 -3.3999999521443642491e+38
[truncated: 3,355,225 more chars]
