# Supplementary material for: Possible Effects of Climate Change on the Occurrence and Distribution of the Rare Moss Buxbaumia viridis in Serbia (SE Europe)
Source: Plants (Basel). 2023 Jan 26;12(3):557. doi: 10.3390/plants12030557 (PMC9921671; doi:10.3390/plants12030557)
Supplement: Supplementary file 1 [file plants-12-00557-s001.zip › Current_climate/bio16.asc]

ncols        502
nrows        519
xllcorner    18.816666666667
yllcorner    41.858333333333
cellsize     0.008333333333
NODATA_value  -3.3999999999999999612e+38
 -3.3999999521443642491e+38 -3.3999999521443642491e+38 -3.3999999521443642491e+38 -3.3999999521443642491e+38 -3.3999999521443642491e+38 -3.3999999521443642491e+38 -3.3999999521443642491e+38 -3.3999999521443642491e+38 -3.3999999521443642491e+38 -3.3999999521443642491e+38 -3.3999999521443642491e+38 -3.3999999521443642491e+38 -3.3999999521443642491e+38 -3.3999999521443642491e+38 -3.3999999521443642491e+38 -3.3999999521443642491e+38 -3.3999999521443642491e+38 -3.3999999521443642491e+38 -3.3999999521443642491e+38 -3.3999999521443642491e+38 -3.3999999521443642491e+38 -3.3999999521443642491e+38 -3.3999999521443642491e+38 -3.3999999521443642491e+38 -3.3999999521443642491e+38 -3.3999999521443642491e+38 -3.3999999521443642491e+38 -3.3999999521443642491e+38 -3.3999999521443642491e+38 -3.3999999521443642491e+38 -3.3999999521443642491e+38 -3.3999999521443642491e+38 -3.3999999521443642491e+38 -3.3999999521443642491e+38 -3.3999999521443642491e+38 -3.3999999521443642491e+38 -3.3999999521443642491e+38 -3.3999999521443642491e+38 -3.3999999521443642491e+38 -3.3999999521443642491e+38 -3.3999999521443642491e+38 -3.3999999521443642491e+38 -3.3999999521443642491e+38 -3.3999999521443642491e+38 -3.3999999521443642491e+38 -3.3999999521443642491e+38 -3.3999999521443642491e+38 -3.3999999521443642491e+38 -3.3999999521443642491e+38 -3.3999999521443642491e+38 -3.3999999521443642491e+38 -3.3999999521443642491e+38 -3.3999999521443642491e+38 -3.3999999521443642491e+38 -3.3999999521443642491e+38 -3.3999999521443642491e+38 -3.3999999521443642491e+38 -3.3999999521443642491e+38 -3.3999999521443642491e+38 -3.3999999521443642491e+38 -3.3999999521443642491e+38 -3.3999999521443642491e+38 -3.3999999521443642491e+38 -3.3999999521443642491e+38 -3.3999999521443642491e+38 -3.3999999521443642491e+38 -3.3999999521443642491e+38 -3.3999999521443642491e+38 -3.3999999521443642491e+38 -3.3999999521443642491e+38 -3.3999999521443642491e+38 -3.3999999521443642491e+38 -3.3999999521443642491e+38 -3.3999999521443642491e+38 -3.3999999521443642491e+38 -3.3999999521443642491e+38 -3.3999999521443642491e+38 -3.3999999521443642491e+38 -3.3999999521443642491e+38 -3.3999999521443642491e+38 -3.3999999521443642491e+38 -3.3999999521443642491e+38 -3.3999999521443642491e+38 -3.3999999521443642491e+38 -3.3999999521443642491e+38 -3.3999999521443642491e+38 -3.3999999521443642491e+38 -3.3999999521443642491e+38 -3.3999999521443642491e+38 -3.3999999521443642491e+38 -3.3999999521443642491e+38 -3.3999999521443642491e+38 -3.3999999521443642491e+38 -3.3999999521443642491e+38 -3.3999999521443642491e+38 -3.3999999521443642491e+38 -3.3999999521443642491e+38 -3.3999999521443642491e+38 -3.3999999521443642491e+38 -3.3999999521443642491e+38 184 184 185 185 182 182 182 -3.3999999521443642491e+38 -3.3999999521443642491e+38 -3.3999999521443642491e+38 -3.3999999521443642491e+38 -3.3999999521443642491e+38 -3.3999999521443642491e+38 -3.3999999521443642491e+38 -3.3999999521443642491e+38 -3.3999999521443642491e+38 -3.3999999521443642491e+38 -3.3999999521443642491e+38 -3.3999999521443642491e+38 -3.3999999521443642491e+38 -3.3999999521443642491e+38 -3.3999999521443642491e+38 -3.3999999521443642491e+38 -3.3999999521443642491e+38 -3.3999999521443642491e+38 -3.3999999521443642491e+38 -3.3999999521443642491e+38 -3.3999999521443642491e+38 -3.3999999521443642491e+38 -3.3999999521443642491e+38 -3.3999999521443642491e+38 -3.3999999521443642491e+38 -3.3999999521443642491e+38 -3.3999999521443642491e+38 -3.3999999521443642491e+38 -3.3999999521443642491e+38 -3.3999999521443642491e+38 -3.3999999521443642491e+38 -3.3999999521443642491e+38 -3.3999999521443642491e+38 -3.3999999521443642491e+38 -3.3999999521443642491e+38 -3.3999999521443642491e+38 -3.3999999521443642491e+38 -3.3999999521443642491e+38 -3.3999999521443642491e+38 -3.3999999521443642491e+38 -3.3999999521443642491e+38 -3.3999999521443642491e+38 -3.3999999521443642491e+38 -3.3999999521443642491e+38 -3.3999999521443642491e+38 -3.3999999521443642491e+38 -3.3999999521443642491e+38 -3.3999999521443642491e+38 -3.3999999521443642491e+38 -3.3999999521443642491e+38 -3.3999999521443642491e+38 -3.3999999521443642491e+38 -3.3999999521443642491e+38 -3.3999999521443642491e+38 -3.3999999521443642491e+38 -3.3999999521443642491e+38 -3.3999999521443642491e+38 -3.3999999521443642491e+38 -3.3999999521443642491e+38 -3.3999999521443642491e+38 -3.3999999521443642491e+38 -3.3999999521443642491e+38 -3.3999999521443642491e+38 -3.3999999521443642491e+38 -3.3999999521443642491e+38 -3.3999999521443642491e+38 -3.3999999521443642491e+38 -3.3999999521443642491e+38 -3.3999999521443642491e+38 -3.3999999521443642491e+38 -3.3999999521443642491e+38 -3.3999999521443642491e+38 -3.3999999521443642491e+38 -3.3999999521443642491e+38 -3.3999999521443642491e+38 -3.3999999521443642491e+38 -3.3999999521443642491e+38 -3.3999999521443642491e+38 -3.3999999521443642491e+38 -3.3999999521443642491e+38 -3.3999999521443642491e+38 -3.3999999521443642491e+38 -3.3999999521443642491e+38 -3.3999999521443642491e+38 -3.3999999521443642491e+38 -3.3999999521443642491e+38 -3.3999999521443642491e+38 -3.3999999521443642491e+38 -3.3999999521443642491e+38 -3.3999999521443642491e+38 -3.3999999521443642491e+38 -3.3999999521443642491e+38 -3.3999999521443642491e+38 -3.3999999521443642491e+38 -3.3999999521443642491e+38 -3.3999999521443642491e+38 -3.3999999521443642491e+38 -3.3999999521443642491e+38 -3.3999999521443642491e+38 -3.3999999521443642491e+38 -3.3999999521443642491e+38 -3.3999999521443642491e+38 -3.3999999521443642491e+38 -3.3999999521443642491e+38 -3.3999999521443642491e+38 -3.3999999521443642491e+38 -3.3999999521443642491e+38 -3.3999999521443642491e+38 -3.3999999521443642491e+38 -3.3999999521443642491e+38 -3.3999999521443642491e+38 -3.3999999521443642491e+38 -3.3999999521443642491e+38 -3.3999999521443642491e+38 -3.3999999521443642491e+38 -3.3999999521443642491e+38 -3.3999999521443642491e+38 -3.3999999521443642491e+38 -3.3999999521443642491e+38 -3.3999999521443642491e+38 -3.3999999521443642491e+38 -3.3999999521443642491e+38 -3.3999999521443642491e+38 -3.3999999521443642491e+38 -3.3999999521443642491e+38 -3.3999999521443642491e+38 -3.3999999521443642491e+38 -3.3999999521443642491e+38 -3.3999999521443642491e+38 -3.3999999521443642491e+38 -3.3999999521443642491e+38 -3.3999999521443642491e+38 -3.3999999521443642491e+38 -3.3999999521443642491e+38 -3.3999999521443642491e+38 -3.3999999521443642491e+38 -3.3999999521443642491e+38 -3.3999999521443642491e+38 -3.3999999521443642491e+38 -3.3999999521443642491e+38 -3.3999999521443642491e+38 -3.3999999521443642491e+38 -3.3999999521443642491e+38 -3.3999999521443642491e+38 -3.3999999521443642491e+38 -3.3999999521443642491e+38 -3.3999999521443642491e+38 -3.3999999521443642491e+38 -3.3999999521443642491e+38 -3.3999999521443642491e+38 -3.3999999521443642491e+38 -3.3999999521443642491e+38 -3.3999999521443642491e+38 -3.3999999521443642491e+38 -3.3999999521443642491e+38 -3.3999999521443642491e+38 -3.3999999521443642491e+38 -3.3999999521443642491e+38 -3.3999999521443642491e+38 -3.3999999521443642491e+38 -3.3999999521443642491e+38 -3.3999999521443642491e+38 -3.3999999521443642491e+38 -3.3999999521443642491e+38 -3.3999999521443642491e+38 -3.3999999521443642491e+38 -3.3999999521443642491e+38 -3.3999999521443642491e+38 -3.3999999521443642491e+38 -3.3999999521443642491e+38 -3.3999999521443642491e+38 -3.3999999521443642491e+38 -3.3999999521443642491e+38 -3.3999999521443642491e+38 -3.3999999521443642491e+38 -3.3999999521443642491e+38 -3.3999999521443642491e+38 -3.3999999521443642491e+38 -3.3999999521443642491e+38 -3.3999999521443642491e+38 -3.3999999521443642491e+38 -3.3999999521443642491e+38 -3.3999999521443642491e+38 -3.3999999521443642491e+38 -3.3999999521443642491e+38 -3.3999999521443642491e+38 -3.3999999521443642491e+38 -3.3999999521443642491e+38 -3.3999999521443642491e+38 -3.3999999521443642491e+38 -3.3999999521443642491e+38 -3.3999999521443642491e+38 -3.3999999521443642491e+38 -3.3999999521443642491e+38 -3.3999999521443642491e+38 -3.3999999521443642491e+38 -3.3999999521443642491e+38 -3.3999999521443642491e+38 -3.3999999521443642491e+38 -3.3999999521443642491e+38 -3.3999999521443642491e+38 -3.3999999521443642491e+38 -3.3999999521443642491e+38 -3.3999999521443642491e+38 -3.3999999521443642491e+38 -3.3999999521443642491e+38 -3.3999999521443642491e+38 -3.3999999521443642491e+38 -3.3999999521443642491e+38 -3.3999999521443642491e+38 -3.3999999521443642491e+38 -3.3999999521443642491e+38 -3.3999999521443642491e+38 -3.3999999521443642491e+38 -3.3999999521443642491e+38 -3.3999999521443642491e+38 -3.3999999521443642491e+38 -3.3999999521443642491e+38 -3.3999999521443642491e+38 -3.3999999521443642491e+38 -3.3999999521443642491e+38 -3.3999999521443642491e+38 -3.3999999521443642491e+38 -3.3999999521443642491e+38 -3.3999999521443642491e+38 -3.3999999521443642491e+38 -3.3999999521443642491e+38 -3.3999999521443642491e+38 -3.3999999521443642491e+38 -3.3999999521443642491e+38 -3.3999999521443642491e+38 -3.3999999521443642491e+38 -3.3999999521443642491e+38 -3.3999999521443642491e+38 -3.3999999521443642491e+38 -3.3999999521443642491e+38 -3.3999999521443642491e+38 -3.3999999521443642491e+38 -3.3999999521443642491e+38 -3.3999999521443642491e+38 -3.3999999521443642491e+38 -3.3999999521443642491e+38 -3.3999999521443642491e+38 -3.3999999521443642491e+38 -3.3999999521443642491e+38 -3.3999999521443642491e+38 -3.3999999521443642491e+38 -3.3999999521443642491e+38 -3.3999999521443642491e+38 -3.3999999521443642491e+38 -3.3999999521443642491e+38 -3.3999999521443642491e+38 -3.3999999521443642491e+38 -3.3999999521443642491e+38 -3.3999999521443642491e+38 -3.3999999521443642491e+38 -3.3999999521443642491e+38 -3.3999999521443642491e+38 -3.3999999521443642491e+38 -3.3999999521443642491e+38 -3.3999999521443642491e+38 -3.3999999521443642491e+38 -3.3999999521443642491e+38 -3.3999999521443642491e+38 -3.3999999521443642491e+38 -3.3999999521443642491e+38 -3.3999999521443642491e+38 -3.3999999521443642491e+38 -3.3999999521443642491e+38 -3.3999999521443642491e+38 -3.3999999521443642491e+38 -3.3999999521443642491e+38 -3.3999999521443642491e+38 -3.3999999521443642491e+38 -3.3999999521443642491e+38 -3.3999999521443642491e+38 -3.3999999521443642491e+38 -3.3999999521443642491e+38 -3.3999999521443642491e+38 -3.3999999521443642491e+38 -3.3999999521443642491e+38 -3.3999999521443642491e+38 -3.3999999521443642491e+38 -3.3999999521443642491e+38 -3.3999999521443642491e+38 -3.3999999521443642491e+38 -3.3999999521443642491e+38 -3.3999999521443642491e+38 -3.3999999521443642491e+38 -3.3999999521443642491e+38 -3.3999999521443642491e+38 -3.3999999521443642491e+38 -3.3999999521443642491e+38 -3.3999999521443642491e+38 -3.3999999521443642491e+38 -3.3999999521443642491e+38 -3.3999999521443642491e+38 -3.3999999521443642491e+38 -3.3999999521443642491e+38 -3.3999999521443642491e+38 -3.3999999521443642491e+38 -3.3999999521443642491e+38 -3.3999999521443642491e+38 -3.3999999521443642491e+38 -3.3999999521443642491e+38 -3.3999999521443642491e+38 -3.3999999521443642491e+38 -3.3999999521443642491e+38 -3.3999999521443642491e+38 -3.3999999521443642491e+38 -3.3999999521443642491e+38 -3.3999999521443642491e+38 -3.3999999521443642491e+38 -3.3999999521443642491e+38 -3.3999999521443642491e+38 -3.3999999521443642491e+38 -3.3999999521443642491e+38 -3.3999999521443642491e+38 -3.3999999521443642491e+38 -3.3999999521443642491e+38 -3.3999999521443642491e+38 -3.3999999521443642491e+38 -3.3999999521443642491e+38 -3.3999999521443642491e+38 -3.3999999521443642491e+38 -3.3999999521443642491e+38 -3.3999999521443642491e+38 -3.3999999521443642491e+38 -3.3999999521443642491e+38 -3.3999999521443642491e+38 -3.3999999521443642491e+38 -3.3999999521443642491e+38 -3.3999999521443642491e+38 -3.3999999521443642491e+38 -3.3999999521443642491e+38 -3.3999999521443642491e+38 -3.3999999521443642491e+38 -3.3999999521443642491e+38 -3.3999999521443642491e+38 -3.3999999521443642491e+38 -3.3999999521443642491e+38 -3.3999999521443642491e+38 -3.3999999521443642491e+38 -3.3999999521443642491e+38 -3.3999999521443642491e+38 -3.3999999521443642491e+38 -3.3999999521443642491e+38 -3.3999999521443642491e+38 -3.3999999521443642491e+38 -3.3999999521443642491e+38 -3.3999999521443642491e+38 -3.3999999521443642491e+38 -3.3999999521443642491e+38 -3.3999999521443642491e+38 -3.3999999521443642491e+38 -3.3999999521443642491e+38 -3.3999999521443642491e+38 -3.3999999521443642491e+38 -3.3999999521443642491e+38 -3.3999999521443642491e+38 -3.3999999521443642491e+38 -3.3999999521443642491e+38 -3.3999999521443642491e+38 -3.3999999521443642491e+38 -3.3999999521443642491e+38 -3.3999999521443642491e+38 -3.3999999521443642491e+38 -3.3999999521443642491e+38 -3.3999999521443642491e+38 -3.3999999521443642491e+38 -3.3999999521443642491e+38 -3.3999999521443642491e+38 -3.3999999521443642491e+38 -3.3999999521443642491e+38 -3.3999999521443642491e+38 -3.3999999521443642491e+38 -3.3999999521443642491e+38 -3.3999999521443642491e+38 -3.3999999521443642491e+38 -3.3999999521443642491e+38 -3.3999999521443642491e+38 -3.3999999521443642491e+38 -3.3999999521443642491e+38 -3.3999999521443642491e+38 -3.3999999521443642491e+38 -3.3999999521443642491e+38 -3.3999999521443642491e+38 -3.3999999521443642491e+38 -3.3999999521443642491e+38 -3.3999999521443642491e+38 -3.3999999521443642491e+38 -3.3999999521443642491e+38 -3.3999999521443642491e+38 -3.3999999521443642491e+38 -3.3999999521443642491e+38
 -3.3999999521443642491e+38 -3.3999999521443642491e+38 -3.3999999521443642491e+38 -3.3999999521443642491e+38 -3.3999999521443642491e+38 -3.3999999521443642491e+38 -3.3999999521443642491e+38 -3.3999999521443642491e+38 -3.3999999521443642491e+38 -3.3999999521443642491e+38 -3.3999999521443642491e+38 -3.3999999521443642491e+38 -3.3999999521443642491e+38 -3.3999999521443642491e+38 -3.3999999521443642491e+38 -3.3999999521443642491e+38 -3.3999999521443642491e+38 -3.3999999521443642491e+38 -3.3999999521443642491e+38 -3.3999999521443642491e+38 -3.3999999521443642491e+38 -3.3999999521443642491e+38 -3.3999999521443642491e+38 -3.3999999521443642491e+38 -3.3999999521443642491e+38 -3.3999999521443642491e+38 -3.3999999521443642491e+38 -3.3999999521443642491e+38 -3.3999999521443642491e+38 -3.3999999521443642491e+38 -3.3999999521443642491e+38 -3.3999999521443642491e+38 -3.3999999521443642491e+38 -3.3999999521443642491e+38 -3.3999999521443642491e+38 -3.3999999521443642491e+38 -3.3999999521443642491e+38 -3.3999999521443642491e+38 -3.3999999521443642491e+38 -3.3999999521443642491e+38 -3.3999999521443642491e+38 -3.3999999521443642491e+38 -3.3999999521443642491e+38 -3.3999999521443642491e+38 -3.3999999521443642491e+38 -3.3999999521443642491e+38 -3.3999999521443642491e+38 -3.3999999521443642491e+38 -3.3999999521443642491e+38 -3.3999999521443642491e+38 -3.3999999521443642491e+38 -3.3999999521443642491e+38 -3.3999999521443642491e+38 -3.3999999521443642491e+38 -3.3999999521443642491e+38 -3.3999999521443642491e+38 -3.3999999521443642491e+38 -3.3999999521443642491e+38 -3.3999999521443642491e+38 -3.3999999521443642491e+38 -3.3999999521443642491e+38 -3.3999999521443642491e+38 -3.3999999521443642491e+38 -3.3999999521443642491e+38 -3.3999999521443642491e+38 -3.3999999521443642491e+38 -3.3999999521443642491e+38 -3.3999999521443642491e+38 -3.3999999521443642491e+38 -3.3999999521443642491e+38 -3.3999999521443642491e+38 -3.3999999521443642491e+38 -3.3999999521443642491e+38 -3.3999999521443642491e+38 -3.3999999521443642491e+38 -3.3999999521443642491e+38 -3.3999999521443642491e+38 -3.3999999521443642491e+38 -3.3999999521443642491e+38 -3.3999999521443642491e+38 -3.3999999521443642491e+38 -3.3999999521443642491e+38 -3.3999999521443642491e+38 -3.3999999521443642491e+38 -3.3999999521443642491e+38 -3.3999999521443642491e+38 -3.3999999521443642491e+38 -3.3999999521443642491e+38 -3.3999999521443642491e+38 188 188 188 188 188 187 187 187 -3.3999999521443642491e+38 185 186 187 187 185 185 184 184 184 185 -3.3999999521443642491e+38 -3.3999999521443642491e+38 -3.3999999521443642491e+38 -3.3999999521443642491e+38 -3.3999999521443642491e+38 -3.3999999521443642491e+38 -3.3999999521443642491e+38 -3.3999999521443642491e+38 -3.3999999521443642491e+38 -3.3999999521443642491e+38 -3.3999999521443642491e+38 -3.3999999521443642491e+38 -3.3999999521443642491e+38 -3.3999999521443642491e+38 -3.3999999521443642491e+38 -3.3999999521443642491e+38 -3.3999999521443642491e+38 -3.3999999521443642491e+38 -3.3999999521443642491e+38 -3.3999999521443642491e+38 -3.3999999521443642491e+38 -3.3999999521443642491e+38 -3.3999999521443642491e+38 -3.3999999521443642491e+38 -3.3999999521443642491e+38 182 181 181 182 182 182 182 182 182 181 180 179 -3.3999999521443642491e+38 -3.3999999521443642491e+38 -3.3999999521443642491e+38 -3.3999999521443642491e+38 -3.3999999521443642491e+38 -3.3999999521443642491e+38 -3.3999999521443642491e+38 -3.3999999521443642491e+38 178 -3.3999999521443642491e+38 -3.3999999521443642491e+38 -3.3999999521443642491e+38 -3.3999999521443642491e+38 -3.3999999521443642491e+38 -3.3999999521443642491e+38 -3.3999999521443642491e+38 -3.3999999521443642491e+38 -3.3999999521443642491e+38 -3.3999999521443642491e+38 -3.3999999521443642491e+38 -3.3999999521443642491e+38 -3.3999999521443642491e+38 -3.3999999521443642491e+38 -3.3999999521443642491e+38 -3.3999999521443642491e+38 -3.3999999521443642491e+38 -3.3999999521443642491e+38 -3.3999999521443642491e+38 -3.3999999521443642491e+38 -3.3999999521443642491e+38 -3.3999999521443642491e+38 -3.3999999521443642491e+38 -3.3999999521443642491e+38 -3.3999999521443642491e+38 -3.3999999521443642491e+38 -3.3999999521443642491e+38 -3.3999999521443642491e+38 -3.3999999521443642491e+38 -3.3999999521443642491e+38 -3.3999999521443642491e+38 -3.3999999521443642491e+38 -3.3999999521443642491e+38 -3.3999999521443642491e+38 -3.3999999521443642491e+38 -3.3999999521443642491e+38 -3.3999999521443642491e+38 -3.3999999521443642491e+38 -3.3999999521443642491e+38 -3.3999999521443642491e+38 -3.3999999521443642491e+38 -3.3999999521443642491e+38 -3.3999999521443642491e+38 -3.3999999521443642491e+38 -3.3999999521443642491e+38 -3.3999999521443642491e+38 -3.3999999521443642491e+38 -3.3999999521443642491e+38 -3.3999999521443642491e+38 -3.3999999521443642491e+38 -3.3999999521443642491e+38 -3.3999999521443642491e+38 -3.3999999521443642491e+38 -3.3999999521443642491e+38 -3.3999999521443642491e+38 -3.3999999521443642491e+38 -3.3999999521443642491e+38 -3.3999999521443642491e+38 -3.3999999521443642491e+38 -3.3999999521443642491e+38 -3.3999999521443642491e+38 -3.3999999521443642491e+38 -3.3999999521443642491e+38 -3.3999999521443642491e+38 -3.3999999521443642491e+38 -3.3999999521443642491e+38 -3.3999999521443642491e+38 -3.3999999521443642491e+38 -3.3999999521443642491e+38 -3.3999999521443642491e+38 -3.3999999521443642491e+38 -3.3999999521443642491e+38 -3.3999999521443642491e+38 -3.3999999521443642491e+38 -3.3999999521443642491e+38 -3.3999999521443642491e+38 -3.3999999521443642491e+38 -3.3999999521443642491e+38 -3.3999999521443642491e+38 -3.3999999521443642491e+38 -3.3999999521443642491e+38 -3.3999999521443642491e+38 -3.3999999521443642491e+38 -3.3999999521443642491e+38 -3.3999999521443642491e+38 -3.3999999521443642491e+38 -3.3999999521443642491e+38 -3.3999999521443642491e+38 -3.3999999521443642491e+38 -3.3999999521443642491e+38 -3.3999999521443642491e+38 -3.3999999521443642491e+38 -3.3999999521443642491e+38 -3.3999999521443642491e+38 -3.3999999521443642491e+38 -3.3999999521443642491e+38 -3.3999999521443642491e+38 -3.3999999521443642491e+38 -3.3999999521443642491e+38 -3.3999999521443642491e+38 -3.3999999521443642491e+38 -3.3999999521443642491e+38 -3.3999999521443642491e+38 -3.3999999521443642491e+38 -3.3999999521443642491e+38 -3.3999999521443642491e+38 -3.3999999521443642491e+38 -3.3999999521443642491e+38 -3.3999999521443642491e+38 -3.3999999521443642491e+38 -3.3999999521443642491e+38 -3.3999999521443642491e+38 -3.3999999521443642491e+38 -3.3999999521443642491e+38 -3.3999999521443642491e+38 -3.3999999521443642491e+38 -3.3999999521443642491e+38 -3.3999999521443642491e+38 -3.3999999521443642491e+38 -3.3999999521443642491e+38 -3.3999999521443642491e+38 -3.3999999521443642491e+38 -3.3999999521443642491e+38 -3.3999999521443642491e+38 -3.3999999521443642491e+38 -3.3999999521443642491e+38 -3.3999999521443642491e+38 -3.3999999521443642491e+38 -3.3999999521443642491e+38 -3.3999999521443642491e+38 -3.3999999521443642491e+38 -3.3999999521443642491e+38 -3.3999999521443642491e+38 -3.3999999521443642491e+38 -3.3999999521443642491e+38 -3.3999999521443642491e+38 -3.3999999521443642491e+38 -3.3999999521443642491e+38 -3.3999999521443642491e+38 -3.3999999521443642491e+38 -3.3999999521443642491e+38 -3.3999999521443642491e+38 -3.3999999521443642491e+38 -3.3999999521443642491e+38 -3.3999999521443642491e+38 -3.3999999521443642491e+38 -3.3999999521443642491e+38 -3.3999999521443642491e+38 -3.3999999521443642491e+38 -3.3999999521443642491e+38 -3.3999999521443642491e+38 -3.3999999521443642491e+38 -3.3999999521443642491e+38 -3.3999999521443642491e+38 -3.3999999521443642491e+38 -3.3999999521443642491e+38 -3.3999999521443642491e+38 -3.3999999521443642491e+38 -3.3999999521443642491e+38 -3.3999999521443642491e+38 -3.3999999521443642491e+38 -3.3999999521443642491e+38 -3.3999999521443642491e+38 -3.3999999521443642491e+38 -3.3999999521443642491e+38 -3.3999999521443642491e+38 -3.3999999521443642491e+38 -3.3999999521443642491e+38 -3.3999999521443642491e+38 -3.3999999521443642491e+38 -3.3999999521443642491e+38 -3.3999999521443642491e+38 -3.3999999521443642491e+38 -3.3999999521443642491e+38 -3.3999999521443642491e+38 -3.3999999521443642491e+38 -3.3999999521443642491e+38 -3.3999999521443642491e+38 -3.3999999521443642491e+38 -3.3999999521443642491e+38 -3.3999999521443642491e+38 -3.3999999521443642491e+38 -3.3999999521443642491e+38 -3.3999999521443642491e+38 -3.3999999521443642491e+38 -3.3999999521443642491e+38 -3.3999999521443642491e+38 -3.3999999521443642491e+38 -3.3999999521443642491e+38 -3.3999999521443642491e+38 -3.3999999521443642491e+38 -3.3999999521443642491e+38 -3.3999999521443642491e+38 -3.3999999521443642491e+38 -3.3999999521443642491e+38 -3.3999999521443642491e+38 -3.3999999521443642491e+38 -3.3999999521443642491e+38 -3.3999999521443642491e+38 -3.3999999521443642491e+38 -3.3999999521443642491e+38 -3.3999999521443642491e+38 -3.3999999521443642491e+38 -3.3999999521443642491e+38 -3.3999999521443642491e+38 -3.3999999521443642491e+38 -3.3999999521443642491e+38 -3.3999999521443642491e+38 -3.3999999521443642491e+38 -3.3999999521443642491e+38 -3.3999999521443642491e+38 -3.3999999521443642491e+38 -3.3999999521443642491e+38 -3.3999999521443642491e+38 -3.3999999521443642491e+38 -3.3999999521443642491e+38 -3.3999999521443642491e+38 -3.3999999521443642491e+38 -3.3999999521443642491e+38 -3.3999999521443642491e+38 -3.3999999521443642491e+38 -3.3999999521443642491e+38 -3.3999999521443642491e+38 -3.3999999521443642491e+38 -3.3999999521443642491e+38 -3.3999999521443642491e+38 -3.3999999521443642491e+38 -3.3999999521443642491e+38 -3.3999999521443642491e+38 -3.3999999521443642491e+38 -3.3999999521443642491e+38 -3.3999999521443642491e+38 -3.3999999521443642491e+38 -3.3999999521443642491e+38 -3.3999999521443642491e+38 -3.3999999521443642491e+38 -3.3999999521443642491e+38 -3.3999999521443642491e+38 -3.3999999521443642491e+38 -3.3999999521443642491e+38 -3.3999999521443642491e+38 -3.3999999521443642491e+38 -3.3999999521443642491e+38 -3.3999999521443642491e+38 -3.3999999521443642491e+38 -3.3999999521443642491e+38 -3.3999999521443642491e+38 -3.3999999521443642491e+38 -3.3999999521443642491e+38 -3.3999999521443642491e+38 -3.3999999521443642491e+38 -3.3999999521443642491e+38 -3.3999999521443642491e+38 -3.3999999521443642491e+38 -3.3999999521443642491e+38 -3.3999999521443642491e+38 -3.3999999521443642491e+38 -3.3999999521443642491e+38 -3.3999999521443642491e+38 -3.3999999521443642491e+38 -3.3999999521443642491e+38 -3.3999999521443642491e+38 -3.3999999521443642491e+38 -3.3999999521443642491e+38 -3.3999999521443642491e+38 -3.3999999521443642491e+38 -3.3999999521443642491e+38 -3.3999999521443642491e+38 -3.3999999521443642491e+38 -3.3999999521443642491e+38 -3.3999999521443642491e+38 -3.3999999521443642491e+38 -3.3999999521443642491e+38 -3.3999999521443642491e+38 -3.3999999521443642491e+38 -3.3999999521443642491e+38 -3.3999999521443642491e+38 -3.3999999521443642491e+38 -3.3999999521443642491e+38 -3.3999999521443642491e+38 -3.3999999521443642491e+38 -3.3999999521443642491e+38 -3.3999999521443642491e+38 -3.3999999521443642491e+38 -3.3999999521443642491e+38 -3.3999999521443642491e+38 -3.3999999521443642491e+38 -3.3999999521443642491e+38 -3.3999999521443642491e+38 -3.3999999521443642491e+38 -3.3999999521443642491e+38 -3.3999999521443642491e+38 -3.3999999521443642491e+38 -3.3999999521443642491e+38 -3.3999999521443642491e+38 -3.3999999521443642491e+38 -3.3999999521443642491e+38 -3.3999999521443642491e+38 -3.3999999521443642491e+38 -3.3999999521443642491e+38 -3.3999999521443642491e+38 -3.3999999521443642491e+38 -3.3999999521443642491e+38 -3.3999999521443642491e+38 -3.3999999521443642491e+38 -3.3999999521443642491e+38 -3.3999999521443642491e+38 -3.3999999521443642491e+38 -3.3999999521443642491e+38 -3.3999999521443642491e+38 -3.3999999521443642491e+38 -3.3999999521443642491e+38 -3.3999999521443642491e+38 -3.3999999521443642491e+38 -3.3999999521443642491e+38 -3.3999999521443642491e+38 -3.3999999521443642491e+38 -3.3999999521443642491e+38 -3.3999999521443642491e+38 -3.3999999521443642491e+38 -3.3999999521443642491e+38 -3.3999999521443642491e+38 -3.3999999521443642491e+38 -3.3999999521443642491e+38 -3.3999999521443642491e+38 -3.3999999521443642491e+38 -3.3999999521443642491e+38 -3.3999999521443642491e+38 -3.3999999521443642491e+38 -3.3999999521443642491e+38 -3.3999999521443642491e+38 -3.3999999521443642491e+38 -3.3999999521443642491e+38 -3.3999999521443642491e+38 -3.3999999521443642491e+38 -3.3999999521443642491e+38 -3.3999999521443642491e+38 -3.3999999521443642491e+38 -3.3999999521443642491e+38 -3.3999999521443642491e+38 -3.3999999521443642491e+38 -3.3999999521443642491e+38 -3.3999999521443642491e+38 -3.3999999521443642491e+38 -3.3999999521443642491e+38 -3.3999999521443642491e+38 -3.3999999521443642491e+38 -3.3999999521443642491e+38
 -3.3999999521443642491e+38 -3.3999999521443642491e+38 -3.3999999521443642491e+38 -3.3999999521443642491e+38 -3.3999999521443642491e+38 -3.3999999521443642491e+38 -3.3999999521443642491e+38 -3.3999999521443642491e+38 -3.3999999521443642491e+38 -3.3999999521443642491e+38 -3.3999999521443642491e+38 -3.3999999521443642491e+38 -3.3999999521443642491e+38 -3.3999999521443642491e+38 -3.3999999521443642491e+38 -3.3999999521443642491e+38 -3.3999999521443642491e+38 -3.3999999521443642491e+38 -3.3999999521443642491e+38 -3.3999999521443642491e+38 -3.3999999521443642491e+38 -3.3999999521443642491e+38 -3.3999999521443642491e+38 -3.3999999521443642491e+38 -3.3999999521443642491e+38 -3.3999999521443642491e+38 -3.3999999521443642491e+38 -3.3999999521443642491e+38 -3.3999999521443642491e+38 -3.3999999521443642491e+38 -3.3999999521443642491e+38 -3.3999999521443642491e+38 -3.3999999521443642491e+38 -3.3999999521443642491e+38 -3.3999999521443642491e+38 -3.3999999521443642491e+38 -3.3999999521443642491e+38 -3.3999999521443642491e+38 -3.3999999521443642491e+38 -3.3999999521443642491e+38 -3.3999999521443642491e+38 -3.3999999521443642491e+38 -3.3999999521443642491e+38 -3.3999999521443642491e+38 -3.3999999521443642491e+38 -3.3999999521443642491e+38 -3.3999999521443642491e+38 -3.3999999521443642491e+38 -3.3999999521443642491e+38 -3.3999999521443642491e+38 -3.3999999521443642491e+38 -3.3999999521443642491e+38 -3.3999999521443642491e+38 -3.3999999521443642491e+38 -3.3999999521443642491e+38 -3.3999999521443642491e+38 -3.3999999521443642491e+38 -3.3999999521443642491e+38 -3.3999999521443642491e+38 -3.3999999521443642491e+38 -3.3999999521443642491e+38 -3.3999999521443642491e+38 -3.3999999521443642491e+38 -3.3999999521443642491e+38 -3.3999999521443642491e+38 -3.3999999521443642491e+38 -3.3999999521443642491e+38 -3.3999999521443642491e+38 -3.3999999521443642491e+38 -3.3999999521443642491e+38 -3.3999999521443642491e+38 -3.3999999521443642491e+38 -3.3999999521443642491e+38 -3.3999999521443642491e+38 -3.3999999521443642491e+38 -3.3999999521443642491e+38 -3.3999999521443642491e+38 -3.3999999521443642491e+38 -3.3999999521443642491e+38 -3.3999999521443642491e+38 -3.3999999521443642491e+38 -3.3999999521443642491e+38 -3.3999999521443642491e+38 -3.3999999521443642491e+38 -3.3999999521443642491e+38 -3.3999999521443642491e+38 -3.3999999521443642491e+38 -3.3999999521443642491e+38 186 188 188 188 188 188 187 187 187 187 186 185 185 185 186 186 184 184 185 186 185 185 186 -3.3999999521443642491e+38 -3.3999999521443642491e+38 -3.3999999521443642491e+38 -3.3999999521443642491e+38 -3.3999999521443642491e+38 -3.3999999521443642491e+38 -3.3999999521443642491e+38 -3.3999999521443642491e+38 -3.3999999521443642491e+38 -3.3999999521443642491e+38 -3.3999999521443642491e+38 -3.3999999521443642491e+38 -3.3999999521443642491e+38 -3.3999999521443642491e+38 -3.3999999521443642491e+38 -3.3999999521443642491e+38 -3.3999999521443642491e+38 -3.3999999521443642491e+38 -3.3999999521443642491e+38 -3.3999999521443642491e+38 183 183 183 182 182 183 183 183 181 182 180 179 179 180 -3.3999999521443642491e+38 -3.3999999521443642491e+38 -3.3999999521443642491e+38 -3.3999999521443642491e+38 -3.3999999521443642491e+38 -3.3999999521443642491e+38 -3.3999999521443642491e+38 178 178 179 -3.3999999521443642491e+38 -3.3999999521443642491e+38 -3.3999999521443642491e+38 -3.3999999521443642491e+38 -3.3999999521443642491e+38 -3.3999999521443642491e+38 -3.3999999521443642491e+38 -3.3999999521443642491e+38 -3.3999999521443642491e+38 -3.3999999521443642491e+38 -3.3999999521443642491e+38 -3.3999999521443642491e+38 -3.3999999521443642491e+38 -3.3999999521443642491e+38 -3.3999999521443642491e+38 -3.3999999521443642491e+38 -3.3999999521443642491e+38 -3.3999999521443642491e+38 -3.3999999521443642491e+38 -3.3999999521443642491e+38 -3.3999999521443642491e+38 -3.3999999521443642491e+38 -3.3999999521443642491e+38 -3.3999999521443642491e+38 -3.3999999521443642491e+38 -3.3999999521443642491e+38 -3.3999999521443642491e+38 -3.3999999521443642491e+38 -3.3999999521443642491e+38 -3.3999999521443642491e+38 -3.3999999521443642491e+38 -3.3999999521443642491e+38 -3.3999999521443642491e+38 -3.3999999521443642491e+38 -3.3999999521443642491e+38 -3.3999999521443642491e+38 -3.3999999521443642491e+38 -3.3999999521443642491e+38 -3.3999999521443642491e+38 -3.3999999521443642491e+38 -3.3999999521443642491e+38 -3.3999999521443642491e+38 -3.3999999521443642491e+38 -3.3999999521443642491e+38 -3.3999999521443642491e+38 -3.3999999521443642491e+38 -3.3999999521443642491e+38 -3.3999999521443642491e+38 -3.3999999521443642491e+38 -3.3999999521443642491e+38 -3.3999999521443642491e+38 -3.3999999521443642491e+38 -3.3999999521443642491e+38 -3.3999999521443642491e+38 -3.3999999521443642491e+38 -3.3999999521443642491e+38 -3.3999999521443642491e+38 -3.3999999521443642491e+38 -3.3999999521443642491e+38 -3.3999999521443642491e+38 -3.3999999521443642491e+38 -3.3999999521443642491e+38 -3.3999999521443642491e+38 -3.3999999521443642491e+38 -3.3999999521443642491e+38 -3.3999999521443642491e+38 -3.3999999521443642491e+38 -3.3999999521443642491e+38 -3.3999999521443642491e+38 -3.3999999521443642491e+38 -3.3999999521443642491e+38 -3.3999999521443642491e+38 -3.3999999521443642491e+38 -3.3999999521443642491e+38 -3.3999999521443642491e+38 -3.3999999521443642491e+38 -3.3999999521443642491e+38 -3.3999999521443642491e+38 -3.3999999521443642491e+38 -3.3999999521443642491e+38 -3.3999999521443642491e+38 -3.3999999521443642491e+38 -3.3999999521443642491e+38 -3.3999999521443642491e+38 -3.3999999521443642491e+38 -3.3999999521443642491e+38 -3.3999999521443642491e+38 -3.3999999521443642491e+38 -3.3999999521443642491e+38 -3.3999999521443642491e+38 -3.3999999521443642491e+38 -3.3999999521443642491e+38 -3.3999999521443642491e+38 -3.3999999521443642491e+38 -3.3999999521443642491e+38 -3.3999999521443642491e+38 -3.3999999521443642491e+38 -3.3999999521443642491e+38 -3.3999999521443642491e+38 -3.3999999521443642491e+38 -3.3999999521443642491e+38 -3.3999999521443642491e+38 -3.3999999521443642491e+38 -3.3999999521443642491e+38 -3.3999999521443642491e+38 -3.3999999521443642491e+38 -3.3999999521443642491e+38 -3.3999999521443642491e+38 -3.3999999521443642491e+38 -3.3999999521443642491e+38 -3.3999999521443642491e+38 -3.3999999521443642491e+38 -3.3999999521443642491e+38 -3.3999999521443642491e+38 -3.3999999521443642491e+38 -3.3999999521443642491e+38 -3.3999999521443642491e+38 -3.3999999521443642491e+38 -3.3999999521443642491e+38 -3.3999999521443642491e+38 -3.3999999521443642491e+38 -3.3999999521443642491e+38 -3.3999999521443642491e+38 -3.3999999521443642491e+38 -3.3999999521443642491e+38 -3.3999999521443642491e+38 -3.3999999521443642491e+38 -3.3999999521443642491e+38 -3.3999999521443642491e+38 -3.3999999521443642491e+38 -3.3999999521443642491e+38 -3.3999999521443642491e+38 -3.3999999521443642491e+38 -3.3999999521443642491e+38 -3.3999999521443642491e+38 -3.3999999521443642491e+38 -3.3999999521443642491e+38 -3.3999999521443642491e+38 -3.3999999521443642491e+38 -3.3999999521443642491e+38 -3.3999999521443642491e+38 -3.3999999521443642491e+38 -3.3999999521443642491e+38 -3.3999999521443642491e+38 -3.3999999521443642491e+38 -3.3999999521443642491e+38 -3.3999999521443642491e+38 -3.3999999521443642491e+38 -3.3999999521443642491e+38 -3.3999999521443642491e+38 -3.3999999521443642491e+38 -3.3999999521443642491e+38 -3.3999999521443642491e+38 -3.3999999521443642491e+38 -3.3999999521443642491e+38 -3.3999999521443642491e+38 -3.3999999521443642491e+38 -3.3999999521443642491e+38 -3.3999999521443642491e+38 -3.3999999521443642491e+38 -3.3999999521443642491e+38 -3.3999999521443642491e+38 -3.3999999521443642491e+38 -3.3999999521443642491e+38 -3.3999999521443642491e+38 -3.3999999521443642491e+38 -3.3999999521443642491e+38 -3.3999999521443642491e+38 -3.3999999521443642491e+38 -3.3999999521443642491e+38 -3.3999999521443642491e+38 -3.3999999521443642491e+38 -3.3999999521443642491e+38 -3.3999999521443642491e+38 -3.3999999521443642491e+38 -3.3999999521443642491e+38 -3.3999999521443642491e+38 -3.3999999521443642491e+38 -3.3999999521443642491e+38 -3.3999999521443642491e+38 -3.3999999521443642491e+38 -3.3999999521443642491e+38 -3.3999999521443642491e+38 -3.3999999521443642491e+38 -3.3999999521443642491e+38 -3.3999999521443642491e+38 -3.3999999521443642491e+38 -3.3999999521443642491e+38 -3.3999999521443642491e+38 -3.3999999521443642491e+38 -3.3999999521443642491e+38 -3.3999999521443642491e+38 -3.3999999521443642491e+38 -3.3999999521443642491e+38 -3.3999999521443642491e+38 -3.3999999521443642491e+38 -3.3999999521443642491e+38 -3.3999999521443642491e+38 -3.3999999521443642491e+38 -3.3999999521443642491e+38 -3.3999999521443642491e+38 -3.3999999521443642491e+38 -3.3999999521443642491e+38 -3.3999999521443642491e+38 -3.3999999521443642491e+38 -3.3999999521443642491e+38 -3.3999999521443642491e+38 -3.3999999521443642491e+38 -3.3999999521443642491e+38 -3.3999999521443642491e+38 -3.3999999521443642491e+38 -3.3999999521443642491e+38 -3.3999999521443642491e+38 -3.3999999521443642491e+38 -3.3999999521443642491e+38 -3.3999999521443642491e+38 -3.3999999521443642491e+38 -3.3999999521443642491e+38 -3.3999999521443642491e+38 -3.3999999521443642491e+38 -3.3999999521443642491e+38 -3.3999999521443642491e+38 -3.3999999521443642491e+38 -3.3999999521443642491e+38 -3.3999999521443642491e+38 -3.3999999521443642491e+38 -3.3999999521443642491e+38 -3.3999999521443642491e+38 -3.3999999521443642491e+38 -3.3999999521443642491e+38 -3.3999999521443642491e+38 -3.3999999521443642491e+38 -3.3999999521443642491e+38 -3.3999999521443642491e+38 -3.3999999521443642491e+38 -3.3999999521443642491e+38 -3.3999999521443642491e+38 -3.3999999521443642491e+38 -3.3999999521443642491e+38 -3.3999999521443642491e+38 -3.3999999521443642491e+38 -3.3999999521443642491e+38 -3.3999999521443642491e+38 -3.3999999521443642491e+38 -3.3999999521443642491e+38 -3.3999999521443642491e+38 -3.3999999521443642491e+38 -3.3999999521443642491e+38 -3.3999999521443642491e+38 -3.3999999521443642491e+38 -3.3999999521443642491e+38 -3.3999999521443642491e+38 -3.3999999521443642491e+38 -3.3999999521443642491e+38 -3.3999999521443642491e+38 -3.3999999521443642491e+38 -3.3999999521443642491e+38 -3.3999999521443642491e+38 -3.3999999521443642491e+38 -3.3999999521443642491e+38 -3.3999999521443642491e+38 -3.3999999521443642491e+38 -3.3999999521443642491e+38 -3.3999999521443642491e+38 -3.3999999521443642491e+38 -3.3999999521443642491e+38 -3.3999999521443642491e+38 -3.3999999521443642491e+38 -3.3999999521443642491e+38 -3.3999999521443642491e+38 -3.3999999521443642491e+38 -3.3999999521443642491e+38 -3.3999999521443642491e+38 -3.3999999521443642491e+38 -3.3999999521443642491e+38 -3.3999999521443642491e+38 -3.3999999521443642491e+38 -3.3999999521443642491e+38 -3.3999999521443642491e+38 -3.3999999521443642491e+38 -3.3999999521443642491e+38 -3.3999999521443642491e+38 -3.3999999521443642491e+38 -3.3999999521443642491e+38 -3.3999999521443642491e+38 -3.3999999521443642491e+38 -3.3999999521443642491e+38 -3.3999999521443642491e+38 -3.3999999521443642491e+38 -3.3999999521443642491e+38 -3.3999999521443642491e+38 -3.3999999521443642491e+38 -3.3999999521443642491e+38 -3.3999999521443642491e+38 -3.3999999521443642491e+38 -3.3999999521443642491e+38 -3.3999999521443642491e+38 -3.3999999521443642491e+38 -3.3999999521443642491e+38 -3.3999999521443642491e+38 -3.3999999521443642491e+38 -3.3999999521443642491e+38 -3.3999999521443642491e+38 -3.3999999521443642491e+38 -3.3999999521443642491e+38 -3.3999999521443642491e+38 -3.3999999521443642491e+38 -3.3999999521443642491e+38 -3.3999999521443642491e+38 -3.3999999521443642491e+38 -3.3999999521443642491e+38 -3.3999999521443642491e+38 -3.3999999521443642491e+38 -3.3999999521443642491e+38 -3.3999999521443642491e+38 -3.3999999521443642491e+38 -3.3999999521443642491e+38 -3.3999999521443642491e+38 -3.3999999521443642491e+38 -3.3999999521443642491e+38 -3.3999999521443642491e+38 -3.3999999521443642491e+38 -3.3999999521443642491e+38 -3.3999999521443642491e+38 -3.3999999521443642491e+38 -3.3999999521443642491e+38 -3.3999999521443642491e+38 -3.3999999521443642491e+38 -3.3999999521443642491e+38 -3.3999999521443642491e+38 -3.3999999521443642491e+38 -3.3999999521443642491e+38 -3.3999999521443642491e+38 -3.3999999521443642491e+38 -3.3999999521443642491e+38 -3.3999999521443642491e+38 -3.3999999521443642491e+38 -3.3999999521443642491e+38 -3.3999999521443642491e+38 -3.3999999521443642491e+38 -3.3999999521443642491e+38 -3.3999999521443642491e+38 -3.3999999521443642491e+38 -3.3999999521443642491e+38 -3.3999999521443642491e+38 -3.3999999521443642491e+38 -3.3999999521443642491e+38
 -3.3999999521443642491e+38 -3.3999999521443642491e+38 -3.3999999521443642491e+38 -3.3999999521443642491e+38 -3.3999999521443642491e+38 -3.3999999521443642491e+38 -3.3999999521443642491e+38 -3.3999999521443642491e+38 -3.3999999521443642491e+38 -3.3999999521443642491e+38 -3.3999999521443642491e+38 -3.3999999521443642491e+38 -3.3999999521443642491e+38 -3.3999999521443642491e+38 -3.3999999521443642491e+38 -3.3999999521443642491e+38 -3.3999999521443642491e+38 -3.3999999521443642491e+38 -3.3999999521443642491e+38 -3.3999999521443642491e+38 -3.3999999521443642491e+38 -3.3999999521443642491e+38 -3.3999999521443642491e+38 -3.3999999521443642491e+38 -3.3999999521443642491e+38 -3.3999999521443642491e+38 -3.3999999521443642491e+38 -3.3999999521443642491e+38 -3.3999999521443642491e+38 -3.3999999521443642491e+38 -3.3999999521443642491e+38 -3.3999999521443642491e+38 -3.3999999521443642491e+38 -3.3999999521443642491e+38 -3.3999999521443642491e+38 -3.3999999521443642491e+38 -3.3999999521443642491e+38 -3.3999999521443642491e+38 -3.3999999521443642491e+38 -3.3999999521443642491e+38 -3.3999999521443642491e+38 -3.3999999521443642491e+38 -3.3999999521443642491e+38 -3.3999999521443642491e+38 -3.3999999521443642491e+38 -3.3999999521443642491e+38 -3.3999999521443642491e+38 -3.3999999521443642491e+38 -3.3999999521443642491e+38 -3.3999999521443642491e+38 -3.3999999521443642491e+38 -3.3999999521443642491e+38 -3.3999999521443642491e+38 -3.3999999521443642491e+38 -3.3999999521443642491e+38 -3.3999999521443642491e+38 -3.3999999521443642491e+38 -3.3999999521443642491e+38 -3.3999999521443642491e+38 -3.3999999521443642491e+38 -3.3999999521443642491e+38 -3.3999999521443642491e+38 -3.3999999521443642491e+38 -3.3999999521443642491e+38 -3.3999999521443642491e+38 -3.3999999521443642491e+38 -3.3999999521443642491e+38 -3.3999999521443642491e+38 -3.3999999521443642491e+38 -3.3999999521443642491e+38 -3.3999999521443642491e+38 -3.3999999521443642491e+38 -3.3999999521443642491e+38 -3.3999999521443642491e+38 -3.3999999521443642491e+38 -3.3999999521443642491e+38 -3.3999999521443642491e+38 -3.3999999521443642491e+38 -3.3999999521443642491e+38 -3.3999999521443642491e+38 -3.3999999521443642491e+38 -3.3999999521443642491e+38 -3.3999999521443642491e+38 -3.3999999521443642491e+38 -3.3999999521443642491e+38 -3.3999999521443642491e+38 -3.3999999521443642491e+38 185 186 187 187 187 187 188 188 188 187 187 186 188 188 187 188 187 185 184 184 184 185 186 187 186 -3.3999999521443642491e+38 -3.3999999521443642491e+38 -3.3999999521443642491e+38 -3.3999999521443642491e+38 -3.3999999521443642491e+38 -3.3999999521443642491e+38 -3.3999999521443642491e+38 -3.3999999521443642491e+38 -3.3999999521443642491e+38 -3.3999999521443642491e+38 -3.3999999521443642491e+38 -3.3999999521443642491e+38 -3.3999999521443642491e+38 -3.3999999521443642491e+38 -3.3999999521443642491e+38 -3.3999999521443642491e+38 184 183 184 184 183 183 183 182 183 183 182 181 180 179 179 179 179 -3.3999999521443642491e+38 -3.3999999521443642491e+38 -3.3999999521443642491e+38 -3.3999999521443642491e+38 -3.3999999521443642491e+38 -3.3999999521443642491e+38 179 179 179 179 178 178 -3.3999999521443642491e+38 -3.3999999521443642491e+38 -3.3999999521443642491e+38 -3.3999999521443642491e+38 -3.3999999521443642491e+38 -3.3999999521443642491e+38 178 178 -3.3999999521443642491e+38 -3.3999999521443642491e+38 -3.3999999521443642491e+38 -3.3999999521443642491e+38 -3.3999999521443642491e+38 -3.3999999521443642491e+38 -3.3999999521443642491e+38 -3.3999999521443642491e+38 -3.3999999521443642491e+38 -3.3999999521443642491e+38 -3.3999999521443642491e+38 -3.3999999521443642491e+38 -3.3999999521443642491e+38 -3.3999999521443642491e+38 -3.3999999521443642491e+38 -3.3999999521443642491e+38 -3.3999999521443642491e+38 -3.3999999521443642491e+38 -3.3999999521443642491e+38 -3.3999999521443642491e+38 -3.3999999521443642491e+38 -3.3999999521443642491e+38 -3.3999999521443642491e+38 -3.3999999521443642491e+38 -3.3999999521443642491e+38 -3.3999999521443642491e+38 -3.3999999521443642491e+38 -3.3999999521443642491e+38 -3.3999999521443642491e+38 -3.3999999521443642491e+38 -3.3999999521443642491e+38 -3.3999999521443642491e+38 -3.3999999521443642491e+38 -3.3999999521443642491e+38 -3.3999999521443642491e+38 -3.3999999521443642491e+38 -3.3999999521443642491e+38 -3.3999999521443642491e+38 -3.3999999521443642491e+38 -3.3999999521443642491e+38 -3.3999999521443642491e+38 -3.3999999521443642491e+38 -3.3999999521443642491e+38 -3.3999999521443642491e+38 -3.3999999521443642491e+38 -3.3999999521443642491e+38 -3.3999999521443642491e+38 -3.3999999521443642491e+38 -3.3999999521443642491e+38 -3.3999999521443642491e+38 -3.3999999521443642491e+38 -3.3999999521443642491e+38 -3.3999999521443642491e+38 -3.3999999521443642491e+38 -3.3999999521443642491e+38 -3.3999999521443642491e+38 -3.3999999521443642491e+38 -3.3999999521443642491e+38 -3.3999999521443642491e+38 -3.3999999521443642491e+38 -3.3999999521443642491e+38 -3.3999999521443642491e+38 -3.3999999521443642491e+38 -3.3999999521443642491e+38 -3.3999999521443642491e+38 -3.3999999521443642491e+38 -3.3999999521443642491e+38 -3.3999999521443642491e+38 -3.3999999521443642491e+38 -3.3999999521443642491e+38 -3.3999999521443642491e+38 -3.3999999521443642491e+38 -3.3999999521443642491e+38 -3.3999999521443642491e+38 -3.3999999521443642491e+38 -3.3999999521443642491e+38 -3.3999999521443642491e+38 -3.3999999521443642491e+38 -3.3999999521443642491e+38 -3.3999999521443642491e+38 -3.3999999521443642491e+38 -3.3999999521443642491e+38 -3.3999999521443642491e+38 -3.3999999521443642491e+38 -3.3999999521443642491e+38 -3.3999999521443642491e+38 -3.3999999521443642491e+38 -3.3999999521443642491e+38 -3.3999999521443642491e+38 -3.3999999521443642491e+38 -3.3999999521443642491e+38 -3.3999999521443642491e+38 -3.3999999521443642491e+38 -3.3999999521443642491e+38 -3.3999999521443642491e+38 -3.3999999521443642491e+38 -3.3999999521443642491e+38 -3.3999999521443642491e+38 -3.3999999521443642491e+38 -3.3999999521443642491e+38 -3.3999999521443642491e+38 -3.3999999521443642491e+38 -3.3999999521443642491e+38 -3.3999999521443642491e+38 -3.3999999521443642491e+38 -3.3999999521443642491e+38 -3.3999999521443642491e+38 -3.3999999521443642491e+38 -3.3999999521443642491e+38 -3.3999999521443642491e+38 -3.3999999521443642491e+38 -3.3999999521443642491e+38 -3.3999999521443642491e+38 -3.3999999521443642491e+38 -3.3999999521443642491e+38 -3.3999999521443642491e+38 -3.3999999521443642491e+38 -3.3999999521443642491e+38 -3.3999999521443642491e+38 -3.3999999521443642491e+38 -3.3999999521443642491e+38 -3.3999999521443642491e+38 -3.3999999521443642491e+38 -3.3999999521443642491e+38 -3.3999999521443642491e+38 -3.3999999521443642491e+38 -3.3999999521443642491e+38 -3.3999999521443642491e+38 -3.3999999521443642491e+38 -3.3999999521443642491e+38 -3.3999999521443642491e+38 -3.3999999521443642491e+38 -3.3999999521443642491e+38 -3.3999999521443642491e+38 -3.3999999521443642491e+38 -3.3999999521443642491e+38 -3.3999999521443642491e+38 -3.3999999521443642491e+38 -3.3999999521443642491e+38 -3.3999999521443642491e+38 -3.3999999521443642491e+38 -3.3999999521443642491e+38 -3.3999999521443642491e+38 -3.3999999521443642491e+38 -3.3999999521443642491e+38 -3.3999999521443642491e+38 -3.3999999521443642491e+38 -3.3999999521443642491e+38 -3.3999999521443642491e+38 -3.3999999521443642491e+38 -3.3999999521443642491e+38 -3.3999999521443642491e+38 -3.3999999521443642491e+38 -3.3999999521443642491e+38 -3.3999999521443642491e+38 -3.3999999521443642491e+38 -3.3999999521443642491e+38 -3.3999999521443642491e+38 -3.3999999521443642491e+38 -3.3999999521443642491e+38 -3.3999999521443642491e+38 -3.3999999521443642491e+38 -3.3999999521443642491e+38 -3.3999999521443642491e+38 -3.3999999521443642491e+38 -3.3999999521443642491e+38 -3.3999999521443642491e+38 -3.3999999521443642491e+38 -3.3999999521443642491e+38 -3.3999999521443642491e+38 -3.3999999521443642491e+38 -3.3999999521443642491e+38 -3.3999999521443642491e+38 -3.3999999521443642491e+38 -3.3999999521443642491e+38 -3.3999999521443642491e+38 -3.3999999521443642491e+38 -3.3999999521443642491e+38 -3.3999999521443642491e+38 -3.3999999521443642491e+38 -3.3999999521443642491e+38 -3.3999999521443642491e+38 -3.3999999521443642491e+38 -3.3999999521443642491e+38 -3.3999999521443642491e+38 -3.3999999521443642491e+38 -3.3999999521443642491e+38 -3.3999999521443642491e+38 -3.3999999521443642491e+38 -3.3999999521443642491e+38 -3.3999999521443642491e+38 -3.3999999521443642491e+38 -3.3999999521443642491e+38 -3.3999999521443642491e+38 -3.3999999521443642491e+38 -3.3999999521443642491e+38 -3.3999999521443642491e+38 -3.3999999521443642491e+38 -3.3999999521443642491e+38 -3.3999999521443642491e+38 -3.3999999521443642491e+38 -3.3999999521443642491e+38 -3.3999999521443642491e+38 -3.3999999521443642491e+38 -3.3999999521443642491e+38 -3.3999999521443642491e+38 -3.3999999521443642491e+38 -3.3999999521443642491e+38 -3.3999999521443642491e+38 -3.3999999521443642491e+38 -3.3999999521443642491e+38 -3.3999999521443642491e+38 -3.3999999521443642491e+38 -3.3999999521443642491e+38 -3.3999999521443642491e+38 -3.3999999521443642491e+38 -3.3999999521443642491e+38 -3.3999999521443642491e+38 -3.3999999521443642491e+38 -3.3999999521443642491e+38 -3.3999999521443642491e+38 -3.3999999521443642491e+38 -3.3999999521443642491e+38 -3.3999999521443642491e+38 -3.3999999521443642491e+38 -3.3999999521443642491e+38 -3.3999999521443642491e+38 -3.3999999521443642491e+38 -3.3999999521443642491e+38 -3.3999999521443642491e+38 -3.3999999521443642491e+38 -3.3999999521443642491e+38 -3.3999999521443642491e+38 -3.3999999521443642491e+38 -3.3999999521443642491e+38 -3.3999999521443642491e+38 -3.3999999521443642491e+38 -3.3999999521443642491e+38 -3.3999999521443642491e+38 -3.3999999521443642491e+38 -3.3999999521443642491e+38 -3.3999999521443642491e+38 -3.3999999521443642491e+38 -3.3999999521443642491e+38 -3.3999999521443642491e+38 -3.3999999521443642491e+38 -3.3999999521443642491e+38 -3.3999999521443642491e+38 -3.3999999521443642491e+38 -3.3999999521443642491e+38 -3.3999999521443642491e+38 -3.3999999521443642491e+38 -3.3999999521443642491e+38 -3.3999999521443642491e+38 -3.3999999521443642491e+38 -3.3999999521443642491e+38 -3.3999999521443642491e+38 -3.3999999521443642491e+38 -3.3999999521443642491e+38 -3.3999999521443642491e+38 -3.3999999521443642491e+38 -3.3999999521443642491e+38 -3.3999999521443642491e+38 -3.3999999521443642491e+38 -3.3999999521443642491e+38 -3.3999999521443642491e+38 -3.3999999521443642491e+38 -3.3999999521443642491e+38 -3.3999999521443642491e+38 -3.3999999521443642491e+38 -3.3999999521443642491e+38 -3.3999999521443642491e+38 -3.3999999521443642491e+38 -3.3999999521443642491e+38 -3.3999999521443642491e+38 -3.3999999521443642491e+38 -3.3999999521443642491e+38 -3.3999999521443642491e+38 -3.3999999521443642491e+38 -3.3999999521443642491e+38 -3.3999999521443642491e+38 -3.3999999521443642491e+38 -3.3999999521443642491e+38 -3.3999999521443642491e+38 -3.3999999521443642491e+38 -3.3999999521443642491e+38 -3.3999999521443642491e+38 -3.3999999521443642491e+38 -3.3999999521443642491e+38 -3.3999999521443642491e+38 -3.3999999521443642491e+38 -3.3999999521443642491e+38 -3.3999999521443642491e+38 -3.3999999521443642491e+38 -3.3999999521443642491e+38 -3.3999999521443642491e+38 -3.3999999521443642491e+38 -3.3999999521443642491e+38 -3.3999999521443642491e+38 -3.3999999521443642491e+38 -3.3999999521443642491e+38 -3.3999999521443642491e+38 -3.3999999521443642491e+38 -3.3999999521443642491e+38 -3.3999999521443642491e+38 -3.3999999521443642491e+38 -3.3999999521443642491e+38 -3.3999999521443642491e+38 -3.3999999521443642491e+38 -3.3999999521443642491e+38 -3.3999999521443642491e+38 -3.3999999521443642491e+38 -3.3999999521443642491e+38 -3.3999999521443642491e+38 -3.3999999521443642491e+38 -3.3999999521443642491e+38 -3.3999999521443642491e+38 -3.3999999521443642491e+38 -3.3999999521443642491e+38 -3.3999999521443642491e+38 -3.3999999521443642491e+38 -3.3999999521443642491e+38 -3.3999999521443642491e+38 -3.3999999521443642491e+38 -3.3999999521443642491e+38 -3.3999999521443642491e+38 -3.3999999521443642491e+38 -3.3999999521443642491e+38 -3.3999999521443642491e+38 -3.3999999521443642491e+38 -3.3999999521443642491e+38 -3.3999999521443642491e+38 -3.3999999521443642491e+38 -3.3999999521443642491e+38 -3.3999999521443642491e+38 -3.3999999521443642491e+38 -3.3999999521443642491e+38
 -3.3999999521443642491e+38 -3.3999999521443642491e+38 -3.3999999521443642491e+38 -3.3999999521443642491e+38 -3.3999999521443642491e+38 -3.3999999521443642491e+38 -3.3999999521443642491e+38 -3.3999999521443642491e+38 -3.3999999521443642491e+38 -3.3999999521443642491e+38 -3.3999999521443642491e+38 -3.3999999521443642491e+38 -3.3999999521443642491e+38 -3.3999999521443642491e+38 -3.3999999521443642491e+38 -3.3999999521443642491e+38 -3.3999999521443642491e+38 -3.3999999521443642491e+38 -3.3999999521443642491e+38 -3.3999999521443642491e+38 -3.3999999521443642491e+38 -3.3999999521443642491e+38 -3.3999999521443642491e+38 -3.3999999521443642491e+38 -3.3999999521443642491e+38 -3.3999999521443642491e+38 -3.3999999521443642491e+38 -3.3999999521443642491e+38 -3.3999999521443642491e+38 -3.3999999521443642491e+38 -3.3999999521443642491e+38 -3.3999999521443642491e+38 -3.3999999521443642491e+38 -3.3999999521443642491e+38 -3.3999999521443642491e+38 -3.3999999521443642491e+38 -3.3999999521443642491e+38 -3.3999999521443642491e+38 -3.3999999521443642491e+38 -3.3999999521443642491e+38 -3.3999999521443642491e+38 -3.3999999521443642491e+38 -3.3999999521443642491e+38 -3.3999999521443642491e+38 -3.3999999521443642491e+38 -3.3999999521443642491e+38 -3.3999999521443642491e+38 -3.3999999521443642491e+38 -3.3999999521443642491e+38 -3.3999999521443642491e+38 -3.3999999521443642491e+38 -3.3999999521443642491e+38 -3.3999999521443642491e+38 -3.3999999521443642491e+38 -3.3999999521443642491e+38 -3.3999999521443642491e+38 -3.3999999521443642491e+38 -3.3999999521443642491e+38 -3.3999999521443642491e+38 -3.3999999521443642491e+38 -3.3999999521443642491e+38 -3.3999999521443642491e+38 -3.3999999521443642491e+38 -3.3999999521443642491e+38 -3.3999999521443642491e+38 -3.3999999521443642491e+38 -3.3999999521443642491e+38 -3.3999999521443642491e+38 -3.3999999521443642491e+38 -3.3999999521443642491e+38 -3.3999999521443642491e+38 -3.3999999521443642491e+38 -3.3999999521443642491e+38 -3.3999999521443642491e+38 -3.3999999521443642491e+38 -3.3999999521443642491e+38 -3.3999999521443642491e+38 -3.3999999521443642491e+38 -3.3999999521443642491e+38 -3.3999999521443642491e+38 -3.3999999521443642491e+38 -3.3999999521443642491e+38 -3.3999999521443642491e+38 187 187 186 186 185 187 187 188 188 188 189 189 187 186 187 187 188 188 189 189 186 186 184 185 185 186 186 187 187 188 186 -3.3999999521443642491e+38 -3.3999999521443642491e+38 -3.3999999521443642491e+38 -3.3999999521443642491e+38 -3.3999999521443642491e+38 -3.3999999521443642491e+38 -3.3999999521443642491e+38 -3.3999999521443642491e+38 -3.3999999521443642491e+38 -3.3999999521443642491e+38 185 185 184 184 184 184 184 184 184 183 182 182 182 183 182 182 180 179 180 179 179 180 -3.3999999521443642491e+38 -3.3999999521443642491e+38 180 180 179 179 178 179 179 179 179 179 -3.3999999521443642491e+38 -3.3999999521443642491e+38 179 179 178 178 178 178 179 -3.3999999521443642491e+38 -3.3999999521443642491e+38 -3.3999999521443642491e+38 -3.3999999521443642491e+38 -3.3999999521443642491e+38 -3.3999999521443642491e+38 -3.3999999521443642491e+38 -3.3999999521443642491e+38 -3.3999999521443642491e+38 -3.3999999521443642491e+38 -3.3999999521443642491e+38 -3.3999999521443642491e+38 -3.3999999521443642491e+38 -3.3999999521443642491e+38 -3.3999999521443642491e+38 -3.3999999521443642491e+38 -3.3999999521443642491e+38 -3.3999999521443642491e+38 -3.3999999521443642491e+38 -3.3999999521443642491e+38 -3.3999999521443642491e+38 -3.3999999521443642491e+38 -3.3999999521443642491e+38 -3.3999999521443642491e+38 -3.3999999521443642491e+38 -3.3999999521443642491e+38 -3.3999999521443642491e+38 -3.3999999521443642491e+38 -3.3999999521443642491e+38 -3.3999999521443642491e+38 -3.3999999521443642491e+38 -3.3999999521443642491e+38 -3.3999999521443642491e+38 -3.3999999521443642491e+38 -3.3999999521443642491e+38 -3.3999999521443642491e+38 -3.3999999521443642491e+38 -3.3999999521443642491e+38 -3.3999999521443642491e+38 -3.3999999521443642491e+38 -3.3999999521443642491e+38 -3.3999999521443642491e+38 -3.3999999521443642491e+38 -3.3999999521443642491e+38 -3.3999999521443642491e+38 -3.3999999521443642491e+38 -3.3999999521443642491e+38 -3.3999999521443642491e+38 -3.3999999521443642491e+38 -3.3999999521443642491e+38 -3.3999999521443642491e+38 -3.3999999521443642491e+38 -3.3999999521443642491e+38 -3.3999999521443642491e+38 -3.3999999521443642491e+38 -3.3999999521443642491e+38 -3.3999999521443642491e+38 -3.3999999521443642491e+38 -3.3999999521443642491e+38 -3.3999999521443642491e+38 -3.3999999521443642491e+38 -3.3999999521443642491e+38 -3.3999999521443642491e+38 -3.3999999521443642491e+38 -3.3999999521443642491e+38 -3.3999999521443642491e+38 -3.3999999521443642491e+38 -3.3999999521443642491e+38 -3.3999999521443642491e+38 -3.3999999521443642491e+38 -3.3999999521443642491e+38 -3.3999999521443642491e+38 -3.3999999521443642491e+38 -3.3999999521443642491e+38 -3.3999999521443642491e+38 -3.3999999521443642491e+38 -3.3999999521443642491e+38 -3.3999999521443642491e+38 -3.3999999521443642491e+38 -3.3999999521443642491e+38 -3.3999999521443642491e+38 -3.3999999521443642491e+38 -3.3999999521443642491e+38 -3.3999999521443642491e+38 -3.3999999521443642491e+38 -3.3999999521443642491e+38 -3.3999999521443642491e+38 -3.3999999521443642491e+38 -3.3999999521443642491e+38 -3.3999999521443642491e+38 -3.3999999521443642491e+38 -3.3999999521443642491e+38 -3.3999999521443642491e+38 -3.3999999521443642491e+38 -3.3999999521443642491e+38 -3.3999999521443642491e+38 -3.3999999521443642491e+38 -3.3999999521443642491e+38 -3.3999999521443642491e+38 -3.3999999521443642491e+38 -3.3999999521443642491e+38 -3.3999999521443642491e+38 -3.3999999521443642491e+38 -3.3999999521443642491e+38 -3.3999999521443642491e+38 -3.3999999521443642491e+38 -3.3999999521443642491e+38 -3.3999999521443642491e+38 -3.3999999521443642491e+38 -3.3999999521443642491e+38 -3.3999999521443642491e+38 -3.3999999521443642491e+38 -3.3999999521443642491e+38 -3.3999999521443642491e+38 -3.3999999521443642491e+38 -3.3999999521443642491e+38 -3.3999999521443642491e+38 -3.3999999521443642491e+38 -3.3999999521443642491e+38 -3.3999999521443642491e+38 -3.3999999521443642491e+38 -3.3999999521443642491e+38 -3.3999999521443642491e+38 -3.3999999521443642491e+38 -3.3999999521443642491e+38 -3.3999999521443642491e+38 -3.3999999521443642491e+38 -3.3999999521443642491e+38 -3.3999999521443642491e+38 -3.3999999521443642491e+38 -3.3999999521443642491e+38 -3.3999999521443642491e+38 -3.3999999521443642491e+38 -3.3999999521443642491e+38 -3.3999999521443642491e+38 -3.3999999521443642491e+38 -3.3999999521443642491e+38 -3.3999999521443642491e+38 -3.3999999521443642491e+38 -3.3999999521443642491e+38 -3.3999999521443642491e+38 -3.3999999521443642491e+38 -3.3999999521443642491e+38 -3.3999999521443642491e+38 -3.3999999521443642491e+38 -3.3999999521443642491e+38 -3.3999999521443642491e+38 -3.3999999521443642491e+38 -3.3999999521443642491e+38 -3.3999999521443642491e+38 -3.3999999521443642491e+38 -3.3999999521443642491e+38 -3.3999999521443642491e+38 -3.3999999521443642491e+38 -3.3999999521443642491e+38 -3.3999999521443642491e+38 -3.3999999521443642491e+38 -3.3999999521443642491e+38 -3.3999999521443642491e+38 -3.3999999521443642491e+38 -3.3999999521443642491e+38 -3.3999999521443642491e+38 -3.3999999521443642491e+38 -3.3999999521443642491e+38 -3.3999999521443642491e+38 -3.3999999521443642491e+38 -3.3999999521443642491e+38 -3.3999999521443642491e+38 -3.3999999521443642491e+38 -3.3999999521443642491e+38 -3.3999999521443642491e+38 -3.3999999521443642491e+38 -3.3999999521443642491e+38 -3.3999999521443642491e+38 -3.3999999521443642491e+38 -3.3999999521443642491e+38 -3.3999999521443642491e+38 -3.3999999521443642491e+38 -3.3999999521443642491e+38 -3.3999999521443642491e+38 -3.3999999521443642491e+38 -3.3999999521443642491e+38 -3.3999999521443642491e+38 -3.3999999521443642491e+38 -3.3999999521443642491e+38 -3.3999999521443642491e+38 -3.3999999521443642491e+38 -3.3999999521443642491e+38 -3.3999999521443642491e+38 -3.3999999521443642491e+38 -3.3999999521443642491e+38 -3.3999999521443642491e+38 -3.3999999521443642491e+38 -3.3999999521443642491e+38 -3.3999999521443642491e+38 -3.3999999521443642491e+38 -3.3999999521443642491e+38 -3.3999999521443642491e+38 -3.3999999521443642491e+38 -3.3999999521443642491e+38 -3.3999999521443642491e+38 -3.3999999521443642491e+38 -3.3999999521443642491e+38 -3.3999999521443642491e+38 -3.3999999521443642491e+38 -3.3999999521443642491e+38 -3.3999999521443642491e+38 -3.3999999521443642491e+38 -3.3999999521443642491e+38 -3.3999999521443642491e+38 -3.3999999521443642491e+38 -3.3999999521443642491e+38 -3.3999999521443642491e+38 -3.3999999521443642491e+38 -3.3999999521443642491e+38 -3.3999999521443642491e+38 -3.3999999521443642491e+38 -3.3999999521443642491e+38 -3.3999999521443642491e+38 -3.3999999521443642491e+38 -3.3999999521443642491e+38 -3.3999999521443642491e+38 -3.3999999521443642491e+38 -3.3999999521443642491e+38 -3.3999999521443642491e+38 -3.3999999521443642491e+38 -3.3999999521443642491e+38 -3.3999999521443642491e+38 -3.3999999521443642491e+38 -3.3999999521443642491e+38 -3.3999999521443642491e+38 -3.3999999521443642491e+38 -3.3999999521443642491e+38 -3.3999999521443642491e+38 -3.3999999521443642491e+38 -3.3999999521443642491e+38 -3.3999999521443642491e+38 -3.3999999521443642491e+38 -3.3999999521443642491e+38 -3.3999999521443642491e+38 -3.3999999521443642491e+38 -3.3999999521443642491e+38 -3.3999999521443642491e+38 -3.3999999521443642491e+38 -3.3999999521443642491e+38 -3.3999999521443642491e+38 -3.3999999521443642491e+38 -3.3999999521443642491e+38 -3.3999999521443642491e+38 -3.3999999521443642491e+38 -3.3999999521443642491e+38 -3.3999999521443642491e+38 -3.3999999521443642491e+38 -3.3999999521443642491e+38 -3.3999999521443642491e+38 -3.3999999521443642491e+38 -3.3999999521443642491e+38 -3.3999999521443642491e+38 -3.3999999521443642491e+38 -3.3999999521443642491e+38 -3.3999999521443642491e+38 -3.3999999521443642491e+38 -3.3999999521443642491e+38 -3.3999999521443642491e+38 -3.3999999521443642491e+38 -3.3999999521443642491e+38 -3.3999999521443642491e+38 -3.3999999521443642491e+38 -3.3999999521443642491e+38 -3.3999999521443642491e+38 -3.3999999521443642491e+38 -3.3999999521443642491e+38 -3.3999999521443642491e+38 -3.3999999521443642491e+38 -3.3999999521443642491e+38 -3.3999999521443642491e+38 -3.3999999521443642491e+38 -3.3999999521443642491e+38 -3.3999999521443642491e+38 -3.3999999521443642491e+38 -3.3999999521443642491e+38 -3.3999999521443642491e+38 -3.3999999521443642491e+38 -3.3999999521443642491e+38 -3.3999999521443642491e+38 -3.3999999521443642491e+38 -3.3999999521443642491e+38 -3.3999999521443642491e+38 -3.3999999521443642491e+38 -3.3999999521443642491e+38 -3.3999999521443642491e+38 -3.3999999521443642491e+38 -3.3999999521443642491e+38 -3.3999999521443642491e+38 -3.3999999521443642491e+38 -3.3999999521443642491e+38 -3.3999999521443642491e+38 -3.3999999521443642491e+38 -3.3999999521443642491e+38 -3.3999999521443642491e+38 -3.3999999521443642491e+38 -3.3999999521443642491e+38 -3.3999999521443642491e+38 -3.3999999521443642491e+38 -3.3999999521443642491e+38 -3.3999999521443642491e+38 -3.3999999521443642491e+38 -3.3999999521443642491e+38 -3.3999999521443642491e+38 -3.3999999521443642491e+38 -3.3999999521443642491e+38 -3.3999999521443642491e+38 -3.3999999521443642491e+38 -3.3999999521443642491e+38 -3.3999999521443642491e+38 -3.3999999521443642491e+38 -3.3999999521443642491e+38 -3.3999999521443642491e+38 -3.3999999521443642491e+38 -3.3999999521443642491e+38 -3.3999999521443642491e+38 -3.3999999521443642491e+38 -3.3999999521443642491e+38 -3.3999999521443642491e+38 -3.3999999521443642491e+38 -3.3999999521443642491e+38 -3.3999999521443642491e+38 -3.3999999521443642491e+38 -3.3999999521443642491e+38 -3.3999999521443642491e+38 -3.3999999521443642491e+38 -3.3999999521443642491e+38 -3.3999999521443642491e+38 -3.3999999521443642491e+38 -3.3999999521443642491e+38
 -3.3999999521443642491e+38 -3.3999999521443642491e+38 -3.3999999521443642491e+38 -3.3999999521443642491e+38 -3.3999999521443642491e+38 -3.3999999521443642491e+38 -3.3999999521443642491e+38 -3.3999999521443642491e+38 -3.3999999521443642491e+38 -3.3999999521443642491e+38 -3.3999999521443642491e+38 -3.3999999521443642491e+38 -3.3999999521443642491e+38 -3.3999999521443642491e+38 -3.3999999521443642491e+38 -3.3999999521443642491e+38 -3.3999999521443642491e+38 -3.3999999521443642491e+38 -3.3999999521443642491e+38 -3.3999999521443642491e+38 -3.3999999521443642491e+38 -3.3999999521443642491e+38 -3.3999999521443642491e+38 -3.3999999521443642491e+38 -3.3999999521443642491e+38 -3.3999999521443642491e+38 -3.3999999521443642491e+38 -3.3999999521443642491e+38 -3.3999999521443642491e+38 -3.3999999521443642491e+38 -3.3999999521443642491e+38 -3.3999999521443642491e+38 -3.3999999521443642491e+38 -3.3999999521443642491e+38 -3.3999999521443642491e+38 -3.3999999521443642491e+38 -3.3999999521443642491e+38 -3.3999999521443642491e+38 -3.3999999521443642491e+38 -3.3999999521443642491e+38 -3.3999999521443642491e+38 -3.3999999521443642491e+38 -3.3999999521443642491e+38 -3.3999999521443642491e+38 -3.3999999521443642491e+38 -3.3999999521443642491e+38 -3.3999999521443642491e+38 -3.3999999521443642491e+38 -3.3999999521443642491e+38 -3.3999999521443642491e+38 -3.3999999521443642491e+38 -3.3999999521443642491e+38 -3.3999999521443642491e+38 -3.3999999521443642491e+38 -3.3999999521443642491e+38 -3.3999999521443642491e+38 -3.3999999521443642491e+38 -3.3999999521443642491e+38 -3.3999999521443642491e+38 -3.3999999521443642491e+38 -3.3999999521443642491e+38 -3.3999999521443642491e+38 -3.3999999521443642491e+38 -3.3999999521443642491e+38 -3.3999999521443642491e+38 -3.3999999521443642491e+38 -3.3999999521443642491e+38 -3.3999999521443642491e+38 -3.3999999521443642491e+38 -3.3999999521443642491e+38 -3.3999999521443642491e+38 -3.3999999521443642491e+38 -3.3999999521443642491e+38 -3.3999999521443642491e+38 -3.3999999521443642491e+38 -3.3999999521443642491e+38 -3.3999999521443642491e+38 -3.3999999521443642491e+38 -3.3999999521443642491e+38 -3.3999999521443642491e+38 -3.3999999521443642491e+38 -3.3999999521443642491e+38 -3.3999999521443642491e+38 187 188 186 186 186 187 187 187 188 189 189 188 187 187 189 189 189 190 190 190 189 186 186 187 186 187 187 187 188 186 187 187 187 186 186 -3.3999999521443642491e+38 -3.3999999521443642491e+38 -3.3999999521443642491e+38 -3.3999999521443642491e+38 186 186 185 185 185 184 184 184 184 184 184 183 183 182 183 183 183 182 182 182 181 180 180 180 180 180 180 179 179 179 178 178 178 179 179 178 178 178 179 179 179 178 179 180 179 -3.3999999521443642491e+38 -3.3999999521443642491e+38 -3.3999999521443642491e+38 -3.3999999521443642491e+38 -3.3999999521443642491e+38 -3.3999999521443642491e+38 -3.3999999521443642491e+38 -3.3999999521443642491e+38 -3.3999999521443642491e+38 -3.3999999521443642491e+38 -3.3999999521443642491e+38 -3.3999999521443642491e+38 -3.3999999521443642491e+38 -3.3999999521443642491e+38 -3.3999999521443642491e+38 -3.3999999521443642491e+38 -3.3999999521443642491e+38 -3.3999999521443642491e+38 -3.3999999521443642491e+38 -3.3999999521443642491e+38 -3.3999999521443642491e+38 -3.3999999521443642491e+38 -3.3999999521443642491e+38 -3.3999999521443642491e+38 -3.3999999521443642491e+38 -3.3999999521443642491e+38 -3.3999999521443642491e+38 -3.3999999521443642491e+38 -3.3999999521443642491e+38 -3.3999999521443642491e+38 -3.3999999521443642491e+38 -3.3999999521443642491e+38 -3.3999999521443642491e+38 -3.3999999521443642491e+38 -3.3999999521443642491e+38 -3.3999999521443642491e+38 -3.3999999521443642491e+38 -3.3999999521443642491e+38 -3.3999999521443642491e+38 -3.3999999521443642491e+38 -3.3999999521443642491e+38 -3.3999999521443642491e+38 -3.3999999521443642491e+38 -3.3999999521443642491e+38 -3.3999999521443642491e+38 -3.3999999521443642491e+38 -3.3999999521443642491e+38 -3.3999999521443642491e+38 -3.3999999521443642491e+38 -3.3999999521443642491e+38 -3.3999999521443642491e+38 -3.3999999521443642491e+38 -3.3999999521443642491e+38 -3.3999999521443642491e+38 -3.3999999521443642491e+38 -3.3999999521443642491e+38 -3.3999999521443642491e+38 -3.3999999521443642491e+38 -3.3999999521443642491e+38 -3.3999999521443642491e+38 -3.3999999521443642491e+38 -3.3999999521443642491e+38 -3.3999999521443642491e+38 -3.3999999521443642491e+38 -3.3999999521443642491e+38 -3.3999999521443642491e+38 -3.3999999521443642491e+38 -3.3999999521443642491e+38 -3.3999999521443642491e+38 -3.3999999521443642491e+38 -3.3999999521443642491e+38 -3.3999999521443642491e+38 -3.3999999521443642491e+38 -3.3999999521443642491e+38 -3.3999999521443642491e+38 -3.3999999521443642491e+38 -3.3999999521443642491e+38 -3.3999999521443642491e+38 -3.3999999521443642491e+38 -3.3999999521443642491e+38 -3.3999999521443642491e+38 -3.3999999521443642491e+38 -3.3999999521443642491e+38 -3.3999999521443642491e+38 -3.3999999521443642491e+38 -3.3999999521443642491e+38 -3.3999999521443642491e+38 -3.3999999521443642491e+38 -3.3999999521443642491e+38 -3.3999999521443642491e+38 -3.3999999521443642491e+38 -3.3999999521443642491e+38 -3.3999999521443642491e+38 -3.3999999521443642491e+38 -3.3999999521443642491e+38 -3.3999999521443642491e+38 -3.3999999521443642491e+38 -3.3999999521443642491e+38 -3.3999999521443642491e+38 -3.3999999521443642491e+38 -3.3999999521443642491e+38 -3.3999999521443642491e+38 -3.3999999521443642491e+38 -3.3999999521443642491e+38 -3.3999999521443642491e+38 -3.3999999521443642491e+38 -3.3999999521443642491e+38 -3.3999999521443642491e+38 -3.3999999521443642491e+38 -3.3999999521443642491e+38 -3.3999999521443642491e+38 -3.3999999521443642491e+38 -3.3999999521443642491e+38 -3.3999999521443642491e+38 -3.3999999521443642491e+38 -3.3999999521443642491e+38 -3.3999999521443642491e+38 -3.3999999521443642491e+38 -3.3999999521443642491e+38 -3.3999999521443642491e+38 -3.3999999521443642491e+38 -3.3999999521443642491e+38 -3.3999999521443642491e+38 -3.3999999521443642491e+38 -3.3999999521443642491e+38 -3.3999999521443642491e+38 -3.3999999521443642491e+38 -3.3999999521443642491e+38 -3.3999999521443642491e+38 -3.3999999521443642491e+38 -3.3999999521443642491e+38 -3.3999999521443642491e+38 -3.3999999521443642491e+38 -3.3999999521443642491e+38 -3.3999999521443642491e+38 -3.3999999521443642491e+38 -3.3999999521443642491e+38 -3.3999999521443642491e+38 -3.3999999521443642491e+38 -3.3999999521443642491e+38 -3.3999999521443642491e+38 -3.3999999521443642491e+38 -3.3999999521443642491e+38 -3.3999999521443642491e+38 -3.3999999521443642491e+38 -3.3999999521443642491e+38 -3.3999999521443642491e+38 -3.3999999521443642491e+38 -3.3999999521443642491e+38 -3.3999999521443642491e+38 -3.3999999521443642491e+38 -3.3999999521443642491e+38 -3.3999999521443642491e+38 -3.3999999521443642491e+38 -3.3999999521443642491e+38 -3.3999999521443642491e+38 -3.3999999521443642491e+38 -3.3999999521443642491e+38 -3.3999999521443642491e+38 -3.3999999521443642491e+38 -3.3999999521443642491e+38 -3.3999999521443642491e+38 -3.3999999521443642491e+38 -3.3999999521443642491e+38 -3.3999999521443642491e+38 -3.3999999521443642491e+38 -3.3999999521443642491e+38 -3.3999999521443642491e+38 -3.3999999521443642491e+38 -3.3999999521443642491e+38 -3.3999999521443642491e+38 -3.3999999521443642491e+38 -3.3999999521443642491e+38 -3.3999999521443642491e+38 -3.3999999521443642491e+38 -3.3999999521443642491e+38 -3.3999999521443642491e+38 -3.3999999521443642491e+38 -3.3999999521443642491e+38 -3.3999999521443642491e+38 -3.3999999521443642491e+38 -3.3999999521443642491e+38 -3.3999999521443642491e+38 -3.3999999521443642491e+38 -3.3999999521443642491e+38 -3.3999999521443642491e+38 -3.3999999521443642491e+38 -3.3999999521443642491e+38 -3.3999999521443642491e+38 -3.3999999521443642491e+38 -3.3999999521443642491e+38 -3.3999999521443642491e+38 -3.3999999521443642491e+38 -3.3999999521443642491e+38 -3.3999999521443642491e+38 -3.3999999521443642491e+38 -3.3999999521443642491e+38 -3.3999999521443642491e+38 -3.3999999521443642491e+38 -3.3999999521443642491e+38 -3.3999999521443642491e+38 -3.3999999521443642491e+38 -3.3999999521443642491e+38 -3.3999999521443642491e+38 -3.3999999521443642491e+38 -3.3999999521443642491e+38 -3.3999999521443642491e+38 -3.3999999521443642491e+38 -3.3999999521443642491e+38 -3.3999999521443642491e+38 -3.3999999521443642491e+38 -3.3999999521443642491e+38 -3.3999999521443642491e+38 -3.3999999521443642491e+38 -3.3999999521443642491e+38 -3.3999999521443642491e+38 -3.3999999521443642491e+38 -3.3999999521443642491e+38 -3.3999999521443642491e+38 -3.3999999521443642491e+38 -3.3999999521443642491e+38 -3.3999999521443642491e+38 -3.3999999521443642491e+38 -3.3999999521443642491e+38 -3.3999999521443642491e+38 -3.3999999521443642491e+38 -3.3999999521443642491e+38 -3.3999999521443642491e+38 -3.3999999521443642491e+38 -3.3999999521443642491e+38 -3.3999999521443642491e+38 -3.3999999521443642491e+38 -3.3999999521443642491e+38 -3.3999999521443642491e+38 -3.3999999521443642491e+38 -3.3999999521443642491e+38 -3.3999999521443642491e+38 -3.3999999521443642491e+38 -3.3999999521443642491e+38 -3.3999999521443642491e+38 -3.3999999521443642491e+38 -3.3999999521443642491e+38 -3.3999999521443642491e+38 -3.3999999521443642491e+38 -3.3999999521443642491e+38 -3.3999999521443642491e+38 -3.3999999521443642491e+38 -3.3999999521443642491e+38 -3.3999999521443642491e+38 -3.3999999521443642491e+38 -3.3999999521443642491e+38 -3.3999999521443642491e+38 -3.3999999521443642491e+38 -3.3999999521443642491e+38 -3.3999999521443642491e+38 -3.3999999521443642491e+38 -3.3999999521443642491e+38 -3.3999999521443642491e+38 -3.3999999521443642491e+38 -3.3999999521443642491e+38 -3.3999999521443642491e+38 -3.3999999521443642491e+38 -3.3999999521443642491e+38 -3.3999999521443642491e+38 -3.3999999521443642491e+38 -3.3999999521443642491e+38 -3.3999999521443642491e+38 -3.3999999521443642491e+38 -3.3999999521443642491e+38 -3.3999999521443642491e+38 -3.3999999521443642491e+38 -3.3999999521443642491e+38 -3.3999999521443642491e+38 -3.3999999521443642491e+38 -3.3999999521443642491e+38 -3.3999999521443642491e+38 -3.3999999521443642491e+38 -3.3999999521443642491e+38 -3.3999999521443642491e+38 -3.3999999521443642491e+38 -3.3999999521443642491e+38 -3.3999999521443642491e+38 -3.3999999521443642491e+38 -3.3999999521443642491e+38 -3.3999999521443642491e+38 -3.3999999521443642491e+38 -3.3999999521443642491e+38 -3.3999999521443642491e+38 -3.3999999521443642491e+38 -3.3999999521443642491e+38 -3.3999999521443642491e+38 -3.3999999521443642491e+38 -3.3999999521443642491e+38 -3.3999999521443642491e+38 -3.3999999521443642491e+38 -3.3999999521443642491e+38 -3.3999999521443642491e+38 -3.3999999521443642491e+38 -3.3999999521443642491e+38 -3.3999999521443642491e+38 -3.3999999521443642491e+38 -3.3999999521443642491e+38 -3.3999999521443642491e+38 -3.3999999521443642491e+38 -3.3999999521443642491e+38 -3.3999999521443642491e+38 -3.3999999521443642491e+38 -3.3999999521443642491e+38 -3.3999999521443642491e+38 -3.3999999521443642491e+38 -3.3999999521443642491e+38 -3.3999999521443642491e+38 -3.3999999521443642491e+38 -3.3999999521443642491e+38 -3.3999999521443642491e+38 -3.3999999521443642491e+38 -3.3999999521443642491e+38 -3.3999999521443642491e+38 -3.3999999521443642491e+38 -3.3999999521443642491e+38 -3.3999999521443642491e+38 -3.3999999521443642491e+38 -3.3999999521443642491e+38 -3.3999999521443642491e+38 -3.3999999521443642491e+38 -3.3999999521443642491e+38 -3.3999999521443642491e+38 -3.3999999521443642491e+38 -3.3999999521443642491e+38 -3.3999999521443642491e+38 -3.3999999521443642491e+38 -3.3999999521443642491e+38 -3.3999999521443642491e+38 -3.3999999521443642491e+38 -3.3999999521443642491e+38
 -3.3999999521443642491e+38 -3.3999999521443642491e+38 -3.3999999521443642491e+38 -3.3999999521443642491e+38 -3.3999999521443642491e+38 -3.3999999521443642491e+38 -3.3999999521443642491e+38 -3.3999999521443642491e+38 -3.3999999521443642491e+38 -3.3999999521443642491e+38 -3.3999999521443642491e+38 -3.3999999521443642491e+38 -3.3999999521443642491e+38 -3.3999999521443642491e+38 -3.3999999521443642491e+38 -3.3999999521443642491e+38 -3.3999999521443642491e+38 -3.3999999521443642491e+38 -3.3999999521443642491e+38 -3.3999999521443642491e+38 -3.3999999521443642491e+38 -3.3999999521443642491e+38 -3.3999999521443642491e+38 -3.3999999521443642491e+38 -3.3999999521443642491e+38 -3.3999999521443642491e+38 -3.3999999521443642491e+38 -3.3999999521443642491e+38 -3.3999999521443642491e+38 -3.3999999521443642491e+38 -3.3999999521443642491e+38 -3.3999999521443642491e+38 -3.3999999521443642491e+38 -3.3999999521443642491e+38 -3.3999999521443642491e+38 -3.3999999521443642491e+38 -3.3999999521443642491e+38 -3.3999999521443642491e+38 -3.3999999521443642491e+38 -3.3999999521443642491e+38 -3.3999999521443642491e+38 -3.3999999521443642491e+38 -3.3999999521443642491e+38 -3.3999999521443642491e+38 -3.3999999521443642491e+38 -3.3999999521443642491e+38 -3.3999999521443642491e+38 -3.3999999521443642491e+38 -3.3999999521443642491e+38 -3.3999999521443642491e+38 -3.3999999521443642491e+38 -3.3999999521443642491e+38 -3.3999999521443642491e+38 -3.3999999521443642491e+38 -3.3999999521443642491e+38 -3.3999999521443642491e+38 -3.3999999521443642491e+38 -3.3999999521443642491e+38 -3.3999999521443642491e+38 -3.3999999521443642491e+38 -3.3999999521443642491e+38 -3.3999999521443642491e+38 -3.3999999521443642491e+38 -3.3999999521443642491e+38 -3.3999999521443642491e+38 -3.3999999521443642491e+38 -3.3999999521443642491e+38 -3.3999999521443642491e+38 -3.3999999521443642491e+38 -3.3999999521443642491e+38 -3.3999999521443642491e+38 -3.3999999521443642491e+38 -3.3999999521443642491e+38 -3.3999999521443642491e+38 -3.3999999521443642491e+38 -3.3999999521443642491e+38 -3.3999999521443642491e+38 -3.3999999521443642491e+38 -3.3999999521443642491e+38 -3.3999999521443642491e+38 -3.3999999521443642491e+38 -3.3999999521443642491e+38 -3.3999999521443642491e+38 -3.3999999521443642491e+38 187 187 186 187 188 187 187 187 188 188 189 188 188 189 190 190 191 190 189 188 187 186 186 185 185 185 187 187 187 186 189 188 187 187 187 186 186 186 186 186 186 185 185 185 185 185 186 184 183 183 183 183 183 183 183 182 182 180 181 181 180 180 180 180 179 179 179 179 179 180 180 180 180 179 179 179 180 179 179 179 180 179 179 179 179 180 -3.3999999521443642491e+38 -3.3999999521443642491e+38 -3.3999999521443642491e+38 -3.3999999521443642491e+38 -3.3999999521443642491e+38 -3.3999999521443642491e+38 -3.3999999521443642491e+38 -3.3999999521443642491e+38 -3.3999999521443642491e+38 -3.3999999521443642491e+38 -3.3999999521443642491e+38 -3.3999999521443642491e+38 -3.3999999521443642491e+38 -3.3999999521443642491e+38 -3.3999999521443642491e+38 -3.3999999521443642491e+38 -3.3999999521443642491e+38 -3.3999999521443642491e+38 -3.3999999521443642491e+38 -3.3999999521443642491e+38 -3.3999999521443642491e+38 -3.3999999521443642491e+38 -3.3999999521443642491e+38 -3.3999999521443642491e+38 -3.3999999521443642491e+38 -3.3999999521443642491e+38 -3.3999999521443642491e+38 -3.3999999521443642491e+38 -3.3999999521443642491e+38 -3.3999999521443642491e+38 -3.3999999521443642491e+38 -3.3999999521443642491e+38 -3.3999999521443642491e+38 -3.3999999521443642491e+38 -3.3999999521443642491e+38 -3.3999999521443642491e+38 -3.3999999521443642491e+38 -3.3999999521443642491e+38 -3.3999999521443642491e+38 -3.3999999521443642491e+38 -3.3999999521443642491e+38 -3.3999999521443642491e+38 -3.3999999521443642491e+38 -3.3999999521443642491e+38 -3.3999999521443642491e+38 -3.3999999521443642491e+38 -3.3999999521443642491e+38 -3.3999999521443642491e+38 -3.3999999521443642491e+38 -3.3999999521443642491e+38 -3.3999999521443642491e+38 -3.3999999521443642491e+38 -3.3999999521443642491e+38 -3.3999999521443642491e+38 -3.3999999521443642491e+38 -3.3999999521443642491e+38 -3.3999999521443642491e+38 -3.3999999521443642491e+38 -3.3999999521443642491e+38 -3.3999999521443642491e+38 -3.3999999521443642491e+38 -3.3999999521443642491e+38 -3.3999999521443642491e+38 -3.3999999521443642491e+38 -3.3999999521443642491e+38 -3.3999999521443642491e+38 -3.3999999521443642491e+38 -3.3999999521443642491e+38 -3.3999999521443642491e+38 -3.3999999521443642491e+38 -3.3999999521443642491e+38 -3.3999999521443642491e+38 -3.3999999521443642491e+38 -3.3999999521443642491e+38 -3.3999999521443642491e+38 -3.3999999521443642491e+38 -3.3999999521443642491e+38 -3.3999999521443642491e+38 -3.3999999521443642491e+38 -3.3999999521443642491e+38 -3.3999999521443642491e+38 -3.3999999521443642491e+38 -3.3999999521443642491e+38 -3.3999999521443642491e+38 -3.3999999521443642491e+38 -3.3999999521443642491e+38 -3.3999999521443642491e+38 -3.3999999521443642491e+38 -3.3999999521443642491e+38 -3.3999999521443642491e+38 -3.3999999521443642491e+38 -3.3999999521443642491e+38 -3.3999999521443642491e+38 -3.3999999521443642491e+38 -3.3999999521443642491e+38 -3.3999999521443642491e+38 -3.3999999521443642491e+38 -3.3999999521443642491e+38 -3.3999999521443642491e+38 -3.3999999521443642491e+38 -3.3999999521443642491e+38 -3.3999999521443642491e+38 -3.3999999521443642491e+38 -3.3999999521443642491e+38 -3.3999999521443642491e+38 -3.3999999521443642491e+38 -3.3999999521443642491e+38 -3.3999999521443642491e+38 -3.3999999521443642491e+38 -3.3999999521443642491e+38 -3.3999999521443642491e+38 -3.3999999521443642491e+38 -3.3999999521443642491e+38 -3.3999999521443642491e+38 -3.3999999521443642491e+38 -3.3999999521443642491e+38 -3.3999999521443642491e+38 -3.3999999521443642491e+38 -3.3999999521443642491e+38 -3.3999999521443642491e+38 -3.3999999521443642491e+38 -3.3999999521443642491e+38 -3.3999999521443642491e+38 -3.3999999521443642491e+38 -3.3999999521443642491e+38 -3.3999999521443642491e+38 -3.3999999521443642491e+38 -3.3999999521443642491e+38 -3.3999999521443642491e+38 -3.3999999521443642491e+38 -3.3999999521443642491e+38 -3.3999999521443642491e+38 -3.3999999521443642491e+38 -3.3999999521443642491e+38 -3.3999999521443642491e+38 -3.3999999521443642491e+38 -3.3999999521443642491e+38 -3.3999999521443642491e+38 -3.3999999521443642491e+38 -3.3999999521443642491e+38 -3.3999999521443642491e+38 -3.3999999521443642491e+38 -3.3999999521443642491e+38 -3.3999999521443642491e+38 -3.3999999521443642491e+38 -3.3999999521443642491e+38 -3.3999999521443642491e+38 -3.3999999521443642491e+38 -3.3999999521443642491e+38 -3.3999999521443642491e+38 -3.3999999521443642491e+38 -3.3999999521443642491e+38 -3.3999999521443642491e+38 -3.3999999521443642491e+38 -3.3999999521443642491e+38 -3.3999999521443642491e+38 -3.3999999521443642491e+38 -3.3999999521443642491e+38 -3.3999999521443642491e+38 -3.3999999521443642491e+38 -3.3999999521443642491e+38 -3.3999999521443642491e+38 -3.3999999521443642491e+38 -3.3999999521443642491e+38 -3.3999999521443642491e+38 -3.3999999521443642491e+38 -3.3999999521443642491e+38 -3.3999999521443642491e+38 -3.3999999521443642491e+38 -3.3999999521443642491e+38 -3.3999999521443642491e+38 -3.3999999521443642491e+38 -3.3999999521443642491e+38 -3.3999999521443642491e+38 -3.3999999521443642491e+38 -3.3999999521443642491e+38 -3.3999999521443642491e+38 -3.3999999521443642491e+38 -3.3999999521443642491e+38 -3.3999999521443642491e+38 -3.3999999521443642491e+38 -3.3999999521443642491e+38 -3.3999999521443642491e+38 -3.3999999521443642491e+38 -3.3999999521443642491e+38 -3.3999999521443642491e+38 -3.3999999521443642491e+38 -3.3999999521443642491e+38 -3.3999999521443642491e+38 -3.3999999521443642491e+38 -3.3999999521443642491e+38 -3.3999999521443642491e+38 -3.3999999521443642491e+38 -3.3999999521443642491e+38 -3.3999999521443642491e+38 -3.3999999521443642491e+38 -3.3999999521443642491e+38 -3.3999999521443642491e+38 -3.3999999521443642491e+38 -3.3999999521443642491e+38 -3.3999999521443642491e+38 -3.3999999521443642491e+38 -3.3999999521443642491e+38 -3.3999999521443642491e+38 -3.3999999521443642491e+38 -3.3999999521443642491e+38 -3.3999999521443642491e+38 -3.3999999521443642491e+38 -3.3999999521443642491e+38 -3.3999999521443642491e+38 -3.3999999521443642491e+38 -3.3999999521443642491e+38 -3.3999999521443642491e+38 -3.3999999521443642491e+38 -3.3999999521443642491e+38 -3.3999999521443642491e+38 -3.3999999521443642491e+38 -3.3999999521443642491e+38 -3.3999999521443642491e+38 -3.3999999521443642491e+38 -3.3999999521443642491e+38 -3.3999999521443642491e+38 -3.3999999521443642491e+38 -3.3999999521443642491e+38 -3.3999999521443642491e+38 -3.3999999521443642491e+38 -3.3999999521443642491e+38 -3.3999999521443642491e+38 -3.3999999521443642491e+38 -3.3999999521443642491e+38 -3.3999999521443642491e+38 -3.3999999521443642491e+38 -3.3999999521443642491e+38 -3.3999999521443642491e+38 -3.3999999521443642491e+38 -3.3999999521443642491e+38 -3.3999999521443642491e+38 -3.3999999521443642491e+38 -3.3999999521443642491e+38 -3.3999999521443642491e+38 -3.3999999521443642491e+38 -3.3999999521443642491e+38 -3.3999999521443642491e+38 -3.3999999521443642491e+38 -3.3999999521443642491e+38 -3.3999999521443642491e+38 -3.3999999521443642491e+38 -3.3999999521443642491e+38 -3.3999999521443642491e+38 -3.3999999521443642491e+38 -3.3999999521443642491e+38 -3.3999999521443642491e+38 -3.3999999521443642491e+38 -3.3999999521443642491e+38 -3.3999999521443642491e+38 -3.3999999521443642491e+38 -3.3999999521443642491e+38 -3.3999999521443642491e+38 -3.3999999521443642491e+38 -3.3999999521443642491e+38 -3.3999999521443642491e+38 -3.3999999521443642491e+38 -3.3999999521443642491e+38 -3.3999999521443642491e+38 -3.3999999521443642491e+38 -3.3999999521443642491e+38 -3.3999999521443642491e+38 -3.3999999521443642491e+38 -3.3999999521443642491e+38 -3.3999999521443642491e+38 -3.3999999521443642491e+38 -3.3999999521443642491e+38 -3.3999999521443642491e+38 -3.3999999521443642491e+38 -3.3999999521443642491e+38 -3.3999999521443642491e+38 -3.3999999521443642491e+38 -3.3999999521443642491e+38 -3.3999999521443642491e+38 -3.3999999521443642491e+38 -3.3999999521443642491e+38 -3.3999999521443642491e+38 -3.3999999521443642491e+38 -3.3999999521443642491e+38 -3.3999999521443642491e+38 -3.3999999521443642491e+38 -3.3999999521443642491e+38 -3.3999999521443642491e+38 -3.3999999521443642491e+38 -3.3999999521443642491e+38 -3.3999999521443642491e+38 -3.3999999521443642491e+38 -3.3999999521443642491e+38 -3.3999999521443642491e+38 -3.3999999521443642491e+38 -3.3999999521443642491e+38 -3.3999999521443642491e+38 -3.3999999521443642491e+38 -3.3999999521443642491e+38 -3.3999999521443642491e+38 -3.3999999521443642491e+38 -3.3999999521443642491e+38 -3.3999999521443642491e+38 -3.3999999521443642491e+38 -3.3999999521443642491e+38 -3.3999999521443642491e+38 -3.3999999521443642491e+38 -3.3999999521443642491e+38 -3.3999999521443642491e+38 -3.3999999521443642491e+38 -3.3999999521443642491e+38 -3.3999999521443642491e+38 -3.3999999521443642491e+38 -3.3999999521443642491e+38 -3.3999999521443642491e+38 -3.3999999521443642491e+38 -3.3999999521443642491e+38 -3.3999999521443642491e+38 -3.3999999521443642491e+38 -3.3999999521443642491e+38 -3.3999999521443642491e+38 -3.3999999521443642491e+38 -3.3999999521443642491e+38 -3.3999999521443642491e+38 -3.3999999521443642491e+38 -3.3999999521443642491e+38 -3.3999999521443642491e+38 -3.3999999521443642491e+38 -3.3999999521443642491e+38 -3.3999999521443642491e+38 -3.3999999521443642491e+38 -3.3999999521443642491e+38
 -3.3999999521443642491e+38 -3.3999999521443642491e+38 -3.3999999521443642491e+38 -3.3999999521443642491e+38 -3.3999999521443642491e+38 -3.3999999521443642491e+38 -3.3999999521443642491e+38 -3.3999999521443642491e+38 -3.3999999521443642491e+38 -3.3999999521443642491e+38 -3.3999999521443642491e+38 -3.3999999521443642491e+38 -3.3999999521443642491e+38 -3.3999999521443642491e+38 -3.3999999521443642491e+38 -3.3999999521443642491e+38 -3.3999999521443642491e+38 -3.3999999521443642491e+38 -3.3999999521443642491e+38 -3.3999999521443642491e+38 -3.3999999521443642491e+38 -3.3999999521443642491e+38 -3.3999999521443642491e+38 -3.3999999521443642491e+38 -3.3999999521443642491e+38 -3.3999999521443642491e+38 -3.3999999521443642491e+38 -3.3999999521443642491e+38 -3.3999999521443642491e+38 -3.3999999521443642491e+38 -3.3999999521443642491e+38 -3.3999999521443642491e+38 -3.3999999521443642491e+38 -3.3999999521443642491e+38 -3.3999999521443642491e+38 -3.3999999521443642491e+38 -3.3999999521443642491e+38 -3.3999999521443642491e+38 -3.3999999521443642491e+38 -3.3999999521443642491e+38 -3.3999999521443642491e+38 -3.3999999521443642491e+38 -3.3999999521443642491e+38 -3.3999999521443642491e+38 -3.3999999521443642491e+38 -3.3999999521443642491e+38 -3.3999999521443642491e+38 -3.3999999521443642491e+38 -3.3999999521443642491e+38 -3.3999999521443642491e+38 -3.3999999521443642491e+38 -3.3999999521443642491e+38 -3.3999999521443642491e+38 -3.3999999521443642491e+38 -3.3999999521443642491e+38 -3.3999999521443642491e+38 -3.3999999521443642491e+38 -3.3999999521443642491e+38 -3.3999999521443642491e+38 -3.3999999521443642491e+38 -3.3999999521443642491e+38 -3.3999999521443642491e+38 -3.3999999521443642491e+38 -3.3999999521443642491e+38 -3.3999999521443642491e+38 -3.3999999521443642491e+38 -3.3999999521443642491e+38 -3.3999999521443642491e+38 -3.3999999521443642491e+38 -3.3999999521443642491e+38 -3.3999999521443642491e+38 -3.3999999521443642491e+38 -3.3999999521443642491e+38 -3.3999999521443642491e+38 -3.3999999521443642491e+38 -3.3999999521443642491e+38 -3.3999999521443642491e+38 -3.3999999521443642491e+38 -3.3999999521443642491e+38 -3.3999999521443642491e+38 -3.3999999521443642491e+38 -3.3999999521443642491e+38 -3.3999999521443642491e+38 -3.3999999521443642491e+38 -3.3999999521443642491e+38 187 188 188 187 188 188 188 189 189 188 190 189 189 190 190 192 192 189 188 186 186 187 187 188 188 187 187 187 187 187 188 188 188 190 190 188 188 189 189 188 188 188 185 185 185 183 183 183 183 183 183 182 182 182 183 182 182 181 182 180 180 181 180 180 178 179 179 179 179 179 180 180 180 180 181 181 180 179 179 179 180 181 180 180 181 181 180 -3.3999999521443642491e+38 -3.3999999521443642491e+38 -3.3999999521443642491e+38 -3.3999999521443642491e+38 -3.3999999521443642491e+38 -3.3999999521443642491e+38 -3.3999999521443642491e+38 -3.3999999521443642491e+38 -3.3999999521443642491e+38 -3.3999999521443642491e+38 -3.3999999521443642491e+38 -3.3999999521443642491e+38 -3.3999999521443642491e+38 -3.3999999521443642491e+38 -3.3999999521443642491e+38 -3.3999999521443642491e+38 -3.3999999521443642491e+38 -3.3999999521443642491e+38 -3.3999999521443642491e+38 -3.3999999521443642491e+38 -3.3999999521443642491e+38 -3.3999999521443642491e+38 -3.3999999521443642491e+38 -3.3999999521443642491e+38 -3.3999999521443642491e+38 -3.3999999521443642491e+38 -3.3999999521443642491e+38 -3.3999999521443642491e+38 -3.3999999521443642491e+38 -3.3999999521443642491e+38 -3.3999999521443642491e+38 -3.3999999521443642491e+38 -3.3999999521443642491e+38 -3.3999999521443642491e+38 -3.3999999521443642491e+38 -3.3999999521443642491e+38 -3.3999999521443642491e+38 -3.3999999521443642491e+38 -3.3999999521443642491e+38 -3.3999999521443642491e+38 -3.3999999521443642491e+38 -3.3999999521443642491e+38 -3.3999999521443642491e+38 -3.3999999521443642491e+38 -3.3999999521443642491e+38 -3.3999999521443642491e+38 -3.3999999521443642491e+38 -3.3999999521443642491e+38 -3.3999999521443642491e+38 -3.3999999521443642491e+38 -3.3999999521443642491e+38 -3.3999999521443642491e+38 -3.3999999521443642491e+38 -3.3999999521443642491e+38 -3.3999999521443642491e+38 -3.3999999521443642491e+38 -3.3999999521443642491e+38 -3.3999999521443642491e+38 -3.3999999521443642491e+38 -3.3999999521443642491e+38 -3.3999999521443642491e+38 -3.3999999521443642491e+38 -3.3999999521443642491e+38 -3.3999999521443642491e+38 -3.3999999521443642491e+38 -3.3999999521443642491e+38 -3.3999999521443642491e+38 -3.3999999521443642491e+38 -3.3999999521443642491e+38 -3.3999999521443642491e+38 -3.3999999521443642491e+38 -3.3999999521443642491e+38 -3.3999999521443642491e+38 -3.3999999521443642491e+38 -3.3999999521443642491e+38 -3.3999999521443642491e+38 -3.3999999521443642491e+38 -3.3999999521443642491e+38 -3.3999999521443642491e+38 -3.3999999521443642491e+38 -3.3999999521443642491e+38 -3.3999999521443642491e+38 -3.3999999521443642491e+38 -3.3999999521443642491e+38 -3.3999999521443642491e+38 -3.3999999521443642491e+38 -3.3999999521443642491e+38 -3.3999999521443642491e+38 -3.3999999521443642491e+38 -3.3999999521443642491e+38 -3.3999999521443642491e+38 -3.3999999521443642491e+38 -3.3999999521443642491e+38 -3.3999999521443642491e+38 -3.3999999521443642491e+38 -3.3999999521443642491e+38 -3.3999999521443642491e+38 -3.3999999521443642491e+38 -3.3999999521443642491e+38 -3.3999999521443642491e+38 -3.3999999521443642491e+38 -3.3999999521443642491e+38 -3.3999999521443642491e+38 -3.3999999521443642491e+38 -3.3999999521443642491e+38 -3.3999999521443642491e+38 -3.3999999521443642491e+38 -3.3999999521443642491e+38 -3.3999999521443642491e+38 -3.3999999521443642491e+38 -3.3999999521443642491e+38 -3.3999999521443642491e+38 -3.3999999521443642491e+38 -3.3999999521443642491e+38 -3.3999999521443642491e+38 -3.3999999521443642491e+38 -3.3999999521443642491e+38 -3.3999999521443642491e+38 -3.3999999521443642491e+38 -3.3999999521443642491e+38 -3.3999999521443642491e+38 -3.3999999521443642491e+38 -3.3999999521443642491e+38 -3.3999999521443642491e+38 -3.3999999521443642491e+38 -3.3999999521443642491e+38 -3.3999999521443642491e+38 -3.3999999521443642491e+38 -3.3999999521443642491e+38 -3.3999999521443642491e+38 -3.3999999521443642491e+38 -3.3999999521443642491e+38 -3.3999999521443642491e+38 -3.3999999521443642491e+38 -3.3999999521443642491e+38 -3.3999999521443642491e+38 -3.3999999521443642491e+38 -3.3999999521443642491e+38 -3.3999999521443642491e+38 -3.3999999521443642491e+38 -3.3999999521443642491e+38 -3.3999999521443642491e+38 -3.3999999521443642491e+38 -3.3999999521443642491e+38 -3.3999999521443642491e+38 -3.3999999521443642491e+38 -3.3999999521443642491e+38 -3.3999999521443642491e+38 -3.3999999521443642491e+38 -3.3999999521443642491e+38 -3.3999999521443642491e+38 -3.3999999521443642491e+38 -3.3999999521443642491e+38 -3.3999999521443642491e+38 -3.3999999521443642491e+38 -3.3999999521443642491e+38 -3.3999999521443642491e+38 -3.3999999521443642491e+38 -3.3999999521443642491e+38 -3.3999999521443642491e+38 -3.3999999521443642491e+38 -3.3999999521443642491e+38 -3.3999999521443642491e+38 -3.3999999521443642491e+38 -3.3999999521443642491e+38 -3.3999999521443642491e+38 -3.3999999521443642491e+38 -3.3999999521443642491e+38 -3.3999999521443642491e+38 -3.3999999521443642491e+38 -3.3999999521443642491e+38 -3.3999999521443642491e+38 -3.3999999521443642491e+38 -3.3999999521443642491e+38 -3.3999999521443642491e+38 -3.3999999521443642491e+38 -3.3999999521443642491e+38 -3.3999999521443642491e+38 -3.3999999521443642491e+38 -3.3999999521443642491e+38 -3.3999999521443642491e+38 -3.3999999521443642491e+38 -3.3999999521443642491e+38 -3.3999999521443642491e+38 -3.3999999521443642491e+38 -3.3999999521443642491e+38 -3.3999999521443642491e+38 -3.3999999521443642491e+38 -3.3999999521443642491e+38 -3.3999999521443642491e+38 -3.3999999521443642491e+38 -3.3999999521443642491e+38 -3.3999999521443642491e+38 -3.3999999521443642491e+38 -3.3999999521443642491e+38 -3.3999999521443642491e+38 -3.3999999521443642491e+38 -3.3999999521443642491e+38 -3.3999999521443642491e+38 -3.3999999521443642491e+38 -3.3999999521443642491e+38 -3.3999999521443642491e+38 -3.3999999521443642491e+38 -3.3999999521443642491e+38 -3.3999999521443642491e+38 -3.3999999521443642491e+38 -3.3999999521443642491e+38 -3.3999999521443642491e+38 -3.3999999521443642491e+38 -3.3999999521443642491e+38 -3.3999999521443642491e+38 -3.3999999521443642491e+38 -3.3999999521443642491e+38 -3.3999999521443642491e+38 -3.3999999521443642491e+38 -3.3999999521443642491e+38 -3.3999999521443642491e+38 -3.3999999521443642491e+38 -3.3999999521443642491e+38 -3.3999999521443642491e+38 -3.3999999521443642491e+38 -3.3999999521443642491e+38 -3.3999999521443642491e+38 -3.3999999521443642491e+38 -3.3999999521443642491e+38 -3.3999999521443642491e+38 -3.3999999521443642491e+38 -3.3999999521443642491e+38 -3.3999999521443642491e+38 -3.3999999521443642491e+38 -3.3999999521443642491e+38 -3.3999999521443642491e+38 -3.3999999521443642491e+38 -3.3999999521443642491e+38 -3.3999999521443642491e+38 -3.3999999521443642491e+38 -3.3999999521443642491e+38 -3.3999999521443642491e+38 -3.3999999521443642491e+38 -3.3999999521443642491e+38 -3.3999999521443642491e+38 -3.3999999521443642491e+38 -3.3999999521443642491e+38 -3.3999999521443642491e+38 -3.3999999521443642491e+38 -3.3999999521443642491e+38 -3.3999999521443642491e+38 -3.3999999521443642491e+38 -3.3999999521443642491e+38 -3.3999999521443642491e+38 -3.3999999521443642491e+38 -3.3999999521443642491e+38 -3.3999999521443642491e+38 -3.3999999521443642491e+38 -3.3999999521443642491e+38 -3.3999999521443642491e+38 -3.3999999521443642491e+38 -3.3999999521443642491e+38 -3.3999999521443642491e+38 -3.3999999521443642491e+38 -3.3999999521443642491e+38 -3.3999999521443642491e+38 -3.3999999521443642491e+38 -3.3999999521443642491e+38 -3.3999999521443642491e+38 -3.3999999521443642491e+38 -3.3999999521443642491e+38 -3.3999999521443642491e+38 -3.3999999521443642491e+38 -3.3999999521443642491e+38 -3.3999999521443642491e+38 -3.3999999521443642491e+38 -3.3999999521443642491e+38 -3.3999999521443642491e+38 -3.3999999521443642491e+38 -3.3999999521443642491e+38 -3.3999999521443642491e+38 -3.3999999521443642491e+38 -3.3999999521443642491e+38 -3.3999999521443642491e+38 -3.3999999521443642491e+38 -3.3999999521443642491e+38 -3.3999999521443642491e+38 -3.3999999521443642491e+38 -3.3999999521443642491e+38 -3.3999999521443642491e+38 -3.3999999521443642491e+38 -3.3999999521443642491e+38 -3.3999999521443642491e+38 -3.3999999521443642491e+38 -3.3999999521443642491e+38 -3.3999999521443642491e+38 -3.3999999521443642491e+38 -3.3999999521443642491e+38 -3.3999999521443642491e+38 -3.3999999521443642491e+38 -3.3999999521443642491e+38 -3.3999999521443642491e+38 -3.3999999521443642491e+38 -3.3999999521443642491e+38 -3.3999999521443642491e+38 -3.3999999521443642491e+38 -3.3999999521443642491e+38 -3.3999999521443642491e+38 -3.3999999521443642491e+38 -3.3999999521443642491e+38 -3.3999999521443642491e+38 -3.3999999521443642491e+38 -3.3999999521443642491e+38 -3.3999999521443642491e+38 -3.3999999521443642491e+38 -3.3999999521443642491e+38 -3.3999999521443642491e+38 -3.3999999521443642491e+38 -3.3999999521443642491e+38 -3.3999999521443642491e+38 -3.3999999521443642491e+38 -3.3999999521443642491e+38 -3.3999999521443642491e+38 -3.3999999521443642491e+38 -3.3999999521443642491e+38 -3.3999999521443642491e+38 -3.3999999521443642491e+38 -3.3999999521443642491e+38 -3.3999999521443642491e+38 -3.3999999521443642491e+38 -3.3999999521443642491e+38 -3.3999999521443642491e+38 -3.3999999521443642491e+38 -3.3999999521443642491e+38
 -3.3999999521443642491e+38 -3.3999999521443642491e+38 -3.3999999521443642491e+38 -3.3999999521443642491e+38 -3.3999999521443642491e+38 -3.3999999521443642491e+38 -3.3999999521443642491e+38 -3.3999999521443642491e+38 -3.3999999521443642491e+38 -3.3999999521443642491e+38 -3.3999999521443642491e+38 -3.3999999521443642491e+38 -3.3999999521443642491e+38 -3.3999999521443642491e+38 -3.3999999521443642491e+38 -3.3999999521443642491e+38 -3.3999999521443642491e+38 -3.3999999521443642491e+38 -3.3999999521443642491e+38 -3.3999999521443642491e+38 -3.3999999521443642491e+38 -3.3999999521443642491e+38 -3.3999999521443642491e+38 -3.3999999521443642491e+38 -3.3999999521443642491e+38 -3.3999999521443642491e+38 -3.3999999521443642491e+38 -3.3999999521443642491e+38 -3.3999999521443642491e+38 -3.3999999521443642491e+38 -3.3999999521443642491e+38 -3.3999999521443642491e+38 -3.3999999521443642491e+38 -3.3999999521443642491e+38 -3.3999999521443642491e+38 -3.3999999521443642491e+38 -3.3999999521443642491e+38 -3.3999999521443642491e+38 -3.3999999521443642491e+38 -3.3999999521443642491e+38 -3.3999999521443642491e+38 -3.3999999521443642491e+38 -3.3999999521443642491e+38 -3.3999999521443642491e+38 -3.3999999521443642491e+38 -3.3999999521443642491e+38 -3.3999999521443642491e+38 -3.3999999521443642491e+38 -3.3999999521443642491e+38 -3.3999999521443642491e+38 -3.3999999521443642491e+38 -3.3999999521443642491e+38 -3.3999999521443642491e+38 -3.3999999521443642491e+38 -3.3999999521443642491e+38 -3.3999999521443642491e+38 -3.3999999521443642491e+38 -3.3999999521443642491e+38 -3.3999999521443642491e+38 -3.3999999521443642491e+38 -3.3999999521443642491e+38 -3.3999999521443642491e+38 -3.3999999521443642491e+38 -3.3999999521443642491e+38 -3.3999999521443642491e+38 -3.3999999521443642491e+38 -3.3999999521443642491e+38 -3.3999999521443642491e+38 -3.3999999521443642491e+38 -3.3999999521443642491e+38 -3.3999999521443642491e+38 -3.3999999521443642491e+38 -3.3999999521443642491e+38 -3.3999999521443642491e+38 -3.3999999521443642491e+38 -3.3999999521443642491e+38 -3.3999999521443642491e+38 -3.3999999521443642491e+38 -3.3999999521443642491e+38 -3.3999999521443642491e+38 -3.3999999521443642491e+38 -3.3999999521443642491e+38 -3.3999999521443642491e+38 189 189 189 188 188 188 188 188 188 188 188 188 188 188 190 190 190 190 190 190 189 189 188 187 187 187 188 188 188 188 188 188 187 187 187 187 187 188 188 189 189 189 189 189 188 186 186 185 184 183 184 183 183 182 182 182 183 184 184 182 182 182 182 183 181 182 181 180 179 179 179 179 179 179 179 180 180 180 181 181 180 180 181 181 181 181 180 180 180 180 181 180 -3.3999999521443642491e+38 -3.3999999521443642491e+38 -3.3999999521443642491e+38 -3.3999999521443642491e+38 -3.3999999521443642491e+38 -3.3999999521443642491e+38 -3.3999999521443642491e+38 -3.3999999521443642491e+38 -3.3999999521443642491e+38 -3.3999999521443642491e+38 -3.3999999521443642491e+38 -3.3999999521443642491e+38 -3.3999999521443642491e+38 -3.3999999521443642491e+38 -3.3999999521443642491e+38 -3.3999999521443642491e+38 -3.3999999521443642491e+38 -3.3999999521443642491e+38 -3.3999999521443642491e+38 -3.3999999521443642491e+38 -3.3999999521443642491e+38 -3.3999999521443642491e+38 -3.3999999521443642491e+38 -3.3999999521443642491e+38 -3.3999999521443642491e+38 -3.3999999521443642491e+38 -3.3999999521443642491e+38 -3.3999999521443642491e+38 -3.3999999521443642491e+38 -3.3999999521443642491e+38 -3.3999999521443642491e+38 -3.3999999521443642491e+38 -3.3999999521443642491e+38 -3.3999999521443642491e+38 -3.3999999521443642491e+38 -3.3999999521443642491e+38 -3.3999999521443642491e+38 -3.3999999521443642491e+38 -3.3999999521443642491e+38 -3.3999999521443642491e+38 -3.3999999521443642491e+38 -3.3999999521443642491e+38 -3.3999999521443642491e+38 -3.3999999521443642491e+38 -3.3999999521443642491e+38 -3.3999999521443642491e+38 -3.3999999521443642491e+38 -3.3999999521443642491e+38 -3.3999999521443642491e+38 -3.3999999521443642491e+38 -3.3999999521443642491e+38 -3.3999999521443642491e+38 -3.3999999521443642491e+38 -3.3999999521443642491e+38 -3.3999999521443642491e+38 -3.3999999521443642491e+38 -3.3999999521443642491e+38 -3.3999999521443642491e+38 -3.3999999521443642491e+38 -3.3999999521443642491e+38 -3.3999999521443642491e+38 -3.3999999521443642491e+38 -3.3999999521443642491e+38 -3.3999999521443642491e+38 -3.3999999521443642491e+38 -3.3999999521443642491e+38 -3.3999999521443642491e+38 -3.3999999521443642491e+38 -3.3999999521443642491e+38 -3.3999999521443642491e+38 -3.3999999521443642491e+38 -3.3999999521443642491e+38 -3.3999999521443642491e+38 -3.3999999521443642491e+38 -3.3999999521443642491e+38 -3.3999999521443642491e+38 -3.3999999521443642491e+38 -3.3999999521443642491e+38 -3.3999999521443642491e+38 -3.3999999521443642491e+38 -3.3999999521443642491e+38 -3.3999999521443642491e+38 -3.3999999521443642491e+38 -3.3999999521443642491e+38 -3.3999999521443642491e+38 -3.3999999521443642491e+38 -3.3999999521443642491e+38 -3.3999999521443642491e+38 -3.3999999521443642491e+38 -3.3999999521443642491e+38 -3.3999999521443642491e+38 -3.3999999521443642491e+38 -3.3999999521443642491e+38 -3.3999999521443642491e+38 -3.3999999521443642491e+38 -3.3999999521443642491e+38 -3.3999999521443642491e+38 -3.3999999521443642491e+38 -3.3999999521443642491e+38 -3.3999999521443642491e+38 -3.3999999521443642491e+38 -3.3999999521443642491e+38 -3.3999999521443642491e+38 -3.3999999521443642491e+38 -3.3999999521443642491e+38 -3.3999999521443642491e+38 -3.3999999521443642491e+38 -3.3999999521443642491e+38 -3.3999999521443642491e+38 -3.3999999521443642491e+38 -3.3999999521443642491e+38 -3.3999999521443642491e+38 -3.3999999521443642491e+38 -3.3999999521443642491e+38 -3.3999999521443642491e+38 -3.3999999521443642491e+38 -3.3999999521443642491e+38 -3.3999999521443642491e+38 -3.3999999521443642491e+38 -3.3999999521443642491e+38 -3.3999999521443642491e+38 -3.3999999521443642491e+38 -3.3999999521443642491e+38 -3.3999999521443642491e+38 -3.3999999521443642491e+38 -3.3999999521443642491e+38 -3.3999999521443642491e+38 -3.3999999521443642491e+38 -3.3999999521443642491e+38 -3.3999999521443642491e+38 -3.3999999521443642491e+38 -3.3999999521443642491e+38 -3.3999999521443642491e+38 -3.3999999521443642491e+38 -3.3999999521443642491e+38 -3.3999999521443642491e+38 -3.3999999521443642491e+38 -3.3999999521443642491e+38 -3.3999999521443642491e+38 -3.3999999521443642491e+38 -3.3999999521443642491e+38 -3.3999999521443642491e+38 -3.3999999521443642491e+38 -3.3999999521443642491e+38 -3.3999999521443642491e+38 -3.3999999521443642491e+38 -3.3999999521443642491e+38 -3.3999999521443642491e+38 -3.3999999521443642491e+38 -3.3999999521443642491e+38 -3.3999999521443642491e+38 -3.3999999521443642491e+38 -3.3999999521443642491e+38 -3.3999999521443642491e+38 -3.3999999521443642491e+38 -3.3999999521443642491e+38 -3.3999999521443642491e+38 -3.3999999521443642491e+38 -3.3999999521443642491e+38 -3.3999999521443642491e+38 -3.3999999521443642491e+38 -3.3999999521443642491e+38 -3.3999999521443642491e+38 -3.3999999521443642491e+38 -3.3999999521443642491e+38 -3.3999999521443642491e+38 -3.3999999521443642491e+38 -3.3999999521443642491e+38 -3.3999999521443642491e+38 -3.3999999521443642491e+38 -3.3999999521443642491e+38 -3.3999999521443642491e+38 -3.3999999521443642491e+38 -3.3999999521443642491e+38 -3.3999999521443642491e+38 -3.3999999521443642491e+38 -3.3999999521443642491e+38 -3.3999999521443642491e+38 -3.3999999521443642491e+38 -3.3999999521443642491e+38 -3.3999999521443642491e+38 -3.3999999521443642491e+38 -3.3999999521443642491e+38 -3.3999999521443642491e+38 -3.3999999521443642491e+38 -3.3999999521443642491e+38 -3.3999999521443642491e+38 -3.3999999521443642491e+38 -3.3999999521443642491e+38 -3.3999999521443642491e+38 -3.3999999521443642491e+38 -3.3999999521443642491e+38 -3.3999999521443642491e+38 -3.3999999521443642491e+38 -3.3999999521443642491e+38 -3.3999999521443642491e+38 -3.3999999521443642491e+38 -3.3999999521443642491e+38 -3.3999999521443642491e+38 -3.3999999521443642491e+38 -3.3999999521443642491e+38 -3.3999999521443642491e+38 -3.3999999521443642491e+38 -3.3999999521443642491e+38 -3.3999999521443642491e+38 -3.3999999521443642491e+38 -3.3999999521443642491e+38 -3.3999999521443642491e+38 -3.3999999521443642491e+38 -3.3999999521443642491e+38 -3.3999999521443642491e+38 -3.3999999521443642491e+38 -3.3999999521443642491e+38 -3.3999999521443642491e+38 -3.3999999521443642491e+38 -3.3999999521443642491e+38 -3.3999999521443642491e+38 -3.3999999521443642491e+38 -3.3999999521443642491e+38 -3.3999999521443642491e+38 -3.3999999521443642491e+38 -3.3999999521443642491e+38 -3.3999999521443642491e+38 -3.3999999521443642491e+38 -3.3999999521443642491e+38 -3.3999999521443642491e+38 -3.3999999521443642491e+38 -3.3999999521443642491e+38 -3.3999999521443642491e+38 -3.3999999521443642491e+38 -3.3999999521443642491e+38 -3.3999999521443642491e+38 -3.3999999521443642491e+38 -3.3999999521443642491e+38 -3.3999999521443642491e+38 -3.3999999521443642491e+38 -3.3999999521443642491e+38 -3.3999999521443642491e+38 -3.3999999521443642491e+38 -3.3999999521443642491e+38 -3.3999999521443642491e+38 -3.3999999521443642491e+38 -3.3999999521443642491e+38 -3.3999999521443642491e+38 -3.3999999521443642491e+38 -3.3999999521443642491e+38 -3.3999999521443642491e+38 -3.3999999521443642491e+38 -3.3999999521443642491e+38 -3.3999999521443642491e+38 -3.3999999521443642491e+38 -3.3999999521443642491e+38 -3.3999999521443642491e+38 -3.3999999521443642491e+38 -3.3999999521443642491e+38 -3.3999999521443642491e+38 -3.3999999521443642491e+38 -3.3999999521443642491e+38 -3.3999999521443642491e+38 -3.3999999521443642491e+38 -3.3999999521443642491e+38 -3.3999999521443642491e+38 -3.3999999521443642491e+38 -3.3999999521443642491e+38 -3.3999999521443642491e+38 -3.3999999521443642491e+38 -3.3999999521443642491e+38 -3.3999999521443642491e+38 -3.3999999521443642491e+38 -3.3999999521443642491e+38 -3.3999999521443642491e+38 -3.3999999521443642491e+38 -3.3999999521443642491e+38 -3.3999999521443642491e+38 -3.3999999521443642491e+38 -3.3999999521443642491e+38 -3.3999999521443642491e+38 -3.3999999521443642491e+38 -3.3999999521443642491e+38 -3.3999999521443642491e+38 -3.3999999521443642491e+38 -3.3999999521443642491e+38 -3.3999999521443642491e+38 -3.3999999521443642491e+38 -3.3999999521443642491e+38 -3.3999999521443642491e+38 -3.3999999521443642491e+38 -3.3999999521443642491e+38 -3.3999999521443642491e+38 -3.3999999521443642491e+38 -3.3999999521443642491e+38 -3.3999999521443642491e+38 -3.3999999521443642491e+38 -3.3999999521443642491e+38 -3.3999999521443642491e+38 -3.3999999521443642491e+38 -3.3999999521443642491e+38 -3.3999999521443642491e+38 -3.3999999521443642491e+38 -3.3999999521443642491e+38 -3.3999999521443642491e+38 -3.3999999521443642491e+38 -3.3999999521443642491e+38 -3.3999999521443642491e+38 -3.3999999521443642491e+38 -3.3999999521443642491e+38 -3.3999999521443642491e+38 -3.3999999521443642491e+38 -3.3999999521443642491e+38 -3.3999999521443642491e+38 -3.3999999521443642491e+38 -3.3999999521443642491e+38 -3.3999999521443642491e+38 -3.3999999521443642491e+38 -3.3999999521443642491e+38 -3.3999999521443642491e+38 -3.3999999521443642491e+38 -3.3999999521443642491e+38 -3.3999999521443642491e+38 -3.3999999521443642491e+38 -3.3999999521443642491e+38 -3.3999999521443642491e+38 -3.3999999521443642491e+38 -3.3999999521443642491e+38 -3.3999999521443642491e+38 -3.3999999521443642491e+38 -3.3999999521443642491e+38
 -3.3999999521443642491e+38 -3.3999999521443642491e+38 -3.3999999521443642491e+38 -3.3999999521443642491e+38 -3.3999999521443642491e+38 -3.3999999521443642491e+38 -3.3999999521443642491e+38 -3.3999999521443642491e+38 -3.3999999521443642491e+38 -3.3999999521443642491e+38 -3.3999999521443642491e+38 -3.3999999521443642491e+38 -3.3999999521443642491e+38 -3.3999999521443642491e+38 -3.3999999521443642491e+38 -3.3999999521443642491e+38 -3.3999999521443642491e+38 -3.3999999521443642491e+38 -3.3999999521443642491e+38 -3.3999999521443642491e+38 -3.3999999521443642491e+38 -3.3999999521443642491e+38 -3.3999999521443642491e+38 -3.3999999521443642491e+38 -3.3999999521443642491e+38 -3.3999999521443642491e+38 -3.3999999521443642491e+38 -3.3999999521443642491e+38 -3.3999999521443642491e+38 -3.3999999521443642491e+38 -3.3999999521443642491e+38 -3.3999999521443642491e+38 -3.3999999521443642491e+38 -3.3999999521443642491e+38 -3.3999999521443642491e+38 -3.3999999521443642491e+38 -3.3999999521443642491e+38 -3.3999999521443642491e+38 -3.3999999521443642491e+38 -3.3999999521443642491e+38 -3.3999999521443642491e+38 -3.3999999521443642491e+38 -3.3999999521443642491e+38 -3.3999999521443642491e+38 -3.3999999521443642491e+38 -3.3999999521443642491e+38 -3.3999999521443642491e+38 -3.3999999521443642491e+38 -3.3999999521443642491e+38 -3.3999999521443642491e+38 -3.3999999521443642491e+38 -3.3999999521443642491e+38 -3.3999999521443642491e+38 -3.3999999521443642491e+38 -3.3999999521443642491e+38 -3.3999999521443642491e+38 -3.3999999521443642491e+38 -3.3999999521443642491e+38 -3.3999999521443642491e+38 -3.3999999521443642491e+38 -3.3999999521443642491e+38 -3.3999999521443642491e+38 -3.3999999521443642491e+38 -3.3999999521443642491e+38 -3.3999999521443642491e+38 -3.3999999521443642491e+38 -3.3999999521443642491e+38 -3.3999999521443642491e+38 -3.3999999521443642491e+38 -3.3999999521443642491e+38 -3.3999999521443642491e+38 -3.3999999521443642491e+38 -3.3999999521443642491e+38 -3.3999999521443642491e+38 -3.3999999521443642491e+38 -3.3999999521443642491e+38 -3.3999999521443642491e+38 -3.3999999521443642491e+38 -3.3999999521443642491e+38 -3.3999999521443642491e+38 -3.3999999521443642491e+38 188 188 189 189 189 189 188 188 188 189 189 188 188 188 188 189 189 189 191 191 191 191 191 190 189 189 189 188 188 188 187 188 189 189 188 187 187 187 187 186 185 186 188 187 187 188 188 187 186 185 184 183 183 183 183 183 183 183 183 184 184 183 183 183 182 182 181 182 180 180 180 179 179 178 178 179 179 179 180 179 179 179 179 180 180 181 181 181 181 181 180 181 181 -3.3999999521443642491e+38 -3.3999999521443642491e+38 -3.3999999521443642491e+38 -3.3999999521443642491e+38 -3.3999999521443642491e+38 -3.3999999521443642491e+38 -3.3999999521443642491e+38 -3.3999999521443642491e+38 -3.3999999521443642491e+38 -3.3999999521443642491e+38 -3.3999999521443642491e+38 -3.3999999521443642491e+38 -3.3999999521443642491e+38 -3.3999999521443642491e+38 -3.3999999521443642491e+38 -3.3999999521443642491e+38 -3.3999999521443642491e+38 -3.3999999521443642491e+38 -3.3999999521443642491e+38 -3.3999999521443642491e+38 -3.3999999521443642491e+38 -3.3999999521443642491e+38 -3.3999999521443642491e+38 -3.3999999521443642491e+38 -3.3999999521443642491e+38 -3.3999999521443642491e+38 -3.3999999521443642491e+38 -3.3999999521443642491e+38 -3.3999999521443642491e+38 -3.3999999521443642491e+38 -3.3999999521443642491e+38 -3.3999999521443642491e+38 -3.3999999521443642491e+38 -3.3999999521443642491e+38 -3.3999999521443642491e+38 -3.3999999521443642491e+38 -3.3999999521443642491e+38 -3.3999999521443642491e+38 -3.3999999521443642491e+38 -3.3999999521443642491e+38 -3.3999999521443642491e+38 -3.3999999521443642491e+38 -3.3999999521443642491e+38 -3.3999999521443642491e+38 -3.3999999521443642491e+38 -3.3999999521443642491e+38 -3.3999999521443642491e+38 -3.3999999521443642491e+38 -3.3999999521443642491e+38 -3.3999999521443642491e+38 -3.3999999521443642491e+38 -3.3999999521443642491e+38 -3.3999999521443642491e+38 -3.3999999521443642491e+38 -3.3999999521443642491e+38 -3.3999999521443642491e+38 -3.3999999521443642491e+38 -3.3999999521443642491e+38 -3.3999999521443642491e+38 -3.3999999521443642491e+38 -3.3999999521443642491e+38 -3.3999999521443642491e+38 -3.3999999521443642491e+38 -3.3999999521443642491e+38 -3.3999999521443642491e+38 -3.3999999521443642491e+38 -3.3999999521443642491e+38 -3.3999999521443642491e+38 -3.3999999521443642491e+38 -3.3999999521443642491e+38 -3.3999999521443642491e+38 -3.3999999521443642491e+38 -3.3999999521443642491e+38 -3.3999999521443642491e+38 -3.3999999521443642491e+38 -3.3999999521443642491e+38 -3.3999999521443642491e+38 -3.3999999521443642491e+38 -3.3999999521443642491e+38 -3.3999999521443642491e+38 -3.3999999521443642491e+38 -3.3999999521443642491e+38 -3.3999999521443642491e+38 -3.3999999521443642491e+38 -3.3999999521443642491e+38 -3.3999999521443642491e+38 -3.3999999521443642491e+38 -3.3999999521443642491e+38 -3.3999999521443642491e+38 -3.3999999521443642491e+38 -3.3999999521443642491e+38 -3.3999999521443642491e+38 -3.3999999521443642491e+38 -3.3999999521443642491e+38 -3.3999999521443642491e+38 -3.3999999521443642491e+38 -3.3999999521443642491e+38 -3.3999999521443642491e+38 -3.3999999521443642491e+38 -3.3999999521443642491e+38 -3.3999999521443642491e+38 -3.3999999521443642491e+38 -3.3999999521443642491e+38 -3.3999999521443642491e+38 -3.3999999521443642491e+38 -3.3999999521443642491e+38 -3.3999999521443642491e+38 -3.3999999521443642491e+38 -3.3999999521443642491e+38 -3.3999999521443642491e+38 -3.3999999521443642491e+38 -3.3999999521443642491e+38 -3.3999999521443642491e+38 -3.3999999521443642491e+38 -3.3999999521443642491e+38 -3.3999999521443642491e+38 -3.3999999521443642491e+38 -3.3999999521443642491e+38 -3.3999999521443642491e+38 -3.3999999521443642491e+38 -3.3999999521443642491e+38 -3.3999999521443642491e+38 -3.3999999521443642491e+38 -3.3999999521443642491e+38 -3.3999999521443642491e+38 -3.3999999521443642491e+38 -3.3999999521443642491e+38 -3.3999999521443642491e+38 -3.3999999521443642491e+38 -3.3999999521443642491e+38 -3.3999999521443642491e+38 -3.3999999521443642491e+38 -3.3999999521443642491e+38 -3.3999999521443642491e+38 -3.3999999521443642491e+38 -3.3999999521443642491e+38 -3.3999999521443642491e+38 -3.3999999521443642491e+38 -3.3999999521443642491e+38 -3.3999999521443642491e+38 -3.3999999521443642491e+38 -3.3999999521443642491e+38 -3.3999999521443642491e+38 -3.3999999521443642491e+38 -3.3999999521443642491e+38 -3.3999999521443642491e+38 -3.3999999521443642491e+38 -3.3999999521443642491e+38 -3.3999999521443642491e+38 -3.3999999521443642491e+38 -3.3999999521443642491e+38 -3.3999999521443642491e+38 -3.3999999521443642491e+38 -3.3999999521443642491e+38 -3.3999999521443642491e+38 -3.3999999521443642491e+38 -3.3999999521443642491e+38 -3.3999999521443642491e+38 -3.3999999521443642491e+38 -3.3999999521443642491e+38 -3.3999999521443642491e+38 -3.3999999521443642491e+38 -3.3999999521443642491e+38 -3.3999999521443642491e+38 -3.3999999521443642491e+38 -3.3999999521443642491e+38 -3.3999999521443642491e+38 -3.3999999521443642491e+38 -3.3999999521443642491e+38 -3.3999999521443642491e+38 -3.3999999521443642491e+38 -3.3999999521443642491e+38 -3.3999999521443642491e+38 -3.3999999521443642491e+38 -3.3999999521443642491e+38 -3.3999999521443642491e+38 -3.3999999521443642491e+38 -3.3999999521443642491e+38 -3.3999999521443642491e+38 -3.3999999521443642491e+38 -3.3999999521443642491e+38 -3.3999999521443642491e+38 -3.3999999521443642491e+38 -3.3999999521443642491e+38 -3.3999999521443642491e+38 -3.3999999521443642491e+38 -3.3999999521443642491e+38 -3.3999999521443642491e+38 -3.3999999521443642491e+38 -3.3999999521443642491e+38 -3.3999999521443642491e+38 -3.3999999521443642491e+38 -3.3999999521443642491e+38 -3.3999999521443642491e+38 -3.3999999521443642491e+38 -3.3999999521443642491e+38 -3.3999999521443642491e+38 -3.3999999521443642491e+38 -3.3999999521443642491e+38 -3.3999999521443642491e+38 -3.3999999521443642491e+38 -3.3999999521443642491e+38 -3.3999999521443642491e+38 -3.3999999521443642491e+38 -3.3999999521443642491e+38 -3.3999999521443642491e+38 -3.3999999521443642491e+38 -3.3999999521443642491e+38 -3.3999999521443642491e+38 -3.3999999521443642491e+38 -3.3999999521443642491e+38 -3.3999999521443642491e+38 -3.3999999521443642491e+38 -3.3999999521443642491e+38 -3.3999999521443642491e+38 -3.3999999521443642491e+38 -3.3999999521443642491e+38 -3.3999999521443642491e+38 -3.3999999521443642491e+38 -3.3999999521443642491e+38 -3.3999999521443642491e+38 -3.3999999521443642491e+38 -3.3999999521443642491e+38 -3.3999999521443642491e+38 -3.3999999521443642491e+38 -3.3999999521443642491e+38 -3.3999999521443642491e+38 -3.3999999521443642491e+38 -3.3999999521443642491e+38 -3.3999999521443642491e+38 -3.3999999521443642491e+38 -3.3999999521443642491e+38 -3.3999999521443642491e+38 -3.3999999521443642491e+38 -3.3999999521443642491e+38 -3.3999999521443642491e+38 -3.3999999521443642491e+38 -3.3999999521443642491e+38 -3.3999999521443642491e+38 -3.3999999521443642491e+38 -3.3999999521443642491e+38 -3.3999999521443642491e+38 -3.3999999521443642491e+38 -3.3999999521443642491e+38 -3.3999999521443642491e+38 -3.3999999521443642491e+38 -3.3999999521443642491e+38 -3.3999999521443642491e+38 -3.3999999521443642491e+38 -3.3999999521443642491e+38 -3.3999999521443642491e+38 -3.3999999521443642491e+38 -3.3999999521443642491e+38 -3.3999999521443642491e+38 -3.3999999521443642491e+38 -3.3999999521443642491e+38 -3.3999999521443642491e+38 -3.3999999521443642491e+38 -3.3999999521443642491e+38 -3.3999999521443642491e+38 -3.3999999521443642491e+38 -3.3999999521443642491e+38 -3.3999999521443642491e+38 -3.3999999521443642491e+38 -3.3999999521443642491e+38 -3.3999999521443642491e+38 -3.3999999521443642491e+38 -3.3999999521443642491e+38 -3.3999999521443642491e+38 -3.3999999521443642491e+38 -3.3999999521443642491e+38 -3.3999999521443642491e+38 -3.3999999521443642491e+38 -3.3999999521443642491e+38 -3.3999999521443642491e+38 -3.3999999521443642491e+38 -3.3999999521443642491e+38 -3.3999999521443642491e+38 -3.3999999521443642491e+38 -3.3999999521443642491e+38 -3.3999999521443642491e+38 -3.3999999521443642491e+38 -3.3999999521443642491e+38 -3.3999999521443642491e+38 -3.3999999521443642491e+38 -3.3999999521443642491e+38 -3.3999999521443642491e+38 -3.3999999521443642491e+38 -3.3999999521443642491e+38 -3.3999999521443642491e+38 -3.3999999521443642491e+38 -3.3999999521443642491e+38 -3.3999999521443642491e+38 -3.3999999521443642491e+38 -3.3999999521443642491e+38 -3.3999999521443642491e+38 -3.3999999521443642491e+38 -3.3999999521443642491e+38 -3.3999999521443642491e+38 -3.3999999521443642491e+38 -3.3999999521443642491e+38 -3.3999999521443642491e+38 -3.3999999521443642491e+38 -3.3999999521443642491e+38 -3.3999999521443642491e+38 -3.3999999521443642491e+38 -3.3999999521443642491e+38 -3.3999999521443642491e+38 -3.3999999521443642491e+38 -3.3999999521443642491e+38 -3.3999999521443642491e+38 -3.3999999521443642491e+38 -3.3999999521443642491e+38 -3.3999999521443642491e+38 -3.3999999521443642491e+38 -3.3999999521443642491e+38 -3.3999999521443642491e+38 -3.3999999521443642491e+38 -3.3999999521443642491e+38 -3.3999999521443642491e+38 -3.3999999521443642491e+38 -3.3999999521443642491e+38 -3.3999999521443642491e+38 -3.3999999521443642491e+38 -3.3999999521443642491e+38 -3.3999999521443642491e+38 -3.3999999521443642491e+38 -3.3999999521443642491e+38
 -3.3999999521443642491e+38 -3.3999999521443642491e+38 -3.3999999521443642491e+38 -3.3999999521443642491e+38 -3.3999999521443642491e+38 -3.3999999521443642491e+38 -3.3999999521443642491e+38 -3.3999999521443642491e+38 -3.3999999521443642491e+38 -3.3999999521443642491e+38 -3.3999999521443642491e+38 -3.3999999521443642491e+38 -3.3999999521443642491e+38 -3.3999999521443642491e+38 -3.3999999521443642491e+38 -3.3999999521443642491e+38 -3.3999999521443642491e+38 -3.3999999521443642491e+38 -3.3999999521443642491e+38 -3.3999999521443642491e+38 -3.3999999521443642491e+38 -3.3999999521443642491e+38 -3.3999999521443642491e+38 -3.3999999521443642491e+38 -3.3999999521443642491e+38 -3.3999999521443642491e+38 -3.3999999521443642491e+38 -3.3999999521443642491e+38 -3.3999999521443642491e+38 -3.3999999521443642491e+38 -3.3999999521443642491e+38 -3.3999999521443642491e+38 -3.3999999521443642491e+38 -3.3999999521443642491e+38 -3.3999999521443642491e+38 -3.3999999521443642491e+38 -3.3999999521443642491e+38 -3.3999999521443642491e+38 -3.3999999521443642491e+38 -3.3999999521443642491e+38 -3.3999999521443642491e+38 -3.3999999521443642491e+38 -3.3999999521443642491e+38 -3.3999999521443642491e+38 -3.3999999521443642491e+38 -3.3999999521443642491e+38 -3.3999999521443642491e+38 -3.3999999521443642491e+38 -3.3999999521443642491e+38 -3.3999999521443642491e+38 -3.3999999521443642491e+38 -3.3999999521443642491e+38 -3.3999999521443642491e+38 -3.3999999521443642491e+38 -3.3999999521443642491e+38 -3.3999999521443642491e+38 -3.3999999521443642491e+38 -3.3999999521443642491e+38 -3.3999999521443642491e+38 -3.3999999521443642491e+38 -3.3999999521443642491e+38 -3.3999999521443642491e+38 -3.3999999521443642491e+38 -3.3999999521443642491e+38 -3.3999999521443642491e+38 -3.3999999521443642491e+38 -3.3999999521443642491e+38 -3.3999999521443642491e+38 -3.3999999521443642491e+38 -3.3999999521443642491e+38 -3.3999999521443642491e+38 -3.3999999521443642491e+38 -3.3999999521443642491e+38 -3.3999999521443642491e+38 -3.3999999521443642491e+38 -3.3999999521443642491e+38 -3.3999999521443642491e+38 -3.3999999521443642491e+38 188 188 187 188 188 189 189 189 189 188 190 189 189 189 189 189 188 189 191 191 190 191 192 192 193 192 191 190 190 189 188 188 188 187 187 187 188 188 188 187 187 187 185 186 187 187 188 188 188 188 187 186 185 185 184 184 183 183 183 183 183 183 183 183 183 183 183 184 183 182 181 180 179 179 179 180 179 179 179 179 179 179 179 179 179 179 180 182 182 181 181 181 181 180 181 181 180 180 -3.3999999521443642491e+38 -3.3999999521443642491e+38 -3.3999999521443642491e+38 -3.3999999521443642491e+38 -3.3999999521443642491e+38 -3.3999999521443642491e+38 -3.3999999521443642491e+38 -3.3999999521443642491e+38 -3.3999999521443642491e+38 -3.3999999521443642491e+38 -3.3999999521443642491e+38 -3.3999999521443642491e+38 -3.3999999521443642491e+38 -3.3999999521443642491e+38 -3.3999999521443642491e+38 -3.3999999521443642491e+38 -3.3999999521443642491e+38 -3.3999999521443642491e+38 -3.3999999521443642491e+38 -3.3999999521443642491e+38 -3.3999999521443642491e+38 -3.3999999521443642491e+38 -3.3999999521443642491e+38 -3.3999999521443642491e+38 -3.3999999521443642491e+38 -3.3999999521443642491e+38 -3.3999999521443642491e+38 -3.3999999521443642491e+38 -3.3999999521443642491e+38 -3.3999999521443642491e+38 -3.3999999521443642491e+38 -3.3999999521443642491e+38 -3.3999999521443642491e+38 -3.3999999521443642491e+38 -3.3999999521443642491e+38 -3.3999999521443642491e+38 -3.3999999521443642491e+38 -3.3999999521443642491e+38 -3.3999999521443642491e+38 -3.3999999521443642491e+38 -3.3999999521443642491e+38 -3.3999999521443642491e+38 -3.3999999521443642491e+38 -3.3999999521443642491e+38 -3.3999999521443642491e+38 -3.3999999521443642491e+38 -3.3999999521443642491e+38 -3.3999999521443642491e+38 -3.3999999521443642491e+38 -3.3999999521443642491e+38 -3.3999999521443642491e+38 -3.3999999521443642491e+38 -3.3999999521443642491e+38 -3.3999999521443642491e+38 -3.3999999521443642491e+38 -3.3999999521443642491e+38 -3.3999999521443642491e+38 -3.3999999521443642491e+38 -3.3999999521443642491e+38 -3.3999999521443642491e+38 -3.3999999521443642491e+38 -3.3999999521443642491e+38 -3.3999999521443642491e+38 -3.3999999521443642491e+38 -3.3999999521443642491e+38 -3.3999999521443642491e+38 -3.3999999521443642491e+38 -3.3999999521443642491e+38 -3.3999999521443642491e+38 -3.3999999521443642491e+38 -3.3999999521443642491e+38 -3.3999999521443642491e+38 -3.3999999521443642491e+38 -3.3999999521443642491e+38 -3.3999999521443642491e+38 -3.3999999521443642491e+38 -3.3999999521443642491e+38 -3.3999999521443642491e+38 -3.3999999521443642491e+38 -3.3999999521443642491e+38 -3.3999999521443642491e+38 -3.3999999521443642491e+38 -3.3999999521443642491e+38 -3.3999999521443642491e+38 -3.3999999521443642491e+38 -3.3999999521443642491e+38 -3.3999999521443642491e+38 -3.3999999521443642491e+38 -3.3999999521443642491e+38 -3.3999999521443642491e+38 -3.3999999521443642491e+38 -3.3999999521443642491e+38 -3.3999999521443642491e+38 -3.3999999521443642491e+38 -3.3999999521443642491e+38 -3.3999999521443642491e+38 -3.3999999521443642491e+38 -3.3999999521443642491e+38 -3.3999999521443642491e+38 -3.3999999521443642491e+38 -3.3999999521443642491e+38 -3.3999999521443642491e+38 -3.3999999521443642491e+38 -3.3999999521443642491e+38 -3.3999999521443642491e+38 -3.3999999521443642491e+38 -3.3999999521443642491e+38 -3.3999999521443642491e+38 -3.3999999521443642491e+38 -3.3999999521443642491e+38 -3.3999999521443642491e+38 -3.3999999521443642491e+38 -3.3999999521443642491e+38 -3.3999999521443642491e+38 -3.3999999521443642491e+38 -3.3999999521443642491e+38 -3.3999999521443642491e+38 -3.3999999521443642491e+38 -3.3999999521443642491e+38 -3.3999999521443642491e+38 -3.3999999521443642491e+38 -3.3999999521443642491e+38 -3.3999999521443642491e+38 -3.3999999521443642491e+38 -3.3999999521443642491e+38 -3.3999999521443642491e+38 -3.3999999521443642491e+38 -3.3999999521443642491e+38 -3.3999999521443642491e+38 -3.3999999521443642491e+38 -3.3999999521443642491e+38 -3.3999999521443642491e+38 -3.3999999521443642491e+38 -3.3999999521443642491e+38 -3.3999999521443642491e+38 -3.3999999521443642491e+38 -3.3999999521443642491e+38 -3.3999999521443642491e+38 -3.3999999521443642491e+38 -3.3999999521443642491e+38 -3.3999999521443642491e+38 -3.3999999521443642491e+38 -3.3999999521443642491e+38 -3.3999999521443642491e+38 -3.3999999521443642491e+38 -3.3999999521443642491e+38 -3.3999999521443642491e+38 -3.3999999521443642491e+38 -3.3999999521443642491e+38 -3.3999999521443642491e+38 -3.3999999521443642491e+38 -3.3999999521443642491e+38 -3.3999999521443642491e+38 -3.3999999521443642491e+38 -3.3999999521443642491e+38 -3.3999999521443642491e+38 -3.3999999521443642491e+38 -3.3999999521443642491e+38 -3.3999999521443642491e+38 -3.3999999521443642491e+38 -3.3999999521443642491e+38 -3.3999999521443642491e+38 -3.3999999521443642491e+38 -3.3999999521443642491e+38 -3.3999999521443642491e+38 -3.3999999521443642491e+38 -3.3999999521443642491e+38 -3.3999999521443642491e+38 -3.3999999521443642491e+38 -3.3999999521443642491e+38 -3.3999999521443642491e+38 -3.3999999521443642491e+38 -3.3999999521443642491e+38 -3.3999999521443642491e+38 -3.3999999521443642491e+38 -3.3999999521443642491e+38 -3.3999999521443642491e+38 -3.3999999521443642491e+38 -3.3999999521443642491e+38 -3.3999999521443642491e+38 -3.3999999521443642491e+38 -3.3999999521443642491e+38 -3.3999999521443642491e+38 -3.3999999521443642491e+38 -3.3999999521443642491e+38 -3.3999999521443642491e+38 -3.3999999521443642491e+38 -3.3999999521443642491e+38 -3.3999999521443642491e+38 -3.3999999521443642491e+38 -3.3999999521443642491e+38 -3.3999999521443642491e+38 -3.3999999521443642491e+38 -3.3999999521443642491e+38 -3.3999999521443642491e+38 -3.3999999521443642491e+38 -3.3999999521443642491e+38 -3.3999999521443642491e+38 -3.3999999521443642491e+38 -3.3999999521443642491e+38 -3.3999999521443642491e+38 -3.3999999521443642491e+38 -3.3999999521443642491e+38 -3.3999999521443642491e+38 -3.3999999521443642491e+38 -3.3999999521443642491e+38 -3.3999999521443642491e+38 -3.3999999521443642491e+38 -3.3999999521443642491e+38 -3.3999999521443642491e+38 -3.3999999521443642491e+38 -3.3999999521443642491e+38 -3.3999999521443642491e+38 -3.3999999521443642491e+38 -3.3999999521443642491e+38 -3.3999999521443642491e+38 -3.3999999521443642491e+38 -3.3999999521443642491e+38 -3.3999999521443642491e+38 -3.3999999521443642491e+38 -3.3999999521443642491e+38 -3.3999999521443642491e+38 -3.3999999521443642491e+38 -3.3999999521443642491e+38 -3.3999999521443642491e+38 -3.3999999521443642491e+38 -3.3999999521443642491e+38 -3.3999999521443642491e+38 -3.3999999521443642491e+38 -3.3999999521443642491e+38 -3.3999999521443642491e+38 -3.3999999521443642491e+38 -3.3999999521443642491e+38 -3.3999999521443642491e+38 -3.3999999521443642491e+38 -3.3999999521443642491e+38 -3.3999999521443642491e+38 -3.3999999521443642491e+38 -3.3999999521443642491e+38 -3.3999999521443642491e+38 -3.3999999521443642491e+38 -3.3999999521443642491e+38 -3.3999999521443642491e+38 -3.3999999521443642491e+38 -3.3999999521443642491e+38 -3.3999999521443642491e+38 -3.3999999521443642491e+38 -3.3999999521443642491e+38 -3.3999999521443642491e+38 -3.3999999521443642491e+38 -3.3999999521443642491e+38 -3.3999999521443642491e+38 -3.3999999521443642491e+38 -3.3999999521443642491e+38 -3.3999999521443642491e+38 -3.3999999521443642491e+38 -3.3999999521443642491e+38 -3.3999999521443642491e+38 -3.3999999521443642491e+38 -3.3999999521443642491e+38 -3.3999999521443642491e+38 -3.3999999521443642491e+38 -3.3999999521443642491e+38 -3.3999999521443642491e+38 -3.3999999521443642491e+38 -3.3999999521443642491e+38 -3.3999999521443642491e+38 -3.3999999521443642491e+38 -3.3999999521443642491e+38 -3.3999999521443642491e+38 -3.3999999521443642491e+38 -3.3999999521443642491e+38 -3.3999999521443642491e+38 -3.3999999521443642491e+38 -3.3999999521443642491e+38 -3.3999999521443642491e+38 -3.3999999521443642491e+38 -3.3999999521443642491e+38 -3.3999999521443642491e+38 -3.3999999521443642491e+38 -3.3999999521443642491e+38 -3.3999999521443642491e+38 -3.3999999521443642491e+38 -3.3999999521443642491e+38 -3.3999999521443642491e+38 -3.3999999521443642491e+38 -3.3999999521443642491e+38 -3.3999999521443642491e+38 -3.3999999521443642491e+38 -3.3999999521443642491e+38 -3.3999999521443642491e+38 -3.3999999521443642491e+38 -3.3999999521443642491e+38 -3.3999999521443642491e+38 -3.3999999521443642491e+38 -3.3999999521443642491e+38 -3.3999999521443642491e+38 -3.3999999521443642491e+38 -3.3999999521443642491e+38 -3.3999999521443642491e+38 -3.3999999521443642491e+38 -3.3999999521443642491e+38 -3.3999999521443642491e+38 -3.3999999521443642491e+38 -3.3999999521443642491e+38 -3.3999999521443642491e+38 -3.3999999521443642491e+38 -3.3999999521443642491e+38 -3.3999999521443642491e+38 -3.3999999521443642491e+38 -3.3999999521443642491e+38 -3.3999999521443642491e+38 -3.3999999521443642491e+38 -3.3999999521443642491e+38 -3.3999999521443642491e+38 -3.3999999521443642491e+38 -3.3999999521443642491e+38 -3.3999999521443642491e+38 -3.3999999521443642491e+38 -3.3999999521443642491e+38 -3.3999999521443642491e+38 -3.3999999521443642491e+38 -3.3999999521443642491e+38 -3.3999999521443642491e+38 -3.3999999521443642491e+38 -3.3999999521443642491e+38
 -3.3999999521443642491e+38 -3.3999999521443642491e+38 -3.3999999521443642491e+38 -3.3999999521443642491e+38 -3.3999999521443642491e+38 -3.3999999521443642491e+38 -3.3999999521443642491e+38 -3.3999999521443642491e+38 -3.3999999521443642491e+38 -3.3999999521443642491e+38 -3.3999999521443642491e+38 -3.3999999521443642491e+38 -3.3999999521443642491e+38 -3.3999999521443642491e+38 -3.3999999521443642491e+38 -3.3999999521443642491e+38 -3.3999999521443642491e+38 -3.3999999521443642491e+38 -3.3999999521443642491e+38 -3.3999999521443642491e+38 -3.3999999521443642491e+38 -3.3999999521443642491e+38 -3.3999999521443642491e+38 -3.3999999521443642491e+38 -3.3999999521443642491e+38 -3.3999999521443642491e+38 -3.3999999521443642491e+38 -3.3999999521443642491e+38 -3.3999999521443642491e+38 -3.3999999521443642491e+38 -3.3999999521443642491e+38 -3.3999999521443642491e+38 -3.3999999521443642491e+38 -3.3999999521443642491e+38 -3.3999999521443642491e+38 -3.3999999521443642491e+38 -3.3999999521443642491e+38 -3.3999999521443642491e+38 -3.3999999521443642491e+38 -3.3999999521443642491e+38 -3.3999999521443642491e+38 -3.3999999521443642491e+38 -3.3999999521443642491e+38 -3.3999999521443642491e+38 -3.3999999521443642491e+38 -3.3999999521443642491e+38 -3.3999999521443642491e+38 -3.3999999521443642491e+38 -3.3999999521443642491e+38 -3.3999999521443642491e+38 -3.3999999521443642491e+38 -3.3999999521443642491e+38 -3.3999999521443642491e+38 -3.3999999521443642491e+38 -3.3999999521443642491e+38 -3.3999999521443642491e+38 -3.3999999521443642491e+38 -3.3999999521443642491e+38 -3.3999999521443642491e+38 -3.3999999521443642491e+38 -3.3999999521443642491e+38 -3.3999999521443642491e+38 -3.3999999521443642491e+38 -3.3999999521443642491e+38 -3.3999999521443642491e+38 -3.3999999521443642491e+38 -3.3999999521443642491e+38 -3.3999999521443642491e+38 -3.3999999521443642491e+38 -3.3999999521443642491e+38 -3.3999999521443642491e+38 -3.3999999521443642491e+38 -3.3999999521443642491e+38 -3.3999999521443642491e+38 -3.3999999521443642491e+38 -3.3999999521443642491e+38 -3.3999999521443642491e+38 -3.3999999521443642491e+38 189 189 189 190 189 189 190 190 190 190 189 189 189 189 189 190 190 190 189 189 191 191 192 192 192 191 191 189 189 187 187 187 187 188 187 187 187 187 187 187 187 187 186 186 188 188 188 188 188 187 186 186 186 185 186 184 184 184 184 184 184 184 184 184 183 183 183 184 183 180 181 180 180 179 179 179 180 180 180 181 180 179 179 179 179 181 181 182 182 183 181 180 180 181 181 181 181 180 179 180 -3.3999999521443642491e+38 -3.3999999521443642491e+38 -3.3999999521443642491e+38 -3.3999999521443642491e+38 -3.3999999521443642491e+38 -3.3999999521443642491e+38 -3.3999999521443642491e+38 -3.3999999521443642491e+38 -3.3999999521443642491e+38 -3.3999999521443642491e+38 -3.3999999521443642491e+38 -3.3999999521443642491e+38 -3.3999999521443642491e+38 -3.3999999521443642491e+38 -3.3999999521443642491e+38 -3.3999999521443642491e+38 -3.3999999521443642491e+38 -3.3999999521443642491e+38 -3.3999999521443642491e+38 -3.3999999521443642491e+38 -3.3999999521443642491e+38 -3.3999999521443642491e+38 -3.3999999521443642491e+38 -3.3999999521443642491e+38 -3.3999999521443642491e+38 -3.3999999521443642491e+38 -3.3999999521443642491e+38 -3.3999999521443642491e+38 -3.3999999521443642491e+38 -3.3999999521443642491e+38 -3.3999999521443642491e+38 -3.3999999521443642491e+38 -3.3999999521443642491e+38 -3.3999999521443642491e+38 -3.3999999521443642491e+38 -3.3999999521443642491e+38 -3.3999999521443642491e+38 -3.3999999521443642491e+38 -3.3999999521443642491e+38 -3.3999999521443642491e+38 -3.3999999521443642491e+38 -3.3999999521443642491e+38 -3.3999999521443642491e+38 -3.3999999521443642491e+38 -3.3999999521443642491e+38 -3.3999999521443642491e+38 -3.3999999521443642491e+38 -3.3999999521443642491e+38 -3.3999999521443642491e+38 -3.3999999521443642491e+38 -3.3999999521443642491e+38 -3.3999999521443642491e+38 -3.3999999521443642491e+38 -3.3999999521443642491e+38 -3.3999999521443642491e+38 -3.3999999521443642491e+38 -3.3999999521443642491e+38 -3.3999999521443642491e+38 -3.3999999521443642491e+38 -3.3999999521443642491e+38 -3.3999999521443642491e+38 -3.3999999521443642491e+38 -3.3999999521443642491e+38 -3.3999999521443642491e+38 -3.3999999521443642491e+38 -3.3999999521443642491e+38 -3.3999999521443642491e+38 -3.3999999521443642491e+38 -3.3999999521443642491e+38 -3.3999999521443642491e+38 -3.3999999521443642491e+38 -3.3999999521443642491e+38 -3.3999999521443642491e+38 -3.3999999521443642491e+38 -3.3999999521443642491e+38 -3.3999999521443642491e+38 -3.3999999521443642491e+38 -3.3999999521443642491e+38 -3.3999999521443642491e+38 -3.3999999521443642491e+38 -3.3999999521443642491e+38 -3.3999999521443642491e+38 -3.3999999521443642491e+38 -3.3999999521443642491e+38 -3.3999999521443642491e+38 -3.3999999521443642491e+38 -3.3999999521443642491e+38 -3.3999999521443642491e+38 -3.3999999521443642491e+38 -3.3999999521443642491e+38 -3.3999999521443642491e+38 -3.3999999521443642491e+38 -3.3999999521443642491e+38 -3.3999999521443642491e+38 -3.3999999521443642491e+38 -3.3999999521443642491e+38 -3.3999999521443642491e+38 -3.3999999521443642491e+38 -3.3999999521443642491e+38 -3.3999999521443642491e+38 -3.3999999521443642491e+38 -3.3999999521443642491e+38 -3.3999999521443642491e+38 -3.3999999521443642491e+38 -3.3999999521443642491e+38 -3.3999999521443642491e+38 -3.3999999521443642491e+38 -3.3999999521443642491e+38 -3.3999999521443642491e+38 -3.3999999521443642491e+38 -3.3999999521443642491e+38 -3.3999999521443642491e+38 -3.3999999521443642491e+38 -3.3999999521443642491e+38 -3.3999999521443642491e+38 -3.3999999521443642491e+38 -3.3999999521443642491e+38 -3.3999999521443642491e+38 -3.3999999521443642491e+38 -3.3999999521443642491e+38 -3.3999999521443642491e+38 -3.3999999521443642491e+38 -3.3999999521443642491e+38 -3.3999999521443642491e+38 -3.3999999521443642491e+38 -3.3999999521443642491e+38 -3.3999999521443642491e+38 -3.3999999521443642491e+38 -3.3999999521443642491e+38 -3.3999999521443642491e+38 -3.3999999521443642491e+38 -3.3999999521443642491e+38 -3.3999999521443642491e+38 -3.3999999521443642491e+38 -3.3999999521443642491e+38 -3.3999999521443642491e+38 -3.3999999521443642491e+38 -3.3999999521443642491e+38 -3.3999999521443642491e+38 -3.3999999521443642491e+38 -3.3999999521443642491e+38 -3.3999999521443642491e+38 -3.3999999521443642491e+38 -3.3999999521443642491e+38 -3.3999999521443642491e+38 -3.3999999521443642491e+38 -3.3999999521443642491e+38 -3.3999999521443642491e+38 -3.3999999521443642491e+38 -3.3999999521443642491e+38 -3.3999999521443642491e+38 -3.3999999521443642491e+38 -3.3999999521443642491e+38 -3.3999999521443642491e+38 -3.3999999521443642491e+38 -3.3999999521443642491e+38 -3.3999999521443642491e+38 -3.3999999521443642491e+38 -3.3999999521443642491e+38 -3.3999999521443642491e+38 -3.3999999521443642491e+38 -3.3999999521443642491e+38 -3.3999999521443642491e+38 -3.3999999521443642491e+38 -3.3999999521443642491e+38 -3.3999999521443642491e+38 -3.3999999521443642491e+38 -3.3999999521443642491e+38 -3.3999999521443642491e+38 -3.3999999521443642491e+38 -3.3999999521443642491e+38 -3.3999999521443642491e+38 -3.3999999521443642491e+38 -3.3999999521443642491e+38 -3.3999999521443642491e+38 -3.3999999521443642491e+38 -3.3999999521443642491e+38 -3.3999999521443642491e+38 -3.3999999521443642491e+38 -3.3999999521443642491e+38 -3.3999999521443642491e+38 -3.3999999521443642491e+38 -3.3999999521443642491e+38 -3.3999999521443642491e+38 -3.3999999521443642491e+38 -3.3999999521443642491e+38 -3.3999999521443642491e+38 -3.3999999521443642491e+38 -3.3999999521443642491e+38 -3.3999999521443642491e+38 -3.3999999521443642491e+38 -3.3999999521443642491e+38 -3.3999999521443642491e+38 -3.3999999521443642491e+38 -3.3999999521443642491e+38 -3.3999999521443642491e+38 -3.3999999521443642491e+38 -3.3999999521443642491e+38 -3.3999999521443642491e+38 -3.3999999521443642491e+38 -3.3999999521443642491e+38 -3.3999999521443642491e+38 -3.3999999521443642491e+38 -3.3999999521443642491e+38 -3.3999999521443642491e+38 -3.3999999521443642491e+38 -3.3999999521443642491e+38 -3.3999999521443642491e+38 -3.3999999521443642491e+38 -3.3999999521443642491e+38 -3.3999999521443642491e+38 -3.3999999521443642491e+38 -3.3999999521443642491e+38 -3.3999999521443642491e+38 -3.3999999521443642491e+38 -3.3999999521443642491e+38 -3.3999999521443642491e+38 -3.3999999521443642491e+38 -3.3999999521443642491e+38 -3.3999999521443642491e+38 -3.3999999521443642491e+38 -3.3999999521443642491e+38 -3.3999999521443642491e+38 -3.3999999521443642491e+38 -3.3999999521443642491e+38 -3.3999999521443642491e+38 -3.3999999521443642491e+38 -3.3999999521443642491e+38 -3.3999999521443642491e+38 -3.3999999521443642491e+38 -3.3999999521443642491e+38 -3.3999999521443642491e+38 -3.3999999521443642491e+38 -3.3999999521443642491e+38 -3.3999999521443642491e+38 -3.3999999521443642491e+38 -3.3999999521443642491e+38 -3.3999999521443642491e+38 -3.3999999521443642491e+38 -3.3999999521443642491e+38 -3.3999999521443642491e+38 -3.3999999521443642491e+38 -3.3999999521443642491e+38 -3.3999999521443642491e+38 -3.3999999521443642491e+38 -3.3999999521443642491e+38 -3.3999999521443642491e+38 -3.3999999521443642491e+38 -3.3999999521443642491e+38 -3.3999999521443642491e+38 -3.3999999521443642491e+38 -3.3999999521443642491e+38 -3.3999999521443642491e+38 -3.3999999521443642491e+38 -3.3999999521443642491e+38 -3.3999999521443642491e+38 -3.3999999521443642491e+38 -3.3999999521443642491e+38 -3.3999999521443642491e+38 -3.3999999521443642491e+38 -3.3999999521443642491e+38 -3.3999999521443642491e+38 -3.3999999521443642491e+38 -3.3999999521443642491e+38 -3.3999999521443642491e+38 -3.3999999521443642491e+38 -3.3999999521443642491e+38 -3.3999999521443642491e+38 -3.3999999521443642491e+38 -3.3999999521443642491e+38 -3.3999999521443642491e+38 -3.3999999521443642491e+38 -3.3999999521443642491e+38 -3.3999999521443642491e+38 -3.3999999521443642491e+38 -3.3999999521443642491e+38 -3.3999999521443642491e+38 -3.3999999521443642491e+38 -3.3999999521443642491e+38 -3.3999999521443642491e+38 -3.3999999521443642491e+38 -3.3999999521443642491e+38 -3.3999999521443642491e+38 -3.3999999521443642491e+38 -3.3999999521443642491e+38 -3.3999999521443642491e+38 -3.3999999521443642491e+38 -3.3999999521443642491e+38 -3.3999999521443642491e+38 -3.3999999521443642491e+38 -3.3999999521443642491e+38 -3.3999999521443642491e+38 -3.3999999521443642491e+38 -3.3999999521443642491e+38 -3.3999999521443642491e+38 -3.3999999521443642491e+38 -3.3999999521443642491e+38 -3.3999999521443642491e+38 -3.3999999521443642491e+38 -3.3999999521443642491e+38 -3.3999999521443642491e+38 -3.3999999521443642491e+38 -3.3999999521443642491e+38 -3.3999999521443642491e+38 -3.3999999521443642491e+38 -3.3999999521443642491e+38 -3.3999999521443642491e+38 -3.3999999521443642491e+38 -3.3999999521443642491e+38 -3.3999999521443642491e+38 -3.3999999521443642491e+38 -3.3999999521443642491e+38 -3.3999999521443642491e+38 -3.3999999521443642491e+38 -3.3999999521443642491e+38 -3.3999999521443642491e+38 -3.3999999521443642491e+38 -3.3999999521443642491e+38 -3.3999999521443642491e+38 -3.3999999521443642491e+38 -3.3999999521443642491e+38 -3.3999999521443642491e+38 -3.3999999521443642491e+38 -3.3999999521443642491e+38
 -3.3999999521443642491e+38 -3.3999999521443642491e+38 -3.3999999521443642491e+38 -3.3999999521443642491e+38 -3.3999999521443642491e+38 -3.3999999521443642491e+38 -3.3999999521443642491e+38 -3.3999999521443642491e+38 -3.3999999521443642491e+38 -3.3999999521443642491e+38 -3.3999999521443642491e+38 -3.3999999521443642491e+38 -3.3999999521443642491e+38 -3.3999999521443642491e+38 -3.3999999521443642491e+38 -3.3999999521443642491e+38 -3.3999999521443642491e+38 -3.3999999521443642491e+38 -3.3999999521443642491e+38 -3.3999999521443642491e+38 -3.3999999521443642491e+38 -3.3999999521443642491e+38 -3.3999999521443642491e+38 -3.3999999521443642491e+38 -3.3999999521443642491e+38 -3.3999999521443642491e+38 -3.3999999521443642491e+38 -3.3999999521443642491e+38 -3.3999999521443642491e+38 -3.3999999521443642491e+38 -3.3999999521443642491e+38 -3.3999999521443642491e+38 -3.3999999521443642491e+38 -3.3999999521443642491e+38 -3.3999999521443642491e+38 -3.3999999521443642491e+38 -3.3999999521443642491e+38 -3.3999999521443642491e+38 -3.3999999521443642491e+38 -3.3999999521443642491e+38 -3.3999999521443642491e+38 -3.3999999521443642491e+38 -3.3999999521443642491e+38 -3.3999999521443642491e+38 -3.3999999521443642491e+38 -3.3999999521443642491e+38 -3.3999999521443642491e+38 -3.3999999521443642491e+38 -3.3999999521443642491e+38 -3.3999999521443642491e+38 -3.3999999521443642491e+38 -3.3999999521443642491e+38 -3.3999999521443642491e+38 -3.3999999521443642491e+38 -3.3999999521443642491e+38 -3.3999999521443642491e+38 -3.3999999521443642491e+38 -3.3999999521443642491e+38 -3.3999999521443642491e+38 -3.3999999521443642491e+38 -3.3999999521443642491e+38 -3.3999999521443642491e+38 -3.3999999521443642491e+38 -3.3999999521443642491e+38 -3.3999999521443642491e+38 -3.3999999521443642491e+38 -3.3999999521443642491e+38 -3.3999999521443642491e+38 -3.3999999521443642491e+38 -3.3999999521443642491e+38 -3.3999999521443642491e+38 -3.3999999521443642491e+38 -3.3999999521443642491e+38 -3.3999999521443642491e+38 -3.3999999521443642491e+38 -3.3999999521443642491e+38 -3.3999999521443642491e+38 190 190 190 189 191 190 190 191 190 190 190 190 190 191 190 190 190 190 189 190 189 189 191 190 190 190 190 189 188 188 187 187 187 187 188 187 187 187 187 187 187 187 186 185 185 185 187 187 187 187 188 186 186 186 186 186 186 186 185 185 185 185 185 184 183 183 183 182 182 181 181 180 180 180 179 179 179 180 181 181 180 180 180 180 179 179 181 182 183 183 183 181 180 181 181 181 181 180 182 180 181 181 -3.3999999521443642491e+38 -3.3999999521443642491e+38 -3.3999999521443642491e+38 -3.3999999521443642491e+38 -3.3999999521443642491e+38 -3.3999999521443642491e+38 -3.3999999521443642491e+38 -3.3999999521443642491e+38 -3.3999999521443642491e+38 -3.3999999521443642491e+38 -3.3999999521443642491e+38 -3.3999999521443642491e+38 -3.3999999521443642491e+38 -3.3999999521443642491e+38 -3.3999999521443642491e+38 -3.3999999521443642491e+38 -3.3999999521443642491e+38 -3.3999999521443642491e+38 -3.3999999521443642491e+38 -3.3999999521443642491e+38 -3.3999999521443642491e+38 -3.3999999521443642491e+38 -3.3999999521443642491e+38 -3.3999999521443642491e+38 -3.3999999521443642491e+38 -3.3999999521443642491e+38 -3.3999999521443642491e+38 -3.3999999521443642491e+38 -3.3999999521443642491e+38 -3.3999999521443642491e+38 -3.3999999521443642491e+38 -3.3999999521443642491e+38 -3.3999999521443642491e+38 -3.3999999521443642491e+38 -3.3999999521443642491e+38 -3.3999999521443642491e+38 -3.3999999521443642491e+38 -3.3999999521443642491e+38 -3.3999999521443642491e+38 -3.3999999521443642491e+38 -3.3999999521443642491e+38 -3.3999999521443642491e+38 -3.3999999521443642491e+38 -3.3999999521443642491e+38 -3.3999999521443642491e+38 -3.3999999521443642491e+38 -3.3999999521443642491e+38 -3.3999999521443642491e+38 -3.3999999521443642491e+38 -3.3999999521443642491e+38 -3.3999999521443642491e+38 -3.3999999521443642491e+38 -3.3999999521443642491e+38 -3.3999999521443642491e+38 -3.3999999521443642491e+38 -3.3999999521443642491e+38 -3.3999999521443642491e+38 -3.3999999521443642491e+38 -3.3999999521443642491e+38 -3.3999999521443642491e+38 -3.3999999521443642491e+38 -3.3999999521443642491e+38 -3.3999999521443642491e+38 -3.3999999521443642491e+38 -3.3999999521443642491e+38 -3.3999999521443642491e+38 -3.3999999521443642491e+38 -3.3999999521443642491e+38 -3.3999999521443642491e+38 -3.3999999521443642491e+38 -3.3999999521443642491e+38 -3.3999999521443642491e+38 -3.3999999521443642491e+38 -3.3999999521443642491e+38 -3.3999999521443642491e+38 -3.3999999521443642491e+38 -3.3999999521443642491e+38 -3.3999999521443642491e+38 -3.3999999521443642491e+38 -3.3999999521443642491e+38 -3.3999999521443642491e+38 -3.3999999521443642491e+38 -3.3999999521443642491e+38 -3.3999999521443642491e+38 -3.3999999521443642491e+38 -3.3999999521443642491e+38 -3.3999999521443642491e+38 -3.3999999521443642491e+38 -3.3999999521443642491e+38 -3.3999999521443642491e+38 -3.3999999521443642491e+38 -3.3999999521443642491e+38 -3.3999999521443642491e+38 -3.3999999521443642491e+38 -3.3999999521443642491e+38 -3.3999999521443642491e+38 -3.3999999521443642491e+38 -3.3999999521443642491e+38 -3.3999999521443642491e+38 -3.3999999521443642491e+38 -3.3999999521443642491e+38 -3.3999999521443642491e+38 -3.3999999521443642491e+38 -3.3999999521443642491e+38 -3.3999999521443642491e+38 -3.3999999521443642491e+38 -3.3999999521443642491e+38 -3.3999999521443642491e+38 -3.3999999521443642491e+38 -3.3999999521443642491e+38 -3.3999999521443642491e+38 -3.3999999521443642491e+38 -3.3999999521443642491e+38 -3.3999999521443642491e+38 -3.3999999521443642491e+38 -3.3999999521443642491e+38 -3.3999999521443642491e+38 -3.3999999521443642491e+38 -3.3999999521443642491e+38 -3.3999999521443642491e+38 -3.3999999521443642491e+38 -3.3999999521443642491e+38 -3.3999999521443642491e+38 -3.3999999521443642491e+38 -3.3999999521443642491e+38 -3.3999999521443642491e+38 -3.3999999521443642491e+38 -3.3999999521443642491e+38 -3.3999999521443642491e+38 -3.3999999521443642491e+38 -3.3999999521443642491e+38 -3.3999999521443642491e+38 -3.3999999521443642491e+38 -3.3999999521443642491e+38 -3.3999999521443642491e+38 -3.3999999521443642491e+38 -3.3999999521443642491e+38 -3.3999999521443642491e+38 -3.3999999521443642491e+38 -3.3999999521443642491e+38 -3.3999999521443642491e+38 -3.3999999521443642491e+38 -3.3999999521443642491e+38 -3.3999999521443642491e+38 -3.3999999521443642491e+38 -3.3999999521443642491e+38 -3.3999999521443642491e+38 -3.3999999521443642491e+38 -3.3999999521443642491e+38 -3.3999999521443642491e+38 -3.3999999521443642491e+38 -3.3999999521443642491e+38 -3.3999999521443642491e+38 -3.3999999521443642491e+38 -3.3999999521443642491e+38 -3.3999999521443642491e+38 -3.3999999521443642491e+38 -3.3999999521443642491e+38 -3.3999999521443642491e+38 -3.3999999521443642491e+38 -3.3999999521443642491e+38 -3.3999999521443642491e+38 -3.3999999521443642491e+38 -3.3999999521443642491e+38 -3.3999999521443642491e+38 -3.3999999521443642491e+38 -3.3999999521443642491e+38 -3.3999999521443642491e+38 -3.3999999521443642491e+38 -3.3999999521443642491e+38 -3.3999999521443642491e+38 -3.3999999521443642491e+38 -3.3999999521443642491e+38 -3.3999999521443642491e+38 -3.3999999521443642491e+38 -3.3999999521443642491e+38 -3.3999999521443642491e+38 -3.3999999521443642491e+38 -3.3999999521443642491e+38 -3.3999999521443642491e+38 -3.3999999521443642491e+38 -3.3999999521443642491e+38 -3.3999999521443642491e+38 -3.3999999521443642491e+38 -3.3999999521443642491e+38 -3.3999999521443642491e+38 -3.3999999521443642491e+38 -3.3999999521443642491e+38 -3.3999999521443642491e+38 -3.3999999521443642491e+38 -3.3999999521443642491e+38 -3.3999999521443642491e+38 -3.3999999521443642491e+38 -3.3999999521443642491e+38 -3.3999999521443642491e+38 -3.3999999521443642491e+38 -3.3999999521443642491e+38 -3.3999999521443642491e+38 -3.3999999521443642491e+38 -3.3999999521443642491e+38 -3.3999999521443642491e+38 -3.3999999521443642491e+38 -3.3999999521443642491e+38 -3.3999999521443642491e+38 -3.3999999521443642491e+38 -3.3999999521443642491e+38 -3.3999999521443642491e+38 -3.3999999521443642491e+38 -3.3999999521443642491e+38 -3.3999999521443642491e+38 -3.3999999521443642491e+38 -3.3999999521443642491e+38 -3.3999999521443642491e+38 -3.3999999521443642491e+38 -3.3999999521443642491e+38 -3.3999999521443642491e+38 -3.3999999521443642491e+38 -3.3999999521443642491e+38 -3.3999999521443642491e+38 -3.3999999521443642491e+38 -3.3999999521443642491e+38 -3.3999999521443642491e+38 -3.3999999521443642491e+38 -3.3999999521443642491e+38 -3.3999999521443642491e+38 -3.3999999521443642491e+38 -3.3999999521443642491e+38 -3.3999999521443642491e+38 -3.3999999521443642491e+38 -3.3999999521443642491e+38 -3.3999999521443642491e+38 -3.3999999521443642491e+38 -3.3999999521443642491e+38 -3.3999999521443642491e+38 -3.3999999521443642491e+38 -3.3999999521443642491e+38 -3.3999999521443642491e+38 -3.3999999521443642491e+38 -3.3999999521443642491e+38 -3.3999999521443642491e+38 -3.3999999521443642491e+38 -3.3999999521443642491e+38 -3.3999999521443642491e+38 -3.3999999521443642491e+38 -3.3999999521443642491e+38 -3.3999999521443642491e+38 -3.3999999521443642491e+38 -3.3999999521443642491e+38 -3.3999999521443642491e+38 -3.3999999521443642491e+38 -3.3999999521443642491e+38 -3.3999999521443642491e+38 -3.3999999521443642491e+38 -3.3999999521443642491e+38 -3.3999999521443642491e+38 -3.3999999521443642491e+38 -3.3999999521443642491e+38 -3.3999999521443642491e+38 -3.3999999521443642491e+38 -3.3999999521443642491e+38 -3.3999999521443642491e+38 -3.3999999521443642491e+38 -3.3999999521443642491e+38 -3.3999999521443642491e+38 -3.3999999521443642491e+38 -3.3999999521443642491e+38 -3.3999999521443642491e+38 -3.3999999521443642491e+38 -3.3999999521443642491e+38 -3.3999999521443642491e+38 -3.3999999521443642491e+38 -3.3999999521443642491e+38 -3.3999999521443642491e+38 -3.3999999521443642491e+38 -3.3999999521443642491e+38 -3.3999999521443642491e+38 -3.3999999521443642491e+38 -3.3999999521443642491e+38 -3.3999999521443642491e+38 -3.3999999521443642491e+38 -3.3999999521443642491e+38 -3.3999999521443642491e+38 -3.3999999521443642491e+38 -3.3999999521443642491e+38 -3.3999999521443642491e+38 -3.3999999521443642491e+38 -3.3999999521443642491e+38 -3.3999999521443642491e+38 -3.3999999521443642491e+38 -3.3999999521443642491e+38 -3.3999999521443642491e+38 -3.3999999521443642491e+38 -3.3999999521443642491e+38 -3.3999999521443642491e+38 -3.3999999521443642491e+38 -3.3999999521443642491e+38 -3.3999999521443642491e+38 -3.3999999521443642491e+38 -3.3999999521443642491e+38 -3.3999999521443642491e+38 -3.3999999521443642491e+38 -3.3999999521443642491e+38 -3.3999999521443642491e+38 -3.3999999521443642491e+38 -3.3999999521443642491e+38 -3.3999999521443642491e+38 -3.3999999521443642491e+38 -3.3999999521443642491e+38 -3.3999999521443642491e+38 -3.3999999521443642491e+38 -3.3999999521443642491e+38 -3.3999999521443642491e+38 -3.3999999521443642491e+38 -3.3999999521443642491e+38 -3.3999999521443642491e+38 -3.3999999521443642491e+38 -3.3999999521443642491e+38 -3.3999999521443642491e+38 -3.3999999521443642491e+38 -3.3999999521443642491e+38 -3.3999999521443642491e+38 -3.3999999521443642491e+38 -3.3999999521443642491e+38
 -3.3999999521443642491e+38 -3.3999999521443642491e+38 -3.3999999521443642491e+38 -3.3999999521443642491e+38 -3.3999999521443642491e+38 -3.3999999521443642491e+38 -3.3999999521443642491e+38 -3.3999999521443642491e+38 -3.3999999521443642491e+38 -3.3999999521443642491e+38 -3.3999999521443642491e+38 -3.3999999521443642491e+38 -3.3999999521443642491e+38 -3.3999999521443642491e+38 -3.3999999521443642491e+38 -3.3999999521443642491e+38 -3.3999999521443642491e+38 -3.3999999521443642491e+38 -3.3999999521443642491e+38 -3.3999999521443642491e+38 -3.3999999521443642491e+38 -3.3999999521443642491e+38 -3.3999999521443642491e+38 -3.3999999521443642491e+38 -3.3999999521443642491e+38 -3.3999999521443642491e+38 -3.3999999521443642491e+38 -3.3999999521443642491e+38 -3.3999999521443642491e+38 -3.3999999521443642491e+38 -3.3999999521443642491e+38 -3.3999999521443642491e+38 -3.3999999521443642491e+38 -3.3999999521443642491e+38 -3.3999999521443642491e+38 -3.3999999521443642491e+38 -3.3999999521443642491e+38 -3.3999999521443642491e+38 -3.3999999521443642491e+38 -3.3999999521443642491e+38 -3.3999999521443642491e+38 -3.3999999521443642491e+38 -3.3999999521443642491e+38 -3.3999999521443642491e+38 -3.3999999521443642491e+38 -3.3999999521443642491e+38 -3.3999999521443642491e+38 -3.3999999521443642491e+38 -3.3999999521443642491e+38 -3.3999999521443642491e+38 -3.3999999521443642491e+38 -3.3999999521443642491e+38 -3.3999999521443642491e+38 -3.3999999521443642491e+38 -3.3999999521443642491e+38 -3.3999999521443642491e+38 -3.3999999521443642491e+38 -3.3999999521443642491e+38 -3.3999999521443642491e+38 -3.3999999521443642491e+38 -3.3999999521443642491e+38 -3.3999999521443642491e+38 -3.3999999521443642491e+38 -3.3999999521443642491e+38 -3.3999999521443642491e+38 -3.3999999521443642491e+38 -3.3999999521443642491e+38 -3.3999999521443642491e+38 -3.3999999521443642491e+38 -3.3999999521443642491e+38 -3.3999999521443642491e+38 -3.3999999521443642491e+38 -3.3999999521443642491e+38 -3.3999999521443642491e+38 -3.3999999521443642491e+38 -3.3999999521443642491e+38 189 190 190 189 190 190 191 191 191 190 190 189 189 189 190 190 189 189 189 190 190 189 189 189 189 190 190 190 189 189 187 187 187 187 185 186 186 186 186 187 187 187 186 186 187 186 185 186 186 186 186 186 186 186 185 185 185 185 185 186 186 184 185 186 184 184 183 184 184 182 183 181 181 181 180 180 180 180 180 181 180 180 180 180 180 180 180 180 181 183 181 182 183 183 182 183 182 182 182 181 181 181 182 -3.3999999521443642491e+38 -3.3999999521443642491e+38 -3.3999999521443642491e+38 -3.3999999521443642491e+38 -3.3999999521443642491e+38 -3.3999999521443642491e+38 -3.3999999521443642491e+38 -3.3999999521443642491e+38 -3.3999999521443642491e+38 -3.3999999521443642491e+38 -3.3999999521443642491e+38 -3.3999999521443642491e+38 -3.3999999521443642491e+38 -3.3999999521443642491e+38 -3.3999999521443642491e+38 -3.3999999521443642491e+38 -3.3999999521443642491e+38 -3.3999999521443642491e+38 -3.3999999521443642491e+38 -3.3999999521443642491e+38 -3.3999999521443642491e+38 -3.3999999521443642491e+38 -3.3999999521443642491e+38 -3.3999999521443642491e+38 -3.3999999521443642491e+38 -3.3999999521443642491e+38 -3.3999999521443642491e+38 -3.3999999521443642491e+38 -3.3999999521443642491e+38 -3.3999999521443642491e+38 -3.3999999521443642491e+38 -3.3999999521443642491e+38 -3.3999999521443642491e+38 -3.3999999521443642491e+38 -3.3999999521443642491e+38 -3.3999999521443642491e+38 -3.3999999521443642491e+38 -3.3999999521443642491e+38 -3.3999999521443642491e+38 -3.3999999521443642491e+38 -3.3999999521443642491e+38 -3.3999999521443642491e+38 -3.3999999521443642491e+38 -3.3999999521443642491e+38 -3.3999999521443642491e+38 -3.3999999521443642491e+38 -3.3999999521443642491e+38 -3.3999999521443642491e+38 -3.3999999521443642491e+38 -3.3999999521443642491e+38 -3.3999999521443642491e+38 -3.3999999521443642491e+38 -3.3999999521443642491e+38 -3.3999999521443642491e+38 -3.3999999521443642491e+38 -3.3999999521443642491e+38 -3.3999999521443642491e+38 -3.3999999521443642491e+38 -3.3999999521443642491e+38 -3.3999999521443642491e+38 -3.3999999521443642491e+38 -3.3999999521443642491e+38 -3.3999999521443642491e+38 -3.3999999521443642491e+38 -3.3999999521443642491e+38 -3.3999999521443642491e+38 -3.3999999521443642491e+38 -3.3999999521443642491e+38 -3.3999999521443642491e+38 -3.3999999521443642491e+38 -3.3999999521443642491e+38 -3.3999999521443642491e+38 -3.3999999521443642491e+38 -3.3999999521443642491e+38 -3.3999999521443642491e+38 -3.3999999521443642491e+38 -3.3999999521443642491e+38 -3.3999999521443642491e+38 -3.3999999521443642491e+38 -3.3999999521443642491e+38 -3.3999999521443642491e+38 -3.3999999521443642491e+38 -3.3999999521443642491e+38 -3.3999999521443642491e+38 -3.3999999521443642491e+38 -3.3999999521443642491e+38 -3.3999999521443642491e+38 -3.3999999521443642491e+38 -3.3999999521443642491e+38 -3.3999999521443642491e+38 -3.3999999521443642491e+38 -3.3999999521443642491e+38 -3.3999999521443642491e+38 -3.3999999521443642491e+38 -3.3999999521443642491e+38 -3.3999999521443642491e+38 -3.3999999521443642491e+38 -3.3999999521443642491e+38 -3.3999999521443642491e+38 -3.3999999521443642491e+38 -3.3999999521443642491e+38 -3.3999999521443642491e+38 -3.3999999521443642491e+38 -3.3999999521443642491e+38 -3.3999999521443642491e+38 -3.3999999521443642491e+38 -3.3999999521443642491e+38 -3.3999999521443642491e+38 -3.3999999521443642491e+38 -3.3999999521443642491e+38 -3.3999999521443642491e+38 -3.3999999521443642491e+38 -3.3999999521443642491e+38 -3.3999999521443642491e+38 -3.3999999521443642491e+38 -3.3999999521443642491e+38 -3.3999999521443642491e+38 -3.3999999521443642491e+38 -3.3999999521443642491e+38 -3.3999999521443642491e+38 -3.3999999521443642491e+38 -3.3999999521443642491e+38 -3.3999999521443642491e+38 -3.3999999521443642491e+38 -3.3999999521443642491e+38 -3.3999999521443642491e+38 -3.3999999521443642491e+38 -3.3999999521443642491e+38 -3.3999999521443642491e+38 -3.3999999521443642491e+38 -3.3999999521443642491e+38 -3.3999999521443642491e+38 -3.3999999521443642491e+38 -3.3999999521443642491e+38 -3.3999999521443642491e+38 -3.3999999521443642491e+38 -3.3999999521443642491e+38 -3.3999999521443642491e+38 -3.3999999521443642491e+38 -3.3999999521443642491e+38 -3.3999999521443642491e+38 -3.3999999521443642491e+38 -3.3999999521443642491e+38 -3.3999999521443642491e+38 -3.3999999521443642491e+38 -3.3999999521443642491e+38 -3.3999999521443642491e+38 -3.3999999521443642491e+38 -3.3999999521443642491e+38 -3.3999999521443642491e+38 -3.3999999521443642491e+38 -3.3999999521443642491e+38 -3.3999999521443642491e+38 -3.3999999521443642491e+38 -3.3999999521443642491e+38 -3.3999999521443642491e+38 -3.3999999521443642491e+38 -3.3999999521443642491e+38 -3.3999999521443642491e+38 -3.3999999521443642491e+38 -3.3999999521443642491e+38 -3.3999999521443642491e+38 -3.3999999521443642491e+38 -3.3999999521443642491e+38 -3.3999999521443642491e+38 -3.3999999521443642491e+38 -3.3999999521443642491e+38 -3.3999999521443642491e+38 -3.3999999521443642491e+38 -3.3999999521443642491e+38 -3.3999999521443642491e+38 -3.3999999521443642491e+38 -3.3999999521443642491e+38 -3.3999999521443642491e+38 -3.3999999521443642491e+38 -3.3999999521443642491e+38 -3.3999999521443642491e+38 -3.3999999521443642491e+38 -3.3999999521443642491e+38 -3.3999999521443642491e+38 -3.3999999521443642491e+38 -3.3999999521443642491e+38 -3.3999999521443642491e+38 -3.3999999521443642491e+38 -3.3999999521443642491e+38 -3.3999999521443642491e+38 -3.3999999521443642491e+38 -3.3999999521443642491e+38 -3.3999999521443642491e+38 -3.3999999521443642491e+38 -3.3999999521443642491e+38 -3.3999999521443642491e+38 -3.3999999521443642491e+38 -3.3999999521443642491e+38 -3.3999999521443642491e+38 -3.3999999521443642491e+38 -3.3999999521443642491e+38 -3.3999999521443642491e+38 -3.3999999521443642491e+38 -3.3999999521443642491e+38 -3.3999999521443642491e+38 -3.3999999521443642491e+38 -3.3999999521443642491e+38 -3.3999999521443642491e+38 -3.3999999521443642491e+38 -3.3999999521443642491e+38 -3.3999999521443642491e+38 -3.3999999521443642491e+38 -3.3999999521443642491e+38 -3.3999999521443642491e+38 -3.3999999521443642491e+38 -3.3999999521443642491e+38 -3.3999999521443642491e+38 -3.3999999521443642491e+38 -3.3999999521443642491e+38 -3.3999999521443642491e+38 -3.3999999521443642491e+38 -3.3999999521443642491e+38 -3.3999999521443642491e+38 -3.3999999521443642491e+38 -3.3999999521443642491e+38 -3.3999999521443642491e+38 -3.3999999521443642491e+38 -3.3999999521443642491e+38 -3.3999999521443642491e+38 -3.3999999521443642491e+38 -3.3999999521443642491e+38 -3.3999999521443642491e+38 -3.3999999521443642491e+38 -3.3999999521443642491e+38 -3.3999999521443642491e+38 -3.3999999521443642491e+38 -3.3999999521443642491e+38 -3.3999999521443642491e+38 -3.3999999521443642491e+38 -3.3999999521443642491e+38 -3.3999999521443642491e+38 -3.3999999521443642491e+38 -3.3999999521443642491e+38 -3.3999999521443642491e+38 -3.3999999521443642491e+38 -3.3999999521443642491e+38 -3.3999999521443642491e+38 -3.3999999521443642491e+38 -3.3999999521443642491e+38 -3.3999999521443642491e+38 -3.3999999521443642491e+38 -3.3999999521443642491e+38 -3.3999999521443642491e+38 -3.3999999521443642491e+38 -3.3999999521443642491e+38 -3.3999999521443642491e+38 -3.3999999521443642491e+38 -3.3999999521443642491e+38 -3.3999999521443642491e+38 -3.3999999521443642491e+38 -3.3999999521443642491e+38 -3.3999999521443642491e+38 -3.3999999521443642491e+38 -3.3999999521443642491e+38 -3.3999999521443642491e+38 -3.3999999521443642491e+38 -3.3999999521443642491e+38 -3.3999999521443642491e+38 -3.3999999521443642491e+38 -3.3999999521443642491e+38 -3.3999999521443642491e+38 -3.3999999521443642491e+38 -3.3999999521443642491e+38 -3.3999999521443642491e+38 -3.3999999521443642491e+38 -3.3999999521443642491e+38 -3.3999999521443642491e+38 -3.3999999521443642491e+38 -3.3999999521443642491e+38 -3.3999999521443642491e+38 -3.3999999521443642491e+38 -3.3999999521443642491e+38 -3.3999999521443642491e+38 -3.3999999521443642491e+38 -3.3999999521443642491e+38 -3.3999999521443642491e+38 -3.3999999521443642491e+38 -3.3999999521443642491e+38 -3.3999999521443642491e+38 -3.3999999521443642491e+38 -3.3999999521443642491e+38 -3.3999999521443642491e+38 -3.3999999521443642491e+38 -3.3999999521443642491e+38 -3.3999999521443642491e+38 -3.3999999521443642491e+38 -3.3999999521443642491e+38 -3.3999999521443642491e+38 -3.3999999521443642491e+38 -3.3999999521443642491e+38 -3.3999999521443642491e+38 -3.3999999521443642491e+38 -3.3999999521443642491e+38 -3.3999999521443642491e+38 -3.3999999521443642491e+38 -3.3999999521443642491e+38 -3.3999999521443642491e+38 -3.3999999521443642491e+38 -3.3999999521443642491e+38 -3.3999999521443642491e+38 -3.3999999521443642491e+38 -3.3999999521443642491e+38 -3.3999999521443642491e+38 -3.3999999521443642491e+38 -3.3999999521443642491e+38 -3.3999999521443642491e+38 -3.3999999521443642491e+38 -3.3999999521443642491e+38 -3.3999999521443642491e+38 -3.3999999521443642491e+38 -3.3999999521443642491e+38 -3.3999999521443642491e+38 -3.3999999521443642491e+38 -3.3999999521443642491e+38 -3.3999999521443642491e+38 -3.3999999521443642491e+38 -3.3999999521443642491e+38
 -3.3999999521443642491e+38 -3.3999999521443642491e+38 -3.3999999521443642491e+38 -3.3999999521443642491e+38 -3.3999999521443642491e+38 -3.3999999521443642491e+38 -3.3999999521443642491e+38 -3.3999999521443642491e+38 -3.3999999521443642491e+38 -3.3999999521443642491e+38 -3.3999999521443642491e+38 -3.3999999521443642491e+38 -3.3999999521443642491e+38 -3.3999999521443642491e+38 -3.3999999521443642491e+38 -3.3999999521443642491e+38 -3.3999999521443642491e+38 -3.3999999521443642491e+38 -3.3999999521443642491e+38 -3.3999999521443642491e+38 -3.3999999521443642491e+38 -3.3999999521443642491e+38 -3.3999999521443642491e+38 -3.3999999521443642491e+38 -3.3999999521443642491e+38 -3.3999999521443642491e+38 -3.3999999521443642491e+38 -3.3999999521443642491e+38 -3.3999999521443642491e+38 -3.3999999521443642491e+38 -3.3999999521443642491e+38 -3.3999999521443642491e+38 -3.3999999521443642491e+38 -3.3999999521443642491e+38 -3.3999999521443642491e+38 -3.3999999521443642491e+38 -3.3999999521443642491e+38 -3.3999999521443642491e+38 -3.3999999521443642491e+38 -3.3999999521443642491e+38 -3.3999999521443642491e+38 -3.3999999521443642491e+38 -3.3999999521443642491e+38 -3.3999999521443642491e+38 -3.3999999521443642491e+38 -3.3999999521443642491e+38 -3.3999999521443642491e+38 -3.3999999521443642491e+38 -3.3999999521443642491e+38 -3.3999999521443642491e+38 -3.3999999521443642491e+38 -3.3999999521443642491e+38 -3.3999999521443642491e+38 -3.3999999521443642491e+38 -3.3999999521443642491e+38 -3.3999999521443642491e+38 -3.3999999521443642491e+38 -3.3999999521443642491e+38 -3.3999999521443642491e+38 -3.3999999521443642491e+38 -3.3999999521443642491e+38 -3.3999999521443642491e+38 -3.3999999521443642491e+38 -3.3999999521443642491e+38 -3.3999999521443642491e+38 -3.3999999521443642491e+38 -3.3999999521443642491e+38 -3.3999999521443642491e+38 -3.3999999521443642491e+38 -3.3999999521443642491e+38 -3.3999999521443642491e+38 -3.3999999521443642491e+38 -3.3999999521443642491e+38 -3.3999999521443642491e+38 190 189 189 189 189 191 191 192 192 191 191 191 191 189 189 189 189 189 188 189 189 190 191 190 189 189 189 189 189 190 190 190 189 188 187 187 187 187 186 187 188 187 187 188 188 186 186 185 185 187 186 186 186 187 187 187 187 186 185 185 185 184 185 183 183 183 184 184 184 184 183 183 183 184 183 183 181 180 181 181 180 180 180 179 180 181 181 181 180 181 181 181 181 182 182 182 182 182 182 182 182 181 182 182 182 182 181 -3.3999999521443642491e+38 -3.3999999521443642491e+38 -3.3999999521443642491e+38 -3.3999999521443642491e+38 -3.3999999521443642491e+38 -3.3999999521443642491e+38 -3.3999999521443642491e+38 -3.3999999521443642491e+38 -3.3999999521443642491e+38 -3.3999999521443642491e+38 -3.3999999521443642491e+38 -3.3999999521443642491e+38 -3.3999999521443642491e+38 -3.3999999521443642491e+38 -3.3999999521443642491e+38 -3.3999999521443642491e+38 -3.3999999521443642491e+38 -3.3999999521443642491e+38 -3.3999999521443642491e+38 -3.3999999521443642491e+38 -3.3999999521443642491e+38 -3.3999999521443642491e+38 -3.3999999521443642491e+38 -3.3999999521443642491e+38 -3.3999999521443642491e+38 -3.3999999521443642491e+38 -3.3999999521443642491e+38 -3.3999999521443642491e+38 -3.3999999521443642491e+38 -3.3999999521443642491e+38 -3.3999999521443642491e+38 -3.3999999521443642491e+38 -3.3999999521443642491e+38 -3.3999999521443642491e+38 -3.3999999521443642491e+38 -3.3999999521443642491e+38 -3.3999999521443642491e+38 -3.3999999521443642491e+38 -3.3999999521443642491e+38 -3.3999999521443642491e+38 -3.3999999521443642491e+38 -3.3999999521443642491e+38 -3.3999999521443642491e+38 -3.3999999521443642491e+38 -3.3999999521443642491e+38 -3.3999999521443642491e+38 -3.3999999521443642491e+38 -3.3999999521443642491e+38 -3.3999999521443642491e+38 -3.3999999521443642491e+38 -3.3999999521443642491e+38 -3.3999999521443642491e+38 -3.3999999521443642491e+38 -3.3999999521443642491e+38 -3.3999999521443642491e+38 -3.3999999521443642491e+38 -3.3999999521443642491e+38 -3.3999999521443642491e+38 -3.3999999521443642491e+38 -3.3999999521443642491e+38 -3.3999999521443642491e+38 -3.3999999521443642491e+38 -3.3999999521443642491e+38 -3.3999999521443642491e+38 -3.3999999521443642491e+38 -3.3999999521443642491e+38 -3.3999999521443642491e+38 -3.3999999521443642491e+38 -3.3999999521443642491e+38 -3.3999999521443642491e+38 -3.3999999521443642491e+38 -3.3999999521443642491e+38 -3.3999999521443642491e+38 -3.3999999521443642491e+38 -3.3999999521443642491e+38 -3.3999999521443642491e+38 -3.3999999521443642491e+38 -3.3999999521443642491e+38 -3.3999999521443642491e+38 -3.3999999521443642491e+38 -3.3999999521443642491e+38 -3.3999999521443642491e+38 -3.3999999521443642491e+38 -3.3999999521443642491e+38 -3.3999999521443642491e+38 -3.3999999521443642491e+38 -3.3999999521443642491e+38 -3.3999999521443642491e+38 -3.3999999521443642491e+38 -3.3999999521443642491e+38 -3.3999999521443642491e+38 -3.3999999521443642491e+38 -3.3999999521443642491e+38 -3.3999999521443642491e+38 -3.3999999521443642491e+38 -3.3999999521443642491e+38 -3.3999999521443642491e+38 -3.3999999521443642491e+38 -3.3999999521443642491e+38 -3.3999999521443642491e+38 -3.3999999521443642491e+38 -3.3999999521443642491e+38 -3.3999999521443642491e+38 -3.3999999521443642491e+38 -3.3999999521443642491e+38 -3.3999999521443642491e+38 -3.3999999521443642491e+38 -3.3999999521443642491e+38 -3.3999999521443642491e+38 -3.3999999521443642491e+38 -3.3999999521443642491e+38 -3.3999999521443642491e+38 -3.3999999521443642491e+38 -3.3999999521443642491e+38 -3.3999999521443642491e+38 -3.3999999521443642491e+38 -3.3999999521443642491e+38 -3.3999999521443642491e+38 -3.3999999521443642491e+38 -3.3999999521443642491e+38 -3.3999999521443642491e+38 -3.3999999521443642491e+38 -3.3999999521443642491e+38 -3.3999999521443642491e+38 -3.3999999521443642491e+38 -3.3999999521443642491e+38 -3.3999999521443642491e+38 -3.3999999521443642491e+38 -3.3999999521443642491e+38 -3.3999999521443642491e+38 -3.3999999521443642491e+38 -3.3999999521443642491e+38 -3.3999999521443642491e+38 -3.3999999521443642491e+38 -3.3999999521443642491e+38 -3.3999999521443642491e+38 -3.3999999521443642491e+38 -3.3999999521443642491e+38 -3.3999999521443642491e+38 -3.3999999521443642491e+38 -3.3999999521443642491e+38 -3.3999999521443642491e+38 -3.3999999521443642491e+38 -3.3999999521443642491e+38 -3.3999999521443642491e+38 -3.3999999521443642491e+38 -3.3999999521443642491e+38 -3.3999999521443642491e+38 -3.3999999521443642491e+38 -3.3999999521443642491e+38 -3.3999999521443642491e+38 -3.3999999521443642491e+38 -3.3999999521443642491e+38 -3.3999999521443642491e+38 -3.3999999521443642491e+38 -3.3999999521443642491e+38 -3.3999999521443642491e+38 -3.3999999521443642491e+38 -3.3999999521443642491e+38 -3.3999999521443642491e+38 -3.3999999521443642491e+38 -3.3999999521443642491e+38 -3.3999999521443642491e+38 -3.3999999521443642491e+38 -3.3999999521443642491e+38 -3.3999999521443642491e+38 -3.3999999521443642491e+38 -3.3999999521443642491e+38 -3.3999999521443642491e+38 -3.3999999521443642491e+38 -3.3999999521443642491e+38 -3.3999999521443642491e+38 -3.3999999521443642491e+38 -3.3999999521443642491e+38 -3.3999999521443642491e+38 -3.3999999521443642491e+38 -3.3999999521443642491e+38 -3.3999999521443642491e+38 -3.3999999521443642491e+38 -3.3999999521443642491e+38 -3.3999999521443642491e+38 -3.3999999521443642491e+38 -3.3999999521443642491e+38 -3.3999999521443642491e+38 -3.3999999521443642491e+38 -3.3999999521443642491e+38 -3.3999999521443642491e+38 -3.3999999521443642491e+38 -3.3999999521443642491e+38 -3.3999999521443642491e+38 -3.3999999521443642491e+38 -3.3999999521443642491e+38 -3.3999999521443642491e+38 -3.3999999521443642491e+38 -3.3999999521443642491e+38 -3.3999999521443642491e+38 -3.3999999521443642491e+38 -3.3999999521443642491e+38 -3.3999999521443642491e+38 -3.3999999521443642491e+38 -3.3999999521443642491e+38 -3.3999999521443642491e+38 -3.3999999521443642491e+38 -3.3999999521443642491e+38 -3.3999999521443642491e+38 -3.3999999521443642491e+38 -3.3999999521443642491e+38 -3.3999999521443642491e+38 -3.3999999521443642491e+38 -3.3999999521443642491e+38 -3.3999999521443642491e+38 -3.3999999521443642491e+38 -3.3999999521443642491e+38 -3.3999999521443642491e+38 -3.3999999521443642491e+38 -3.3999999521443642491e+38 -3.3999999521443642491e+38 -3.3999999521443642491e+38 -3.3999999521443642491e+38 -3.3999999521443642491e+38 -3.3999999521443642491e+38 -3.3999999521443642491e+38 -3.3999999521443642491e+38 -3.3999999521443642491e+38 -3.3999999521443642491e+38 -3.3999999521443642491e+38 -3.3999999521443642491e+38 -3.3999999521443642491e+38 -3.3999999521443642491e+38 -3.3999999521443642491e+38 -3.3999999521443642491e+38 -3.3999999521443642491e+38 -3.3999999521443642491e+38 -3.3999999521443642491e+38 -3.3999999521443642491e+38 -3.3999999521443642491e+38 -3.3999999521443642491e+38 -3.3999999521443642491e+38 -3.3999999521443642491e+38 -3.3999999521443642491e+38 -3.3999999521443642491e+38 -3.3999999521443642491e+38 -3.3999999521443642491e+38 -3.3999999521443642491e+38 -3.3999999521443642491e+38 -3.3999999521443642491e+38 -3.3999999521443642491e+38 -3.3999999521443642491e+38 -3.3999999521443642491e+38 -3.3999999521443642491e+38 -3.3999999521443642491e+38 -3.3999999521443642491e+38 -3.3999999521443642491e+38 -3.3999999521443642491e+38 -3.3999999521443642491e+38 -3.3999999521443642491e+38 -3.3999999521443642491e+38 -3.3999999521443642491e+38 -3.3999999521443642491e+38 -3.3999999521443642491e+38 -3.3999999521443642491e+38 -3.3999999521443642491e+38 -3.3999999521443642491e+38 -3.3999999521443642491e+38 -3.3999999521443642491e+38 -3.3999999521443642491e+38 -3.3999999521443642491e+38 -3.3999999521443642491e+38 -3.3999999521443642491e+38 -3.3999999521443642491e+38 -3.3999999521443642491e+38 -3.3999999521443642491e+38 -3.3999999521443642491e+38 -3.3999999521443642491e+38 -3.3999999521443642491e+38 -3.3999999521443642491e+38 -3.3999999521443642491e+38 -3.3999999521443642491e+38 -3.3999999521443642491e+38 -3.3999999521443642491e+38 -3.3999999521443642491e+38 -3.3999999521443642491e+38 -3.3999999521443642491e+38 -3.3999999521443642491e+38 -3.3999999521443642491e+38 -3.3999999521443642491e+38 -3.3999999521443642491e+38 -3.3999999521443642491e+38 -3.3999999521443642491e+38 -3.3999999521443642491e+38 -3.3999999521443642491e+38 -3.3999999521443642491e+38 -3.3999999521443642491e+38 -3.3999999521443642491e+38 -3.3999999521443642491e+38 -3.3999999521443642491e+38 -3.3999999521443642491e+38 -3.3999999521443642491e+38 -3.3999999521443642491e+38 -3.3999999521443642491e+38 -3.3999999521443642491e+38 -3.3999999521443642491e+38 -3.3999999521443642491e+38 -3.3999999521443642491e+38 -3.3999999521443642491e+38 -3.3999999521443642491e+38 -3.3999999521443642491e+38 -3.3999999521443642491e+38 -3.3999999521443642491e+38 -3.3999999521443642491e+38 -3.3999999521443642491e+38 -3.3999999521443642491e+38 -3.3999999521443642491e+38 -3.3999999521443642491e+38 -3.3999999521443642491e+38 -3.3999999521443642491e+38 -3.3999999521443642491e+38 -3.3999999521443642491e+38 -3.3999999521443642491e+38 -3.3999999521443642491e+38 -3.3999999521443642491e+38
 -3.3999999521443642491e+38 -3.3999999521443642491e+38 -3.3999999521443642491e+38 -3.3999999521443642491e+38 -3.3999999521443642491e+38 -3.3999999521443642491e+38 -3.3999999521443642491e+38 -3.3999999521443642491e+38 -3.3999999521443642491e+38 -3.3999999521443642491e+38 -3.3999999521443642491e+38 -3.3999999521443642491e+38 -3.3999999521443642491e+38 -3.3999999521443642491e+38 -3.3999999521443642491e+38 -3.3999999521443642491e+38 -3.3999999521443642491e+38 -3.3999999521443642491e+38 -3.3999999521443642491e+38 -3.3999999521443642491e+38 -3.3999999521443642491e+38 -3.3999999521443642491e+38 -3.3999999521443642491e+38 -3.3999999521443642491e+38 -3.3999999521443642491e+38 -3.3999999521443642491e+38 -3.3999999521443642491e+38 -3.3999999521443642491e+38 -3.3999999521443642491e+38 -3.3999999521443642491e+38 -3.3999999521443642491e+38 -3.3999999521443642491e+38 -3.3999999521443642491e+38 -3.3999999521443642491e+38 -3.3999999521443642491e+38 -3.3999999521443642491e+38 -3.3999999521443642491e+38 -3.3999999521443642491e+38 -3.3999999521443642491e+38 -3.3999999521443642491e+38 -3.3999999521443642491e+38 -3.3999999521443642491e+38 -3.3999999521443642491e+38 -3.3999999521443642491e+38 -3.3999999521443642491e+38 -3.3999999521443642491e+38 -3.3999999521443642491e+38 -3.3999999521443642491e+38 -3.3999999521443642491e+38 -3.3999999521443642491e+38 -3.3999999521443642491e+38 -3.3999999521443642491e+38 -3.3999999521443642491e+38 -3.3999999521443642491e+38 -3.3999999521443642491e+38 -3.3999999521443642491e+38 -3.3999999521443642491e+38 -3.3999999521443642491e+38 -3.3999999521443642491e+38 -3.3999999521443642491e+38 -3.3999999521443642491e+38 -3.3999999521443642491e+38 -3.3999999521443642491e+38 -3.3999999521443642491e+38 -3.3999999521443642491e+38 -3.3999999521443642491e+38 -3.3999999521443642491e+38 -3.3999999521443642491e+38 -3.3999999521443642491e+38 -3.3999999521443642491e+38 -3.3999999521443642491e+38 -3.3999999521443642491e+38 -3.3999999521443642491e+38 191 190 191 191 191 190 191 192 191 191 191 191 190 190 190 190 189 189 189 188 190 191 190 190 191 190 190 189 189 189 189 189 190 190 189 190 190 189 187 187 187 187 188 188 189 189 189 188 188 188 188 189 188 188 188 188 187 186 186 185 184 183 183 183 183 184 184 184 184 184 184 184 183 183 183 183 181 181 181 181 180 180 180 180 180 180 180 180 180 181 180 181 181 181 181 180 180 182 182 182 183 182 182 182 182 182 182 182 183 -3.3999999521443642491e+38 -3.3999999521443642491e+38 -3.3999999521443642491e+38 -3.3999999521443642491e+38 -3.3999999521443642491e+38 -3.3999999521443642491e+38 -3.3999999521443642491e+38 -3.3999999521443642491e+38 -3.3999999521443642491e+38 -3.3999999521443642491e+38 -3.3999999521443642491e+38 -3.3999999521443642491e+38 -3.3999999521443642491e+38 -3.3999999521443642491e+38 -3.3999999521443642491e+38 -3.3999999521443642491e+38 -3.3999999521443642491e+38 -3.3999999521443642491e+38 -3.3999999521443642491e+38 -3.3999999521443642491e+38 -3.3999999521443642491e+38 -3.3999999521443642491e+38 -3.3999999521443642491e+38 -3.3999999521443642491e+38 -3.3999999521443642491e+38 -3.3999999521443642491e+38 -3.3999999521443642491e+38 -3.3999999521443642491e+38 -3.3999999521443642491e+38 -3.3999999521443642491e+38 -3.3999999521443642491e+38 -3.3999999521443642491e+38 -3.3999999521443642491e+38 -3.3999999521443642491e+38 -3.3999999521443642491e+38 -3.3999999521443642491e+38 -3.3999999521443642491e+38 -3.3999999521443642491e+38 -3.3999999521443642491e+38 -3.3999999521443642491e+38 -3.3999999521443642491e+38 -3.3999999521443642491e+38 -3.3999999521443642491e+38 -3.3999999521443642491e+38 -3.3999999521443642491e+38 -3.3999999521443642491e+38 -3.3999999521443642491e+38 -3.3999999521443642491e+38 -3.3999999521443642491e+38 -3.3999999521443642491e+38 -3.3999999521443642491e+38 -3.3999999521443642491e+38 -3.3999999521443642491e+38 -3.3999999521443642491e+38 -3.3999999521443642491e+38 -3.3999999521443642491e+38 -3.3999999521443642491e+38 -3.3999999521443642491e+38 -3.3999999521443642491e+38 -3.3999999521443642491e+38 -3.3999999521443642491e+38 -3.3999999521443642491e+38 -3.3999999521443642491e+38 -3.3999999521443642491e+38 -3.3999999521443642491e+38 -3.3999999521443642491e+38 -3.3999999521443642491e+38 -3.3999999521443642491e+38 -3.3999999521443642491e+38 -3.3999999521443642491e+38 -3.3999999521443642491e+38 -3.3999999521443642491e+38 -3.3999999521443642491e+38 -3.3999999521443642491e+38 -3.3999999521443642491e+38 -3.3999999521443642491e+38 -3.3999999521443642491e+38 -3.3999999521443642491e+38 -3.3999999521443642491e+38 -3.3999999521443642491e+38 -3.3999999521443642491e+38 -3.3999999521443642491e+38 -3.3999999521443642491e+38 -3.3999999521443642491e+38 -3.3999999521443642491e+38 -3.3999999521443642491e+38 -3.3999999521443642491e+38 -3.3999999521443642491e+38 -3.3999999521443642491e+38 -3.3999999521443642491e+38 -3.3999999521443642491e+38 -3.3999999521443642491e+38 -3.3999999521443642491e+38 -3.3999999521443642491e+38 -3.3999999521443642491e+38 -3.3999999521443642491e+38 -3.3999999521443642491e+38 -3.3999999521443642491e+38 -3.3999999521443642491e+38 -3.3999999521443642491e+38 -3.3999999521443642491e+38 -3.3999999521443642491e+38 -3.3999999521443642491e+38 -3.3999999521443642491e+38 -3.3999999521443642491e+38 -3.3999999521443642491e+38 -3.3999999521443642491e+38 -3.3999999521443642491e+38 -3.3999999521443642491e+38 -3.3999999521443642491e+38 -3.3999999521443642491e+38 -3.3999999521443642491e+38 -3.3999999521443642491e+38 -3.3999999521443642491e+38 -3.3999999521443642491e+38 -3.3999999521443642491e+38 -3.3999999521443642491e+38 -3.3999999521443642491e+38 -3.3999999521443642491e+38 -3.3999999521443642491e+38 -3.3999999521443642491e+38 -3.3999999521443642491e+38 -3.3999999521443642491e+38 -3.3999999521443642491e+38 -3.3999999521443642491e+38 -3.3999999521443642491e+38 -3.3999999521443642491e+38 -3.3999999521443642491e+38 -3.3999999521443642491e+38 -3.3999999521443642491e+38 -3.3999999521443642491e+38 -3.3999999521443642491e+38 -3.3999999521443642491e+38 -3.3999999521443642491e+38 -3.3999999521443642491e+38 -3.3999999521443642491e+38 -3.3999999521443642491e+38 -3.3999999521443642491e+38 -3.3999999521443642491e+38 -3.3999999521443642491e+38 -3.3999999521443642491e+38 -3.3999999521443642491e+38 -3.3999999521443642491e+38 -3.3999999521443642491e+38 -3.3999999521443642491e+38 -3.3999999521443642491e+38 -3.3999999521443642491e+38 -3.3999999521443642491e+38 -3.3999999521443642491e+38 -3.3999999521443642491e+38 -3.3999999521443642491e+38 -3.3999999521443642491e+38 -3.3999999521443642491e+38 -3.3999999521443642491e+38 -3.3999999521443642491e+38 -3.3999999521443642491e+38 -3.3999999521443642491e+38 -3.3999999521443642491e+38 -3.3999999521443642491e+38 -3.3999999521443642491e+38 -3.3999999521443642491e+38 -3.3999999521443642491e+38 -3.3999999521443642491e+38 -3.3999999521443642491e+38 -3.3999999521443642491e+38 -3.3999999521443642491e+38 -3.3999999521443642491e+38 -3.3999999521443642491e+38 -3.3999999521443642491e+38 -3.3999999521443642491e+38 -3.3999999521443642491e+38 -3.3999999521443642491e+38 -3.3999999521443642491e+38 -3.3999999521443642491e+38 -3.3999999521443642491e+38 -3.3999999521443642491e+38 -3.3999999521443642491e+38 -3.3999999521443642491e+38 -3.3999999521443642491e+38 -3.3999999521443642491e+38 -3.3999999521443642491e+38 -3.3999999521443642491e+38 -3.3999999521443642491e+38 -3.3999999521443642491e+38 -3.3999999521443642491e+38 -3.3999999521443642491e+38 -3.3999999521443642491e+38 -3.3999999521443642491e+38 -3.3999999521443642491e+38 -3.3999999521443642491e+38 -3.3999999521443642491e+38 -3.3999999521443642491e+38 -3.3999999521443642491e+38 -3.3999999521443642491e+38 -3.3999999521443642491e+38 -3.3999999521443642491e+38 -3.3999999521443642491e+38 -3.3999999521443642491e+38 -3.3999999521443642491e+38 -3.3999999521443642491e+38 -3.3999999521443642491e+38 -3.3999999521443642491e+38 -3.3999999521443642491e+38 -3.3999999521443642491e+38 -3.3999999521443642491e+38 -3.3999999521443642491e+38 -3.3999999521443642491e+38 -3.3999999521443642491e+38 -3.3999999521443642491e+38 -3.3999999521443642491e+38 -3.3999999521443642491e+38 -3.3999999521443642491e+38 -3.3999999521443642491e+38 -3.3999999521443642491e+38 -3.3999999521443642491e+38 -3.3999999521443642491e+38 -3.3999999521443642491e+38 -3.3999999521443642491e+38 -3.3999999521443642491e+38 -3.3999999521443642491e+38 -3.3999999521443642491e+38 -3.3999999521443642491e+38 -3.3999999521443642491e+38 -3.3999999521443642491e+38 -3.3999999521443642491e+38 -3.3999999521443642491e+38 -3.3999999521443642491e+38 -3.3999999521443642491e+38 -3.3999999521443642491e+38 -3.3999999521443642491e+38 -3.3999999521443642491e+38 -3.3999999521443642491e+38 -3.3999999521443642491e+38 -3.3999999521443642491e+38 -3.3999999521443642491e+38 -3.3999999521443642491e+38 -3.3999999521443642491e+38 -3.3999999521443642491e+38 -3.3999999521443642491e+38 -3.3999999521443642491e+38 -3.3999999521443642491e+38 -3.3999999521443642491e+38 -3.3999999521443642491e+38 -3.3999999521443642491e+38 -3.3999999521443642491e+38 -3.3999999521443642491e+38 -3.3999999521443642491e+38 -3.3999999521443642491e+38 -3.3999999521443642491e+38 -3.3999999521443642491e+38 -3.3999999521443642491e+38 -3.3999999521443642491e+38 -3.3999999521443642491e+38 -3.3999999521443642491e+38 -3.3999999521443642491e+38 -3.3999999521443642491e+38 -3.3999999521443642491e+38 -3.3999999521443642491e+38 -3.3999999521443642491e+38 -3.3999999521443642491e+38 -3.3999999521443642491e+38 -3.3999999521443642491e+38 -3.3999999521443642491e+38 -3.3999999521443642491e+38 -3.3999999521443642491e+38 -3.3999999521443642491e+38 -3.3999999521443642491e+38 -3.3999999521443642491e+38 -3.3999999521443642491e+38 -3.3999999521443642491e+38 -3.3999999521443642491e+38 -3.3999999521443642491e+38 -3.3999999521443642491e+38 -3.3999999521443642491e+38 -3.3999999521443642491e+38 -3.3999999521443642491e+38 -3.3999999521443642491e+38 -3.3999999521443642491e+38 -3.3999999521443642491e+38 -3.3999999521443642491e+38 -3.3999999521443642491e+38 -3.3999999521443642491e+38 -3.3999999521443642491e+38 -3.3999999521443642491e+38 -3.3999999521443642491e+38 -3.3999999521443642491e+38 -3.3999999521443642491e+38 -3.3999999521443642491e+38 -3.3999999521443642491e+38 -3.3999999521443642491e+38 -3.3999999521443642491e+38 -3.3999999521443642491e+38 -3.3999999521443642491e+38 -3.3999999521443642491e+38 -3.3999999521443642491e+38 -3.3999999521443642491e+38 -3.3999999521443642491e+38 -3.3999999521443642491e+38 -3.3999999521443642491e+38 -3.3999999521443642491e+38 -3.3999999521443642491e+38 -3.3999999521443642491e+38 -3.3999999521443642491e+38 -3.3999999521443642491e+38 -3.3999999521443642491e+38 -3.3999999521443642491e+38 -3.3999999521443642491e+38 -3.3999999521443642491e+38 -3.3999999521443642491e+38 -3.3999999521443642491e+38 -3.3999999521443642491e+38 -3.3999999521443642491e+38 -3.3999999521443642491e+38 -3.3999999521443642491e+38 -3.3999999521443642491e+38 -3.3999999521443642491e+38 -3.3999999521443642491e+38 -3.3999999521443642491e+38 -3.3999999521443642491e+38 -3.3999999521443642491e+38
 -3.3999999521443642491e+38 -3.3999999521443642491e+38 -3.3999999521443642491e+38 -3.3999999521443642491e+38 -3.3999999521443642491e+38 -3.3999999521443642491e+38 -3.3999999521443642491e+38 -3.3999999521443642491e+38 -3.3999999521443642491e+38 -3.3999999521443642491e+38 -3.3999999521443642491e+38 -3.3999999521443642491e+38 -3.3999999521443642491e+38 -3.3999999521443642491e+38 -3.3999999521443642491e+38 -3.3999999521443642491e+38 -3.3999999521443642491e+38 -3.3999999521443642491e+38 -3.3999999521443642491e+38 -3.3999999521443642491e+38 -3.3999999521443642491e+38 -3.3999999521443642491e+38 -3.3999999521443642491e+38 -3.3999999521443642491e+38 -3.3999999521443642491e+38 -3.3999999521443642491e+38 -3.3999999521443642491e+38 -3.3999999521443642491e+38 -3.3999999521443642491e+38 -3.3999999521443642491e+38 -3.3999999521443642491e+38 -3.3999999521443642491e+38 -3.3999999521443642491e+38 -3.3999999521443642491e+38 -3.3999999521443642491e+38 -3.3999999521443642491e+38 -3.3999999521443642491e+38 -3.3999999521443642491e+38 -3.3999999521443642491e+38 -3.3999999521443642491e+38 -3.3999999521443642491e+38 -3.3999999521443642491e+38 -3.3999999521443642491e+38 -3.3999999521443642491e+38 -3.3999999521443642491e+38 -3.3999999521443642491e+38 -3.3999999521443642491e+38 -3.3999999521443642491e+38 -3.3999999521443642491e+38 -3.3999999521443642491e+38 -3.3999999521443642491e+38 -3.3999999521443642491e+38 -3.3999999521443642491e+38 -3.3999999521443642491e+38 -3.3999999521443642491e+38 -3.3999999521443642491e+38 -3.3999999521443642491e+38 -3.3999999521443642491e+38 -3.3999999521443642491e+38 -3.3999999521443642491e+38 -3.3999999521443642491e+38 -3.3999999521443642491e+38 -3.3999999521443642491e+38 -3.3999999521443642491e+38 188 189 189 -3.3999999521443642491e+38 -3.3999999521443642491e+38 -3.3999999521443642491e+38 -3.3999999521443642491e+38 -3.3999999521443642491e+38 190 190 191 190 190 190 191 191 191 191 191 191 191 191 190 189 190 190 190 190 190 189 190 190 189 190 190 190 189 189 189 189 189 189 190 190 190 190 190 190 188 188 188 189 189 189 189 189 188 189 189 189 188 188 187 187 188 187 186 185 185 185 182 182 183 184 184 184 184 184 184 184 183 183 183 183 182 181 181 181 181 181 181 181 181 181 182 182 182 181 181 181 181 182 182 183 181 180 183 182 182 182 182 182 182 182 182 182 182 182 182 -3.3999999521443642491e+38 -3.3999999521443642491e+38 -3.3999999521443642491e+38 -3.3999999521443642491e+38 -3.3999999521443642491e+38 -3.3999999521443642491e+38 -3.3999999521443642491e+38 -3.3999999521443642491e+38 -3.3999999521443642491e+38 -3.3999999521443642491e+38 -3.3999999521443642491e+38 -3.3999999521443642491e+38 -3.3999999521443642491e+38 -3.3999999521443642491e+38 -3.3999999521443642491e+38 -3.3999999521443642491e+38 -3.3999999521443642491e+38 -3.3999999521443642491e+38 -3.3999999521443642491e+38 -3.3999999521443642491e+38 -3.3999999521443642491e+38 -3.3999999521443642491e+38 -3.3999999521443642491e+38 -3.3999999521443642491e+38 -3.3999999521443642491e+38 -3.3999999521443642491e+38 -3.3999999521443642491e+38 -3.3999999521443642491e+38 -3.3999999521443642491e+38 -3.3999999521443642491e+38 -3.3999999521443642491e+38 -3.3999999521443642491e+38 -3.3999999521443642491e+38 -3.3999999521443642491e+38 -3.3999999521443642491e+38 -3.3999999521443642491e+38 -3.3999999521443642491e+38 -3.3999999521443642491e+38 -3.3999999521443642491e+38 -3.3999999521443642491e+38 -3.3999999521443642491e+38 -3.3999999521443642491e+38 -3.3999999521443642491e+38 -3.3999999521443642491e+38 -3.3999999521443642491e+38 -3.3999999521443642491e+38 -3.3999999521443642491e+38 -3.3999999521443642491e+38 -3.3999999521443642491e+38 -3.3999999521443642491e+38 -3.3999999521443642491e+38 -3.3999999521443642491e+38 -3.3999999521443642491e+38 -3.3999999521443642491e+38 -3.3999999521443642491e+38 -3.3999999521443642491e+38 -3.3999999521443642491e+38 -3.3999999521443642491e+38 -3.3999999521443642491e+38 -3.3999999521443642491e+38 -3.3999999521443642491e+38 -3.3999999521443642491e+38 -3.3999999521443642491e+38 -3.3999999521443642491e+38 -3.3999999521443642491e+38 -3.3999999521443642491e+38 -3.3999999521443642491e+38 -3.3999999521443642491e+38 -3.3999999521443642491e+38 -3.3999999521443642491e+38 -3.3999999521443642491e+38 -3.3999999521443642491e+38 -3.3999999521443642491e+38 -3.3999999521443642491e+38 -3.3999999521443642491e+38 -3.3999999521443642491e+38 -3.3999999521443642491e+38 -3.3999999521443642491e+38 -3.3999999521443642491e+38 -3.3999999521443642491e+38 -3.3999999521443642491e+38 -3.3999999521443642491e+38 -3.3999999521443642491e+38 -3.3999999521443642491e+38 -3.3999999521443642491e+38 -3.3999999521443642491e+38 -3.3999999521443642491e+38 -3.3999999521443642491e+38 -3.3999999521443642491e+38 -3.3999999521443642491e+38 -3.3999999521443642491e+38 -3.3999999521443642491e+38 -3.3999999521443642491e+38 -3.3999999521443642491e+38 -3.3999999521443642491e+38 -3.3999999521443642491e+38 -3.3999999521443642491e+38 -3.3999999521443642491e+38 -3.3999999521443642491e+38 -3.3999999521443642491e+38 -3.3999999521443642491e+38 -3.3999999521443642491e+38 -3.3999999521443642491e+38 -3.3999999521443642491e+38 -3.3999999521443642491e+38 -3.3999999521443642491e+38 -3.3999999521443642491e+38 -3.3999999521443642491e+38 -3.3999999521443642491e+38 -3.3999999521443642491e+38 -3.3999999521443642491e+38 -3.3999999521443642491e+38 -3.3999999521443642491e+38 -3.3999999521443642491e+38 -3.3999999521443642491e+38 -3.3999999521443642491e+38 -3.3999999521443642491e+38 -3.3999999521443642491e+38 -3.3999999521443642491e+38 -3.3999999521443642491e+38 -3.3999999521443642491e+38 -3.3999999521443642491e+38 -3.3999999521443642491e+38 -3.3999999521443642491e+38 -3.3999999521443642491e+38 -3.3999999521443642491e+38 -3.3999999521443642491e+38 -3.3999999521443642491e+38 -3.3999999521443642491e+38 -3.3999999521443642491e+38 -3.3999999521443642491e+38 -3.3999999521443642491e+38 -3.3999999521443642491e+38 -3.3999999521443642491e+38 -3.3999999521443642491e+38 -3.3999999521443642491e+38 -3.3999999521443642491e+38 -3.3999999521443642491e+38 -3.3999999521443642491e+38 -3.3999999521443642491e+38 -3.3999999521443642491e+38 -3.3999999521443642491e+38 -3.3999999521443642491e+38 -3.3999999521443642491e+38 -3.3999999521443642491e+38 -3.3999999521443642491e+38 -3.3999999521443642491e+38 -3.3999999521443642491e+38 -3.3999999521443642491e+38 -3.3999999521443642491e+38 -3.3999999521443642491e+38 -3.3999999521443642491e+38 -3.3999999521443642491e+38 -3.3999999521443642491e+38 -3.3999999521443642491e+38 -3.3999999521443642491e+38 -3.3999999521443642491e+38 -3.3999999521443642491e+38 -3.3999999521443642491e+38 -3.3999999521443642491e+38 -3.3999999521443642491e+38 -3.3999999521443642491e+38 -3.3999999521443642491e+38 -3.3999999521443642491e+38 -3.3999999521443642491e+38 -3.3999999521443642491e+38 -3.3999999521443642491e+38 -3.3999999521443642491e+38 -3.3999999521443642491e+38 -3.3999999521443642491e+38 -3.3999999521443642491e+38 -3.3999999521443642491e+38 -3.3999999521443642491e+38 -3.3999999521443642491e+38 -3.3999999521443642491e+38 -3.3999999521443642491e+38 -3.3999999521443642491e+38 -3.3999999521443642491e+38 -3.3999999521443642491e+38 -3.3999999521443642491e+38 -3.3999999521443642491e+38 -3.3999999521443642491e+38 -3.3999999521443642491e+38 -3.3999999521443642491e+38 -3.3999999521443642491e+38 -3.3999999521443642491e+38 -3.3999999521443642491e+38 -3.3999999521443642491e+38 -3.3999999521443642491e+38 -3.3999999521443642491e+38 -3.3999999521443642491e+38 -3.3999999521443642491e+38 -3.3999999521443642491e+38 -3.3999999521443642491e+38 -3.3999999521443642491e+38 -3.3999999521443642491e+38 -3.3999999521443642491e+38 -3.3999999521443642491e+38 -3.3999999521443642491e+38 -3.3999999521443642491e+38 -3.3999999521443642491e+38 -3.3999999521443642491e+38 -3.3999999521443642491e+38 -3.3999999521443642491e+38 -3.3999999521443642491e+38 -3.3999999521443642491e+38 -3.3999999521443642491e+38 -3.3999999521443642491e+38 -3.3999999521443642491e+38 -3.3999999521443642491e+38 -3.3999999521443642491e+38 -3.3999999521443642491e+38 -3.3999999521443642491e+38 -3.3999999521443642491e+38 -3.3999999521443642491e+38 -3.3999999521443642491e+38 -3.3999999521443642491e+38 -3.3999999521443642491e+38 -3.3999999521443642491e+38 -3.3999999521443642491e+38 -3.3999999521443642491e+38 -3.3999999521443642491e+38 -3.3999999521443642491e+38 -3.3999999521443642491e+38 -3.3999999521443642491e+38 -3.3999999521443642491e+38 -3.3999999521443642491e+38 -3.3999999521443642491e+38 -3.3999999521443642491e+38 -3.3999999521443642491e+38 -3.3999999521443642491e+38 -3.3999999521443642491e+38 -3.3999999521443642491e+38 -3.3999999521443642491e+38 -3.3999999521443642491e+38 -3.3999999521443642491e+38 -3.3999999521443642491e+38 -3.3999999521443642491e+38 -3.3999999521443642491e+38 -3.3999999521443642491e+38 -3.3999999521443642491e+38 -3.3999999521443642491e+38 -3.3999999521443642491e+38 -3.3999999521443642491e+38 -3.3999999521443642491e+38 -3.3999999521443642491e+38 -3.3999999521443642491e+38 -3.3999999521443642491e+38 -3.3999999521443642491e+38 -3.3999999521443642491e+38 -3.3999999521443642491e+38 -3.3999999521443642491e+38 -3.3999999521443642491e+38 -3.3999999521443642491e+38 -3.3999999521443642491e+38 -3.3999999521443642491e+38 -3.3999999521443642491e+38 -3.3999999521443642491e+38 -3.3999999521443642491e+38 -3.3999999521443642491e+38 -3.3999999521443642491e+38 -3.3999999521443642491e+38 -3.3999999521443642491e+38 -3.3999999521443642491e+38 -3.3999999521443642491e+38 -3.3999999521443642491e+38 -3.3999999521443642491e+38 -3.3999999521443642491e+38 -3.3999999521443642491e+38 -3.3999999521443642491e+38 -3.3999999521443642491e+38 -3.3999999521443642491e+38 -3.3999999521443642491e+38 -3.3999999521443642491e+38 -3.3999999521443642491e+38 -3.3999999521443642491e+38 -3.3999999521443642491e+38 -3.3999999521443642491e+38 -3.3999999521443642491e+38 -3.3999999521443642491e+38 -3.3999999521443642491e+38 -3.3999999521443642491e+38 -3.3999999521443642491e+38 -3.3999999521443642491e+38 -3.3999999521443642491e+38 -3.3999999521443642491e+38 -3.3999999521443642491e+38 -3.3999999521443642491e+38 -3.3999999521443642491e+38 -3.3999999521443642491e+38 -3.3999999521443642491e+38 -3.3999999521443642491e+38 -3.3999999521443642491e+38 -3.3999999521443642491e+38 -3.3999999521443642491e+38 -3.3999999521443642491e+38 -3.3999999521443642491e+38 -3.3999999521443642491e+38 -3.3999999521443642491e+38 -3.3999999521443642491e+38 -3.3999999521443642491e+38 -3.3999999521443642491e+38 -3.3999999521443642491e+38 -3.3999999521443642491e+38 -3.3999999521443642491e+38 -3.3999999521443642491e+38 -3.3999999521443642491e+38 -3.3999999521443642491e+38 -3.3999999521443642491e+38 -3.3999999521443642491e+38 -3.3999999521443642491e+38 -3.3999999521443642491e+38 -3.3999999521443642491e+38 -3.3999999521443642491e+38 -3.3999999521443642491e+38 -3.3999999521443642491e+38 -3.3999999521443642491e+38 -3.3999999521443642491e+38 -3.3999999521443642491e+38
 -3.3999999521443642491e+38 -3.3999999521443642491e+38 -3.3999999521443642491e+38 -3.3999999521443642491e+38 -3.3999999521443642491e+38 -3.3999999521443642491e+38 -3.3999999521443642491e+38 -3.3999999521443642491e+38 -3.3999999521443642491e+38 -3.3999999521443642491e+38 -3.3999999521443642491e+38 -3.3999999521443642491e+38 -3.3999999521443642491e+38 -3.3999999521443642491e+38 -3.3999999521443642491e+38 -3.3999999521443642491e+38 -3.3999999521443642491e+38 -3.3999999521443642491e+38 -3.3999999521443642491e+38 -3.3999999521443642491e+38 -3.3999999521443642491e+38 -3.3999999521443642491e+38 -3.3999999521443642491e+38 -3.3999999521443642491e+38 -3.3999999521443642491e+38 -3.3999999521443642491e+38 -3.3999999521443642491e+38 -3.3999999521443642491e+38 -3.3999999521443642491e+38 -3.3999999521443642491e+38 -3.3999999521443642491e+38 -3.3999999521443642491e+38 -3.3999999521443642491e+38 -3.3999999521443642491e+38 188 188 187 -3.3999999521443642491e+38 -3.3999999521443642491e+38 -3.3999999521443642491e+38 -3.3999999521443642491e+38 -3.3999999521443642491e+38 -3.3999999521443642491e+38 -3.3999999521443642491e+38 -3.3999999521443642491e+38 -3.3999999521443642491e+38 -3.3999999521443642491e+38 -3.3999999521443642491e+38 -3.3999999521443642491e+38 -3.3999999521443642491e+38 -3.3999999521443642491e+38 -3.3999999521443642491e+38 -3.3999999521443642491e+38 -3.3999999521443642491e+38 -3.3999999521443642491e+38 -3.3999999521443642491e+38 -3.3999999521443642491e+38 -3.3999999521443642491e+38 -3.3999999521443642491e+38 -3.3999999521443642491e+38 -3.3999999521443642491e+38 -3.3999999521443642491e+38 188 188 188 190 190 -3.3999999521443642491e+38 189 188 190 188 190 190 191 191 191 191 191 190 190 191 191 190 190 190 191 190 190 191 191 189 189 189 189 189 188 190 190 189 190 189 189 189 189 189 190 190 190 190 190 190 190 189 189 190 189 189 189 188 188 188 188 188 189 189 188 188 188 186 187 187 185 183 182 182 184 185 185 184 185 185 185 184 183 183 183 183 183 182 182 182 182 181 181 182 180 182 182 182 183 182 182 181 181 180 183 183 182 182 184 183 183 182 182 183 184 184 182 181 182 181 182 -3.3999999521443642491e+38 -3.3999999521443642491e+38 -3.3999999521443642491e+38 -3.3999999521443642491e+38 -3.3999999521443642491e+38 -3.3999999521443642491e+38 -3.3999999521443642491e+38 -3.3999999521443642491e+38 -3.3999999521443642491e+38 -3.3999999521443642491e+38 -3.3999999521443642491e+38 -3.3999999521443642491e+38 -3.3999999521443642491e+38 -3.3999999521443642491e+38 -3.3999999521443642491e+38 -3.3999999521443642491e+38 -3.3999999521443642491e+38 -3.3999999521443642491e+38 -3.3999999521443642491e+38 -3.3999999521443642491e+38 -3.3999999521443642491e+38 -3.3999999521443642491e+38 -3.3999999521443642491e+38 -3.3999999521443642491e+38 -3.3999999521443642491e+38 -3.3999999521443642491e+38 -3.3999999521443642491e+38 -3.3999999521443642491e+38 -3.3999999521443642491e+38 -3.3999999521443642491e+38 -3.3999999521443642491e+38 -3.3999999521443642491e+38 -3.3999999521443642491e+38 -3.3999999521443642491e+38 -3.3999999521443642491e+38 -3.3999999521443642491e+38 -3.3999999521443642491e+38 -3.3999999521443642491e+38 -3.3999999521443642491e+38 -3.3999999521443642491e+38 -3.3999999521443642491e+38 -3.3999999521443642491e+38 -3.3999999521443642491e+38 -3.3999999521443642491e+38 -3.3999999521443642491e+38 -3.3999999521443642491e+38 -3.3999999521443642491e+38 -3.3999999521443642491e+38 -3.3999999521443642491e+38 -3.3999999521443642491e+38 -3.3999999521443642491e+38 -3.3999999521443642491e+38 -3.3999999521443642491e+38 -3.3999999521443642491e+38 -3.3999999521443642491e+38 -3.3999999521443642491e+38 -3.3999999521443642491e+38 -3.3999999521443642491e+38 -3.3999999521443642491e+38 -3.3999999521443642491e+38 -3.3999999521443642491e+38 -3.3999999521443642491e+38 -3.3999999521443642491e+38 -3.3999999521443642491e+38 -3.3999999521443642491e+38 -3.3999999521443642491e+38 -3.3999999521443642491e+38 -3.3999999521443642491e+38 -3.3999999521443642491e+38 -3.3999999521443642491e+38 -3.3999999521443642491e+38 -3.3999999521443642491e+38 -3.3999999521443642491e+38 -3.3999999521443642491e+38 -3.3999999521443642491e+38 -3.3999999521443642491e+38 -3.3999999521443642491e+38 -3.3999999521443642491e+38 -3.3999999521443642491e+38 -3.3999999521443642491e+38 -3.3999999521443642491e+38 -3.3999999521443642491e+38 -3.3999999521443642491e+38 -3.3999999521443642491e+38 -3.3999999521443642491e+38 -3.3999999521443642491e+38 -3.3999999521443642491e+38 -3.3999999521443642491e+38 -3.3999999521443642491e+38 -3.3999999521443642491e+38 -3.3999999521443642491e+38 -3.3999999521443642491e+38 -3.3999999521443642491e+38 -3.3999999521443642491e+38 -3.3999999521443642491e+38 -3.3999999521443642491e+38 -3.3999999521443642491e+38 -3.3999999521443642491e+38 -3.3999999521443642491e+38 -3.3999999521443642491e+38 -3.3999999521443642491e+38 -3.3999999521443642491e+38 -3.3999999521443642491e+38 -3.3999999521443642491e+38 -3.3999999521443642491e+38 -3.3999999521443642491e+38 -3.3999999521443642491e+38 -3.3999999521443642491e+38 -3.3999999521443642491e+38 -3.3999999521443642491e+38 -3.3999999521443642491e+38 -3.3999999521443642491e+38 -3.3999999521443642491e+38 -3.3999999521443642491e+38 -3.3999999521443642491e+38 -3.3999999521443642491e+38 -3.3999999521443642491e+38 -3.3999999521443642491e+38 -3.3999999521443642491e+38 -3.3999999521443642491e+38 -3.3999999521443642491e+38 -3.3999999521443642491e+38 -3.3999999521443642491e+38 -3.3999999521443642491e+38 -3.3999999521443642491e+38 -3.3999999521443642491e+38 -3.3999999521443642491e+38 -3.3999999521443642491e+38 -3.3999999521443642491e+38 -3.3999999521443642491e+38 -3.3999999521443642491e+38 -3.3999999521443642491e+38 -3.3999999521443642491e+38 -3.3999999521443642491e+38 -3.3999999521443642491e+38 -3.3999999521443642491e+38 -3.3999999521443642491e+38 -3.3999999521443642491e+38 -3.3999999521443642491e+38 -3.3999999521443642491e+38 -3.3999999521443642491e+38 -3.3999999521443642491e+38 -3.3999999521443642491e+38 -3.3999999521443642491e+38 -3.3999999521443642491e+38 -3.3999999521443642491e+38 -3.3999999521443642491e+38 -3.3999999521443642491e+38 -3.3999999521443642491e+38 -3.3999999521443642491e+38 -3.3999999521443642491e+38 -3.3999999521443642491e+38 -3.3999999521443642491e+38 -3.3999999521443642491e+38 -3.3999999521443642491e+38 -3.3999999521443642491e+38 -3.3999999521443642491e+38 -3.3999999521443642491e+38 -3.3999999521443642491e+38 -3.3999999521443642491e+38 -3.3999999521443642491e+38 -3.3999999521443642491e+38 -3.3999999521443642491e+38 -3.3999999521443642491e+38 -3.3999999521443642491e+38 -3.3999999521443642491e+38 -3.3999999521443642491e+38 -3.3999999521443642491e+38 -3.3999999521443642491e+38 -3.3999999521443642491e+38 -3.3999999521443642491e+38 -3.3999999521443642491e+38 -3.3999999521443642491e+38 -3.3999999521443642491e+38 -3.3999999521443642491e+38 -3.3999999521443642491e+38 -3.3999999521443642491e+38 -3.3999999521443642491e+38 -3.3999999521443642491e+38 -3.3999999521443642491e+38 -3.3999999521443642491e+38 -3.3999999521443642491e+38 -3.3999999521443642491e+38 -3.3999999521443642491e+38 -3.3999999521443642491e+38 -3.3999999521443642491e+38 -3.3999999521443642491e+38 -3.3999999521443642491e+38 -3.3999999521443642491e+38 -3.3999999521443642491e+38 -3.3999999521443642491e+38 -3.3999999521443642491e+38 -3.3999999521443642491e+38 -3.3999999521443642491e+38 -3.3999999521443642491e+38 -3.3999999521443642491e+38 -3.3999999521443642491e+38 -3.3999999521443642491e+38 -3.3999999521443642491e+38 -3.3999999521443642491e+38 -3.3999999521443642491e+38 -3.3999999521443642491e+38 -3.3999999521443642491e+38 -3.3999999521443642491e+38 -3.3999999521443642491e+38 -3.3999999521443642491e+38 -3.3999999521443642491e+38 -3.3999999521443642491e+38 -3.3999999521443642491e+38 -3.3999999521443642491e+38 -3.3999999521443642491e+38 -3.3999999521443642491e+38 -3.3999999521443642491e+38 -3.3999999521443642491e+38 -3.3999999521443642491e+38 -3.3999999521443642491e+38 -3.3999999521443642491e+38 -3.3999999521443642491e+38 -3.3999999521443642491e+38 -3.3999999521443642491e+38 -3.3999999521443642491e+38 -3.3999999521443642491e+38 -3.3999999521443642491e+38 -3.3999999521443642491e+38 -3.3999999521443642491e+38 -3.3999999521443642491e+38 -3.3999999521443642491e+38 -3.3999999521443642491e+38 -3.3999999521443642491e+38 -3.3999999521443642491e+38 -3.3999999521443642491e+38 -3.3999999521443642491e+38 -3.3999999521443642491e+38 -3.3999999521443642491e+38 -3.3999999521443642491e+38 -3.3999999521443642491e+38 -3.3999999521443642491e+38 -3.3999999521443642491e+38 -3.3999999521443642491e+38 -3.3999999521443642491e+38 -3.3999999521443642491e+38 -3.3999999521443642491e+38 -3.3999999521443642491e+38 -3.3999999521443642491e+38 -3.3999999521443642491e+38 -3.3999999521443642491e+38 -3.3999999521443642491e+38 -3.3999999521443642491e+38 -3.3999999521443642491e+38 -3.3999999521443642491e+38 -3.3999999521443642491e+38 -3.3999999521443642491e+38 -3.3999999521443642491e+38 -3.3999999521443642491e+38 -3.3999999521443642491e+38 -3.3999999521443642491e+38 -3.3999999521443642491e+38 -3.3999999521443642491e+38 -3.3999999521443642491e+38 -3.3999999521443642491e+38 -3.3999999521443642491e+38 -3.3999999521443642491e+38 -3.3999999521443642491e+38 -3.3999999521443642491e+38 -3.3999999521443642491e+38 -3.3999999521443642491e+38 -3.3999999521443642491e+38 -3.3999999521443642491e+38 -3.3999999521443642491e+38 -3.3999999521443642491e+38 -3.3999999521443642491e+38 -3.3999999521443642491e+38 -3.3999999521443642491e+38 -3.3999999521443642491e+38 -3.3999999521443642491e+38 -3.3999999521443642491e+38 -3.3999999521443642491e+38 -3.3999999521443642491e+38 -3.3999999521443642491e+38 -3.3999999521443642491e+38 -3.3999999521443642491e+38 -3.3999999521443642491e+38 -3.3999999521443642491e+38 -3.3999999521443642491e+38 -3.3999999521443642491e+38 -3.3999999521443642491e+38 -3.3999999521443642491e+38 -3.3999999521443642491e+38 -3.3999999521443642491e+38 -3.3999999521443642491e+38 -3.3999999521443642491e+38 -3.3999999521443642491e+38 -3.3999999521443642491e+38 -3.3999999521443642491e+38 -3.3999999521443642491e+38 -3.3999999521443642491e+38 -3.3999999521443642491e+38 -3.3999999521443642491e+38 -3.3999999521443642491e+38 -3.3999999521443642491e+38 -3.3999999521443642491e+38 -3.3999999521443642491e+38 -3.3999999521443642491e+38 -3.3999999521443642491e+38 -3.3999999521443642491e+38 -3.3999999521443642491e+38 -3.3999999521443642491e+38 -3.3999999521443642491e+38 -3.3999999521443642491e+38 -3.3999999521443642491e+38 -3.3999999521443642491e+38 -3.3999999521443642491e+38 -3.3999999521443642491e+38 -3.3999999521443642491e+38 -3.3999999521443642491e+38 -3.3999999521443642491e+38 -3.3999999521443642491e+38 -3.3999999521443642491e+38 -3.3999999521443642491e+38
 -3.3999999521443642491e+38 -3.3999999521443642491e+38 -3.3999999521443642491e+38 -3.3999999521443642491e+38 -3.3999999521443642491e+38 -3.3999999521443642491e+38 -3.3999999521443642491e+38 -3.3999999521443642491e+38 -3.3999999521443642491e+38 -3.3999999521443642491e+38 -3.3999999521443642491e+38 -3.3999999521443642491e+38 -3.3999999521443642491e+38 -3.3999999521443642491e+38 -3.3999999521443642491e+38 -3.3999999521443642491e+38 -3.3999999521443642491e+38 -3.3999999521443642491e+38 -3.3999999521443642491e+38 -3.3999999521443642491e+38 -3.3999999521443642491e+38 -3.3999999521443642491e+38 -3.3999999521443642491e+38 -3.3999999521443642491e+38 -3.3999999521443642491e+38 -3.3999999521443642491e+38 -3.3999999521443642491e+38 -3.3999999521443642491e+38 -3.3999999521443642491e+38 -3.3999999521443642491e+38 -3.3999999521443642491e+38 -3.3999999521443642491e+38 -3.3999999521443642491e+38 188 187 188 187 187 187 -3.3999999521443642491e+38 -3.3999999521443642491e+38 -3.3999999521443642491e+38 -3.3999999521443642491e+38 -3.3999999521443642491e+38 -3.3999999521443642491e+38 -3.3999999521443642491e+38 -3.3999999521443642491e+38 -3.3999999521443642491e+38 -3.3999999521443642491e+38 -3.3999999521443642491e+38 -3.3999999521443642491e+38 -3.3999999521443642491e+38 -3.3999999521443642491e+38 -3.3999999521443642491e+38 -3.3999999521443642491e+38 -3.3999999521443642491e+38 -3.3999999521443642491e+38 -3.3999999521443642491e+38 -3.3999999521443642491e+38 -3.3999999521443642491e+38 190 190 190 191 190 190 189 189 188 189 190 190 189 191 192 191 191 191 191 189 190 191 191 191 190 190 190 190 190 190 190 190 189 189 189 189 190 190 190 190 190 190 190 190 190 190 190 189 190 190 190 189 189 189 189 190 189 190 189 189 189 188 188 188 189 189 188 188 188 187 188 185 186 183 182 182 184 185 185 185 185 185 184 184 182 182 183 183 183 183 183 182 181 182 182 182 182 182 181 183 183 183 183 183 182 181 181 181 182 183 183 183 183 182 183 183 183 183 183 182 182 182 183 -3.3999999521443642491e+38 -3.3999999521443642491e+38 -3.3999999521443642491e+38 -3.3999999521443642491e+38 -3.3999999521443642491e+38 -3.3999999521443642491e+38 -3.3999999521443642491e+38 -3.3999999521443642491e+38 -3.3999999521443642491e+38 -3.3999999521443642491e+38 -3.3999999521443642491e+38 -3.3999999521443642491e+38 -3.3999999521443642491e+38 -3.3999999521443642491e+38 -3.3999999521443642491e+38 -3.3999999521443642491e+38 -3.3999999521443642491e+38 -3.3999999521443642491e+38 -3.3999999521443642491e+38 -3.3999999521443642491e+38 -3.3999999521443642491e+38 -3.3999999521443642491e+38 -3.3999999521443642491e+38 -3.3999999521443642491e+38 -3.3999999521443642491e+38 -3.3999999521443642491e+38 -3.3999999521443642491e+38 -3.3999999521443642491e+38 -3.3999999521443642491e+38 -3.3999999521443642491e+38 -3.3999999521443642491e+38 -3.3999999521443642491e+38 -3.3999999521443642491e+38 -3.3999999521443642491e+38 -3.3999999521443642491e+38 -3.3999999521443642491e+38 -3.3999999521443642491e+38 -3.3999999521443642491e+38 -3.3999999521443642491e+38 -3.3999999521443642491e+38 -3.3999999521443642491e+38 -3.3999999521443642491e+38 -3.3999999521443642491e+38 -3.3999999521443642491e+38 -3.3999999521443642491e+38 -3.3999999521443642491e+38 -3.3999999521443642491e+38 -3.3999999521443642491e+38 -3.3999999521443642491e+38 -3.3999999521443642491e+38 -3.3999999521443642491e+38 -3.3999999521443642491e+38 -3.3999999521443642491e+38 -3.3999999521443642491e+38 -3.3999999521443642491e+38 -3.3999999521443642491e+38 -3.3999999521443642491e+38 -3.3999999521443642491e+38 -3.3999999521443642491e+38 -3.3999999521443642491e+38 -3.3999999521443642491e+38 -3.3999999521443642491e+38 -3.3999999521443642491e+38 -3.3999999521443642491e+38 -3.3999999521443642491e+38 -3.3999999521443642491e+38 -3.3999999521443642491e+38 -3.3999999521443642491e+38 -3.3999999521443642491e+38 -3.3999999521443642491e+38 -3.3999999521443642491e+38 -3.3999999521443642491e+38 -3.3999999521443642491e+38 -3.3999999521443642491e+38 -3.3999999521443642491e+38 -3.3999999521443642491e+38 -3.3999999521443642491e+38 -3.3999999521443642491e+38 -3.3999999521443642491e+38 -3.3999999521443642491e+38 -3.3999999521443642491e+38 -3.3999999521443642491e+38 -3.3999999521443642491e+38 -3.3999999521443642491e+38 -3.3999999521443642491e+38 -3.3999999521443642491e+38 -3.3999999521443642491e+38 -3.3999999521443642491e+38 -3.3999999521443642491e+38 -3.3999999521443642491e+38 -3.3999999521443642491e+38 -3.3999999521443642491e+38 -3.3999999521443642491e+38 -3.3999999521443642491e+38 -3.3999999521443642491e+38 -3.3999999521443642491e+38 -3.3999999521443642491e+38 -3.3999999521443642491e+38 -3.3999999521443642491e+38 -3.3999999521443642491e+38 -3.3999999521443642491e+38 -3.3999999521443642491e+38 -3.3999999521443642491e+38 -3.3999999521443642491e+38 -3.3999999521443642491e+38 -3.3999999521443642491e+38 -3.3999999521443642491e+38 -3.3999999521443642491e+38 -3.3999999521443642491e+38 -3.3999999521443642491e+38 -3.3999999521443642491e+38 -3.3999999521443642491e+38 -3.3999999521443642491e+38 -3.3999999521443642491e+38 -3.3999999521443642491e+38 -3.3999999521443642491e+38 -3.3999999521443642491e+38 -3.3999999521443642491e+38 -3.3999999521443642491e+38 -3.3999999521443642491e+38 -3.3999999521443642491e+38 -3.3999999521443642491e+38 -3.3999999521443642491e+38 -3.3999999521443642491e+38 -3.3999999521443642491e+38 -3.3999999521443642491e+38 -3.3999999521443642491e+38 -3.3999999521443642491e+38 -3.3999999521443642491e+38 -3.3999999521443642491e+38 -3.3999999521443642491e+38 -3.3999999521443642491e+38 -3.3999999521443642491e+38 -3.3999999521443642491e+38 -3.3999999521443642491e+38 -3.3999999521443642491e+38 -3.3999999521443642491e+38 -3.3999999521443642491e+38 -3.3999999521443642491e+38 -3.3999999521443642491e+38 -3.3999999521443642491e+38 -3.3999999521443642491e+38 -3.3999999521443642491e+38 -3.3999999521443642491e+38 -3.3999999521443642491e+38 -3.3999999521443642491e+38 -3.3999999521443642491e+38 -3.3999999521443642491e+38 -3.3999999521443642491e+38 -3.3999999521443642491e+38 -3.3999999521443642491e+38 -3.3999999521443642491e+38 -3.3999999521443642491e+38 -3.3999999521443642491e+38 -3.3999999521443642491e+38 -3.3999999521443642491e+38 -3.3999999521443642491e+38 -3.3999999521443642491e+38 -3.3999999521443642491e+38 -3.3999999521443642491e+38 -3.3999999521443642491e+38 -3.3999999521443642491e+38 -3.3999999521443642491e+38 -3.3999999521443642491e+38 -3.3999999521443642491e+38 -3.3999999521443642491e+38 -3.3999999521443642491e+38 -3.3999999521443642491e+38 -3.3999999521443642491e+38 -3.3999999521443642491e+38 -3.3999999521443642491e+38 -3.3999999521443642491e+38 -3.3999999521443642491e+38 -3.3999999521443642491e+38 -3.3999999521443642491e+38 -3.3999999521443642491e+38 -3.3999999521443642491e+38 -3.3999999521443642491e+38 -3.3999999521443642491e+38 -3.3999999521443642491e+38 -3.3999999521443642491e+38 -3.3999999521443642491e+38 -3.3999999521443642491e+38 -3.3999999521443642491e+38 -3.3999999521443642491e+38 -3.3999999521443642491e+38 -3.3999999521443642491e+38 -3.3999999521443642491e+38 -3.3999999521443642491e+38 -3.3999999521443642491e+38 -3.3999999521443642491e+38 -3.3999999521443642491e+38 -3.3999999521443642491e+38 -3.3999999521443642491e+38 -3.3999999521443642491e+38 -3.3999999521443642491e+38 -3.3999999521443642491e+38 -3.3999999521443642491e+38 -3.3999999521443642491e+38 -3.3999999521443642491e+38 -3.3999999521443642491e+38 -3.3999999521443642491e+38 -3.3999999521443642491e+38 -3.3999999521443642491e+38 -3.3999999521443642491e+38 -3.3999999521443642491e+38 -3.3999999521443642491e+38 -3.3999999521443642491e+38 -3.3999999521443642491e+38 -3.3999999521443642491e+38 -3.3999999521443642491e+38 -3.3999999521443642491e+38 -3.3999999521443642491e+38 -3.3999999521443642491e+38 -3.3999999521443642491e+38 -3.3999999521443642491e+38 -3.3999999521443642491e+38 -3.3999999521443642491e+38 -3.3999999521443642491e+38 -3.3999999521443642491e+38 -3.3999999521443642491e+38 -3.3999999521443642491e+38 -3.3999999521443642491e+38 -3.3999999521443642491e+38 -3.3999999521443642491e+38 -3.3999999521443642491e+38 -3.3999999521443642491e+38 -3.3999999521443642491e+38 -3.3999999521443642491e+38 -3.3999999521443642491e+38 -3.3999999521443642491e+38 -3.3999999521443642491e+38 -3.3999999521443642491e+38 -3.3999999521443642491e+38 -3.3999999521443642491e+38 -3.3999999521443642491e+38 -3.3999999521443642491e+38 -3.3999999521443642491e+38 -3.3999999521443642491e+38 -3.3999999521443642491e+38 -3.3999999521443642491e+38 -3.3999999521443642491e+38 -3.3999999521443642491e+38 -3.3999999521443642491e+38 -3.3999999521443642491e+38 -3.3999999521443642491e+38 -3.3999999521443642491e+38 -3.3999999521443642491e+38 -3.3999999521443642491e+38 -3.3999999521443642491e+38 -3.3999999521443642491e+38 -3.3999999521443642491e+38 -3.3999999521443642491e+38 -3.3999999521443642491e+38 -3.3999999521443642491e+38 -3.3999999521443642491e+38 -3.3999999521443642491e+38 -3.3999999521443642491e+38 -3.3999999521443642491e+38 -3.3999999521443642491e+38 -3.3999999521443642491e+38 -3.3999999521443642491e+38 -3.3999999521443642491e+38 -3.3999999521443642491e+38 -3.3999999521443642491e+38 -3.3999999521443642491e+38 -3.3999999521443642491e+38 -3.3999999521443642491e+38 -3.3999999521443642491e+38 -3.3999999521443642491e+38 -3.3999999521443642491e+38 -3.3999999521443642491e+38 -3.3999999521443642491e+38 -3.3999999521443642491e+38 -3.3999999521443642491e+38 -3.3999999521443642491e+38 -3.3999999521443642491e+38 -3.3999999521443642491e+38 -3.3999999521443642491e+38 -3.3999999521443642491e+38 -3.3999999521443642491e+38 -3.3999999521443642491e+38 -3.3999999521443642491e+38 -3.3999999521443642491e+38 -3.3999999521443642491e+38 -3.3999999521443642491e+38 -3.3999999521443642491e+38 -3.3999999521443642491e+38 -3.3999999521443642491e+38 -3.3999999521443642491e+38 -3.3999999521443642491e+38 -3.3999999521443642491e+38 -3.3999999521443642491e+38 -3.3999999521443642491e+38 -3.3999999521443642491e+38 -3.3999999521443642491e+38 -3.3999999521443642491e+38 -3.3999999521443642491e+38 -3.3999999521443642491e+38 -3.3999999521443642491e+38 -3.3999999521443642491e+38 -3.3999999521443642491e+38 -3.3999999521443642491e+38 -3.3999999521443642491e+38 -3.3999999521443642491e+38 -3.3999999521443642491e+38 -3.3999999521443642491e+38 -3.3999999521443642491e+38 -3.3999999521443642491e+38 -3.3999999521443642491e+38 -3.3999999521443642491e+38 -3.3999999521443642491e+38 -3.3999999521443642491e+38 -3.3999999521443642491e+38 -3.3999999521443642491e+38 -3.3999999521443642491e+38 -3.3999999521443642491e+38 -3.3999999521443642491e+38 -3.3999999521443642491e+38
 -3.3999999521443642491e+38 -3.3999999521443642491e+38 -3.3999999521443642491e+38 -3.3999999521443642491e+38 -3.3999999521443642491e+38 -3.3999999521443642491e+38 -3.3999999521443642491e+38 -3.3999999521443642491e+38 -3.3999999521443642491e+38 -3.3999999521443642491e+38 -3.3999999521443642491e+38 -3.3999999521443642491e+38 -3.3999999521443642491e+38 -3.3999999521443642491e+38 -3.3999999521443642491e+38 -3.3999999521443642491e+38 -3.3999999521443642491e+38 -3.3999999521443642491e+38 -3.3999999521443642491e+38 -3.3999999521443642491e+38 -3.3999999521443642491e+38 -3.3999999521443642491e+38 -3.3999999521443642491e+38 -3.3999999521443642491e+38 -3.3999999521443642491e+38 -3.3999999521443642491e+38 -3.3999999521443642491e+38 -3.3999999521443642491e+38 -3.3999999521443642491e+38 -3.3999999521443642491e+38 -3.3999999521443642491e+38 -3.3999999521443642491e+38 188 188 188 188 188 187 187 -3.3999999521443642491e+38 -3.3999999521443642491e+38 -3.3999999521443642491e+38 -3.3999999521443642491e+38 -3.3999999521443642491e+38 -3.3999999521443642491e+38 -3.3999999521443642491e+38 -3.3999999521443642491e+38 -3.3999999521443642491e+38 -3.3999999521443642491e+38 -3.3999999521443642491e+38 -3.3999999521443642491e+38 -3.3999999521443642491e+38 -3.3999999521443642491e+38 -3.3999999521443642491e+38 -3.3999999521443642491e+38 -3.3999999521443642491e+38 -3.3999999521443642491e+38 190 191 191 191 192 192 191 190 190 191 191 190 190 190 190 190 190 189 189 189 190 190 190 191 191 191 191 191 190 190 189 190 190 190 190 190 191 191 191 190 190 189 189 190 190 189 189 189 190 189 189 190 190 190 190 190 189 189 189 189 190 188 188 188 188 187 188 189 189 188 188 188 188 188 186 186 185 183 183 185 185 187 187 185 185 185 183 183 183 183 183 181 181 180 181 183 184 183 183 182 180 181 181 181 182 181 181 180 181 181 181 180 182 182 182 182 183 183 183 183 183 184 183 183 183 184 183 -3.3999999521443642491e+38 -3.3999999521443642491e+38 -3.3999999521443642491e+38 -3.3999999521443642491e+38 -3.3999999521443642491e+38 -3.3999999521443642491e+38 -3.3999999521443642491e+38 -3.3999999521443642491e+38 -3.3999999521443642491e+38 -3.3999999521443642491e+38 -3.3999999521443642491e+38 -3.3999999521443642491e+38 -3.3999999521443642491e+38 -3.3999999521443642491e+38 -3.3999999521443642491e+38 -3.3999999521443642491e+38 -3.3999999521443642491e+38 -3.3999999521443642491e+38 -3.3999999521443642491e+38 -3.3999999521443642491e+38 -3.3999999521443642491e+38 -3.3999999521443642491e+38 -3.3999999521443642491e+38 -3.3999999521443642491e+38 -3.3999999521443642491e+38 -3.3999999521443642491e+38 -3.3999999521443642491e+38 -3.3999999521443642491e+38 -3.3999999521443642491e+38 -3.3999999521443642491e+38 -3.3999999521443642491e+38 -3.3999999521443642491e+38 -3.3999999521443642491e+38 -3.3999999521443642491e+38 -3.3999999521443642491e+38 -3.3999999521443642491e+38 -3.3999999521443642491e+38 -3.3999999521443642491e+38 -3.3999999521443642491e+38 -3.3999999521443642491e+38 -3.3999999521443642491e+38 -3.3999999521443642491e+38 -3.3999999521443642491e+38 -3.3999999521443642491e+38 -3.3999999521443642491e+38 -3.3999999521443642491e+38 -3.3999999521443642491e+38 -3.3999999521443642491e+38 -3.3999999521443642491e+38 -3.3999999521443642491e+38 -3.3999999521443642491e+38 -3.3999999521443642491e+38 -3.3999999521443642491e+38 -3.3999999521443642491e+38 -3.3999999521443642491e+38 -3.3999999521443642491e+38 -3.3999999521443642491e+38 -3.3999999521443642491e+38 -3.3999999521443642491e+38 -3.3999999521443642491e+38 -3.3999999521443642491e+38 -3.3999999521443642491e+38 -3.3999999521443642491e+38 -3.3999999521443642491e+38 -3.3999999521443642491e+38 -3.3999999521443642491e+38 -3.3999999521443642491e+38 -3.3999999521443642491e+38 -3.3999999521443642491e+38 -3.3999999521443642491e+38 -3.3999999521443642491e+38 -3.3999999521443642491e+38 -3.3999999521443642491e+38 -3.3999999521443642491e+38 -3.3999999521443642491e+38 -3.3999999521443642491e+38 -3.3999999521443642491e+38 -3.3999999521443642491e+38 -3.3999999521443642491e+38 -3.3999999521443642491e+38 -3.3999999521443642491e+38 -3.3999999521443642491e+38 -3.3999999521443642491e+38 -3.3999999521443642491e+38 -3.3999999521443642491e+38 -3.3999999521443642491e+38 -3.3999999521443642491e+38 -3.3999999521443642491e+38 -3.3999999521443642491e+38 -3.3999999521443642491e+38 -3.3999999521443642491e+38 -3.3999999521443642491e+38 -3.3999999521443642491e+38 -3.3999999521443642491e+38 -3.3999999521443642491e+38 -3.3999999521443642491e+38 -3.3999999521443642491e+38 -3.3999999521443642491e+38 -3.3999999521443642491e+38 -3.3999999521443642491e+38 -3.3999999521443642491e+38 -3.3999999521443642491e+38 -3.3999999521443642491e+38 -3.3999999521443642491e+38 -3.3999999521443642491e+38 -3.3999999521443642491e+38 -3.3999999521443642491e+38 -3.3999999521443642491e+38 -3.3999999521443642491e+38 -3.3999999521443642491e+38 -3.3999999521443642491e+38 -3.3999999521443642491e+38 -3.3999999521443642491e+38 -3.3999999521443642491e+38 -3.3999999521443642491e+38 -3.3999999521443642491e+38 -3.3999999521443642491e+38 -3.3999999521443642491e+38 -3.3999999521443642491e+38 -3.3999999521443642491e+38 -3.3999999521443642491e+38 -3.3999999521443642491e+38 -3.3999999521443642491e+38 -3.3999999521443642491e+38 -3.3999999521443642491e+38 -3.3999999521443642491e+38 -3.3999999521443642491e+38 -3.3999999521443642491e+38 -3.3999999521443642491e+38 -3.3999999521443642491e+38 -3.3999999521443642491e+38 -3.3999999521443642491e+38 -3.3999999521443642491e+38 -3.3999999521443642491e+38 -3.3999999521443642491e+38 -3.3999999521443642491e+38 -3.3999999521443642491e+38 -3.3999999521443642491e+38 -3.3999999521443642491e+38 -3.3999999521443642491e+38 -3.3999999521443642491e+38 -3.3999999521443642491e+38 -3.3999999521443642491e+38 -3.3999999521443642491e+38 -3.3999999521443642491e+38 -3.3999999521443642491e+38 -3.3999999521443642491e+38 -3.3999999521443642491e+38 -3.3999999521443642491e+38 -3.3999999521443642491e+38 -3.3999999521443642491e+38 -3.3999999521443642491e+38 -3.3999999521443642491e+38 -3.3999999521443642491e+38 -3.3999999521443642491e+38 -3.3999999521443642491e+38 -3.3999999521443642491e+38 -3.3999999521443642491e+38 -3.3999999521443642491e+38 -3.3999999521443642491e+38 -3.3999999521443642491e+38 -3.3999999521443642491e+38 -3.3999999521443642491e+38 -3.3999999521443642491e+38 -3.3999999521443642491e+38 -3.3999999521443642491e+38 -3.3999999521443642491e+38 -3.3999999521443642491e+38 -3.3999999521443642491e+38 -3.3999999521443642491e+38 -3.3999999521443642491e+38 -3.3999999521443642491e+38 -3.3999999521443642491e+38 -3.3999999521443642491e+38 -3.3999999521443642491e+38 -3.3999999521443642491e+38 -3.3999999521443642491e+38 -3.3999999521443642491e+38 -3.3999999521443642491e+38 -3.3999999521443642491e+38 -3.3999999521443642491e+38 -3.3999999521443642491e+38 -3.3999999521443642491e+38 -3.3999999521443642491e+38 -3.3999999521443642491e+38 -3.3999999521443642491e+38 -3.3999999521443642491e+38 -3.3999999521443642491e+38 -3.3999999521443642491e+38 -3.3999999521443642491e+38 -3.3999999521443642491e+38 -3.3999999521443642491e+38 -3.3999999521443642491e+38 -3.3999999521443642491e+38 -3.3999999521443642491e+38 -3.3999999521443642491e+38 -3.3999999521443642491e+38 -3.3999999521443642491e+38 -3.3999999521443642491e+38 -3.3999999521443642491e+38 -3.3999999521443642491e+38 -3.3999999521443642491e+38 -3.3999999521443642491e+38 -3.3999999521443642491e+38 -3.3999999521443642491e+38 -3.3999999521443642491e+38 -3.3999999521443642491e+38 -3.3999999521443642491e+38 -3.3999999521443642491e+38 -3.3999999521443642491e+38 -3.3999999521443642491e+38 -3.3999999521443642491e+38 -3.3999999521443642491e+38 -3.3999999521443642491e+38 -3.3999999521443642491e+38 -3.3999999521443642491e+38 -3.3999999521443642491e+38 -3.3999999521443642491e+38 -3.3999999521443642491e+38 -3.3999999521443642491e+38 -3.3999999521443642491e+38 -3.3999999521443642491e+38 -3.3999999521443642491e+38 -3.3999999521443642491e+38 -3.3999999521443642491e+38 -3.3999999521443642491e+38 -3.3999999521443642491e+38 -3.3999999521443642491e+38 -3.3999999521443642491e+38 -3.3999999521443642491e+38 -3.3999999521443642491e+38 -3.3999999521443642491e+38 -3.3999999521443642491e+38 -3.3999999521443642491e+38 -3.3999999521443642491e+38 -3.3999999521443642491e+38 -3.3999999521443642491e+38 -3.3999999521443642491e+38 -3.3999999521443642491e+38 -3.3999999521443642491e+38 -3.3999999521443642491e+38 -3.3999999521443642491e+38 -3.3999999521443642491e+38 -3.3999999521443642491e+38 -3.3999999521443642491e+38 -3.3999999521443642491e+38 -3.3999999521443642491e+38 -3.3999999521443642491e+38 -3.3999999521443642491e+38 -3.3999999521443642491e+38 -3.3999999521443642491e+38 -3.3999999521443642491e+38 -3.3999999521443642491e+38 -3.3999999521443642491e+38 -3.3999999521443642491e+38 -3.3999999521443642491e+38 -3.3999999521443642491e+38 -3.3999999521443642491e+38 -3.3999999521443642491e+38 -3.3999999521443642491e+38 -3.3999999521443642491e+38 -3.3999999521443642491e+38 -3.3999999521443642491e+38 -3.3999999521443642491e+38 -3.3999999521443642491e+38 -3.3999999521443642491e+38 -3.3999999521443642491e+38 -3.3999999521443642491e+38 -3.3999999521443642491e+38 -3.3999999521443642491e+38 -3.3999999521443642491e+38 -3.3999999521443642491e+38 -3.3999999521443642491e+38 -3.3999999521443642491e+38 -3.3999999521443642491e+38 -3.3999999521443642491e+38 -3.3999999521443642491e+38 -3.3999999521443642491e+38 -3.3999999521443642491e+38 -3.3999999521443642491e+38 -3.3999999521443642491e+38 -3.3999999521443642491e+38 -3.3999999521443642491e+38 -3.3999999521443642491e+38 -3.3999999521443642491e+38 -3.3999999521443642491e+38 -3.3999999521443642491e+38 -3.3999999521443642491e+38 -3.3999999521443642491e+38 -3.3999999521443642491e+38 -3.3999999521443642491e+38 -3.3999999521443642491e+38 -3.3999999521443642491e+38 -3.3999999521443642491e+38 -3.3999999521443642491e+38 -3.3999999521443642491e+38 -3.3999999521443642491e+38 -3.3999999521443642491e+38 -3.3999999521443642491e+38 -3.3999999521443642491e+38 -3.3999999521443642491e+38 -3.3999999521443642491e+38 -3.3999999521443642491e+38 -3.3999999521443642491e+38 -3.3999999521443642491e+38 -3.3999999521443642491e+38 -3.3999999521443642491e+38 -3.3999999521443642491e+38 -3.3999999521443642491e+38 -3.3999999521443642491e+38 -3.3999999521443642491e+38 -3.3999999521443642491e+38 -3.3999999521443642491e+38 -3.3999999521443642491e+38 -3.3999999521443642491e+38 -3.3999999521443642491e+38 -3.3999999521443642491e+38 -3.3999999521443642491e+38
 -3.3999999521443642491e+38 -3.3999999521443642491e+38 -3.3999999521443642491e+38 -3.3999999521443642491e+38 -3.3999999521443642491e+38 -3.3999999521443642491e+38 -3.3999999521443642491e+38 -3.3999999521443642491e+38 -3.3999999521443642491e+38 -3.3999999521443642491e+38 -3.3999999521443642491e+38 -3.3999999521443642491e+38 -3.3999999521443642491e+38 -3.3999999521443642491e+38 -3.3999999521443642491e+38 -3.3999999521443642491e+38 -3.3999999521443642491e+38 -3.3999999521443642491e+38 -3.3999999521443642491e+38 -3.3999999521443642491e+38 -3.3999999521443642491e+38 -3.3999999521443642491e+38 -3.3999999521443642491e+38 -3.3999999521443642491e+38 -3.3999999521443642491e+38 -3.3999999521443642491e+38 -3.3999999521443642491e+38 -3.3999999521443642491e+38 -3.3999999521443642491e+38 -3.3999999521443642491e+38 -3.3999999521443642491e+38 189 189 189 188 188 187 187 187 -3.3999999521443642491e+38 -3.3999999521443642491e+38 -3.3999999521443642491e+38 -3.3999999521443642491e+38 -3.3999999521443642491e+38 -3.3999999521443642491e+38 -3.3999999521443642491e+38 -3.3999999521443642491e+38 -3.3999999521443642491e+38 -3.3999999521443642491e+38 -3.3999999521443642491e+38 -3.3999999521443642491e+38 -3.3999999521443642491e+38 -3.3999999521443642491e+38 -3.3999999521443642491e+38 -3.3999999521443642491e+38 -3.3999999521443642491e+38 190 191 191 191 191 191 192 190 191 191 191 191 190 190 190 190 189 190 190 191 190 189 189 191 191 191 190 191 191 191 191 190 189 189 190 191 191 191 191 191 190 190 190 190 190 190 190 190 190 190 190 189 189 189 190 191 190 190 190 189 190 190 190 189 189 189 189 189 188 188 188 188 188 187 186 185 185 185 185 185 185 186 187 187 187 185 184 183 183 182 182 181 181 180 181 183 183 183 183 183 182 182 182 182 182 182 182 182 183 183 183 182 182 181 181 181 181 182 183 182 182 182 183 182 183 183 183 183 -3.3999999521443642491e+38 -3.3999999521443642491e+38 -3.3999999521443642491e+38 -3.3999999521443642491e+38 -3.3999999521443642491e+38 -3.3999999521443642491e+38 -3.3999999521443642491e+38 -3.3999999521443642491e+38 -3.3999999521443642491e+38 -3.3999999521443642491e+38 -3.3999999521443642491e+38 -3.3999999521443642491e+38 -3.3999999521443642491e+38 -3.3999999521443642491e+38 -3.3999999521443642491e+38 -3.3999999521443642491e+38 -3.3999999521443642491e+38 -3.3999999521443642491e+38 -3.3999999521443642491e+38 -3.3999999521443642491e+38 -3.3999999521443642491e+38 -3.3999999521443642491e+38 -3.3999999521443642491e+38 -3.3999999521443642491e+38 -3.3999999521443642491e+38 -3.3999999521443642491e+38 -3.3999999521443642491e+38 -3.3999999521443642491e+38 -3.3999999521443642491e+38 -3.3999999521443642491e+38 -3.3999999521443642491e+38 -3.3999999521443642491e+38 -3.3999999521443642491e+38 -3.3999999521443642491e+38 -3.3999999521443642491e+38 -3.3999999521443642491e+38 -3.3999999521443642491e+38 -3.3999999521443642491e+38 -3.3999999521443642491e+38 -3.3999999521443642491e+38 -3.3999999521443642491e+38 -3.3999999521443642491e+38 -3.3999999521443642491e+38 -3.3999999521443642491e+38 -3.3999999521443642491e+38 -3.3999999521443642491e+38 -3.3999999521443642491e+38 -3.3999999521443642491e+38 -3.3999999521443642491e+38 -3.3999999521443642491e+38 -3.3999999521443642491e+38 -3.3999999521443642491e+38 -3.3999999521443642491e+38 -3.3999999521443642491e+38 -3.3999999521443642491e+38 -3.3999999521443642491e+38 -3.3999999521443642491e+38 -3.3999999521443642491e+38 -3.3999999521443642491e+38 -3.3999999521443642491e+38 -3.3999999521443642491e+38 -3.3999999521443642491e+38 -3.3999999521443642491e+38 -3.3999999521443642491e+38 -3.3999999521443642491e+38 -3.3999999521443642491e+38 -3.3999999521443642491e+38 -3.3999999521443642491e+38 -3.3999999521443642491e+38 -3.3999999521443642491e+38 -3.3999999521443642491e+38 -3.3999999521443642491e+38 -3.3999999521443642491e+38 -3.3999999521443642491e+38 -3.3999999521443642491e+38 -3.3999999521443642491e+38 -3.3999999521443642491e+38 -3.3999999521443642491e+38 -3.3999999521443642491e+38 -3.3999999521443642491e+38 -3.3999999521443642491e+38 -3.3999999521443642491e+38 -3.3999999521443642491e+38 -3.3999999521443642491e+38 -3.3999999521443642491e+38 -3.3999999521443642491e+38 -3.3999999521443642491e+38 -3.3999999521443642491e+38 -3.3999999521443642491e+38 -3.3999999521443642491e+38 -3.3999999521443642491e+38 -3.3999999521443642491e+38 -3.3999999521443642491e+38 -3.3999999521443642491e+38 -3.3999999521443642491e+38 -3.3999999521443642491e+38 -3.3999999521443642491e+38 -3.3999999521443642491e+38 -3.3999999521443642491e+38 -3.3999999521443642491e+38 -3.3999999521443642491e+38 -3.3999999521443642491e+38 -3.3999999521443642491e+38 -3.3999999521443642491e+38 -3.3999999521443642491e+38 -3.3999999521443642491e+38 -3.3999999521443642491e+38 -3.3999999521443642491e+38 -3.3999999521443642491e+38 -3.3999999521443642491e+38 -3.3999999521443642491e+38 -3.3999999521443642491e+38 -3.3999999521443642491e+38 -3.3999999521443642491e+38 -3.3999999521443642491e+38 -3.3999999521443642491e+38 -3.3999999521443642491e+38 -3.3999999521443642491e+38 -3.3999999521443642491e+38 -3.3999999521443642491e+38 -3.3999999521443642491e+38 -3.3999999521443642491e+38 -3.3999999521443642491e+38 -3.3999999521443642491e+38 -3.3999999521443642491e+38 -3.3999999521443642491e+38 -3.3999999521443642491e+38 -3.3999999521443642491e+38 -3.3999999521443642491e+38 -3.3999999521443642491e+38 -3.3999999521443642491e+38 -3.3999999521443642491e+38 -3.3999999521443642491e+38 -3.3999999521443642491e+38 -3.3999999521443642491e+38 -3.3999999521443642491e+38 -3.3999999521443642491e+38 -3.3999999521443642491e+38 -3.3999999521443642491e+38 -3.3999999521443642491e+38 -3.3999999521443642491e+38 -3.3999999521443642491e+38 -3.3999999521443642491e+38 -3.3999999521443642491e+38 -3.3999999521443642491e+38 -3.3999999521443642491e+38 -3.3999999521443642491e+38 -3.3999999521443642491e+38 -3.3999999521443642491e+38 -3.3999999521443642491e+38 -3.3999999521443642491e+38 -3.3999999521443642491e+38 -3.3999999521443642491e+38 -3.3999999521443642491e+38 -3.3999999521443642491e+38 -3.3999999521443642491e+38 -3.3999999521443642491e+38 -3.3999999521443642491e+38 -3.3999999521443642491e+38 -3.3999999521443642491e+38 -3.3999999521443642491e+38 -3.3999999521443642491e+38 -3.3999999521443642491e+38 -3.3999999521443642491e+38 -3.3999999521443642491e+38 -3.3999999521443642491e+38 -3.3999999521443642491e+38 -3.3999999521443642491e+38 -3.3999999521443642491e+38 -3.3999999521443642491e+38 -3.3999999521443642491e+38 -3.3999999521443642491e+38 -3.3999999521443642491e+38 -3.3999999521443642491e+38 -3.3999999521443642491e+38 -3.3999999521443642491e+38 -3.3999999521443642491e+38 -3.3999999521443642491e+38 -3.3999999521443642491e+38 -3.3999999521443642491e+38 -3.3999999521443642491e+38 -3.3999999521443642491e+38 -3.3999999521443642491e+38 -3.3999999521443642491e+38 -3.3999999521443642491e+38 -3.3999999521443642491e+38 -3.3999999521443642491e+38 -3.3999999521443642491e+38 -3.3999999521443642491e+38 -3.3999999521443642491e+38 -3.3999999521443642491e+38 -3.3999999521443642491e+38 -3.3999999521443642491e+38 -3.3999999521443642491e+38 -3.3999999521443642491e+38 -3.3999999521443642491e+38 -3.3999999521443642491e+38 -3.3999999521443642491e+38 -3.3999999521443642491e+38 -3.3999999521443642491e+38 -3.3999999521443642491e+38 -3.3999999521443642491e+38 -3.3999999521443642491e+38 -3.3999999521443642491e+38 -3.3999999521443642491e+38 -3.3999999521443642491e+38 -3.3999999521443642491e+38 -3.3999999521443642491e+38 -3.3999999521443642491e+38 -3.3999999521443642491e+38 -3.3999999521443642491e+38 -3.3999999521443642491e+38 -3.3999999521443642491e+38 -3.3999999521443642491e+38 -3.3999999521443642491e+38 -3.3999999521443642491e+38 -3.3999999521443642491e+38 -3.3999999521443642491e+38 -3.3999999521443642491e+38 -3.3999999521443642491e+38 -3.3999999521443642491e+38 -3.3999999521443642491e+38 -3.3999999521443642491e+38 -3.3999999521443642491e+38 -3.3999999521443642491e+38 -3.3999999521443642491e+38 -3.3999999521443642491e+38 -3.3999999521443642491e+38 -3.3999999521443642491e+38 -3.3999999521443642491e+38 -3.3999999521443642491e+38 -3.3999999521443642491e+38 -3.3999999521443642491e+38 -3.3999999521443642491e+38 -3.3999999521443642491e+38 -3.3999999521443642491e+38 -3.3999999521443642491e+38 -3.3999999521443642491e+38 -3.3999999521443642491e+38 -3.3999999521443642491e+38 -3.3999999521443642491e+38 -3.3999999521443642491e+38 -3.3999999521443642491e+38 -3.3999999521443642491e+38 -3.3999999521443642491e+38 -3.3999999521443642491e+38 -3.3999999521443642491e+38 -3.3999999521443642491e+38 -3.3999999521443642491e+38 -3.3999999521443642491e+38 -3.3999999521443642491e+38 -3.3999999521443642491e+38 -3.3999999521443642491e+38 -3.3999999521443642491e+38 -3.3999999521443642491e+38 -3.3999999521443642491e+38 -3.3999999521443642491e+38 -3.3999999521443642491e+38 -3.3999999521443642491e+38 -3.3999999521443642491e+38 -3.3999999521443642491e+38 -3.3999999521443642491e+38 -3.3999999521443642491e+38 -3.3999999521443642491e+38 -3.3999999521443642491e+38 -3.3999999521443642491e+38 -3.3999999521443642491e+38 -3.3999999521443642491e+38 -3.3999999521443642491e+38 -3.3999999521443642491e+38 -3.3999999521443642491e+38 -3.3999999521443642491e+38 -3.3999999521443642491e+38 -3.3999999521443642491e+38 -3.3999999521443642491e+38 -3.3999999521443642491e+38 -3.3999999521443642491e+38 -3.3999999521443642491e+38 -3.3999999521443642491e+38 -3.3999999521443642491e+38 -3.3999999521443642491e+38 -3.3999999521443642491e+38 -3.3999999521443642491e+38 -3.3999999521443642491e+38 -3.3999999521443642491e+38 -3.3999999521443642491e+38 -3.3999999521443642491e+38 -3.3999999521443642491e+38 -3.3999999521443642491e+38 -3.3999999521443642491e+38 -3.3999999521443642491e+38 -3.3999999521443642491e+38 -3.3999999521443642491e+38 -3.3999999521443642491e+38 -3.3999999521443642491e+38 -3.3999999521443642491e+38 -3.3999999521443642491e+38 -3.3999999521443642491e+38 -3.3999999521443642491e+38 -3.3999999521443642491e+38 -3.3999999521443642491e+38 -3.3999999521443642491e+38 -3.3999999521443642491e+38 -3.3999999521443642491e+38 -3.3999999521443642491e+38 -3.3999999521443642491e+38 -3.3999999521443642491e+38 -3.3999999521443642491e+38 -3.3999999521443642491e+38 -3.3999999521443642491e+38 -3.3999999521443642491e+38 -3.3999999521443642491e+38 -3.3999999521443642491e+38 -3.3999999521443642491e+38 -3.3999999521443642491e+38 -3.3999999521443642491e+38 -3.3999999521443642491e+38 -3.3999999521443642491e+38
 -3.3999999521443642491e+38 -3.3999999521443642491e+38 -3.3999999521443642491e+38 -3.3999999521443642491e+38 -3.3999999521443642491e+38 -3.3999999521443642491e+38 -3.3999999521443642491e+38 -3.3999999521443642491e+38 -3.3999999521443642491e+38 -3.3999999521443642491e+38 -3.3999999521443642491e+38 -3.3999999521443642491e+38 -3.3999999521443642491e+38 -3.3999999521443642491e+38 -3.3999999521443642491e+38 -3.3999999521443642491e+38 -3.3999999521443642491e+38 -3.3999999521443642491e+38 -3.3999999521443642491e+38 -3.3999999521443642491e+38 -3.3999999521443642491e+38 -3.3999999521443642491e+38 -3.3999999521443642491e+38 -3.3999999521443642491e+38 -3.3999999521443642491e+38 -3.3999999521443642491e+38 -3.3999999521443642491e+38 -3.3999999521443642491e+38 -3.3999999521443642491e+38 -3.3999999521443642491e+38 187 187 189 189 187 187 188 186 186 186 -3.3999999521443642491e+38 -3.3999999521443642491e+38 -3.3999999521443642491e+38 -3.3999999521443642491e+38 -3.3999999521443642491e+38 -3.3999999521443642491e+38 -3.3999999521443642491e+38 -3.3999999521443642491e+38 -3.3999999521443642491e+38 -3.3999999521443642491e+38 -3.3999999521443642491e+38 -3.3999999521443642491e+38 -3.3999999521443642491e+38 -3.3999999521443642491e+38 -3.3999999521443642491e+38 -3.3999999521443642491e+38 -3.3999999521443642491e+38 191 191 191 190 191 190 190 190 191 191 190 189 189 189 190 190 192 191 191 192 191 190 190 191 191 191 191 191 190 190 189 189 191 190 191 191 191 191 191 191 191 190 190 191 190 191 191 191 191 189 189 189 190 191 191 190 190 190 190 190 190 190 190 189 189 189 188 188 188 188 188 187 188 188 186 186 187 187 185 185 186 186 187 186 185 185 184 183 183 182 182 182 182 182 182 182 184 184 183 182 182 183 183 183 183 182 184 184 184 183 183 182 182 182 183 182 183 183 182 182 182 182 182 182 184 184 184 -3.3999999521443642491e+38 -3.3999999521443642491e+38 -3.3999999521443642491e+38 -3.3999999521443642491e+38 -3.3999999521443642491e+38 -3.3999999521443642491e+38 -3.3999999521443642491e+38 -3.3999999521443642491e+38 -3.3999999521443642491e+38 -3.3999999521443642491e+38 -3.3999999521443642491e+38 -3.3999999521443642491e+38 -3.3999999521443642491e+38 -3.3999999521443642491e+38 -3.3999999521443642491e+38 -3.3999999521443642491e+38 -3.3999999521443642491e+38 -3.3999999521443642491e+38 -3.3999999521443642491e+38 -3.3999999521443642491e+38 -3.3999999521443642491e+38 -3.3999999521443642491e+38 -3.3999999521443642491e+38 -3.3999999521443642491e+38 -3.3999999521443642491e+38 -3.3999999521443642491e+38 -3.3999999521443642491e+38 -3.3999999521443642491e+38 -3.3999999521443642491e+38 -3.3999999521443642491e+38 -3.3999999521443642491e+38 -3.3999999521443642491e+38 -3.3999999521443642491e+38 -3.3999999521443642491e+38 -3.3999999521443642491e+38 -3.3999999521443642491e+38 -3.3999999521443642491e+38 -3.3999999521443642491e+38 -3.3999999521443642491e+38 -3.3999999521443642491e+38 -3.3999999521443642491e+38 -3.3999999521443642491e+38 -3.3999999521443642491e+38 -3.3999999521443642491e+38 -3.3999999521443642491e+38 -3.3999999521443642491e+38 -3.3999999521443642491e+38 -3.3999999521443642491e+38 -3.3999999521443642491e+38 -3.3999999521443642491e+38 -3.3999999521443642491e+38 -3.3999999521443642491e+38 -3.3999999521443642491e+38 -3.3999999521443642491e+38 -3.3999999521443642491e+38 -3.3999999521443642491e+38 -3.3999999521443642491e+38 -3.3999999521443642491e+38 -3.3999999521443642491e+38 -3.3999999521443642491e+38 -3.3999999521443642491e+38 -3.3999999521443642491e+38 -3.3999999521443642491e+38 -3.3999999521443642491e+38 -3.3999999521443642491e+38 -3.3999999521443642491e+38 -3.3999999521443642491e+38 -3.3999999521443642491e+38 -3.3999999521443642491e+38 -3.3999999521443642491e+38 -3.3999999521443642491e+38 -3.3999999521443642491e+38 -3.3999999521443642491e+38 -3.3999999521443642491e+38 -3.3999999521443642491e+38 -3.3999999521443642491e+38 -3.3999999521443642491e+38 -3.3999999521443642491e+38 -3.3999999521443642491e+38 -3.3999999521443642491e+38 -3.3999999521443642491e+38 -3.3999999521443642491e+38 -3.3999999521443642491e+38 -3.3999999521443642491e+38 -3.3999999521443642491e+38 -3.3999999521443642491e+38 -3.3999999521443642491e+38 -3.3999999521443642491e+38 -3.3999999521443642491e+38 -3.3999999521443642491e+38 -3.3999999521443642491e+38 -3.3999999521443642491e+38 -3.3999999521443642491e+38 -3.3999999521443642491e+38 -3.3999999521443642491e+38 -3.3999999521443642491e+38 -3.3999999521443642491e+38 -3.3999999521443642491e+38 -3.3999999521443642491e+38 -3.3999999521443642491e+38 -3.3999999521443642491e+38 -3.3999999521443642491e+38 -3.3999999521443642491e+38 -3.3999999521443642491e+38 -3.3999999521443642491e+38 -3.3999999521443642491e+38 -3.3999999521443642491e+38 -3.3999999521443642491e+38 -3.3999999521443642491e+38 -3.3999999521443642491e+38 -3.3999999521443642491e+38 -3.3999999521443642491e+38 -3.3999999521443642491e+38 -3.3999999521443642491e+38 -3.3999999521443642491e+38 -3.3999999521443642491e+38 -3.3999999521443642491e+38 -3.3999999521443642491e+38 -3.3999999521443642491e+38 -3.3999999521443642491e+38 -3.3999999521443642491e+38 -3.3999999521443642491e+38 -3.3999999521443642491e+38 -3.3999999521443642491e+38 -3.3999999521443642491e+38 -3.3999999521443642491e+38 -3.3999999521443642491e+38 -3.3999999521443642491e+38 -3.3999999521443642491e+38 -3.3999999521443642491e+38 -3.3999999521443642491e+38 -3.3999999521443642491e+38 -3.3999999521443642491e+38 -3.3999999521443642491e+38 -3.3999999521443642491e+38 -3.3999999521443642491e+38 -3.3999999521443642491e+38 -3.3999999521443642491e+38 -3.3999999521443642491e+38 -3.3999999521443642491e+38 -3.3999999521443642491e+38 -3.3999999521443642491e+38 -3.3999999521443642491e+38 -3.3999999521443642491e+38 -3.3999999521443642491e+38 -3.3999999521443642491e+38 -3.3999999521443642491e+38 -3.3999999521443642491e+38 -3.3999999521443642491e+38 -3.3999999521443642491e+38 -3.3999999521443642491e+38 -3.3999999521443642491e+38 -3.3999999521443642491e+38 -3.3999999521443642491e+38 -3.3999999521443642491e+38 -3.3999999521443642491e+38 -3.3999999521443642491e+38 -3.3999999521443642491e+38 -3.3999999521443642491e+38 -3.3999999521443642491e+38 -3.3999999521443642491e+38 -3.3999999521443642491e+38 -3.3999999521443642491e+38 -3.3999999521443642491e+38 -3.3999999521443642491e+38 -3.3999999521443642491e+38 -3.3999999521443642491e+38 -3.3999999521443642491e+38 -3.3999999521443642491e+38 -3.3999999521443642491e+38 -3.3999999521443642491e+38 -3.3999999521443642491e+38 -3.3999999521443642491e+38 -3.3999999521443642491e+38 -3.3999999521443642491e+38 -3.3999999521443642491e+38 -3.3999999521443642491e+38 -3.3999999521443642491e+38 -3.3999999521443642491e+38 -3.3999999521443642491e+38 -3.3999999521443642491e+38 -3.3999999521443642491e+38 -3.3999999521443642491e+38 -3.3999999521443642491e+38 -3.3999999521443642491e+38 -3.3999999521443642491e+38 -3.3999999521443642491e+38 -3.3999999521443642491e+38 -3.3999999521443642491e+38 -3.3999999521443642491e+38 -3.3999999521443642491e+38 -3.3999999521443642491e+38 -3.3999999521443642491e+38 -3.3999999521443642491e+38 -3.3999999521443642491e+38 -3.3999999521443642491e+38 -3.3999999521443642491e+38 -3.3999999521443642491e+38 -3.3999999521443642491e+38 -3.3999999521443642491e+38 -3.3999999521443642491e+38 -3.3999999521443642491e+38 -3.3999999521443642491e+38 -3.3999999521443642491e+38 -3.3999999521443642491e+38 -3.3999999521443642491e+38 -3.3999999521443642491e+38 -3.3999999521443642491e+38 -3.3999999521443642491e+38 -3.3999999521443642491e+38 -3.3999999521443642491e+38 -3.3999999521443642491e+38 -3.3999999521443642491e+38 -3.3999999521443642491e+38 -3.3999999521443642491e+38 -3.3999999521443642491e+38 -3.3999999521443642491e+38 -3.3999999521443642491e+38 -3.3999999521443642491e+38 -3.3999999521443642491e+38 -3.3999999521443642491e+38 -3.3999999521443642491e+38 -3.3999999521443642491e+38 -3.3999999521443642491e+38 -3.3999999521443642491e+38 -3.3999999521443642491e+38 -3.3999999521443642491e+38 -3.3999999521443642491e+38 -3.3999999521443642491e+38 -3.3999999521443642491e+38 -3.3999999521443642491e+38 -3.3999999521443642491e+38 -3.3999999521443642491e+38 -3.3999999521443642491e+38 -3.3999999521443642491e+38 -3.3999999521443642491e+38 -3.3999999521443642491e+38 -3.3999999521443642491e+38 -3.3999999521443642491e+38 -3.3999999521443642491e+38 -3.3999999521443642491e+38 -3.3999999521443642491e+38 -3.3999999521443642491e+38 -3.3999999521443642491e+38 -3.3999999521443642491e+38 -3.3999999521443642491e+38 -3.3999999521443642491e+38 -3.3999999521443642491e+38 -3.3999999521443642491e+38 -3.3999999521443642491e+38 -3.3999999521443642491e+38 -3.3999999521443642491e+38 -3.3999999521443642491e+38 -3.3999999521443642491e+38 -3.3999999521443642491e+38 -3.3999999521443642491e+38 -3.3999999521443642491e+38 -3.3999999521443642491e+38 -3.3999999521443642491e+38 -3.3999999521443642491e+38 -3.3999999521443642491e+38 -3.3999999521443642491e+38 -3.3999999521443642491e+38 -3.3999999521443642491e+38 -3.3999999521443642491e+38 -3.3999999521443642491e+38 -3.3999999521443642491e+38 -3.3999999521443642491e+38 -3.3999999521443642491e+38 -3.3999999521443642491e+38 -3.3999999521443642491e+38 -3.3999999521443642491e+38 -3.3999999521443642491e+38 -3.3999999521443642491e+38 -3.3999999521443642491e+38 -3.3999999521443642491e+38 -3.3999999521443642491e+38 -3.3999999521443642491e+38 -3.3999999521443642491e+38 -3.3999999521443642491e+38 -3.3999999521443642491e+38 -3.3999999521443642491e+38 -3.3999999521443642491e+38 -3.3999999521443642491e+38 -3.3999999521443642491e+38 -3.3999999521443642491e+38 -3.3999999521443642491e+38 -3.3999999521443642491e+38 -3.3999999521443642491e+38 -3.3999999521443642491e+38 -3.3999999521443642491e+38 -3.3999999521443642491e+38 -3.3999999521443642491e+38 -3.3999999521443642491e+38 -3.3999999521443642491e+38 -3.3999999521443642491e+38 -3.3999999521443642491e+38 -3.3999999521443642491e+38 -3.3999999521443642491e+38 -3.3999999521443642491e+38 -3.3999999521443642491e+38 -3.3999999521443642491e+38 -3.3999999521443642491e+38 -3.3999999521443642491e+38 -3.3999999521443642491e+38 -3.3999999521443642491e+38 -3.3999999521443642491e+38 -3.3999999521443642491e+38 -3.3999999521443642491e+38 -3.3999999521443642491e+38 -3.3999999521443642491e+38 -3.3999999521443642491e+38 -3.3999999521443642491e+38 -3.3999999521443642491e+38 -3.3999999521443642491e+38 -3.3999999521443642491e+38 -3.3999999521443642491e+38 -3.3999999521443642491e+38
 -3.3999999521443642491e+38 -3.3999999521443642491e+38 -3.3999999521443642491e+38 -3.3999999521443642491e+38 -3.3999999521443642491e+38 -3.3999999521443642491e+38 -3.3999999521443642491e+38 -3.3999999521443642491e+38 -3.3999999521443642491e+38 -3.3999999521443642491e+38 -3.3999999521443642491e+38 -3.3999999521443642491e+38 -3.3999999521443642491e+38 -3.3999999521443642491e+38 -3.3999999521443642491e+38 -3.3999999521443642491e+38 -3.3999999521443642491e+38 -3.3999999521443642491e+38 -3.3999999521443642491e+38 -3.3999999521443642491e+38 -3.3999999521443642491e+38 -3.3999999521443642491e+38 -3.3999999521443642491e+38 -3.3999999521443642491e+38 -3.3999999521443642491e+38 -3.3999999521443642491e+38 -3.3999999521443642491e+38 -3.3999999521443642491e+38 -3.3999999521443642491e+38 -3.3999999521443642491e+38 188 188 188 188 187 187 187 187 187 187 187 187 -3.3999999521443642491e+38 -3.3999999521443642491e+38 -3.3999999521443642491e+38 -3.3999999521443642491e+38 190 190 190 190 -3.3999999521443642491e+38 -3.3999999521443642491e+38 -3.3999999521443642491e+38 190 191 191 -3.3999999521443642491e+38 -3.3999999521443642491e+38 191 190 190 190 191 191 190 190 190 189 189 189 190 189 188 191 191 191 191 190 189 191 192 192 191 191 191 190 190 190 189 190 191 191 192 192 192 193 193 192 192 191 191 191 191 191 191 191 189 190 190 190 190 190 190 190 190 190 190 191 192 190 189 189 189 189 188 187 188 188 188 189 189 189 188 189 189 188 186 187 186 185 186 186 186 185 185 185 183 182 182 182 182 182 182 182 182 183 183 183 183 182 183 183 184 184 184 184 184 183 183 183 183 183 183 183 183 183 182 182 183 182 184 184 184 184 184 -3.3999999521443642491e+38 -3.3999999521443642491e+38 -3.3999999521443642491e+38 -3.3999999521443642491e+38 -3.3999999521443642491e+38 -3.3999999521443642491e+38 -3.3999999521443642491e+38 -3.3999999521443642491e+38 -3.3999999521443642491e+38 -3.3999999521443642491e+38 -3.3999999521443642491e+38 -3.3999999521443642491e+38 -3.3999999521443642491e+38 -3.3999999521443642491e+38 -3.3999999521443642491e+38 -3.3999999521443642491e+38 -3.3999999521443642491e+38 -3.3999999521443642491e+38 -3.3999999521443642491e+38 -3.3999999521443642491e+38 -3.3999999521443642491e+38 -3.3999999521443642491e+38 -3.3999999521443642491e+38 -3.3999999521443642491e+38 -3.3999999521443642491e+38 -3.3999999521443642491e+38 -3.3999999521443642491e+38 -3.3999999521443642491e+38 -3.3999999521443642491e+38 -3.3999999521443642491e+38 -3.3999999521443642491e+38 -3.3999999521443642491e+38 -3.3999999521443642491e+38 -3.3999999521443642491e+38 -3.3999999521443642491e+38 -3.3999999521443642491e+38 -3.3999999521443642491e+38 -3.3999999521443642491e+38 -3.3999999521443642491e+38 -3.3999999521443642491e+38 -3.3999999521443642491e+38 -3.3999999521443642491e+38 -3.3999999521443642491e+38 -3.3999999521443642491e+38 -3.3999999521443642491e+38 -3.3999999521443642491e+38 -3.3999999521443642491e+38 -3.3999999521443642491e+38 -3.3999999521443642491e+38 -3.3999999521443642491e+38 -3.3999999521443642491e+38 -3.3999999521443642491e+38 -3.3999999521443642491e+38 -3.3999999521443642491e+38 -3.3999999521443642491e+38 -3.3999999521443642491e+38 -3.3999999521443642491e+38 -3.3999999521443642491e+38 -3.3999999521443642491e+38 -3.3999999521443642491e+38 -3.3999999521443642491e+38 -3.3999999521443642491e+38 -3.3999999521443642491e+38 -3.3999999521443642491e+38 -3.3999999521443642491e+38 -3.3999999521443642491e+38 -3.3999999521443642491e+38 -3.3999999521443642491e+38 -3.3999999521443642491e+38 -3.3999999521443642491e+38 -3.3999999521443642491e+38 -3.3999999521443642491e+38 -3.3999999521443642491e+38 -3.3999999521443642491e+38 -3.3999999521443642491e+38 -3.3999999521443642491e+38 -3.3999999521443642491e+38 -3.3999999521443642491e+38 -3.3999999521443642491e+38 -3.3999999521443642491e+38 -3.3999999521443642491e+38 -3.3999999521443642491e+38 -3.3999999521443642491e+38 -3.3999999521443642491e+38 -3.3999999521443642491e+38 -3.3999999521443642491e+38 -3.3999999521443642491e+38 -3.3999999521443642491e+38 -3.3999999521443642491e+38 -3.3999999521443642491e+38 -3.3999999521443642491e+38 -3.3999999521443642491e+38 -3.3999999521443642491e+38 -3.3999999521443642491e+38 -3.3999999521443642491e+38 -3.3999999521443642491e+38 -3.3999999521443642491e+38 -3.3999999521443642491e+38 -3.3999999521443642491e+38 -3.3999999521443642491e+38 -3.3999999521443642491e+38 -3.3999999521443642491e+38 -3.3999999521443642491e+38 -3.3999999521443642491e+38 -3.3999999521443642491e+38 -3.3999999521443642491e+38 -3.3999999521443642491e+38 -3.3999999521443642491e+38 -3.3999999521443642491e+38 -3.3999999521443642491e+38 -3.3999999521443642491e+38 -3.3999999521443642491e+38 -3.3999999521443642491e+38 -3.3999999521443642491e+38 -3.3999999521443642491e+38 -3.3999999521443642491e+38 -3.3999999521443642491e+38 -3.3999999521443642491e+38 -3.3999999521443642491e+38 -3.3999999521443642491e+38 -3.3999999521443642491e+38 -3.3999999521443642491e+38 -3.3999999521443642491e+38 -3.3999999521443642491e+38 -3.3999999521443642491e+38 -3.3999999521443642491e+38 -3.3999999521443642491e+38 -3.3999999521443642491e+38 -3.3999999521443642491e+38 -3.3999999521443642491e+38 -3.3999999521443642491e+38 -3.3999999521443642491e+38 -3.3999999521443642491e+38 -3.3999999521443642491e+38 -3.3999999521443642491e+38 -3.3999999521443642491e+38 -3.3999999521443642491e+38 -3.3999999521443642491e+38 -3.3999999521443642491e+38 -3.3999999521443642491e+38 -3.3999999521443642491e+38 -3.3999999521443642491e+38 -3.3999999521443642491e+38 -3.3999999521443642491e+38 -3.3999999521443642491e+38 -3.3999999521443642491e+38 -3.3999999521443642491e+38 -3.3999999521443642491e+38 -3.3999999521443642491e+38 -3.3999999521443642491e+38 -3.3999999521443642491e+38 -3.3999999521443642491e+38 -3.3999999521443642491e+38 -3.3999999521443642491e+38 -3.3999999521443642491e+38 -3.3999999521443642491e+38 -3.3999999521443642491e+38 -3.3999999521443642491e+38 -3.3999999521443642491e+38 -3.3999999521443642491e+38 -3.3999999521443642491e+38 -3.3999999521443642491e+38 -3.3999999521443642491e+38 -3.3999999521443642491e+38 -3.3999999521443642491e+38 -3.3999999521443642491e+38 -3.3999999521443642491e+38 -3.3999999521443642491e+38 -3.3999999521443642491e+38 -3.3999999521443642491e+38 -3.3999999521443642491e+38 -3.3999999521443642491e+38 -3.3999999521443642491e+38 -3.3999999521443642491e+38 -3.3999999521443642491e+38 -3.3999999521443642491e+38 -3.3999999521443642491e+38 -3.3999999521443642491e+38 -3.3999999521443642491e+38 -3.3999999521443642491e+38 -3.3999999521443642491e+38 -3.3999999521443642491e+38 -3.3999999521443642491e+38 -3.3999999521443642491e+38 -3.3999999521443642491e+38 -3.3999999521443642491e+38 -3.3999999521443642491e+38 -3.3999999521443642491e+38 -3.3999999521443642491e+38 -3.3999999521443642491e+38 -3.3999999521443642491e+38 -3.3999999521443642491e+38 -3.3999999521443642491e+38 -3.3999999521443642491e+38 -3.3999999521443642491e+38 -3.3999999521443642491e+38 -3.3999999521443642491e+38 -3.3999999521443642491e+38 -3.3999999521443642491e+38 -3.3999999521443642491e+38 -3.3999999521443642491e+38 -3.3999999521443642491e+38 -3.3999999521443642491e+38 -3.3999999521443642491e+38 -3.3999999521443642491e+38 -3.3999999521443642491e+38 -3.3999999521443642491e+38 -3.3999999521443642491e+38 -3.3999999521443642491e+38 -3.3999999521443642491e+38 -3.3999999521443642491e+38 -3.3999999521443642491e+38 -3.3999999521443642491e+38 -3.3999999521443642491e+38 -3.3999999521443642491e+38 -3.3999999521443642491e+38 -3.3999999521443642491e+38 -3.3999999521443642491e+38 -3.3999999521443642491e+38 -3.3999999521443642491e+38 -3.3999999521443642491e+38 -3.3999999521443642491e+38 -3.3999999521443642491e+38 -3.3999999521443642491e+38 -3.3999999521443642491e+38 -3.3999999521443642491e+38 -3.3999999521443642491e+38 -3.3999999521443642491e+38 -3.3999999521443642491e+38 -3.3999999521443642491e+38 -3.3999999521443642491e+38 -3.3999999521443642491e+38 -3.3999999521443642491e+38 -3.3999999521443642491e+38 -3.3999999521443642491e+38 -3.3999999521443642491e+38 -3.3999999521443642491e+38 -3.3999999521443642491e+38 -3.3999999521443642491e+38 -3.3999999521443642491e+38 -3.3999999521443642491e+38 -3.3999999521443642491e+38 -3.3999999521443642491e+38 -3.3999999521443642491e+38 -3.3999999521443642491e+38 -3.3999999521443642491e+38 -3.3999999521443642491e+38 -3.3999999521443642491e+38 -3.3999999521443642491e+38 -3.3999999521443642491e+38 -3.3999999521443642491e+38 -3.3999999521443642491e+38 -3.3999999521443642491e+38 -3.3999999521443642491e+38 -3.3999999521443642491e+38 -3.3999999521443642491e+38 -3.3999999521443642491e+38 -3.3999999521443642491e+38 -3.3999999521443642491e+38 -3.3999999521443642491e+38 -3.3999999521443642491e+38 -3.3999999521443642491e+38 -3.3999999521443642491e+38 -3.3999999521443642491e+38 -3.3999999521443642491e+38 -3.3999999521443642491e+38 -3.3999999521443642491e+38 -3.3999999521443642491e+38 -3.3999999521443642491e+38 -3.3999999521443642491e+38 -3.3999999521443642491e+38 -3.3999999521443642491e+38 -3.3999999521443642491e+38 -3.3999999521443642491e+38 -3.3999999521443642491e+38 -3.3999999521443642491e+38 -3.3999999521443642491e+38 -3.3999999521443642491e+38 -3.3999999521443642491e+38 -3.3999999521443642491e+38 -3.3999999521443642491e+38 -3.3999999521443642491e+38 -3.3999999521443642491e+38 -3.3999999521443642491e+38 -3.3999999521443642491e+38 -3.3999999521443642491e+38 -3.3999999521443642491e+38 -3.3999999521443642491e+38 -3.3999999521443642491e+38 -3.3999999521443642491e+38 -3.3999999521443642491e+38 -3.3999999521443642491e+38 -3.3999999521443642491e+38 -3.3999999521443642491e+38 -3.3999999521443642491e+38 -3.3999999521443642491e+38 -3.3999999521443642491e+38 -3.3999999521443642491e+38 -3.3999999521443642491e+38 -3.3999999521443642491e+38 -3.3999999521443642491e+38 -3.3999999521443642491e+38 -3.3999999521443642491e+38 -3.3999999521443642491e+38 -3.3999999521443642491e+38 -3.3999999521443642491e+38 -3.3999999521443642491e+38 -3.3999999521443642491e+38 -3.3999999521443642491e+38 -3.3999999521443642491e+38 -3.3999999521443642491e+38 -3.3999999521443642491e+38 -3.3999999521443642491e+38 -3.3999999521443642491e+38 -3.3999999521443642491e+38 -3.3999999521443642491e+38 -3.3999999521443642491e+38
 -3.3999999521443642491e+38 -3.3999999521443642491e+38 -3.3999999521443642491e+38 -3.3999999521443642491e+38 -3.3999999521443642491e+38 -3.3999999521443642491e+38 -3.3999999521443642491e+38 -3.3999999521443642491e+38 -3.3999999521443642491e+38 -3.3999999521443642491e+38 -3.3999999521443642491e+38 -3.3999999521443642491e+38 -3.3999999521443642491e+38 -3.3999999521443642491e+38 -3.3999999521443642491e+38 -3.3999999521443642491e+38 -3.3999999521443642491e+38 -3.3999999521443642491e+38 -3.3999999521443642491e+38 -3.3999999521443642491e+38 -3.3999999521443642491e+38 -3.3999999521443642491e+38 -3.3999999521443642491e+38 -3.3999999521443642491e+38 -3.3999999521443642491e+38 -3.3999999521443642491e+38 -3.3999999521443642491e+38 -3.3999999521443642491e+38 -3.3999999521443642491e+38 -3.3999999521443642491e+38 188 188 187 187 188 189 188 187 186 187 189 189 189 190 191 190 190 190 190 190 190 191 190 190 191 192 192 191 190 190 191 191 190 191 190 190 190 188 189 189 190 190 189 191 191 191 191 189 192 191 191 191 190 190 190 191 192 190 190 190 189 191 192 192 192 192 192 193 192 191 191 192 191 191 192 191 190 190 190 191 191 191 191 190 191 191 191 191 191 189 189 189 189 189 189 189 188 189 189 189 189 189 189 190 189 188 188 187 186 186 187 187 186 186 185 185 183 183 183 181 182 181 181 181 181 183 183 183 182 182 182 183 184 184 184 184 184 185 185 185 185 184 183 183 182 182 183 183 184 184 183 182 184 184 184 183 -3.3999999521443642491e+38 -3.3999999521443642491e+38 -3.3999999521443642491e+38 -3.3999999521443642491e+38 -3.3999999521443642491e+38 -3.3999999521443642491e+38 -3.3999999521443642491e+38 -3.3999999521443642491e+38 -3.3999999521443642491e+38 -3.3999999521443642491e+38 -3.3999999521443642491e+38 -3.3999999521443642491e+38 -3.3999999521443642491e+38 -3.3999999521443642491e+38 -3.3999999521443642491e+38 -3.3999999521443642491e+38 -3.3999999521443642491e+38 -3.3999999521443642491e+38 -3.3999999521443642491e+38 -3.3999999521443642491e+38 -3.3999999521443642491e+38 -3.3999999521443642491e+38 -3.3999999521443642491e+38 -3.3999999521443642491e+38 -3.3999999521443642491e+38 -3.3999999521443642491e+38 -3.3999999521443642491e+38 -3.3999999521443642491e+38 -3.3999999521443642491e+38 -3.3999999521443642491e+38 -3.3999999521443642491e+38 -3.3999999521443642491e+38 -3.3999999521443642491e+38 -3.3999999521443642491e+38 -3.3999999521443642491e+38 -3.3999999521443642491e+38 -3.3999999521443642491e+38 -3.3999999521443642491e+38 -3.3999999521443642491e+38 -3.3999999521443642491e+38 -3.3999999521443642491e+38 -3.3999999521443642491e+38 -3.3999999521443642491e+38 -3.3999999521443642491e+38 -3.3999999521443642491e+38 -3.3999999521443642491e+38 -3.3999999521443642491e+38 -3.3999999521443642491e+38 -3.3999999521443642491e+38 -3.3999999521443642491e+38 -3.3999999521443642491e+38 -3.3999999521443642491e+38 -3.3999999521443642491e+38 -3.3999999521443642491e+38 -3.3999999521443642491e+38 -3.3999999521443642491e+38 -3.3999999521443642491e+38 -3.3999999521443642491e+38 -3.3999999521443642491e+38 -3.3999999521443642491e+38 -3.3999999521443642491e+38 -3.3999999521443642491e+38 -3.3999999521443642491e+38 -3.3999999521443642491e+38 -3.3999999521443642491e+38 -3.3999999521443642491e+38 -3.3999999521443642491e+38 -3.3999999521443642491e+38 -3.3999999521443642491e+38 -3.3999999521443642491e+38 -3.3999999521443642491e+38 -3.3999999521443642491e+38 -3.3999999521443642491e+38 -3.3999999521443642491e+38 -3.3999999521443642491e+38 -3.3999999521443642491e+38 -3.3999999521443642491e+38 -3.3999999521443642491e+38 -3.3999999521443642491e+38 -3.3999999521443642491e+38 -3.3999999521443642491e+38 -3.3999999521443642491e+38 -3.3999999521443642491e+38 -3.3999999521443642491e+38 -3.3999999521443642491e+38 -3.3999999521443642491e+38 -3.3999999521443642491e+38 -3.3999999521443642491e+38 -3.3999999521443642491e+38 -3.3999999521443642491e+38 -3.3999999521443642491e+38 -3.3999999521443642491e+38 -3.3999999521443642491e+38 -3.3999999521443642491e+38 -3.3999999521443642491e+38 -3.3999999521443642491e+38 -3.3999999521443642491e+38 -3.3999999521443642491e+38 -3.3999999521443642491e+38 -3.3999999521443642491e+38 -3.3999999521443642491e+38 -3.3999999521443642491e+38 -3.3999999521443642491e+38 -3.3999999521443642491e+38 -3.3999999521443642491e+38 -3.3999999521443642491e+38 -3.3999999521443642491e+38 -3.3999999521443642491e+38 -3.3999999521443642491e+38 -3.3999999521443642491e+38 -3.3999999521443642491e+38 -3.3999999521443642491e+38 -3.3999999521443642491e+38 -3.3999999521443642491e+38 -3.3999999521443642491e+38 -3.3999999521443642491e+38 -3.3999999521443642491e+38 -3.3999999521443642491e+38 -3.3999999521443642491e+38 -3.3999999521443642491e+38 -3.3999999521443642491e+38 -3.3999999521443642491e+38 -3.3999999521443642491e+38 -3.3999999521443642491e+38 -3.3999999521443642491e+38 -3.3999999521443642491e+38 -3.3999999521443642491e+38 -3.3999999521443642491e+38 -3.3999999521443642491e+38 -3.3999999521443642491e+38 -3.3999999521443642491e+38 -3.3999999521443642491e+38 -3.3999999521443642491e+38 -3.3999999521443642491e+38 -3.3999999521443642491e+38 -3.3999999521443642491e+38 -3.3999999521443642491e+38 -3.3999999521443642491e+38 -3.3999999521443642491e+38 -3.3999999521443642491e+38 -3.3999999521443642491e+38 -3.3999999521443642491e+38 -3.3999999521443642491e+38 -3.3999999521443642491e+38 -3.3999999521443642491e+38 -3.3999999521443642491e+38 -3.3999999521443642491e+38 -3.3999999521443642491e+38 -3.3999999521443642491e+38 -3.3999999521443642491e+38 -3.3999999521443642491e+38 -3.3999999521443642491e+38 -3.3999999521443642491e+38 -3.3999999521443642491e+38 -3.3999999521443642491e+38 -3.3999999521443642491e+38 -3.3999999521443642491e+38 -3.3999999521443642491e+38 -3.3999999521443642491e+38 -3.3999999521443642491e+38 -3.3999999521443642491e+38 -3.3999999521443642491e+38 -3.3999999521443642491e+38 -3.3999999521443642491e+38 -3.3999999521443642491e+38 -3.3999999521443642491e+38 -3.3999999521443642491e+38 -3.3999999521443642491e+38 -3.3999999521443642491e+38 -3.3999999521443642491e+38 -3.3999999521443642491e+38 -3.3999999521443642491e+38 -3.3999999521443642491e+38 -3.3999999521443642491e+38 -3.3999999521443642491e+38 -3.3999999521443642491e+38 -3.3999999521443642491e+38 -3.3999999521443642491e+38 -3.3999999521443642491e+38 -3.3999999521443642491e+38 -3.3999999521443642491e+38 -3.3999999521443642491e+38 -3.3999999521443642491e+38 -3.3999999521443642491e+38 -3.3999999521443642491e+38 -3.3999999521443642491e+38 -3.3999999521443642491e+38 -3.3999999521443642491e+38 -3.3999999521443642491e+38 -3.3999999521443642491e+38 -3.3999999521443642491e+38 -3.3999999521443642491e+38 -3.3999999521443642491e+38 -3.3999999521443642491e+38 -3.3999999521443642491e+38 -3.3999999521443642491e+38 -3.3999999521443642491e+38 -3.3999999521443642491e+38 -3.3999999521443642491e+38 -3.3999999521443642491e+38 -3.3999999521443642491e+38 -3.3999999521443642491e+38 -3.3999999521443642491e+38 -3.3999999521443642491e+38 -3.3999999521443642491e+38 -3.3999999521443642491e+38 -3.3999999521443642491e+38 -3.3999999521443642491e+38 -3.3999999521443642491e+38 -3.3999999521443642491e+38 -3.3999999521443642491e+38 -3.3999999521443642491e+38 -3.3999999521443642491e+38 -3.3999999521443642491e+38 -3.3999999521443642491e+38 -3.3999999521443642491e+38 -3.3999999521443642491e+38 -3.3999999521443642491e+38 -3.3999999521443642491e+38 -3.3999999521443642491e+38 -3.3999999521443642491e+38 -3.3999999521443642491e+38 -3.3999999521443642491e+38 -3.3999999521443642491e+38 -3.3999999521443642491e+38 -3.3999999521443642491e+38 -3.3999999521443642491e+38 -3.3999999521443642491e+38 -3.3999999521443642491e+38 -3.3999999521443642491e+38 -3.3999999521443642491e+38 -3.3999999521443642491e+38 -3.3999999521443642491e+38 -3.3999999521443642491e+38 -3.3999999521443642491e+38 -3.3999999521443642491e+38 -3.3999999521443642491e+38 -3.3999999521443642491e+38 -3.3999999521443642491e+38 -3.3999999521443642491e+38 -3.3999999521443642491e+38 -3.3999999521443642491e+38 -3.3999999521443642491e+38 -3.3999999521443642491e+38 -3.3999999521443642491e+38 -3.3999999521443642491e+38 -3.3999999521443642491e+38 -3.3999999521443642491e+38 -3.3999999521443642491e+38 -3.3999999521443642491e+38 -3.3999999521443642491e+38 -3.3999999521443642491e+38 -3.3999999521443642491e+38 -3.3999999521443642491e+38 -3.3999999521443642491e+38 -3.3999999521443642491e+38 -3.3999999521443642491e+38 -3.3999999521443642491e+38 -3.3999999521443642491e+38 -3.3999999521443642491e+38 -3.3999999521443642491e+38 -3.3999999521443642491e+38 -3.3999999521443642491e+38 -3.3999999521443642491e+38 -3.3999999521443642491e+38 -3.3999999521443642491e+38 -3.3999999521443642491e+38 -3.3999999521443642491e+38 -3.3999999521443642491e+38 -3.3999999521443642491e+38 -3.3999999521443642491e+38 -3.3999999521443642491e+38 -3.3999999521443642491e+38 -3.3999999521443642491e+38 -3.3999999521443642491e+38 -3.3999999521443642491e+38 -3.3999999521443642491e+38 -3.3999999521443642491e+38 -3.3999999521443642491e+38 -3.3999999521443642491e+38 -3.3999999521443642491e+38 -3.3999999521443642491e+38 -3.3999999521443642491e+38 -3.3999999521443642491e+38 -3.3999999521443642491e+38 -3.3999999521443642491e+38 -3.3999999521443642491e+38 -3.3999999521443642491e+38 -3.3999999521443642491e+38 -3.3999999521443642491e+38 -3.3999999521443642491e+38 -3.3999999521443642491e+38 -3.3999999521443642491e+38 -3.3999999521443642491e+38 -3.3999999521443642491e+38 -3.3999999521443642491e+38 -3.3999999521443642491e+38 -3.3999999521443642491e+38 -3.3999999521443642491e+38 -3.3999999521443642491e+38 -3.3999999521443642491e+38 -3.3999999521443642491e+38 -3.3999999521443642491e+38 -3.3999999521443642491e+38 -3.3999999521443642491e+38 -3.3999999521443642491e+38 -3.3999999521443642491e+38 -3.3999999521443642491e+38 -3.3999999521443642491e+38 -3.3999999521443642491e+38 -3.3999999521443642491e+38 -3.3999999521443642491e+38 -3.3999999521443642491e+38 -3.3999999521443642491e+38 -3.3999999521443642491e+38 -3.3999999521443642491e+38
 -3.3999999521443642491e+38 -3.3999999521443642491e+38 -3.3999999521443642491e+38 -3.3999999521443642491e+38 -3.3999999521443642491e+38 -3.3999999521443642491e+38 -3.3999999521443642491e+38 -3.3999999521443642491e+38 -3.3999999521443642491e+38 -3.3999999521443642491e+38 -3.3999999521443642491e+38 -3.3999999521443642491e+38 -3.3999999521443642491e+38 -3.3999999521443642491e+38 -3.3999999521443642491e+38 -3.3999999521443642491e+38 -3.3999999521443642491e+38 -3.3999999521443642491e+38 -3.3999999521443642491e+38 -3.3999999521443642491e+38 -3.3999999521443642491e+38 -3.3999999521443642491e+38 -3.3999999521443642491e+38 -3.3999999521443642491e+38 -3.3999999521443642491e+38 -3.3999999521443642491e+38 -3.3999999521443642491e+38 -3.3999999521443642491e+38 -3.3999999521443642491e+38 -3.3999999521443642491e+38 -3.3999999521443642491e+38 188 188 189 189 188 188 187 188 188 189 190 189 191 191 191 191 191 190 190 190 190 192 191 191 191 192 191 191 191 192 190 190 190 190 190 190 190 190 189 190 190 190 191 191 191 192 192 192 191 191 190 190 190 190 191 191 191 192 192 191 192 192 192 192 193 193 193 192 191 191 191 190 190 189 189 190 190 191 191 191 191 190 190 191 191 191 192 190 190 190 190 190 190 190 190 190 190 189 189 189 189 189 188 189 188 187 187 188 188 187 186 186 185 186 186 184 183 183 182 181 181 181 181 181 182 182 183 183 183 183 185 184 184 184 184 184 184 184 184 185 184 182 183 184 183 184 184 184 184 183 182 183 183 183 183 183 182 -3.3999999521443642491e+38 -3.3999999521443642491e+38 -3.3999999521443642491e+38 -3.3999999521443642491e+38 -3.3999999521443642491e+38 -3.3999999521443642491e+38 -3.3999999521443642491e+38 -3.3999999521443642491e+38 -3.3999999521443642491e+38 -3.3999999521443642491e+38 -3.3999999521443642491e+38 -3.3999999521443642491e+38 -3.3999999521443642491e+38 -3.3999999521443642491e+38 -3.3999999521443642491e+38 -3.3999999521443642491e+38 -3.3999999521443642491e+38 -3.3999999521443642491e+38 -3.3999999521443642491e+38 -3.3999999521443642491e+38 -3.3999999521443642491e+38 -3.3999999521443642491e+38 -3.3999999521443642491e+38 -3.3999999521443642491e+38 -3.3999999521443642491e+38 -3.3999999521443642491e+38 -3.3999999521443642491e+38 -3.3999999521443642491e+38 -3.3999999521443642491e+38 -3.3999999521443642491e+38 -3.3999999521443642491e+38 -3.3999999521443642491e+38 -3.3999999521443642491e+38 -3.3999999521443642491e+38 -3.3999999521443642491e+38 -3.3999999521443642491e+38 -3.3999999521443642491e+38 -3.3999999521443642491e+38 -3.3999999521443642491e+38 -3.3999999521443642491e+38 -3.3999999521443642491e+38 -3.3999999521443642491e+38 -3.3999999521443642491e+38 -3.3999999521443642491e+38 -3.3999999521443642491e+38 -3.3999999521443642491e+38 -3.3999999521443642491e+38 -3.3999999521443642491e+38 -3.3999999521443642491e+38 -3.3999999521443642491e+38 -3.3999999521443642491e+38 -3.3999999521443642491e+38 -3.3999999521443642491e+38 -3.3999999521443642491e+38 -3.3999999521443642491e+38 -3.3999999521443642491e+38 -3.3999999521443642491e+38 -3.3999999521443642491e+38 -3.3999999521443642491e+38 -3.3999999521443642491e+38 -3.3999999521443642491e+38 -3.3999999521443642491e+38 -3.3999999521443642491e+38 -3.3999999521443642491e+38 -3.3999999521443642491e+38 -3.3999999521443642491e+38 -3.3999999521443642491e+38 -3.3999999521443642491e+38 -3.3999999521443642491e+38 -3.3999999521443642491e+38 -3.3999999521443642491e+38 -3.3999999521443642491e+38 -3.3999999521443642491e+38 -3.3999999521443642491e+38 -3.3999999521443642491e+38 -3.3999999521443642491e+38 -3.3999999521443642491e+38 -3.3999999521443642491e+38 -3.3999999521443642491e+38 -3.3999999521443642491e+38 -3.3999999521443642491e+38 -3.3999999521443642491e+38 -3.3999999521443642491e+38 -3.3999999521443642491e+38 -3.3999999521443642491e+38 -3.3999999521443642491e+38 -3.3999999521443642491e+38 -3.3999999521443642491e+38 -3.3999999521443642491e+38 -3.3999999521443642491e+38 -3.3999999521443642491e+38 -3.3999999521443642491e+38 -3.3999999521443642491e+38 -3.3999999521443642491e+38 -3.3999999521443642491e+38 -3.3999999521443642491e+38 -3.3999999521443642491e+38 -3.3999999521443642491e+38 -3.3999999521443642491e+38 -3.3999999521443642491e+38 -3.3999999521443642491e+38 -3.3999999521443642491e+38 -3.3999999521443642491e+38 -3.3999999521443642491e+38 -3.3999999521443642491e+38 -3.3999999521443642491e+38 -3.3999999521443642491e+38 -3.3999999521443642491e+38 -3.3999999521443642491e+38 -3.3999999521443642491e+38 -3.3999999521443642491e+38 -3.3999999521443642491e+38 -3.3999999521443642491e+38 -3.3999999521443642491e+38 -3.3999999521443642491e+38 -3.3999999521443642491e+38 -3.3999999521443642491e+38 -3.3999999521443642491e+38 -3.3999999521443642491e+38 -3.3999999521443642491e+38 -3.3999999521443642491e+38 -3.3999999521443642491e+38 -3.3999999521443642491e+38 -3.3999999521443642491e+38 -3.3999999521443642491e+38 -3.3999999521443642491e+38 -3.3999999521443642491e+38 -3.3999999521443642491e+38 -3.3999999521443642491e+38 -3.3999999521443642491e+38 -3.3999999521443642491e+38 -3.3999999521443642491e+38 -3.3999999521443642491e+38 -3.3999999521443642491e+38 -3.3999999521443642491e+38 -3.3999999521443642491e+38 -3.3999999521443642491e+38 -3.3999999521443642491e+38 -3.3999999521443642491e+38 -3.3999999521443642491e+38 -3.3999999521443642491e+38 -3.3999999521443642491e+38 -3.3999999521443642491e+38 -3.3999999521443642491e+38 -3.3999999521443642491e+38 -3.3999999521443642491e+38 -3.3999999521443642491e+38 -3.3999999521443642491e+38 -3.3999999521443642491e+38 -3.3999999521443642491e+38 -3.3999999521443642491e+38 -3.3999999521443642491e+38 -3.3999999521443642491e+38 -3.3999999521443642491e+38 -3.3999999521443642491e+38 -3.3999999521443642491e+38 -3.3999999521443642491e+38 -3.3999999521443642491e+38 -3.3999999521443642491e+38 -3.3999999521443642491e+38 -3.3999999521443642491e+38 -3.3999999521443642491e+38 -3.3999999521443642491e+38 -3.3999999521443642491e+38 -3.3999999521443642491e+38 -3.3999999521443642491e+38 -3.3999999521443642491e+38 -3.3999999521443642491e+38 -3.3999999521443642491e+38 -3.3999999521443642491e+38 -3.3999999521443642491e+38 -3.3999999521443642491e+38 -3.3999999521443642491e+38 -3.3999999521443642491e+38 -3.3999999521443642491e+38 -3.3999999521443642491e+38 -3.3999999521443642491e+38 -3.3999999521443642491e+38 -3.3999999521443642491e+38 -3.3999999521443642491e+38 -3.3999999521443642491e+38 -3.3999999521443642491e+38 -3.3999999521443642491e+38 -3.3999999521443642491e+38 -3.3999999521443642491e+38 -3.3999999521443642491e+38 -3.3999999521443642491e+38 -3.3999999521443642491e+38 -3.3999999521443642491e+38 -3.3999999521443642491e+38 -3.3999999521443642491e+38 -3.3999999521443642491e+38 -3.3999999521443642491e+38 -3.3999999521443642491e+38 -3.3999999521443642491e+38 -3.3999999521443642491e+38 -3.3999999521443642491e+38 -3.3999999521443642491e+38 -3.3999999521443642491e+38 -3.3999999521443642491e+38 -3.3999999521443642491e+38 -3.3999999521443642491e+38 -3.3999999521443642491e+38 -3.3999999521443642491e+38 -3.3999999521443642491e+38 -3.3999999521443642491e+38 -3.3999999521443642491e+38 -3.3999999521443642491e+38 -3.3999999521443642491e+38 -3.3999999521443642491e+38 -3.3999999521443642491e+38 -3.3999999521443642491e+38 -3.3999999521443642491e+38 -3.3999999521443642491e+38 -3.3999999521443642491e+38 -3.3999999521443642491e+38 -3.3999999521443642491e+38 -3.3999999521443642491e+38 -3.3999999521443642491e+38 -3.3999999521443642491e+38 -3.3999999521443642491e+38 -3.3999999521443642491e+38 -3.3999999521443642491e+38 -3.3999999521443642491e+38 -3.3999999521443642491e+38 -3.3999999521443642491e+38 -3.3999999521443642491e+38 -3.3999999521443642491e+38 -3.3999999521443642491e+38 -3.3999999521443642491e+38 -3.3999999521443642491e+38 -3.3999999521443642491e+38 -3.3999999521443642491e+38 -3.3999999521443642491e+38 -3.3999999521443642491e+38 -3.3999999521443642491e+38 -3.3999999521443642491e+38 -3.3999999521443642491e+38 -3.3999999521443642491e+38 -3.3999999521443642491e+38 -3.3999999521443642491e+38 -3.3999999521443642491e+38 -3.3999999521443642491e+38 -3.3999999521443642491e+38 -3.3999999521443642491e+38 -3.3999999521443642491e+38 -3.3999999521443642491e+38 -3.3999999521443642491e+38 -3.3999999521443642491e+38 -3.3999999521443642491e+38 -3.3999999521443642491e+38 -3.3999999521443642491e+38 -3.3999999521443642491e+38 -3.3999999521443642491e+38 -3.3999999521443642491e+38 -3.3999999521443642491e+38 -3.3999999521443642491e+38 -3.3999999521443642491e+38 -3.3999999521443642491e+38 -3.3999999521443642491e+38 -3.3999999521443642491e+38 -3.3999999521443642491e+38 -3.3999999521443642491e+38 -3.3999999521443642491e+38 -3.3999999521443642491e+38 -3.3999999521443642491e+38 -3.3999999521443642491e+38 -3.3999999521443642491e+38 -3.3999999521443642491e+38 -3.3999999521443642491e+38 -3.3999999521443642491e+38 -3.3999999521443642491e+38 -3.3999999521443642491e+38 -3.3999999521443642491e+38 -3.3999999521443642491e+38 -3.3999999521443642491e+38 -3.3999999521443642491e+38 -3.3999999521443642491e+38 -3.3999999521443642491e+38 -3.3999999521443642491e+38 -3.3999999521443642491e+38 -3.3999999521443642491e+38 -3.3999999521443642491e+38 -3.3999999521443642491e+38 -3.3999999521443642491e+38 -3.3999999521443642491e+38 -3.3999999521443642491e+38 -3.3999999521443642491e+38 -3.3999999521443642491e+38 -3.3999999521443642491e+38 -3.3999999521443642491e+38 -3.3999999521443642491e+38 -3.3999999521443642491e+38 -3.3999999521443642491e+38 -3.3999999521443642491e+38 -3.3999999521443642491e+38 -3.3999999521443642491e+38 -3.3999999521443642491e+38 -3.3999999521443642491e+38 -3.3999999521443642491e+38 -3.3999999521443642491e+38 -3.3999999521443642491e+38 -3.3999999521443642491e+38 -3.3999999521443642491e+38 -3.3999999521443642491e+38 -3.3999999521443642491e+38 -3.3999999521443642491e+38 -3.3999999521443642491e+38 -3.3999999521443642491e+38 -3.3999999521443642491e+38 -3.3999999521443642491e+38 -3.3999999521443642491e+38 -3.3999999521443642491e+38 -3.3999999521443642491e+38
 -3.3999999521443642491e+38 -3.3999999521443642491e+38 -3.3999999521443642491e+38 -3.3999999521443642491e+38 -3.3999999521443642491e+38 -3.3999999521443642491e+38 -3.3999999521443642491e+38 -3.3999999521443642491e+38 -3.3999999521443642491e+38 -3.3999999521443642491e+38 -3.3999999521443642491e+38 -3.3999999521443642491e+38 -3.3999999521443642491e+38 -3.3999999521443642491e+38 -3.3999999521443642491e+38 -3.3999999521443642491e+38 -3.3999999521443642491e+38 -3.3999999521443642491e+38 -3.3999999521443642491e+38 -3.3999999521443642491e+38 -3.3999999521443642491e+38 -3.3999999521443642491e+38 -3.3999999521443642491e+38 -3.3999999521443642491e+38 -3.3999999521443642491e+38 -3.3999999521443642491e+38 -3.3999999521443642491e+38 -3.3999999521443642491e+38 -3.3999999521443642491e+38 -3.3999999521443642491e+38 -3.3999999521443642491e+38 188 190 190 189 187 189 189 189 189 190 189 189 191 192 191 191 191 191 191 191 190 191 191 191 191 191 191 191 191 192 190 190 190 190 191 191 191 191 190 190 191 192 192 192 191 192 193 192 191 191 191 191 191 191 191 192 191 192 192 191 191 192 192 192 192 192 192 193 192 191 191 191 191 191 189 190 190 190 190 190 190 190 190 190 191 191 191 191 192 191 191 191 191 191 191 191 191 191 191 190 190 189 189 189 189 189 189 187 187 188 187 186 186 186 185 185 184 183 182 182 182 182 182 182 182 183 184 184 183 185 186 185 184 184 184 184 184 184 183 183 183 182 183 183 183 183 183 184 184 183 183 183 183 182 182 183 183 183 184 -3.3999999521443642491e+38 -3.3999999521443642491e+38 -3.3999999521443642491e+38 -3.3999999521443642491e+38 -3.3999999521443642491e+38 -3.3999999521443642491e+38 -3.3999999521443642491e+38 -3.3999999521443642491e+38 -3.3999999521443642491e+38 -3.3999999521443642491e+38 -3.3999999521443642491e+38 -3.3999999521443642491e+38 -3.3999999521443642491e+38 -3.3999999521443642491e+38 -3.3999999521443642491e+38 -3.3999999521443642491e+38 -3.3999999521443642491e+38 -3.3999999521443642491e+38 -3.3999999521443642491e+38 -3.3999999521443642491e+38 -3.3999999521443642491e+38 -3.3999999521443642491e+38 -3.3999999521443642491e+38 -3.3999999521443642491e+38 -3.3999999521443642491e+38 -3.3999999521443642491e+38 -3.3999999521443642491e+38 -3.3999999521443642491e+38 -3.3999999521443642491e+38 -3.3999999521443642491e+38 -3.3999999521443642491e+38 -3.3999999521443642491e+38 -3.3999999521443642491e+38 -3.3999999521443642491e+38 -3.3999999521443642491e+38 -3.3999999521443642491e+38 -3.3999999521443642491e+38 -3.3999999521443642491e+38 -3.3999999521443642491e+38 -3.3999999521443642491e+38 -3.3999999521443642491e+38 -3.3999999521443642491e+38 -3.3999999521443642491e+38 -3.3999999521443642491e+38 -3.3999999521443642491e+38 -3.3999999521443642491e+38 -3.3999999521443642491e+38 -3.3999999521443642491e+38 -3.3999999521443642491e+38 -3.3999999521443642491e+38 -3.3999999521443642491e+38 -3.3999999521443642491e+38 -3.3999999521443642491e+38 -3.3999999521443642491e+38 -3.3999999521443642491e+38 -3.3999999521443642491e+38 -3.3999999521443642491e+38 -3.3999999521443642491e+38 -3.3999999521443642491e+38 -3.3999999521443642491e+38 -3.3999999521443642491e+38 -3.3999999521443642491e+38 -3.3999999521443642491e+38 -3.3999999521443642491e+38 -3.3999999521443642491e+38 -3.3999999521443642491e+38 -3.3999999521443642491e+38 -3.3999999521443642491e+38 -3.3999999521443642491e+38 -3.3999999521443642491e+38 -3.3999999521443642491e+38 -3.3999999521443642491e+38 -3.3999999521443642491e+38 -3.3999999521443642491e+38 -3.3999999521443642491e+38 -3.3999999521443642491e+38 -3.3999999521443642491e+38 -3.3999999521443642491e+38 -3.3999999521443642491e+38 -3.3999999521443642491e+38 -3.3999999521443642491e+38 -3.3999999521443642491e+38 -3.3999999521443642491e+38 -3.3999999521443642491e+38 -3.3999999521443642491e+38 -3.3999999521443642491e+38 -3.3999999521443642491e+38 -3.3999999521443642491e+38 -3.3999999521443642491e+38 -3.3999999521443642491e+38 -3.3999999521443642491e+38 -3.3999999521443642491e+38 -3.3999999521443642491e+38 -3.3999999521443642491e+38 -3.3999999521443642491e+38 -3.3999999521443642491e+38 -3.3999999521443642491e+38 -3.3999999521443642491e+38 -3.3999999521443642491e+38 -3.3999999521443642491e+38 -3.3999999521443642491e+38 -3.3999999521443642491e+38 -3.3999999521443642491e+38 -3.3999999521443642491e+38 -3.3999999521443642491e+38 -3.3999999521443642491e+38 -3.3999999521443642491e+38 -3.3999999521443642491e+38 -3.3999999521443642491e+38 -3.3999999521443642491e+38 -3.3999999521443642491e+38 -3.3999999521443642491e+38 -3.3999999521443642491e+38 -3.3999999521443642491e+38 -3.3999999521443642491e+38 -3.3999999521443642491e+38 -3.3999999521443642491e+38 -3.3999999521443642491e+38 -3.3999999521443642491e+38 -3.3999999521443642491e+38 -3.3999999521443642491e+38 -3.3999999521443642491e+38 -3.3999999521443642491e+38 -3.3999999521443642491e+38 -3.3999999521443642491e+38 -3.3999999521443642491e+38 -3.3999999521443642491e+38 -3.3999999521443642491e+38 -3.3999999521443642491e+38 -3.3999999521443642491e+38 -3.3999999521443642491e+38 -3.3999999521443642491e+38 -3.3999999521443642491e+38 -3.3999999521443642491e+38 -3.3999999521443642491e+38 -3.3999999521443642491e+38 -3.3999999521443642491e+38 -3.3999999521443642491e+38 -3.3999999521443642491e+38 -3.3999999521443642491e+38 -3.3999999521443642491e+38 -3.3999999521443642491e+38 -3.3999999521443642491e+38 -3.3999999521443642491e+38 -3.3999999521443642491e+38 -3.3999999521443642491e+38 -3.3999999521443642491e+38 -3.3999999521443642491e+38 -3.3999999521443642491e+38 -3.3999999521443642491e+38 -3.3999999521443642491e+38 -3.3999999521443642491e+38 -3.3999999521443642491e+38 -3.3999999521443642491e+38 -3.3999999521443642491e+38 -3.3999999521443642491e+38 -3.3999999521443642491e+38 -3.3999999521443642491e+38 -3.3999999521443642491e+38 -3.3999999521443642491e+38 -3.3999999521443642491e+38 -3.3999999521443642491e+38 -3.3999999521443642491e+38 -3.3999999521443642491e+38 -3.3999999521443642491e+38 -3.3999999521443642491e+38 -3.3999999521443642491e+38 -3.3999999521443642491e+38 -3.3999999521443642491e+38 -3.3999999521443642491e+38 -3.3999999521443642491e+38 -3.3999999521443642491e+38 -3.3999999521443642491e+38 -3.3999999521443642491e+38 -3.3999999521443642491e+38 -3.3999999521443642491e+38 -3.3999999521443642491e+38 -3.3999999521443642491e+38 -3.3999999521443642491e+38 -3.3999999521443642491e+38 -3.3999999521443642491e+38 -3.3999999521443642491e+38 -3.3999999521443642491e+38 -3.3999999521443642491e+38 -3.3999999521443642491e+38 -3.3999999521443642491e+38 -3.3999999521443642491e+38 -3.3999999521443642491e+38 -3.3999999521443642491e+38 -3.3999999521443642491e+38 -3.3999999521443642491e+38 -3.3999999521443642491e+38 -3.3999999521443642491e+38 -3.3999999521443642491e+38 -3.3999999521443642491e+38 -3.3999999521443642491e+38 -3.3999999521443642491e+38 -3.3999999521443642491e+38 -3.3999999521443642491e+38 -3.3999999521443642491e+38 -3.3999999521443642491e+38 -3.3999999521443642491e+38 -3.3999999521443642491e+38 -3.3999999521443642491e+38 -3.3999999521443642491e+38 -3.3999999521443642491e+38 -3.3999999521443642491e+38 -3.3999999521443642491e+38 -3.3999999521443642491e+38 -3.3999999521443642491e+38 -3.3999999521443642491e+38 -3.3999999521443642491e+38 -3.3999999521443642491e+38 -3.3999999521443642491e+38 -3.3999999521443642491e+38 -3.3999999521443642491e+38 -3.3999999521443642491e+38 -3.3999999521443642491e+38 -3.3999999521443642491e+38 -3.3999999521443642491e+38 -3.3999999521443642491e+38 -3.3999999521443642491e+38 -3.3999999521443642491e+38 -3.3999999521443642491e+38 -3.3999999521443642491e+38 -3.3999999521443642491e+38 -3.3999999521443642491e+38 -3.3999999521443642491e+38 -3.3999999521443642491e+38 -3.3999999521443642491e+38 -3.3999999521443642491e+38 -3.3999999521443642491e+38 -3.3999999521443642491e+38 -3.3999999521443642491e+38 -3.3999999521443642491e+38 -3.3999999521443642491e+38 -3.3999999521443642491e+38 -3.3999999521443642491e+38 -3.3999999521443642491e+38 -3.3999999521443642491e+38 -3.3999999521443642491e+38 -3.3999999521443642491e+38 -3.3999999521443642491e+38 -3.3999999521443642491e+38 -3.3999999521443642491e+38 -3.3999999521443642491e+38 -3.3999999521443642491e+38 -3.3999999521443642491e+38 -3.3999999521443642491e+38 -3.3999999521443642491e+38 -3.3999999521443642491e+38 -3.3999999521443642491e+38 -3.3999999521443642491e+38 -3.3999999521443642491e+38 -3.3999999521443642491e+38 -3.3999999521443642491e+38 -3.3999999521443642491e+38 -3.3999999521443642491e+38 -3.3999999521443642491e+38 -3.3999999521443642491e+38 -3.3999999521443642491e+38 -3.3999999521443642491e+38 -3.3999999521443642491e+38 -3.3999999521443642491e+38 -3.3999999521443642491e+38 -3.3999999521443642491e+38 -3.3999999521443642491e+38 -3.3999999521443642491e+38 -3.3999999521443642491e+38 -3.3999999521443642491e+38 -3.3999999521443642491e+38 -3.3999999521443642491e+38 -3.3999999521443642491e+38 -3.3999999521443642491e+38 -3.3999999521443642491e+38 -3.3999999521443642491e+38 -3.3999999521443642491e+38 -3.3999999521443642491e+38 -3.3999999521443642491e+38 -3.3999999521443642491e+38 -3.3999999521443642491e+38 -3.3999999521443642491e+38 -3.3999999521443642491e+38 -3.3999999521443642491e+38 -3.3999999521443642491e+38 -3.3999999521443642491e+38 -3.3999999521443642491e+38 -3.3999999521443642491e+38 -3.3999999521443642491e+38 -3.3999999521443642491e+38 -3.3999999521443642491e+38 -3.3999999521443642491e+38 -3.3999999521443642491e+38 -3.3999999521443642491e+38 -3.3999999521443642491e+38 -3.3999999521443642491e+38 -3.3999999521443642491e+38 -3.3999999521443642491e+38 -3.3999999521443642491e+38 -3.3999999521443642491e+38 -3.3999999521443642491e+38 -3.3999999521443642491e+38 -3.3999999521443642491e+38 -3.3999999521443642491e+38 -3.3999999521443642491e+38 -3.3999999521443642491e+38 -3.3999999521443642491e+38 -3.3999999521443642491e+38 -3.3999999521443642491e+38 -3.3999999521443642491e+38 -3.3999999521443642491e+38 -3.3999999521443642491e+38
 -3.3999999521443642491e+38 -3.3999999521443642491e+38 -3.3999999521443642491e+38 -3.3999999521443642491e+38 -3.3999999521443642491e+38 -3.3999999521443642491e+38 -3.3999999521443642491e+38 -3.3999999521443642491e+38 -3.3999999521443642491e+38 -3.3999999521443642491e+38 -3.3999999521443642491e+38 -3.3999999521443642491e+38 -3.3999999521443642491e+38 -3.3999999521443642491e+38 -3.3999999521443642491e+38 -3.3999999521443642491e+38 -3.3999999521443642491e+38 -3.3999999521443642491e+38 -3.3999999521443642491e+38 -3.3999999521443642491e+38 -3.3999999521443642491e+38 -3.3999999521443642491e+38 -3.3999999521443642491e+38 -3.3999999521443642491e+38 189 189 190 190 188 189 190 190 190 190 190 188 188 188 188 189 190 190 191 192 191 191 191 191 192 193 192 191 191 191 191 191 191 191 191 191 190 191 191 191 191 191 191 191 191 191 191 191 191 191 193 193 192 192 192 191 191 192 192 192 191 191 192 190 192 191 192 192 191 191 192 192 193 193 192 193 193 192 191 191 191 190 190 189 190 190 190 190 191 190 191 191 191 191 191 191 192 193 193 192 191 191 191 191 191 190 190 190 190 189 188 188 188 188 189 189 188 188 186 186 184 185 185 185 184 183 183 183 182 182 182 182 183 184 184 184 184 185 185 184 184 186 186 184 183 183 184 184 184 183 183 183 183 183 183 183 183 183 183 182 182 182 182 183 183 185 184 184 184 184 183 183 183 184 -3.3999999521443642491e+38 -3.3999999521443642491e+38 -3.3999999521443642491e+38 -3.3999999521443642491e+38 -3.3999999521443642491e+38 -3.3999999521443642491e+38 -3.3999999521443642491e+38 -3.3999999521443642491e+38 -3.3999999521443642491e+38 -3.3999999521443642491e+38 -3.3999999521443642491e+38 -3.3999999521443642491e+38 -3.3999999521443642491e+38 -3.3999999521443642491e+38 -3.3999999521443642491e+38 -3.3999999521443642491e+38 -3.3999999521443642491e+38 -3.3999999521443642491e+38 -3.3999999521443642491e+38 -3.3999999521443642491e+38 -3.3999999521443642491e+38 -3.3999999521443642491e+38 -3.3999999521443642491e+38 -3.3999999521443642491e+38 -3.3999999521443642491e+38 -3.3999999521443642491e+38 -3.3999999521443642491e+38 -3.3999999521443642491e+38 -3.3999999521443642491e+38 -3.3999999521443642491e+38 -3.3999999521443642491e+38 -3.3999999521443642491e+38 -3.3999999521443642491e+38 -3.3999999521443642491e+38 -3.3999999521443642491e+38 -3.3999999521443642491e+38 -3.3999999521443642491e+38 -3.3999999521443642491e+38 -3.3999999521443642491e+38 -3.3999999521443642491e+38 -3.3999999521443642491e+38 -3.3999999521443642491e+38 -3.3999999521443642491e+38 -3.3999999521443642491e+38 -3.3999999521443642491e+38 -3.3999999521443642491e+38 -3.3999999521443642491e+38 -3.3999999521443642491e+38 -3.3999999521443642491e+38 -3.3999999521443642491e+38 -3.3999999521443642491e+38 -3.3999999521443642491e+38 -3.3999999521443642491e+38 -3.3999999521443642491e+38 -3.3999999521443642491e+38 -3.3999999521443642491e+38 -3.3999999521443642491e+38 -3.3999999521443642491e+38 -3.3999999521443642491e+38 -3.3999999521443642491e+38 -3.3999999521443642491e+38 -3.3999999521443642491e+38 -3.3999999521443642491e+38 -3.3999999521443642491e+38 -3.3999999521443642491e+38 -3.3999999521443642491e+38 -3.3999999521443642491e+38 -3.3999999521443642491e+38 -3.3999999521443642491e+38 -3.3999999521443642491e+38 -3.3999999521443642491e+38 -3.3999999521443642491e+38 -3.3999999521443642491e+38 -3.3999999521443642491e+38 -3.3999999521443642491e+38 -3.3999999521443642491e+38 -3.3999999521443642491e+38 -3.3999999521443642491e+38 -3.3999999521443642491e+38 -3.3999999521443642491e+38 -3.3999999521443642491e+38 -3.3999999521443642491e+38 -3.3999999521443642491e+38 -3.3999999521443642491e+38 -3.3999999521443642491e+38 -3.3999999521443642491e+38 -3.3999999521443642491e+38 -3.3999999521443642491e+38 -3.3999999521443642491e+38 -3.3999999521443642491e+38 -3.3999999521443642491e+38 -3.3999999521443642491e+38 -3.3999999521443642491e+38 -3.3999999521443642491e+38 -3.3999999521443642491e+38 -3.3999999521443642491e+38 -3.3999999521443642491e+38 -3.3999999521443642491e+38 -3.3999999521443642491e+38 -3.3999999521443642491e+38 -3.3999999521443642491e+38 -3.3999999521443642491e+38 -3.3999999521443642491e+38 -3.3999999521443642491e+38 -3.3999999521443642491e+38 -3.3999999521443642491e+38 -3.3999999521443642491e+38 -3.3999999521443642491e+38 -3.3999999521443642491e+38 -3.3999999521443642491e+38 -3.3999999521443642491e+38 -3.3999999521443642491e+38 -3.3999999521443642491e+38 -3.3999999521443642491e+38 -3.3999999521443642491e+38 -3.3999999521443642491e+38 -3.3999999521443642491e+38 -3.3999999521443642491e+38 -3.3999999521443642491e+38 -3.3999999521443642491e+38 -3.3999999521443642491e+38 -3.3999999521443642491e+38 -3.3999999521443642491e+38 -3.3999999521443642491e+38 -3.3999999521443642491e+38 -3.3999999521443642491e+38 -3.3999999521443642491e+38 -3.3999999521443642491e+38 -3.3999999521443642491e+38 -3.3999999521443642491e+38 -3.3999999521443642491e+38 -3.3999999521443642491e+38 -3.3999999521443642491e+38 -3.3999999521443642491e+38 -3.3999999521443642491e+38 -3.3999999521443642491e+38 -3.3999999521443642491e+38 -3.3999999521443642491e+38 -3.3999999521443642491e+38 -3.3999999521443642491e+38 -3.3999999521443642491e+38 -3.3999999521443642491e+38 -3.3999999521443642491e+38 -3.3999999521443642491e+38 -3.3999999521443642491e+38 -3.3999999521443642491e+38 -3.3999999521443642491e+38 -3.3999999521443642491e+38 -3.3999999521443642491e+38 -3.3999999521443642491e+38 -3.3999999521443642491e+38 -3.3999999521443642491e+38 -3.3999999521443642491e+38 -3.3999999521443642491e+38 -3.3999999521443642491e+38 -3.3999999521443642491e+38 -3.3999999521443642491e+38 -3.3999999521443642491e+38 -3.3999999521443642491e+38 -3.3999999521443642491e+38 -3.3999999521443642491e+38 -3.3999999521443642491e+38 -3.3999999521443642491e+38 -3.3999999521443642491e+38 -3.3999999521443642491e+38 -3.3999999521443642491e+38 -3.3999999521443642491e+38 -3.3999999521443642491e+38 -3.3999999521443642491e+38 -3.3999999521443642491e+38 -3.3999999521443642491e+38 -3.3999999521443642491e+38 -3.3999999521443642491e+38 -3.3999999521443642491e+38 -3.3999999521443642491e+38 -3.3999999521443642491e+38 -3.3999999521443642491e+38 -3.3999999521443642491e+38 -3.3999999521443642491e+38 -3.3999999521443642491e+38 -3.3999999521443642491e+38 -3.3999999521443642491e+38 -3.3999999521443642491e+38 -3.3999999521443642491e+38 -3.3999999521443642491e+38 -3.3999999521443642491e+38 -3.3999999521443642491e+38 -3.3999999521443642491e+38 -3.3999999521443642491e+38 -3.3999999521443642491e+38 -3.3999999521443642491e+38 -3.3999999521443642491e+38 -3.3999999521443642491e+38 -3.3999999521443642491e+38 -3.3999999521443642491e+38 -3.3999999521443642491e+38 -3.3999999521443642491e+38 -3.3999999521443642491e+38 -3.3999999521443642491e+38 -3.3999999521443642491e+38 -3.3999999521443642491e+38 -3.3999999521443642491e+38 -3.3999999521443642491e+38 -3.3999999521443642491e+38 -3.3999999521443642491e+38 -3.3999999521443642491e+38 -3.3999999521443642491e+38 -3.3999999521443642491e+38 -3.3999999521443642491e+38 -3.3999999521443642491e+38 -3.3999999521443642491e+38 -3.3999999521443642491e+38 -3.3999999521443642491e+38 -3.3999999521443642491e+38 -3.3999999521443642491e+38 -3.3999999521443642491e+38 -3.3999999521443642491e+38 -3.3999999521443642491e+38 -3.3999999521443642491e+38 -3.3999999521443642491e+38 -3.3999999521443642491e+38 -3.3999999521443642491e+38 -3.3999999521443642491e+38 -3.3999999521443642491e+38 -3.3999999521443642491e+38 -3.3999999521443642491e+38 -3.3999999521443642491e+38 -3.3999999521443642491e+38 -3.3999999521443642491e+38 -3.3999999521443642491e+38 -3.3999999521443642491e+38 -3.3999999521443642491e+38 -3.3999999521443642491e+38 -3.3999999521443642491e+38 -3.3999999521443642491e+38 -3.3999999521443642491e+38 -3.3999999521443642491e+38 -3.3999999521443642491e+38 -3.3999999521443642491e+38 -3.3999999521443642491e+38 -3.3999999521443642491e+38 -3.3999999521443642491e+38 -3.3999999521443642491e+38 -3.3999999521443642491e+38 -3.3999999521443642491e+38 -3.3999999521443642491e+38 -3.3999999521443642491e+38 -3.3999999521443642491e+38 -3.3999999521443642491e+38 -3.3999999521443642491e+38 -3.3999999521443642491e+38 -3.3999999521443642491e+38 -3.3999999521443642491e+38 -3.3999999521443642491e+38 -3.3999999521443642491e+38 -3.3999999521443642491e+38 -3.3999999521443642491e+38 -3.3999999521443642491e+38 -3.3999999521443642491e+38 -3.3999999521443642491e+38 -3.3999999521443642491e+38 -3.3999999521443642491e+38 -3.3999999521443642491e+38 -3.3999999521443642491e+38 -3.3999999521443642491e+38 -3.3999999521443642491e+38 -3.3999999521443642491e+38 -3.3999999521443642491e+38 -3.3999999521443642491e+38 -3.3999999521443642491e+38 -3.3999999521443642491e+38 -3.3999999521443642491e+38 -3.3999999521443642491e+38 -3.3999999521443642491e+38 -3.3999999521443642491e+38 -3.3999999521443642491e+38 -3.3999999521443642491e+38 -3.3999999521443642491e+38 -3.3999999521443642491e+38 -3.3999999521443642491e+38 -3.3999999521443642491e+38 -3.3999999521443642491e+38 -3.3999999521443642491e+38 -3.3999999521443642491e+38 -3.3999999521443642491e+38 -3.3999999521443642491e+38 -3.3999999521443642491e+38 -3.3999999521443642491e+38 -3.3999999521443642491e+38 -3.3999999521443642491e+38 -3.3999999521443642491e+38 -3.3999999521443642491e+38 -3.3999999521443642491e+38 -3.3999999521443642491e+38 -3.3999999521443642491e+38 -3.3999999521443642491e+38 -3.3999999521443642491e+38 -3.3999999521443642491e+38 -3.3999999521443642491e+38 -3.3999999521443642491e+38 -3.3999999521443642491e+38 -3.3999999521443642491e+38 -3.3999999521443642491e+38 -3.3999999521443642491e+38
 -3.3999999521443642491e+38 -3.3999999521443642491e+38 -3.3999999521443642491e+38 -3.3999999521443642491e+38 -3.3999999521443642491e+38 -3.3999999521443642491e+38 -3.3999999521443642491e+38 -3.3999999521443642491e+38 -3.3999999521443642491e+38 -3.3999999521443642491e+38 -3.3999999521443642491e+38 -3.3999999521443642491e+38 -3.3999999521443642491e+38 -3.3999999521443642491e+38 -3.3999999521443642491e+38 -3.3999999521443642491e+38 -3.3999999521443642491e+38 -3.3999999521443642491e+38 -3.3999999521443642491e+38 -3.3999999521443642491e+38 -3.3999999521443642491e+38 -3.3999999521443642491e+38 190 190 191 190 190 190 190 190 190 191 190 190 189 190 190 190 190 189 189 190 192 191 191 192 193 191 191 191 191 192 192 192 192 192 192 192 192 192 191 191 192 193 193 193 193 193 192 192 191 191 191 191 192 192 192 193 192 192 191 192 192 190 191 192 193 192 192 192 192 192 192 192 193 193 193 194 193 192 192 193 191 192 192 192 191 191 190 190 191 191 192 191 191 191 191 191 191 191 191 191 191 192 191 191 189 189 189 190 190 190 190 189 188 189 189 189 187 187 187 187 187 186 185 185 185 185 185 185 184 184 184 184 182 182 183 183 184 184 185 185 183 183 183 185 184 183 183 183 183 182 182 183 183 184 183 184 184 183 184 184 184 184 184 183 182 184 184 184 185 185 185 185 185 185 184 184 183 182 -3.3999999521443642491e+38 -3.3999999521443642491e+38 -3.3999999521443642491e+38 -3.3999999521443642491e+38 -3.3999999521443642491e+38 -3.3999999521443642491e+38 -3.3999999521443642491e+38 -3.3999999521443642491e+38 -3.3999999521443642491e+38 -3.3999999521443642491e+38 -3.3999999521443642491e+38 -3.3999999521443642491e+38 -3.3999999521443642491e+38 -3.3999999521443642491e+38 -3.3999999521443642491e+38 -3.3999999521443642491e+38 -3.3999999521443642491e+38 -3.3999999521443642491e+38 -3.3999999521443642491e+38 -3.3999999521443642491e+38 -3.3999999521443642491e+38 -3.3999999521443642491e+38 -3.3999999521443642491e+38 -3.3999999521443642491e+38 -3.3999999521443642491e+38 -3.3999999521443642491e+38 -3.3999999521443642491e+38 -3.3999999521443642491e+38 -3.3999999521443642491e+38 -3.3999999521443642491e+38 -3.3999999521443642491e+38 -3.3999999521443642491e+38 -3.3999999521443642491e+38 -3.3999999521443642491e+38 -3.3999999521443642491e+38 -3.3999999521443642491e+38 -3.3999999521443642491e+38 -3.3999999521443642491e+38 -3.3999999521443642491e+38 -3.3999999521443642491e+38 -3.3999999521443642491e+38 -3.3999999521443642491e+38 -3.3999999521443642491e+38 -3.3999999521443642491e+38 -3.3999999521443642491e+38 -3.3999999521443642491e+38 -3.3999999521443642491e+38 -3.3999999521443642491e+38 -3.3999999521443642491e+38 -3.3999999521443642491e+38 -3.3999999521443642491e+38 -3.3999999521443642491e+38 -3.3999999521443642491e+38 -3.3999999521443642491e+38 -3.3999999521443642491e+38 -3.3999999521443642491e+38 -3.3999999521443642491e+38 -3.3999999521443642491e+38 -3.3999999521443642491e+38 -3.3999999521443642491e+38 -3.3999999521443642491e+38 -3.3999999521443642491e+38 -3.3999999521443642491e+38 -3.3999999521443642491e+38 -3.3999999521443642491e+38 -3.3999999521443642491e+38 -3.3999999521443642491e+38 -3.3999999521443642491e+38 -3.3999999521443642491e+38 -3.3999999521443642491e+38 -3.3999999521443642491e+38 -3.3999999521443642491e+38 -3.3999999521443642491e+38 -3.3999999521443642491e+38 -3.3999999521443642491e+38 -3.3999999521443642491e+38 -3.3999999521443642491e+38 -3.3999999521443642491e+38 -3.3999999521443642491e+38 -3.3999999521443642491e+38 -3.3999999521443642491e+38 -3.3999999521443642491e+38 -3.3999999521443642491e+38 -3.3999999521443642491e+38 -3.3999999521443642491e+38 -3.3999999521443642491e+38 -3.3999999521443642491e+38 -3.3999999521443642491e+38 -3.3999999521443642491e+38 -3.3999999521443642491e+38 -3.3999999521443642491e+38 -3.3999999521443642491e+38 -3.3999999521443642491e+38 -3.3999999521443642491e+38 -3.3999999521443642491e+38 -3.3999999521443642491e+38 -3.3999999521443642491e+38 -3.3999999521443642491e+38 -3.3999999521443642491e+38 -3.3999999521443642491e+38 -3.3999999521443642491e+38 -3.3999999521443642491e+38 -3.3999999521443642491e+38 -3.3999999521443642491e+38 -3.3999999521443642491e+38 -3.3999999521443642491e+38 -3.3999999521443642491e+38 -3.3999999521443642491e+38 -3.3999999521443642491e+38 -3.3999999521443642491e+38 -3.3999999521443642491e+38 -3.3999999521443642491e+38 -3.3999999521443642491e+38 -3.3999999521443642491e+38 -3.3999999521443642491e+38 -3.3999999521443642491e+38 -3.3999999521443642491e+38 -3.3999999521443642491e+38 -3.3999999521443642491e+38 -3.3999999521443642491e+38 -3.3999999521443642491e+38 -3.3999999521443642491e+38 -3.3999999521443642491e+38 -3.3999999521443642491e+38 -3.3999999521443642491e+38 -3.3999999521443642491e+38 -3.3999999521443642491e+38 -3.3999999521443642491e+38 -3.3999999521443642491e+38 -3.3999999521443642491e+38 -3.3999999521443642491e+38 -3.3999999521443642491e+38 -3.3999999521443642491e+38 -3.3999999521443642491e+38 -3.3999999521443642491e+38 -3.3999999521443642491e+38 -3.3999999521443642491e+38 -3.3999999521443642491e+38 -3.3999999521443642491e+38 -3.3999999521443642491e+38 -3.3999999521443642491e+38 -3.3999999521443642491e+38 -3.3999999521443642491e+38 -3.3999999521443642491e+38 -3.3999999521443642491e+38 -3.3999999521443642491e+38 -3.3999999521443642491e+38 -3.3999999521443642491e+38 -3.3999999521443642491e+38 -3.3999999521443642491e+38 -3.3999999521443642491e+38 -3.3999999521443642491e+38 -3.3999999521443642491e+38 -3.3999999521443642491e+38 -3.3999999521443642491e+38 -3.3999999521443642491e+38 -3.3999999521443642491e+38 -3.3999999521443642491e+38 -3.3999999521443642491e+38 -3.3999999521443642491e+38 -3.3999999521443642491e+38 -3.3999999521443642491e+38 -3.3999999521443642491e+38 -3.3999999521443642491e+38 -3.3999999521443642491e+38 -3.3999999521443642491e+38 -3.3999999521443642491e+38 -3.3999999521443642491e+38 -3.3999999521443642491e+38 -3.3999999521443642491e+38 -3.3999999521443642491e+38 -3.3999999521443642491e+38 -3.3999999521443642491e+38 -3.3999999521443642491e+38 -3.3999999521443642491e+38 -3.3999999521443642491e+38 -3.3999999521443642491e+38 -3.3999999521443642491e+38 -3.3999999521443642491e+38 -3.3999999521443642491e+38 -3.3999999521443642491e+38 -3.3999999521443642491e+38 -3.3999999521443642491e+38 -3.3999999521443642491e+38 -3.3999999521443642491e+38 -3.3999999521443642491e+38 -3.3999999521443642491e+38 -3.3999999521443642491e+38 -3.3999999521443642491e+38 -3.3999999521443642491e+38 -3.3999999521443642491e+38 -3.3999999521443642491e+38 -3.3999999521443642491e+38 -3.3999999521443642491e+38 -3.3999999521443642491e+38 -3.3999999521443642491e+38 -3.3999999521443642491e+38 -3.3999999521443642491e+38 -3.3999999521443642491e+38 -3.3999999521443642491e+38 -3.3999999521443642491e+38 -3.3999999521443642491e+38 -3.3999999521443642491e+38 -3.3999999521443642491e+38 -3.3999999521443642491e+38 -3.3999999521443642491e+38 -3.3999999521443642491e+38 -3.3999999521443642491e+38 -3.3999999521443642491e+38 -3.3999999521443642491e+38 -3.3999999521443642491e+38 -3.3999999521443642491e+38 -3.3999999521443642491e+38 -3.3999999521443642491e+38 -3.3999999521443642491e+38 -3.3999999521443642491e+38 -3.3999999521443642491e+38 -3.3999999521443642491e+38 -3.3999999521443642491e+38 -3.3999999521443642491e+38 -3.3999999521443642491e+38 -3.3999999521443642491e+38 -3.3999999521443642491e+38 -3.3999999521443642491e+38 -3.3999999521443642491e+38 -3.3999999521443642491e+38 -3.3999999521443642491e+38 -3.3999999521443642491e+38 -3.3999999521443642491e+38 -3.3999999521443642491e+38 -3.3999999521443642491e+38 -3.3999999521443642491e+38 -3.3999999521443642491e+38 -3.3999999521443642491e+38 -3.3999999521443642491e+38 -3.3999999521443642491e+38 -3.3999999521443642491e+38 -3.3999999521443642491e+38 -3.3999999521443642491e+38 -3.3999999521443642491e+38 -3.3999999521443642491e+38 -3.3999999521443642491e+38 -3.3999999521443642491e+38 -3.3999999521443642491e+38 -3.3999999521443642491e+38 -3.3999999521443642491e+38 -3.3999999521443642491e+38 -3.3999999521443642491e+38 -3.3999999521443642491e+38 -3.3999999521443642491e+38 -3.3999999521443642491e+38 -3.3999999521443642491e+38 -3.3999999521443642491e+38 -3.3999999521443642491e+38 -3.3999999521443642491e+38 -3.3999999521443642491e+38 -3.3999999521443642491e+38 -3.3999999521443642491e+38 -3.3999999521443642491e+38 -3.3999999521443642491e+38 -3.3999999521443642491e+38 -3.3999999521443642491e+38 -3.3999999521443642491e+38 -3.3999999521443642491e+38 -3.3999999521443642491e+38 -3.3999999521443642491e+38 -3.3999999521443642491e+38 -3.3999999521443642491e+38 -3.3999999521443642491e+38 -3.3999999521443642491e+38 -3.3999999521443642491e+38 -3.3999999521443642491e+38 -3.3999999521443642491e+38 -3.3999999521443642491e+38 -3.3999999521443642491e+38 -3.3999999521443642491e+38 -3.3999999521443642491e+38 -3.3999999521443642491e+38 -3.3999999521443642491e+38 -3.3999999521443642491e+38 -3.3999999521443642491e+38 -3.3999999521443642491e+38 -3.3999999521443642491e+38 -3.3999999521443642491e+38 -3.3999999521443642491e+38 -3.3999999521443642491e+38 -3.3999999521443642491e+38 -3.3999999521443642491e+38 -3.3999999521443642491e+38 -3.3999999521443642491e+38 -3.3999999521443642491e+38 -3.3999999521443642491e+38 -3.3999999521443642491e+38 -3.3999999521443642491e+38 -3.3999999521443642491e+38 -3.3999999521443642491e+38 -3.3999999521443642491e+38 -3.3999999521443642491e+38 -3.3999999521443642491e+38 -3.3999999521443642491e+38 -3.3999999521443642491e+38 -3.3999999521443642491e+38
 -3.3999999521443642491e+38 -3.3999999521443642491e+38 -3.3999999521443642491e+38 -3.3999999521443642491e+38 -3.3999999521443642491e+38 -3.3999999521443642491e+38 -3.3999999521443642491e+38 -3.3999999521443642491e+38 -3.3999999521443642491e+38 -3.3999999521443642491e+38 -3.3999999521443642491e+38 -3.3999999521443642491e+38 -3.3999999521443642491e+38 -3.3999999521443642491e+38 -3.3999999521443642491e+38 -3.3999999521443642491e+38 -3.3999999521443642491e+38 -3.3999999521443642491e+38 -3.3999999521443642491e+38 -3.3999999521443642491e+38 -3.3999999521443642491e+38 -3.3999999521443642491e+38 190 189 190 190 191 190 190 191 191 190 190 190 188 188 188 188 188 189 189 190 192 191 192 192 192 191 190 192 192 193 194 193 193 193 193 192 192 191 193 193 193 194 194 193 193 193 193 193 192 192 192 192 192 193 193 193 192 192 192 191 192 192 191 193 193 193 192 193 192 192 193 193 193 193 192 193 193 194 194 194 192 192 192 192 192 191 191 190 190 191 191 192 191 191 191 191 191 191 192 192 191 191 191 191 190 190 190 190 190 190 189 189 190 189 189 189 188 188 187 186 186 186 185 185 185 185 184 184 184 184 184 184 184 184 185 185 185 185 184 184 184 184 184 184 185 184 184 184 184 184 184 183 183 184 183 183 183 184 184 184 184 183 183 183 184 184 184 184 184 184 185 185 185 185 185 184 183 183 -3.3999999521443642491e+38 -3.3999999521443642491e+38 -3.3999999521443642491e+38 -3.3999999521443642491e+38 -3.3999999521443642491e+38 -3.3999999521443642491e+38 -3.3999999521443642491e+38 -3.3999999521443642491e+38 -3.3999999521443642491e+38 -3.3999999521443642491e+38 -3.3999999521443642491e+38 -3.3999999521443642491e+38 -3.3999999521443642491e+38 -3.3999999521443642491e+38 -3.3999999521443642491e+38 -3.3999999521443642491e+38 -3.3999999521443642491e+38 -3.3999999521443642491e+38 -3.3999999521443642491e+38 -3.3999999521443642491e+38 -3.3999999521443642491e+38 -3.3999999521443642491e+38 -3.3999999521443642491e+38 -3.3999999521443642491e+38 -3.3999999521443642491e+38 -3.3999999521443642491e+38 -3.3999999521443642491e+38 -3.3999999521443642491e+38 -3.3999999521443642491e+38 -3.3999999521443642491e+38 -3.3999999521443642491e+38 -3.3999999521443642491e+38 -3.3999999521443642491e+38 -3.3999999521443642491e+38 -3.3999999521443642491e+38 -3.3999999521443642491e+38 -3.3999999521443642491e+38 -3.3999999521443642491e+38 -3.3999999521443642491e+38 -3.3999999521443642491e+38 -3.3999999521443642491e+38 -3.3999999521443642491e+38 -3.3999999521443642491e+38 -3.3999999521443642491e+38 -3.3999999521443642491e+38 -3.3999999521443642491e+38 -3.3999999521443642491e+38 -3.3999999521443642491e+38 -3.3999999521443642491e+38 -3.3999999521443642491e+38 -3.3999999521443642491e+38 -3.3999999521443642491e+38 -3.3999999521443642491e+38 -3.3999999521443642491e+38 -3.3999999521443642491e+38 -3.3999999521443642491e+38 -3.3999999521443642491e+38 -3.3999999521443642491e+38 -3.3999999521443642491e+38 -3.3999999521443642491e+38 -3.3999999521443642491e+38 -3.3999999521443642491e+38 -3.3999999521443642491e+38 -3.3999999521443642491e+38 -3.3999999521443642491e+38 -3.3999999521443642491e+38 -3.3999999521443642491e+38 -3.3999999521443642491e+38 -3.3999999521443642491e+38 -3.3999999521443642491e+38 -3.3999999521443642491e+38 -3.3999999521443642491e+38 -3.3999999521443642491e+38 -3.3999999521443642491e+38 -3.3999999521443642491e+38 -3.3999999521443642491e+38 -3.3999999521443642491e+38 -3.3999999521443642491e+38 -3.3999999521443642491e+38 -3.3999999521443642491e+38 -3.3999999521443642491e+38 -3.3999999521443642491e+38 -3.3999999521443642491e+38 -3.3999999521443642491e+38 -3.3999999521443642491e+38 -3.3999999521443642491e+38 -3.3999999521443642491e+38 -3.3999999521443642491e+38 -3.3999999521443642491e+38 -3.3999999521443642491e+38 -3.3999999521443642491e+38 -3.3999999521443642491e+38 -3.3999999521443642491e+38 -3.3999999521443642491e+38 -3.3999999521443642491e+38 -3.3999999521443642491e+38 -3.3999999521443642491e+38 -3.3999999521443642491e+38 -3.3999999521443642491e+38 -3.3999999521443642491e+38 -3.3999999521443642491e+38 -3.3999999521443642491e+38 -3.3999999521443642491e+38 -3.3999999521443642491e+38 -3.3999999521443642491e+38 -3.3999999521443642491e+38 -3.3999999521443642491e+38 -3.3999999521443642491e+38 -3.3999999521443642491e+38 -3.3999999521443642491e+38 -3.3999999521443642491e+38 -3.3999999521443642491e+38 -3.3999999521443642491e+38 -3.3999999521443642491e+38 -3.3999999521443642491e+38 -3.3999999521443642491e+38 -3.3999999521443642491e+38 -3.3999999521443642491e+38 -3.3999999521443642491e+38 -3.3999999521443642491e+38 -3.3999999521443642491e+38 -3.3999999521443642491e+38 -3.3999999521443642491e+38 -3.3999999521443642491e+38 -3.3999999521443642491e+38 -3.3999999521443642491e+38 -3.3999999521443642491e+38 -3.3999999521443642491e+38 -3.3999999521443642491e+38 -3.3999999521443642491e+38 -3.3999999521443642491e+38 -3.3999999521443642491e+38 -3.3999999521443642491e+38 -3.3999999521443642491e+38 -3.3999999521443642491e+38 -3.3999999521443642491e+38 -3.3999999521443642491e+38 -3.3999999521443642491e+38 -3.3999999521443642491e+38 -3.3999999521443642491e+38 -3.3999999521443642491e+38 -3.3999999521443642491e+38 -3.3999999521443642491e+38 -3.3999999521443642491e+38 -3.3999999521443642491e+38 -3.3999999521443642491e+38 -3.3999999521443642491e+38 -3.3999999521443642491e+38 -3.3999999521443642491e+38 -3.3999999521443642491e+38 -3.3999999521443642491e+38 -3.3999999521443642491e+38 -3.3999999521443642491e+38 -3.3999999521443642491e+38 -3.3999999521443642491e+38 -3.3999999521443642491e+38 -3.3999999521443642491e+38 -3.3999999521443642491e+38 -3.3999999521443642491e+38 -3.3999999521443642491e+38 -3.3999999521443642491e+38 -3.3999999521443642491e+38 -3.3999999521443642491e+38 -3.3999999521443642491e+38 -3.3999999521443642491e+38 -3.3999999521443642491e+38 -3.3999999521443642491e+38 -3.3999999521443642491e+38 -3.3999999521443642491e+38 -3.3999999521443642491e+38 -3.3999999521443642491e+38 -3.3999999521443642491e+38 -3.3999999521443642491e+38 -3.3999999521443642491e+38 -3.3999999521443642491e+38 -3.3999999521443642491e+38 -3.3999999521443642491e+38 -3.3999999521443642491e+38 -3.3999999521443642491e+38 -3.3999999521443642491e+38 -3.3999999521443642491e+38 -3.3999999521443642491e+38 -3.3999999521443642491e+38 -3.3999999521443642491e+38 -3.3999999521443642491e+38 -3.3999999521443642491e+38 -3.3999999521443642491e+38 -3.3999999521443642491e+38 -3.3999999521443642491e+38 -3.3999999521443642491e+38 -3.3999999521443642491e+38 -3.3999999521443642491e+38 -3.3999999521443642491e+38 -3.3999999521443642491e+38 -3.3999999521443642491e+38 -3.3999999521443642491e+38 -3.3999999521443642491e+38 -3.3999999521443642491e+38 -3.3999999521443642491e+38 -3.3999999521443642491e+38 -3.3999999521443642491e+38 -3.3999999521443642491e+38 -3.3999999521443642491e+38 -3.3999999521443642491e+38 -3.3999999521443642491e+38 -3.3999999521443642491e+38 -3.3999999521443642491e+38 -3.3999999521443642491e+38 -3.3999999521443642491e+38 -3.3999999521443642491e+38 -3.3999999521443642491e+38 -3.3999999521443642491e+38 -3.3999999521443642491e+38 -3.3999999521443642491e+38 -3.3999999521443642491e+38 -3.3999999521443642491e+38 -3.3999999521443642491e+38 -3.3999999521443642491e+38 -3.3999999521443642491e+38 -3.3999999521443642491e+38 -3.3999999521443642491e+38 -3.3999999521443642491e+38 -3.3999999521443642491e+38 -3.3999999521443642491e+38 -3.3999999521443642491e+38 -3.3999999521443642491e+38 -3.3999999521443642491e+38 -3.3999999521443642491e+38 -3.3999999521443642491e+38 -3.3999999521443642491e+38 -3.3999999521443642491e+38 -3.3999999521443642491e+38 -3.3999999521443642491e+38 -3.3999999521443642491e+38 -3.3999999521443642491e+38 -3.3999999521443642491e+38 -3.3999999521443642491e+38 -3.3999999521443642491e+38 -3.3999999521443642491e+38 -3.3999999521443642491e+38 -3.3999999521443642491e+38 -3.3999999521443642491e+38 -3.3999999521443642491e+38 -3.3999999521443642491e+38 -3.3999999521443642491e+38 -3.3999999521443642491e+38 -3.3999999521443642491e+38 -3.3999999521443642491e+38 -3.3999999521443642491e+38 -3.3999999521443642491e+38 -3.3999999521443642491e+38 -3.3999999521443642491e+38 -3.3999999521443642491e+38 -3.3999999521443642491e+38 -3.3999999521443642491e+38 -3.3999999521443642491e+38 -3.3999999521443642491e+38 -3.3999999521443642491e+38 -3.3999999521443642491e+38 -3.3999999521443642491e+38 -3.3999999521443642491e+38 -3.3999999521443642491e+38 -3.3999999521443642491e+38 -3.3999999521443642491e+38 -3.3999999521443642491e+38 -3.3999999521443642491e+38 -3.3999999521443642491e+38 -3.3999999521443642491e+38 -3.3999999521443642491e+38 -3.3999999521443642491e+38 -3.3999999521443642491e+38 -3.3999999521443642491e+38 -3.3999999521443642491e+38 -3.3999999521443642491e+38 -3.3999999521443642491e+38 -3.3999999521443642491e+38 -3.3999999521443642491e+38 -3.3999999521443642491e+38 -3.3999999521443642491e+38 -3.3999999521443642491e+38 -3.3999999521443642491e+38 -3.3999999521443642491e+38 -3.3999999521443642491e+38 -3.3999999521443642491e+38 -3.3999999521443642491e+38 -3.3999999521443642491e+38 -3.3999999521443642491e+38 -3.3999999521443642491e+38 -3.3999999521443642491e+38 -3.3999999521443642491e+38 -3.3999999521443642491e+38 -3.3999999521443642491e+38 -3.3999999521443642491e+38 -3.3999999521443642491e+38 -3.3999999521443642491e+38 -3.3999999521443642491e+38 -3.3999999521443642491e+38 -3.3999999521443642491e+38 -3.3999999521443642491e+38 -3.3999999521443642491e+38 -3.3999999521443642491e+38 -3.3999999521443642491e+38
 -3.3999999521443642491e+38 -3.3999999521443642491e+38 -3.3999999521443642491e+38 -3.3999999521443642491e+38 -3.3999999521443642491e+38 -3.3999999521443642491e+38 -3.3999999521443642491e+38 -3.3999999521443642491e+38 -3.3999999521443642491e+38 -3.3999999521443642491e+38 -3.3999999521443642491e+38 -3.3999999521443642491e+38 -3.3999999521443642491e+38 -3.3999999521443642491e+38 -3.3999999521443642491e+38 -3.3999999521443642491e+38 -3.3999999521443642491e+38 -3.3999999521443642491e+38 -3.3999999521443642491e+38 -3.3999999521443642491e+38 -3.3999999521443642491e+38 -3.3999999521443642491e+38 190 189 189 191 191 191 190 191 192 190 190 189 189 189 189 189 188 189 189 192 192 191 191 191 191 192 192 192 192 195 195 195 195 196 195 193 193 192 193 193 193 193 193 193 193 193 192 192 193 193 193 193 193 192 192 193 193 193 192 192 193 193 193 191 192 193 193 193 193 193 193 193 192 192 192 192 193 194 194 193 193 193 192 192 192 191 191 191 190 190 191 191 192 192 192 191 191 192 192 191 190 191 192 192 191 191 191 190 189 190 189 189 190 190 190 189 189 188 187 186 186 185 185 185 185 184 183 184 185 184 184 185 185 184 185 185 185 185 184 183 183 183 184 184 185 185 185 184 184 184 184 184 183 184 184 183 183 184 184 184 184 184 184 184 183 184 184 184 184 184 184 184 184 184 184 183 183 183 183 -3.3999999521443642491e+38 -3.3999999521443642491e+38 -3.3999999521443642491e+38 -3.3999999521443642491e+38 -3.3999999521443642491e+38 -3.3999999521443642491e+38 -3.3999999521443642491e+38 -3.3999999521443642491e+38 -3.3999999521443642491e+38 -3.3999999521443642491e+38 -3.3999999521443642491e+38 -3.3999999521443642491e+38 -3.3999999521443642491e+38 -3.3999999521443642491e+38 -3.3999999521443642491e+38 -3.3999999521443642491e+38 -3.3999999521443642491e+38 -3.3999999521443642491e+38 -3.3999999521443642491e+38 -3.3999999521443642491e+38 -3.3999999521443642491e+38 -3.3999999521443642491e+38 -3.3999999521443642491e+38 -3.3999999521443642491e+38 -3.3999999521443642491e+38 -3.3999999521443642491e+38 -3.3999999521443642491e+38 -3.3999999521443642491e+38 -3.3999999521443642491e+38 -3.3999999521443642491e+38 -3.3999999521443642491e+38 -3.3999999521443642491e+38 -3.3999999521443642491e+38 -3.3999999521443642491e+38 -3.3999999521443642491e+38 -3.3999999521443642491e+38 -3.3999999521443642491e+38 -3.3999999521443642491e+38 -3.3999999521443642491e+38 -3.3999999521443642491e+38 -3.3999999521443642491e+38 -3.3999999521443642491e+38 -3.3999999521443642491e+38 -3.3999999521443642491e+38 -3.3999999521443642491e+38 -3.3999999521443642491e+38 -3.3999999521443642491e+38 -3.3999999521443642491e+38 -3.3999999521443642491e+38 -3.3999999521443642491e+38 -3.3999999521443642491e+38 -3.3999999521443642491e+38 -3.3999999521443642491e+38 -3.3999999521443642491e+38 -3.3999999521443642491e+38 -3.3999999521443642491e+38 -3.3999999521443642491e+38 -3.3999999521443642491e+38 -3.3999999521443642491e+38 -3.3999999521443642491e+38 -3.3999999521443642491e+38 -3.3999999521443642491e+38 -3.3999999521443642491e+38 -3.3999999521443642491e+38 -3.3999999521443642491e+38 -3.3999999521443642491e+38 -3.3999999521443642491e+38 -3.3999999521443642491e+38 -3.3999999521443642491e+38 -3.3999999521443642491e+38 -3.3999999521443642491e+38 -3.3999999521443642491e+38 -3.3999999521443642491e+38 -3.3999999521443642491e+38 -3.3999999521443642491e+38 -3.3999999521443642491e+38 -3.3999999521443642491e+38 -3.3999999521443642491e+38 -3.3999999521443642491e+38 -3.3999999521443642491e+38 -3.3999999521443642491e+38 -3.3999999521443642491e+38 -3.3999999521443642491e+38 -3.3999999521443642491e+38 -3.3999999521443642491e+38 -3.3999999521443642491e+38 -3.3999999521443642491e+38 -3.3999999521443642491e+38 -3.3999999521443642491e+38 -3.3999999521443642491e+38 -3.3999999521443642491e+38 -3.3999999521443642491e+38 -3.3999999521443642491e+38 -3.3999999521443642491e+38 -3.3999999521443642491e+38 -3.3999999521443642491e+38 -3.3999999521443642491e+38 -3.3999999521443642491e+38 -3.3999999521443642491e+38 -3.3999999521443642491e+38 -3.3999999521443642491e+38 -3.3999999521443642491e+38 -3.3999999521443642491e+38 -3.3999999521443642491e+38 -3.3999999521443642491e+38 -3.3999999521443642491e+38 -3.3999999521443642491e+38 -3.3999999521443642491e+38 -3.3999999521443642491e+38 -3.3999999521443642491e+38 -3.3999999521443642491e+38 -3.3999999521443642491e+38 -3.3999999521443642491e+38 -3.3999999521443642491e+38 -3.3999999521443642491e+38 -3.3999999521443642491e+38 -3.3999999521443642491e+38 -3.3999999521443642491e+38 -3.3999999521443642491e+38 -3.3999999521443642491e+38 -3.3999999521443642491e+38 -3.3999999521443642491e+38 -3.3999999521443642491e+38 -3.3999999521443642491e+38 -3.3999999521443642491e+38 -3.3999999521443642491e+38 -3.3999999521443642491e+38 -3.3999999521443642491e+38 -3.3999999521443642491e+38 -3.3999999521443642491e+38 -3.3999999521443642491e+38 -3.3999999521443642491e+38 -3.3999999521443642491e+38 -3.3999999521443642491e+38 -3.3999999521443642491e+38 -3.3999999521443642491e+38 -3.3999999521443642491e+38 -3.3999999521443642491e+38 -3.3999999521443642491e+38 -3.3999999521443642491e+38 -3.3999999521443642491e+38 -3.3999999521443642491e+38 -3.3999999521443642491e+38 -3.3999999521443642491e+38 -3.3999999521443642491e+38 -3.3999999521443642491e+38 -3.3999999521443642491e+38 -3.3999999521443642491e+38 -3.3999999521443642491e+38 -3.3999999521443642491e+38 -3.3999999521443642491e+38 -3.3999999521443642491e+38 -3.3999999521443642491e+38 -3.3999999521443642491e+38 -3.3999999521443642491e+38 -3.3999999521443642491e+38 -3.3999999521443642491e+38 -3.3999999521443642491e+38 -3.3999999521443642491e+38 -3.3999999521443642491e+38 -3.3999999521443642491e+38 -3.3999999521443642491e+38 -3.3999999521443642491e+38 -3.3999999521443642491e+38 -3.3999999521443642491e+38 -3.3999999521443642491e+38 -3.3999999521443642491e+38 -3.3999999521443642491e+38 -3.3999999521443642491e+38 -3.3999999521443642491e+38 -3.3999999521443642491e+38 -3.3999999521443642491e+38 -3.3999999521443642491e+38 -3.3999999521443642491e+38 -3.3999999521443642491e+38 -3.3999999521443642491e+38 -3.3999999521443642491e+38 -3.3999999521443642491e+38 -3.3999999521443642491e+38 -3.3999999521443642491e+38 -3.3999999521443642491e+38 -3.3999999521443642491e+38 -3.3999999521443642491e+38 -3.3999999521443642491e+38 -3.3999999521443642491e+38 -3.3999999521443642491e+38 -3.3999999521443642491e+38 -3.3999999521443642491e+38 -3.3999999521443642491e+38 -3.3999999521443642491e+38 -3.3999999521443642491e+38 -3.3999999521443642491e+38 -3.3999999521443642491e+38 -3.3999999521443642491e+38 -3.3999999521443642491e+38 -3.3999999521443642491e+38 -3.3999999521443642491e+38 -3.3999999521443642491e+38 -3.3999999521443642491e+38 -3.3999999521443642491e+38 -3.3999999521443642491e+38 -3.3999999521443642491e+38 -3.3999999521443642491e+38 -3.3999999521443642491e+38 -3.3999999521443642491e+38 -3.3999999521443642491e+38 -3.3999999521443642491e+38 -3.3999999521443642491e+38 -3.3999999521443642491e+38 -3.3999999521443642491e+38 -3.3999999521443642491e+38 -3.3999999521443642491e+38 -3.3999999521443642491e+38 -3.3999999521443642491e+38 -3.3999999521443642491e+38 -3.3999999521443642491e+38 -3.3999999521443642491e+38 -3.3999999521443642491e+38 -3.3999999521443642491e+38 -3.3999999521443642491e+38 -3.3999999521443642491e+38 -3.3999999521443642491e+38 -3.3999999521443642491e+38 -3.3999999521443642491e+38 -3.3999999521443642491e+38 -3.3999999521443642491e+38 -3.3999999521443642491e+38 -3.3999999521443642491e+38 -3.3999999521443642491e+38 -3.3999999521443642491e+38 -3.3999999521443642491e+38 -3.3999999521443642491e+38 -3.3999999521443642491e+38 -3.3999999521443642491e+38 -3.3999999521443642491e+38 -3.3999999521443642491e+38 -3.3999999521443642491e+38 -3.3999999521443642491e+38 -3.3999999521443642491e+38 -3.3999999521443642491e+38 -3.3999999521443642491e+38 -3.3999999521443642491e+38 -3.3999999521443642491e+38 -3.3999999521443642491e+38 -3.3999999521443642491e+38 -3.3999999521443642491e+38 -3.3999999521443642491e+38 -3.3999999521443642491e+38 -3.3999999521443642491e+38 -3.3999999521443642491e+38 -3.3999999521443642491e+38 -3.3999999521443642491e+38 -3.3999999521443642491e+38 -3.3999999521443642491e+38 -3.3999999521443642491e+38 -3.3999999521443642491e+38 -3.3999999521443642491e+38 -3.3999999521443642491e+38 -3.3999999521443642491e+38 -3.3999999521443642491e+38 -3.3999999521443642491e+38 -3.3999999521443642491e+38 -3.3999999521443642491e+38 -3.3999999521443642491e+38 -3.3999999521443642491e+38 -3.3999999521443642491e+38 -3.3999999521443642491e+38 -3.3999999521443642491e+38 -3.3999999521443642491e+38 -3.3999999521443642491e+38 -3.3999999521443642491e+38 -3.3999999521443642491e+38 -3.3999999521443642491e+38 -3.3999999521443642491e+38 -3.3999999521443642491e+38 -3.3999999521443642491e+38 -3.3999999521443642491e+38 -3.3999999521443642491e+38 -3.3999999521443642491e+38 -3.3999999521443642491e+38 -3.3999999521443642491e+38 -3.3999999521443642491e+38 -3.3999999521443642491e+38 -3.3999999521443642491e+38 -3.3999999521443642491e+38 -3.3999999521443642491e+38 -3.3999999521443642491e+38 -3.3999999521443642491e+38 -3.3999999521443642491e+38 -3.3999999521443642491e+38 -3.3999999521443642491e+38 -3.3999999521443642491e+38 -3.3999999521443642491e+38 -3.3999999521443642491e+38 -3.3999999521443642491e+38 -3.3999999521443642491e+38 -3.3999999521443642491e+38 -3.3999999521443642491e+38 -3.3999999521443642491e+38 -3.3999999521443642491e+38 -3.3999999521443642491e+38
 -3.3999999521443642491e+38 -3.3999999521443642491e+38 -3.3999999521443642491e+38 -3.3999999521443642491e+38 -3.3999999521443642491e+38 -3.3999999521443642491e+38 -3.3999999521443642491e+38 -3.3999999521443642491e+38 -3.3999999521443642491e+38 -3.3999999521443642491e+38 188 189 189 190 190 -3.3999999521443642491e+38 -3.3999999521443642491e+38 -3.3999999521443642491e+38 -3.3999999521443642491e+38 190 190 -3.3999999521443642491e+38 -3.3999999521443642491e+38 189 189 191 191 189 190 190 191 191 191 189 189 189 189 189 189 189 189 191 191 192 193 193 192 193 192 193 195 195 196 196 196 196 195 194 194 194 193 194 193 193 192 193 193 193 193 194 193 192 192 192 193 192 192 193 193 192 192 193 194 192 193 192 192 194 192 192 193 193 193 194 193 193 194 194 193 193 193 192 192 194 193 192 193 192 192 192 191 191 191 191 191 192 192 192 192 192 192 191 192 191 192 191 191 192 192 191 189 189 189 189 189 189 189 189 189 187 187 187 186 186 186 185 185 185 185 185 186 185 185 185 185 185 185 185 184 184 183 183 183 184 184 184 185 185 184 184 184 185 185 186 185 185 183 183 183 184 185 185 184 184 184 184 184 184 184 184 184 185 185 184 184 184 184 184 184 185 184 -3.3999999521443642491e+38 -3.3999999521443642491e+38 -3.3999999521443642491e+38 -3.3999999521443642491e+38 -3.3999999521443642491e+38 -3.3999999521443642491e+38 -3.3999999521443642491e+38 -3.3999999521443642491e+38 -3.3999999521443642491e+38 -3.3999999521443642491e+38 -3.3999999521443642491e+38 -3.3999999521443642491e+38 -3.3999999521443642491e+38 -3.3999999521443642491e+38 -3.3999999521443642491e+38 -3.3999999521443642491e+38 -3.3999999521443642491e+38 -3.3999999521443642491e+38 -3.3999999521443642491e+38 -3.3999999521443642491e+38 -3.3999999521443642491e+38 -3.3999999521443642491e+38 -3.3999999521443642491e+38 -3.3999999521443642491e+38 -3.3999999521443642491e+38 -3.3999999521443642491e+38 -3.3999999521443642491e+38 -3.3999999521443642491e+38 -3.3999999521443642491e+38 -3.3999999521443642491e+38 -3.3999999521443642491e+38 -3.3999999521443642491e+38 -3.3999999521443642491e+38 -3.3999999521443642491e+38 -3.3999999521443642491e+38 -3.3999999521443642491e+38 -3.3999999521443642491e+38 -3.3999999521443642491e+38 -3.3999999521443642491e+38 -3.3999999521443642491e+38 -3.3999999521443642491e+38 -3.3999999521443642491e+38 -3.3999999521443642491e+38 -3.3999999521443642491e+38 -3.3999999521443642491e+38 -3.3999999521443642491e+38 -3.3999999521443642491e+38 -3.3999999521443642491e+38 -3.3999999521443642491e+38 -3.3999999521443642491e+38 -3.3999999521443642491e+38 -3.3999999521443642491e+38 -3.3999999521443642491e+38 -3.3999999521443642491e+38 -3.3999999521443642491e+38 -3.3999999521443642491e+38 -3.3999999521443642491e+38 -3.3999999521443642491e+38 -3.3999999521443642491e+38 -3.3999999521443642491e+38 -3.3999999521443642491e+38 -3.3999999521443642491e+38 -3.3999999521443642491e+38 -3.3999999521443642491e+38 -3.3999999521443642491e+38 -3.3999999521443642491e+38 -3.3999999521443642491e+38 -3.3999999521443642491e+38 -3.3999999521443642491e+38 -3.3999999521443642491e+38 -3.3999999521443642491e+38 -3.3999999521443642491e+38 -3.3999999521443642491e+38 -3.3999999521443642491e+38 -3.3999999521443642491e+38 -3.3999999521443642491e+38 -3.3999999521443642491e+38 -3.3999999521443642491e+38 -3.3999999521443642491e+38 -3.3999999521443642491e+38 -3.3999999521443642491e+38 -3.3999999521443642491e+38 -3.3999999521443642491e+38 -3.3999999521443642491e+38 -3.3999999521443642491e+38 -3.3999999521443642491e+38 -3.3999999521443642491e+38 -3.3999999521443642491e+38 -3.3999999521443642491e+38 -3.3999999521443642491e+38 -3.3999999521443642491e+38 -3.3999999521443642491e+38 -3.3999999521443642491e+38 -3.3999999521443642491e+38 -3.3999999521443642491e+38 -3.3999999521443642491e+38 -3.3999999521443642491e+38 -3.3999999521443642491e+38 -3.3999999521443642491e+38 -3.3999999521443642491e+38 -3.3999999521443642491e+38 -3.3999999521443642491e+38 -3.3999999521443642491e+38 -3.3999999521443642491e+38 -3.3999999521443642491e+38 -3.3999999521443642491e+38 -3.3999999521443642491e+38 -3.3999999521443642491e+38 -3.3999999521443642491e+38 -3.3999999521443642491e+38 -3.3999999521443642491e+38 -3.3999999521443642491e+38 -3.3999999521443642491e+38 -3.3999999521443642491e+38 -3.3999999521443642491e+38 -3.3999999521443642491e+38 -3.3999999521443642491e+38 -3.3999999521443642491e+38 -3.3999999521443642491e+38 -3.3999999521443642491e+38 -3.3999999521443642491e+38 -3.3999999521443642491e+38 -3.3999999521443642491e+38 -3.3999999521443642491e+38 -3.3999999521443642491e+38 -3.3999999521443642491e+38 -3.3999999521443642491e+38 -3.3999999521443642491e+38 -3.3999999521443642491e+38 -3.3999999521443642491e+38 -3.3999999521443642491e+38 -3.3999999521443642491e+38 -3.3999999521443642491e+38 -3.3999999521443642491e+38 -3.3999999521443642491e+38 -3.3999999521443642491e+38 -3.3999999521443642491e+38 -3.3999999521443642491e+38 -3.3999999521443642491e+38 -3.3999999521443642491e+38 -3.3999999521443642491e+38 -3.3999999521443642491e+38 -3.3999999521443642491e+38 -3.3999999521443642491e+38 -3.3999999521443642491e+38 -3.3999999521443642491e+38 -3.3999999521443642491e+38 -3.3999999521443642491e+38 -3.3999999521443642491e+38 -3.3999999521443642491e+38 -3.3999999521443642491e+38 -3.3999999521443642491e+38 -3.3999999521443642491e+38 -3.3999999521443642491e+38 -3.3999999521443642491e+38 -3.3999999521443642491e+38 -3.3999999521443642491e+38 -3.3999999521443642491e+38 -3.3999999521443642491e+38 -3.3999999521443642491e+38 -3.3999999521443642491e+38 -3.3999999521443642491e+38 -3.3999999521443642491e+38 -3.3999999521443642491e+38 -3.3999999521443642491e+38 -3.3999999521443642491e+38 -3.3999999521443642491e+38 -3.3999999521443642491e+38 -3.3999999521443642491e+38 -3.3999999521443642491e+38 -3.3999999521443642491e+38 -3.3999999521443642491e+38 -3.3999999521443642491e+38 -3.3999999521443642491e+38 -3.3999999521443642491e+38 -3.3999999521443642491e+38 -3.3999999521443642491e+38 -3.3999999521443642491e+38 -3.3999999521443642491e+38 -3.3999999521443642491e+38 -3.3999999521443642491e+38 -3.3999999521443642491e+38 -3.3999999521443642491e+38 -3.3999999521443642491e+38 -3.3999999521443642491e+38 -3.3999999521443642491e+38 -3.3999999521443642491e+38 -3.3999999521443642491e+38 -3.3999999521443642491e+38 -3.3999999521443642491e+38 -3.3999999521443642491e+38 -3.3999999521443642491e+38 -3.3999999521443642491e+38 -3.3999999521443642491e+38 -3.3999999521443642491e+38 -3.3999999521443642491e+38 -3.3999999521443642491e+38 -3.3999999521443642491e+38 -3.3999999521443642491e+38 -3.3999999521443642491e+38 -3.3999999521443642491e+38 -3.3999999521443642491e+38 -3.3999999521443642491e+38 -3.3999999521443642491e+38 -3.3999999521443642491e+38 -3.3999999521443642491e+38 -3.3999999521443642491e+38 -3.3999999521443642491e+38 -3.3999999521443642491e+38 -3.3999999521443642491e+38 -3.3999999521443642491e+38 -3.3999999521443642491e+38 -3.3999999521443642491e+38 -3.3999999521443642491e+38 -3.3999999521443642491e+38 -3.3999999521443642491e+38 -3.3999999521443642491e+38 -3.3999999521443642491e+38 -3.3999999521443642491e+38 -3.3999999521443642491e+38 -3.3999999521443642491e+38 -3.3999999521443642491e+38 -3.3999999521443642491e+38 -3.3999999521443642491e+38 -3.3999999521443642491e+38 -3.3999999521443642491e+38 -3.3999999521443642491e+38 -3.3999999521443642491e+38 -3.3999999521443642491e+38 -3.3999999521443642491e+38 -3.3999999521443642491e+38 -3.3999999521443642491e+38 -3.3999999521443642491e+38 -3.3999999521443642491e+38 -3.3999999521443642491e+38 -3.3999999521443642491e+38 -3.3999999521443642491e+38 -3.3999999521443642491e+38 -3.3999999521443642491e+38 -3.3999999521443642491e+38 -3.3999999521443642491e+38 -3.3999999521443642491e+38 -3.3999999521443642491e+38 -3.3999999521443642491e+38 -3.3999999521443642491e+38 -3.3999999521443642491e+38 -3.3999999521443642491e+38 -3.3999999521443642491e+38 -3.3999999521443642491e+38 -3.3999999521443642491e+38 -3.3999999521443642491e+38 -3.3999999521443642491e+38 -3.3999999521443642491e+38 -3.3999999521443642491e+38 -3.3999999521443642491e+38 -3.3999999521443642491e+38 -3.3999999521443642491e+38 -3.3999999521443642491e+38 -3.3999999521443642491e+38 -3.3999999521443642491e+38 -3.3999999521443642491e+38 -3.3999999521443642491e+38 -3.3999999521443642491e+38 -3.3999999521443642491e+38 -3.3999999521443642491e+38 -3.3999999521443642491e+38 -3.3999999521443642491e+38 -3.3999999521443642491e+38 -3.3999999521443642491e+38 -3.3999999521443642491e+38 -3.3999999521443642491e+38 -3.3999999521443642491e+38 -3.3999999521443642491e+38 -3.3999999521443642491e+38 -3.3999999521443642491e+38 -3.3999999521443642491e+38 -3.3999999521443642491e+38 -3.3999999521443642491e+38 -3.3999999521443642491e+38 -3.3999999521443642491e+38 -3.3999999521443642491e+38 -3.3999999521443642491e+38 -3.3999999521443642491e+38 -3.3999999521443642491e+38 -3.3999999521443642491e+38 -3.3999999521443642491e+38 -3.3999999521443642491e+38 -3.3999999521443642491e+38 -3.3999999521443642491e+38 -3.3999999521443642491e+38 -3.3999999521443642491e+38 -3.3999999521443642491e+38 -3.3999999521443642491e+38 -3.3999999521443642491e+38 -3.3999999521443642491e+38 -3.3999999521443642491e+38 -3.3999999521443642491e+38 -3.3999999521443642491e+38 -3.3999999521443642491e+38 -3.3999999521443642491e+38 -3.3999999521443642491e+38
 -3.3999999521443642491e+38 -3.3999999521443642491e+38 -3.3999999521443642491e+38 -3.3999999521443642491e+38 -3.3999999521443642491e+38 -3.3999999521443642491e+38 -3.3999999521443642491e+38 -3.3999999521443642491e+38 188 188 189 188 188 189 189 189 189 190 191 190 190 189 191 191 191 191 191 192 190 190 192 191 191 191 189 189 189 189 190 190 191 191 191 191 191 193 193 192 193 195 194 194 194 194 194 194 194 194 194 194 194 194 194 193 193 194 193 193 194 193 193 193 192 192 194 194 194 194 193 194 194 195 195 195 195 193 193 193 192 193 193 193 195 194 194 192 193 192 192 192 192 192 192 191 192 193 194 193 193 190 191 191 190 192 191 192 192 193 192 192 192 193 192 192 192 192 192 192 193 192 191 190 188 189 189 189 189 189 189 188 187 187 187 187 187 186 186 186 186 186 186 188 186 186 185 185 186 185 185 185 185 184 184 184 184 184 184 185 184 184 183 184 184 185 185 184 184 184 184 184 184 183 184 184 184 184 185 185 184 184 184 184 184 185 185 184 185 184 184 184 183 183 -3.3999999521443642491e+38 -3.3999999521443642491e+38 -3.3999999521443642491e+38 -3.3999999521443642491e+38 -3.3999999521443642491e+38 -3.3999999521443642491e+38 -3.3999999521443642491e+38 -3.3999999521443642491e+38 -3.3999999521443642491e+38 -3.3999999521443642491e+38 -3.3999999521443642491e+38 -3.3999999521443642491e+38 -3.3999999521443642491e+38 -3.3999999521443642491e+38 -3.3999999521443642491e+38 -3.3999999521443642491e+38 -3.3999999521443642491e+38 -3.3999999521443642491e+38 -3.3999999521443642491e+38 -3.3999999521443642491e+38 -3.3999999521443642491e+38 -3.3999999521443642491e+38 -3.3999999521443642491e+38 -3.3999999521443642491e+38 -3.3999999521443642491e+38 -3.3999999521443642491e+38 -3.3999999521443642491e+38 -3.3999999521443642491e+38 -3.3999999521443642491e+38 -3.3999999521443642491e+38 -3.3999999521443642491e+38 -3.3999999521443642491e+38 -3.3999999521443642491e+38 -3.3999999521443642491e+38 -3.3999999521443642491e+38 -3.3999999521443642491e+38 -3.3999999521443642491e+38 -3.3999999521443642491e+38 -3.3999999521443642491e+38 -3.3999999521443642491e+38 -3.3999999521443642491e+38 -3.3999999521443642491e+38 -3.3999999521443642491e+38 -3.3999999521443642491e+38 -3.3999999521443642491e+38 -3.3999999521443642491e+38 -3.3999999521443642491e+38 -3.3999999521443642491e+38 -3.3999999521443642491e+38 -3.3999999521443642491e+38 -3.3999999521443642491e+38 -3.3999999521443642491e+38 -3.3999999521443642491e+38 -3.3999999521443642491e+38 -3.3999999521443642491e+38 -3.3999999521443642491e+38 -3.3999999521443642491e+38 -3.3999999521443642491e+38 -3.3999999521443642491e+38 -3.3999999521443642491e+38 -3.3999999521443642491e+38 -3.3999999521443642491e+38 -3.3999999521443642491e+38 -3.3999999521443642491e+38 -3.3999999521443642491e+38 -3.3999999521443642491e+38 -3.3999999521443642491e+38 -3.3999999521443642491e+38 -3.3999999521443642491e+38 -3.3999999521443642491e+38 -3.3999999521443642491e+38 -3.3999999521443642491e+38 -3.3999999521443642491e+38 -3.3999999521443642491e+38 -3.3999999521443642491e+38 -3.3999999521443642491e+38 -3.3999999521443642491e+38 -3.3999999521443642491e+38 -3.3999999521443642491e+38 -3.3999999521443642491e+38 -3.3999999521443642491e+38 -3.3999999521443642491e+38 -3.3999999521443642491e+38 -3.3999999521443642491e+38 -3.3999999521443642491e+38 -3.3999999521443642491e+38 -3.3999999521443642491e+38 -3.3999999521443642491e+38 -3.3999999521443642491e+38 -3.3999999521443642491e+38 -3.3999999521443642491e+38 -3.3999999521443642491e+38 -3.3999999521443642491e+38 -3.3999999521443642491e+38 -3.3999999521443642491e+38 -3.3999999521443642491e+38 -3.3999999521443642491e+38 -3.3999999521443642491e+38 -3.3999999521443642491e+38 -3.3999999521443642491e+38 -3.3999999521443642491e+38 -3.3999999521443642491e+38 -3.3999999521443642491e+38 -3.3999999521443642491e+38 -3.3999999521443642491e+38 -3.3999999521443642491e+38 -3.3999999521443642491e+38 -3.3999999521443642491e+38 -3.3999999521443642491e+38 -3.3999999521443642491e+38 -3.3999999521443642491e+38 -3.3999999521443642491e+38 -3.3999999521443642491e+38 -3.3999999521443642491e+38 -3.3999999521443642491e+38 -3.3999999521443642491e+38 -3.3999999521443642491e+38 -3.3999999521443642491e+38 -3.3999999521443642491e+38 -3.3999999521443642491e+38 -3.3999999521443642491e+38 -3.3999999521443642491e+38 -3.3999999521443642491e+38 -3.3999999521443642491e+38 -3.3999999521443642491e+38 -3.3999999521443642491e+38 -3.3999999521443642491e+38 -3.3999999521443642491e+38 -3.3999999521443642491e+38 -3.3999999521443642491e+38 -3.3999999521443642491e+38 -3.3999999521443642491e+38 -3.3999999521443642491e+38 -3.3999999521443642491e+38 -3.3999999521443642491e+38 -3.3999999521443642491e+38 -3.3999999521443642491e+38 -3.3999999521443642491e+38 -3.3999999521443642491e+38 -3.3999999521443642491e+38 -3.3999999521443642491e+38 -3.3999999521443642491e+38 -3.3999999521443642491e+38 -3.3999999521443642491e+38 -3.3999999521443642491e+38 -3.3999999521443642491e+38 -3.3999999521443642491e+38 -3.3999999521443642491e+38 -3.3999999521443642491e+38 -3.3999999521443642491e+38 -3.3999999521443642491e+38 -3.3999999521443642491e+38 -3.3999999521443642491e+38 -3.3999999521443642491e+38 -3.3999999521443642491e+38 -3.3999999521443642491e+38 -3.3999999521443642491e+38 -3.3999999521443642491e+38 -3.3999999521443642491e+38 -3.3999999521443642491e+38 -3.3999999521443642491e+38 -3.3999999521443642491e+38 -3.3999999521443642491e+38 -3.3999999521443642491e+38 -3.3999999521443642491e+38 -3.3999999521443642491e+38 -3.3999999521443642491e+38 -3.3999999521443642491e+38 -3.3999999521443642491e+38 -3.3999999521443642491e+38 -3.3999999521443642491e+38 -3.3999999521443642491e+38 -3.3999999521443642491e+38 -3.3999999521443642491e+38 -3.3999999521443642491e+38 -3.3999999521443642491e+38 -3.3999999521443642491e+38 -3.3999999521443642491e+38 -3.3999999521443642491e+38 -3.3999999521443642491e+38 -3.3999999521443642491e+38 -3.3999999521443642491e+38 -3.3999999521443642491e+38 -3.3999999521443642491e+38 -3.3999999521443642491e+38 -3.3999999521443642491e+38 -3.3999999521443642491e+38 -3.3999999521443642491e+38 -3.3999999521443642491e+38 -3.3999999521443642491e+38 -3.3999999521443642491e+38 -3.3999999521443642491e+38 -3.3999999521443642491e+38 -3.3999999521443642491e+38 -3.3999999521443642491e+38 -3.3999999521443642491e+38 -3.3999999521443642491e+38 -3.3999999521443642491e+38 -3.3999999521443642491e+38 -3.3999999521443642491e+38 -3.3999999521443642491e+38 -3.3999999521443642491e+38 -3.3999999521443642491e+38 -3.3999999521443642491e+38 -3.3999999521443642491e+38 -3.3999999521443642491e+38 -3.3999999521443642491e+38 -3.3999999521443642491e+38 -3.3999999521443642491e+38 -3.3999999521443642491e+38 -3.3999999521443642491e+38 -3.3999999521443642491e+38 -3.3999999521443642491e+38 -3.3999999521443642491e+38 -3.3999999521443642491e+38 -3.3999999521443642491e+38 -3.3999999521443642491e+38 -3.3999999521443642491e+38 -3.3999999521443642491e+38 -3.3999999521443642491e+38 -3.3999999521443642491e+38 -3.3999999521443642491e+38 -3.3999999521443642491e+38 -3.3999999521443642491e+38 -3.3999999521443642491e+38 -3.3999999521443642491e+38 -3.3999999521443642491e+38 -3.3999999521443642491e+38 -3.3999999521443642491e+38 -3.3999999521443642491e+38 -3.3999999521443642491e+38 -3.3999999521443642491e+38 -3.3999999521443642491e+38 -3.3999999521443642491e+38 -3.3999999521443642491e+38 -3.3999999521443642491e+38 -3.3999999521443642491e+38 -3.3999999521443642491e+38 -3.3999999521443642491e+38 -3.3999999521443642491e+38 -3.3999999521443642491e+38 -3.3999999521443642491e+38 -3.3999999521443642491e+38 -3.3999999521443642491e+38 -3.3999999521443642491e+38 -3.3999999521443642491e+38 -3.3999999521443642491e+38 -3.3999999521443642491e+38 -3.3999999521443642491e+38 -3.3999999521443642491e+38 -3.3999999521443642491e+38 -3.3999999521443642491e+38 -3.3999999521443642491e+38 -3.3999999521443642491e+38 -3.3999999521443642491e+38 -3.3999999521443642491e+38 -3.3999999521443642491e+38 -3.3999999521443642491e+38 -3.3999999521443642491e+38 -3.3999999521443642491e+38 -3.3999999521443642491e+38 -3.3999999521443642491e+38 -3.3999999521443642491e+38 -3.3999999521443642491e+38 -3.3999999521443642491e+38 -3.3999999521443642491e+38 -3.3999999521443642491e+38 -3.3999999521443642491e+38 -3.3999999521443642491e+38 -3.3999999521443642491e+38 -3.3999999521443642491e+38 -3.3999999521443642491e+38 -3.3999999521443642491e+38 -3.3999999521443642491e+38 -3.3999999521443642491e+38 -3.3999999521443642491e+38 -3.3999999521443642491e+38 -3.3999999521443642491e+38 -3.3999999521443642491e+38 -3.3999999521443642491e+38 -3.3999999521443642491e+38 -3.3999999521443642491e+38 -3.3999999521443642491e+38 -3.3999999521443642491e+38 -3.3999999521443642491e+38 -3.3999999521443642491e+38 -3.3999999521443642491e+38 -3.3999999521443642491e+38 -3.3999999521443642491e+38 -3.3999999521443642491e+38 -3.3999999521443642491e+38 -3.3999999521443642491e+38 -3.3999999521443642491e+38 -3.3999999521443642491e+38 -3.3999999521443642491e+38 -3.3999999521443642491e+38 -3.3999999521443642491e+38 -3.3999999521443642491e+38 -3.3999999521443642491e+38 -3.3999999521443642491e+38
 189 -3.3999999521443642491e+38 -3.3999999521443642491e+38 -3.3999999521443642491e+38 -3.3999999521443642491e+38 -3.3999999521443642491e+38 188 188 188 189 189 188 188 189 190 188 189 188 188 189 190 191 191 191 192 192 192 192 191 191 192 193 192 191 191 191 189 189 189 191 191 192 192 192 192 193 195 195 193 193 194 194 194 194 194 194 194 193 194 195 195 194 194 193 194 195 195 195 194 193 192 192 192 192 192 193 193 194 194 194 194 195 195 195 195 194 194 195 195 195 195 193 192 193 193 193 193 192 192 192 192 192 193 193 193 192 194 194 193 193 193 192 192 192 193 192 191 191 192 192 192 192 191 191 191 191 191 192 192 191 190 189 189 189 189 189 190 189 189 188 188 187 189 188 187 187 186 186 186 186 186 185 187 186 185 185 185 184 185 185 185 185 185 185 185 185 184 185 185 184 184 183 184 184 184 184 184 184 184 184 184 184 185 185 185 185 184 185 183 183 183 184 185 184 185 185 185 185 186 184 184 183 -3.3999999521443642491e+38 -3.3999999521443642491e+38 -3.3999999521443642491e+38 -3.3999999521443642491e+38 -3.3999999521443642491e+38 -3.3999999521443642491e+38 -3.3999999521443642491e+38 -3.3999999521443642491e+38 -3.3999999521443642491e+38 -3.3999999521443642491e+38 -3.3999999521443642491e+38 -3.3999999521443642491e+38 -3.3999999521443642491e+38 -3.3999999521443642491e+38 -3.3999999521443642491e+38 -3.3999999521443642491e+38 -3.3999999521443642491e+38 -3.3999999521443642491e+38 -3.3999999521443642491e+38 -3.3999999521443642491e+38 -3.3999999521443642491e+38 -3.3999999521443642491e+38 -3.3999999521443642491e+38 -3.3999999521443642491e+38 -3.3999999521443642491e+38 -3.3999999521443642491e+38 -3.3999999521443642491e+38 -3.3999999521443642491e+38 -3.3999999521443642491e+38 -3.3999999521443642491e+38 -3.3999999521443642491e+38 -3.3999999521443642491e+38 -3.3999999521443642491e+38 -3.3999999521443642491e+38 -3.3999999521443642491e+38 -3.3999999521443642491e+38 -3.3999999521443642491e+38 -3.3999999521443642491e+38 -3.3999999521443642491e+38 -3.3999999521443642491e+38 -3.3999999521443642491e+38 -3.3999999521443642491e+38 -3.3999999521443642491e+38 -3.3999999521443642491e+38 -3.3999999521443642491e+38 -3.3999999521443642491e+38 -3.3999999521443642491e+38 -3.3999999521443642491e+38 -3.3999999521443642491e+38 -3.3999999521443642491e+38 -3.3999999521443642491e+38 -3.3999999521443642491e+38 -3.3999999521443642491e+38 -3.3999999521443642491e+38 -3.3999999521443642491e+38 -3.3999999521443642491e+38 -3.3999999521443642491e+38 -3.3999999521443642491e+38 -3.3999999521443642491e+38 -3.3999999521443642491e+38 -3.3999999521443642491e+38 -3.3999999521443642491e+38 -3.3999999521443642491e+38 -3.3999999521443642491e+38 -3.3999999521443642491e+38 -3.3999999521443642491e+38 -3.3999999521443642491e+38 -3.3999999521443642491e+38 -3.3999999521443642491e+38 -3.3999999521443642491e+38 -3.3999999521443642491e+38 -3.3999999521443642491e+38 -3.3999999521443642491e+38 -3.3999999521443642491e+38 -3.3999999521443642491e+38 -3.3999999521443642491e+38 -3.3999999521443642491e+38 -3.3999999521443642491e+38 -3.3999999521443642491e+38 -3.3999999521443642491e+38 -3.3999999521443642491e+38 -3.3999999521443642491e+38 -3.3999999521443642491e+38 -3.3999999521443642491e+38 -3.3999999521443642491e+38 -3.3999999521443642491e+38 -3.3999999521443642491e+38 -3.3999999521443642491e+38 -3.3999999521443642491e+38 -3.3999999521443642491e+38 -3.3999999521443642491e+38 -3.3999999521443642491e+38 -3.3999999521443642491e+38 -3.3999999521443642491e+38 -3.3999999521443642491e+38 -3.3999999521443642491e+38 -3.3999999521443642491e+38 -3.3999999521443642491e+38 -3.3999999521443642491e+38 -3.3999999521443642491e+38 -3.3999999521443642491e+38 -3.3999999521443642491e+38 -3.3999999521443642491e+38 -3.3999999521443642491e+38 -3.3999999521443642491e+38 -3.3999999521443642491e+38 -3.3999999521443642491e+38 -3.3999999521443642491e+38 -3.3999999521443642491e+38 -3.3999999521443642491e+38 -3.3999999521443642491e+38 -3.3999999521443642491e+38 -3.3999999521443642491e+38 -3.3999999521443642491e+38 -3.3999999521443642491e+38 -3.3999999521443642491e+38 -3.3999999521443642491e+38 -3.3999999521443642491e+38 -3.3999999521443642491e+38 -3.3999999521443642491e+38 -3.3999999521443642491e+38 -3.3999999521443642491e+38 -3.3999999521443642491e+38 -3.3999999521443642491e+38 -3.3999999521443642491e+38 -3.3999999521443642491e+38 -3.3999999521443642491e+38 -3.3999999521443642491e+38 -3.3999999521443642491e+38 -3.3999999521443642491e+38 -3.3999999521443642491e+38 -3.3999999521443642491e+38 -3.3999999521443642491e+38 -3.3999999521443642491e+38 -3.3999999521443642491e+38 -3.3999999521443642491e+38 -3.3999999521443642491e+38 -3.3999999521443642491e+38 -3.3999999521443642491e+38 -3.3999999521443642491e+38 -3.3999999521443642491e+38 -3.3999999521443642491e+38 -3.3999999521443642491e+38 -3.3999999521443642491e+38 -3.3999999521443642491e+38 -3.3999999521443642491e+38 -3.3999999521443642491e+38 -3.3999999521443642491e+38 -3.3999999521443642491e+38 -3.3999999521443642491e+38 -3.3999999521443642491e+38 -3.3999999521443642491e+38 -3.3999999521443642491e+38 -3.3999999521443642491e+38 -3.3999999521443642491e+38 -3.3999999521443642491e+38 -3.3999999521443642491e+38 -3.3999999521443642491e+38 -3.3999999521443642491e+38 -3.3999999521443642491e+38 -3.3999999521443642491e+38 -3.3999999521443642491e+38 -3.3999999521443642491e+38 -3.3999999521443642491e+38 -3.3999999521443642491e+38 -3.3999999521443642491e+38 -3.3999999521443642491e+38 -3.3999999521443642491e+38 -3.3999999521443642491e+38 -3.3999999521443642491e+38 -3.3999999521443642491e+38 -3.3999999521443642491e+38 -3.3999999521443642491e+38 -3.3999999521443642491e+38 -3.3999999521443642491e+38 -3.3999999521443642491e+38 -3.3999999521443642491e+38 -3.3999999521443642491e+38 -3.3999999521443642491e+38 -3.3999999521443642491e+38 -3.3999999521443642491e+38 -3.3999999521443642491e+38 -3.3999999521443642491e+38 -3.3999999521443642491e+38 -3.3999999521443642491e+38 -3.3999999521443642491e+38 -3.3999999521443642491e+38 -3.3999999521443642491e+38 -3.3999999521443642491e+38 -3.3999999521443642491e+38 -3.3999999521443642491e+38 -3.3999999521443642491e+38 -3.3999999521443642491e+38 -3.3999999521443642491e+38 -3.3999999521443642491e+38 -3.3999999521443642491e+38 -3.3999999521443642491e+38 -3.3999999521443642491e+38 -3.3999999521443642491e+38 -3.3999999521443642491e+38 -3.3999999521443642491e+38 -3.3999999521443642491e+38 -3.3999999521443642491e+38 -3.3999999521443642491e+38 -3.3999999521443642491e+38 -3.3999999521443642491e+38 -3.3999999521443642491e+38 -3.3999999521443642491e+38 -3.3999999521443642491e+38 -3.3999999521443642491e+38 -3.3999999521443642491e+38 -3.3999999521443642491e+38 -3.3999999521443642491e+38 -3.3999999521443642491e+38 -3.3999999521443642491e+38 -3.3999999521443642491e+38 -3.3999999521443642491e+38 -3.3999999521443642491e+38 -3.3999999521443642491e+38 -3.3999999521443642491e+38 -3.3999999521443642491e+38 -3.3999999521443642491e+38 -3.3999999521443642491e+38 -3.3999999521443642491e+38 -3.3999999521443642491e+38 -3.3999999521443642491e+38 -3.3999999521443642491e+38 -3.3999999521443642491e+38 -3.3999999521443642491e+38 -3.3999999521443642491e+38 -3.3999999521443642491e+38 -3.3999999521443642491e+38 -3.3999999521443642491e+38 -3.3999999521443642491e+38 -3.3999999521443642491e+38 -3.3999999521443642491e+38 -3.3999999521443642491e+38 -3.3999999521443642491e+38 -3.3999999521443642491e+38 -3.3999999521443642491e+38 -3.3999999521443642491e+38 -3.3999999521443642491e+38 -3.3999999521443642491e+38 -3.3999999521443642491e+38 -3.3999999521443642491e+38 -3.3999999521443642491e+38 -3.3999999521443642491e+38 -3.3999999521443642491e+38 -3.3999999521443642491e+38 -3.3999999521443642491e+38 -3.3999999521443642491e+38 -3.3999999521443642491e+38 -3.3999999521443642491e+38 -3.3999999521443642491e+38 -3.3999999521443642491e+38 -3.3999999521443642491e+38 -3.3999999521443642491e+38 -3.3999999521443642491e+38 -3.3999999521443642491e+38 -3.3999999521443642491e+38 -3.3999999521443642491e+38 -3.3999999521443642491e+38 -3.3999999521443642491e+38 -3.3999999521443642491e+38 -3.3999999521443642491e+38 -3.3999999521443642491e+38 -3.3999999521443642491e+38 -3.3999999521443642491e+38 -3.3999999521443642491e+38 -3.3999999521443642491e+38 -3.3999999521443642491e+38 -3.3999999521443642491e+38 -3.3999999521443642491e+38 -3.3999999521443642491e+38 -3.3999999521443642491e+38 -3.3999999521443642491e+38 -3.3999999521443642491e+38 -3.3999999521443642491e+38 -3.3999999521443642491e+38 -3.3999999521443642491e+38 -3.3999999521443642491e+38 -3.3999999521443642491e+38 -3.3999999521443642491e+38 -3.3999999521443642491e+38 -3.3999999521443642491e+38 -3.3999999521443642491e+38 -3.3999999521443642491e+38 -3.3999999521443642491e+38 -3.3999999521443642491e+38 -3.3999999521443642491e+38 -3.3999999521443642491e+38 -3.3999999521443642491e+38 -3.3999999521443642491e+38 -3.3999999521443642491e+38 -3.3999999521443642491e+38 -3.3999999521443642491e+38 -3.3999999521443642491e+38 -3.3999999521443642491e+38 -3.3999999521443642491e+38 -3.3999999521443642491e+38
 -3.3999999521443642491e+38 187 188 188 187 188 189 189 189 189 189 190 190 190 190 188 188 188 189 189 191 191 192 192 192 192 192 192 192 192 192 191 191 191 191 191 191 191 192 192 192 194 194 194 193 193 193 195 195 195 195 195 195 195 194 194 194 194 194 195 195 194 194 194 194 194 194 194 193 193 192 192 193 192 192 192 192 193 193 194 194 194 195 195 195 195 194 194 196 196 195 195 194 193 192 193 193 192 192 192 192 192 192 192 193 192 192 192 193 193 192 192 193 192 192 193 192 191 192 192 191 191 192 192 192 191 191 191 190 191 190 190 190 190 188 188 191 190 189 188 188 188 188 187 186 186 188 187 187 186 186 186 185 185 186 185 185 185 185 185 184 184 184 184 183 183 185 185 185 184 184 184 184 184 184 184 184 184 184 184 184 184 185 185 185 184 185 184 184 184 183 184 184 185 185 185 185 185 184 184 184 185 184 -3.3999999521443642491e+38 -3.3999999521443642491e+38 -3.3999999521443642491e+38 -3.3999999521443642491e+38 -3.3999999521443642491e+38 183 182 183 -3.3999999521443642491e+38 -3.3999999521443642491e+38 -3.3999999521443642491e+38 -3.3999999521443642491e+38 -3.3999999521443642491e+38 -3.3999999521443642491e+38 -3.3999999521443642491e+38 -3.3999999521443642491e+38 -3.3999999521443642491e+38 -3.3999999521443642491e+38 -3.3999999521443642491e+38 -3.3999999521443642491e+38 -3.3999999521443642491e+38 -3.3999999521443642491e+38 -3.3999999521443642491e+38 -3.3999999521443642491e+38 -3.3999999521443642491e+38 -3.3999999521443642491e+38 -3.3999999521443642491e+38 -3.3999999521443642491e+38 -3.3999999521443642491e+38 -3.3999999521443642491e+38 -3.3999999521443642491e+38 -3.3999999521443642491e+38 -3.3999999521443642491e+38 -3.3999999521443642491e+38 -3.3999999521443642491e+38 -3.3999999521443642491e+38 -3.3999999521443642491e+38 -3.3999999521443642491e+38 -3.3999999521443642491e+38 -3.3999999521443642491e+38 -3.3999999521443642491e+38 -3.3999999521443642491e+38 -3.3999999521443642491e+38 -3.3999999521443642491e+38 -3.3999999521443642491e+38 -3.3999999521443642491e+38 -3.3999999521443642491e+38 -3.3999999521443642491e+38 -3.3999999521443642491e+38 -3.3999999521443642491e+38 -3.3999999521443642491e+38 -3.3999999521443642491e+38 -3.3999999521443642491e+38 -3.3999999521443642491e+38 -3.3999999521443642491e+38 -3.3999999521443642491e+38 -3.3999999521443642491e+38 -3.3999999521443642491e+38 -3.3999999521443642491e+38 -3.3999999521443642491e+38 -3.3999999521443642491e+38 -3.3999999521443642491e+38 -3.3999999521443642491e+38 -3.3999999521443642491e+38 -3.3999999521443642491e+38 -3.3999999521443642491e+38 -3.3999999521443642491e+38 -3.3999999521443642491e+38 -3.3999999521443642491e+38 -3.3999999521443642491e+38 -3.3999999521443642491e+38 -3.3999999521443642491e+38 -3.3999999521443642491e+38 -3.3999999521443642491e+38 -3.3999999521443642491e+38 -3.3999999521443642491e+38 -3.3999999521443642491e+38 -3.3999999521443642491e+38 -3.3999999521443642491e+38 -3.3999999521443642491e+38 -3.3999999521443642491e+38 -3.3999999521443642491e+38 -3.3999999521443642491e+38 -3.3999999521443642491e+38 -3.3999999521443642491e+38 -3.3999999521443642491e+38 -3.3999999521443642491e+38 -3.3999999521443642491e+38 -3.3999999521443642491e+38 -3.3999999521443642491e+38 -3.3999999521443642491e+38 -3.3999999521443642491e+38 -3.3999999521443642491e+38 -3.3999999521443642491e+38 -3.3999999521443642491e+38 -3.3999999521443642491e+38 -3.3999999521443642491e+38 -3.3999999521443642491e+38 -3.3999999521443642491e+38 -3.3999999521443642491e+38 -3.3999999521443642491e+38 -3.3999999521443642491e+38 -3.3999999521443642491e+38 -3.3999999521443642491e+38 -3.3999999521443642491e+38 -3.3999999521443642491e+38 -3.3999999521443642491e+38 -3.3999999521443642491e+38 -3.3999999521443642491e+38 -3.3999999521443642491e+38 -3.3999999521443642491e+38 -3.3999999521443642491e+38 -3.3999999521443642491e+38 -3.3999999521443642491e+38 -3.3999999521443642491e+38 -3.3999999521443642491e+38 -3.3999999521443642491e+38 -3.3999999521443642491e+38 -3.3999999521443642491e+38 -3.3999999521443642491e+38 -3.3999999521443642491e+38 -3.3999999521443642491e+38 -3.3999999521443642491e+38 -3.3999999521443642491e+38 -3.3999999521443642491e+38 -3.3999999521443642491e+38 -3.3999999521443642491e+38 -3.3999999521443642491e+38 -3.3999999521443642491e+38 -3.3999999521443642491e+38 -3.3999999521443642491e+38 -3.3999999521443642491e+38 -3.3999999521443642491e+38 -3.3999999521443642491e+38 -3.3999999521443642491e+38 -3.3999999521443642491e+38 -3.3999999521443642491e+38 -3.3999999521443642491e+38 -3.3999999521443642491e+38 -3.3999999521443642491e+38 -3.3999999521443642491e+38 -3.3999999521443642491e+38 -3.3999999521443642491e+38 -3.3999999521443642491e+38 -3.3999999521443642491e+38 -3.3999999521443642491e+38 -3.3999999521443642491e+38 -3.3999999521443642491e+38 -3.3999999521443642491e+38 -3.3999999521443642491e+38 -3.3999999521443642491e+38 -3.3999999521443642491e+38 -3.3999999521443642491e+38 -3.3999999521443642491e+38 -3.3999999521443642491e+38 -3.3999999521443642491e+38 -3.3999999521443642491e+38 -3.3999999521443642491e+38 -3.3999999521443642491e+38 -3.3999999521443642491e+38 -3.3999999521443642491e+38 -3.3999999521443642491e+38 -3.3999999521443642491e+38 -3.3999999521443642491e+38 -3.3999999521443642491e+38 -3.3999999521443642491e+38 -3.3999999521443642491e+38 -3.3999999521443642491e+38 -3.3999999521443642491e+38 -3.3999999521443642491e+38 -3.3999999521443642491e+38 -3.3999999521443642491e+38 -3.3999999521443642491e+38 -3.3999999521443642491e+38 -3.3999999521443642491e+38 -3.3999999521443642491e+38 -3.3999999521443642491e+38 -3.3999999521443642491e+38 -3.3999999521443642491e+38 -3.3999999521443642491e+38 -3.3999999521443642491e+38 -3.3999999521443642491e+38 -3.3999999521443642491e+38 -3.3999999521443642491e+38 -3.3999999521443642491e+38 -3.3999999521443642491e+38 -3.3999999521443642491e+38 -3.3999999521443642491e+38 -3.3999999521443642491e+38 -3.3999999521443642491e+38 -3.3999999521443642491e+38 -3.3999999521443642491e+38 -3.3999999521443642491e+38 -3.3999999521443642491e+38 -3.3999999521443642491e+38 -3.3999999521443642491e+38 -3.3999999521443642491e+38 -3.3999999521443642491e+38 -3.3999999521443642491e+38 -3.3999999521443642491e+38 -3.3999999521443642491e+38 -3.3999999521443642491e+38 -3.3999999521443642491e+38 -3.3999999521443642491e+38 -3.3999999521443642491e+38 -3.3999999521443642491e+38 -3.3999999521443642491e+38 -3.3999999521443642491e+38 -3.3999999521443642491e+38 -3.3999999521443642491e+38 -3.3999999521443642491e+38 -3.3999999521443642491e+38 -3.3999999521443642491e+38 -3.3999999521443642491e+38 -3.3999999521443642491e+38 -3.3999999521443642491e+38 -3.3999999521443642491e+38 -3.3999999521443642491e+38 -3.3999999521443642491e+38 -3.3999999521443642491e+38 -3.3999999521443642491e+38 -3.3999999521443642491e+38 -3.3999999521443642491e+38 -3.3999999521443642491e+38 -3.3999999521443642491e+38 -3.3999999521443642491e+38 -3.3999999521443642491e+38 -3.3999999521443642491e+38 -3.3999999521443642491e+38 -3.3999999521443642491e+38 -3.3999999521443642491e+38 -3.3999999521443642491e+38 -3.3999999521443642491e+38 -3.3999999521443642491e+38 -3.3999999521443642491e+38 -3.3999999521443642491e+38 -3.3999999521443642491e+38 -3.3999999521443642491e+38 -3.3999999521443642491e+38 -3.3999999521443642491e+38 -3.3999999521443642491e+38 -3.3999999521443642491e+38 -3.3999999521443642491e+38 -3.3999999521443642491e+38 -3.3999999521443642491e+38 -3.3999999521443642491e+38 -3.3999999521443642491e+38 -3.3999999521443642491e+38 -3.3999999521443642491e+38 -3.3999999521443642491e+38 -3.3999999521443642491e+38 -3.3999999521443642491e+38 -3.3999999521443642491e+38 -3.3999999521443642491e+38 -3.3999999521443642491e+38 -3.3999999521443642491e+38 -3.3999999521443642491e+38 -3.3999999521443642491e+38 -3.3999999521443642491e+38 -3.3999999521443642491e+38 -3.3999999521443642491e+38 -3.3999999521443642491e+38 -3.3999999521443642491e+38 -3.3999999521443642491e+38 -3.3999999521443642491e+38 -3.3999999521443642491e+38 -3.3999999521443642491e+38 -3.3999999521443642491e+38 -3.3999999521443642491e+38 -3.3999999521443642491e+38 -3.3999999521443642491e+38 -3.3999999521443642491e+38 -3.3999999521443642491e+38 -3.3999999521443642491e+38 -3.3999999521443642491e+38 -3.3999999521443642491e+38 -3.3999999521443642491e+38 -3.3999999521443642491e+38 -3.3999999521443642491e+38 -3.3999999521443642491e+38 -3.3999999521443642491e+38 -3.3999999521443642491e+38 -3.3999999521443642491e+38 -3.3999999521443642491e+38 -3.3999999521443642491e+38 -3.3999999521443642491e+38 -3.3999999521443642491e+38 -3.3999999521443642491e+38 -3.3999999521443642491e+38 -3.3999999521443642491e+38 -3.3999999521443642491e+38 -3.3999999521443642491e+38 -3.3999999521443642491e+38 -3.3999999521443642491e+38 -3.3999999521443642491e+38 -3.3999999521443642491e+38 -3.3999999521443642491e+38 -3.3999999521443642491e+38 -3.3999999521443642491e+38
 -3.3999999521443642491e+38 189 189 189 189 189 190 190 189 191 190 190 189 190 190 189 189 189 189 191 191 191 191 192 192 192 192 191 191 191 191 191 192 192 192 191 192 192 191 192 193 193 194 195 194 194 194 195 196 195 195 195 195 194 194 194 194 193 194 195 194 193 193 194 194 195 195 195 195 194 193 193 193 194 194 194 194 193 193 192 194 194 194 194 195 194 195 195 195 195 194 194 194 194 192 192 193 193 193 192 192 191 191 193 192 192 191 193 194 194 194 194 192 192 193 193 193 193 191 191 191 191 191 192 192 192 192 192 191 191 190 190 191 191 192 192 190 189 189 190 189 188 188 188 188 188 187 187 187 186 186 186 185 186 186 186 185 183 184 185 186 185 184 184 184 183 183 184 184 184 184 184 184 184 184 184 185 184 184 183 183 184 184 183 183 184 184 185 185 184 184 184 185 185 184 184 184 184 183 182 182 182 182 183 -3.3999999521443642491e+38 -3.3999999521443642491e+38 183 183 185 185 185 -3.3999999521443642491e+38 -3.3999999521443642491e+38 -3.3999999521443642491e+38 -3.3999999521443642491e+38 -3.3999999521443642491e+38 -3.3999999521443642491e+38 -3.3999999521443642491e+38 -3.3999999521443642491e+38 -3.3999999521443642491e+38 -3.3999999521443642491e+38 -3.3999999521443642491e+38 -3.3999999521443642491e+38 -3.3999999521443642491e+38 -3.3999999521443642491e+38 -3.3999999521443642491e+38 -3.3999999521443642491e+38 -3.3999999521443642491e+38 -3.3999999521443642491e+38 -3.3999999521443642491e+38 -3.3999999521443642491e+38 -3.3999999521443642491e+38 -3.3999999521443642491e+38 -3.3999999521443642491e+38 -3.3999999521443642491e+38 -3.3999999521443642491e+38 -3.3999999521443642491e+38 -3.3999999521443642491e+38 -3.3999999521443642491e+38 -3.3999999521443642491e+38 -3.3999999521443642491e+38 -3.3999999521443642491e+38 -3.3999999521443642491e+38 -3.3999999521443642491e+38 -3.3999999521443642491e+38 -3.3999999521443642491e+38 -3.3999999521443642491e+38 -3.3999999521443642491e+38 -3.3999999521443642491e+38 -3.3999999521443642491e+38 -3.3999999521443642491e+38 -3.3999999521443642491e+38 -3.3999999521443642491e+38 -3.3999999521443642491e+38 -3.3999999521443642491e+38 -3.3999999521443642491e+38 -3.3999999521443642491e+38 -3.3999999521443642491e+38 -3.3999999521443642491e+38 -3.3999999521443642491e+38 -3.3999999521443642491e+38 -3.3999999521443642491e+38 -3.3999999521443642491e+38 -3.3999999521443642491e+38 -3.3999999521443642491e+38 -3.3999999521443642491e+38 -3.3999999521443642491e+38 -3.3999999521443642491e+38 -3.3999999521443642491e+38 -3.3999999521443642491e+38 -3.3999999521443642491e+38 -3.3999999521443642491e+38 -3.3999999521443642491e+38 -3.3999999521443642491e+38 -3.3999999521443642491e+38 -3.3999999521443642491e+38 -3.3999999521443642491e+38 -3.3999999521443642491e+38 -3.3999999521443642491e+38 -3.3999999521443642491e+38 -3.3999999521443642491e+38 -3.3999999521443642491e+38 -3.3999999521443642491e+38 -3.3999999521443642491e+38 -3.3999999521443642491e+38 -3.3999999521443642491e+38 -3.3999999521443642491e+38 -3.3999999521443642491e+38 -3.3999999521443642491e+38 -3.3999999521443642491e+38 -3.3999999521443642491e+38 -3.3999999521443642491e+38 -3.3999999521443642491e+38 -3.3999999521443642491e+38 -3.3999999521443642491e+38 -3.3999999521443642491e+38 -3.3999999521443642491e+38 -3.3999999521443642491e+38 -3.3999999521443642491e+38 -3.3999999521443642491e+38 -3.3999999521443642491e+38 -3.3999999521443642491e+38 -3.3999999521443642491e+38 -3.3999999521443642491e+38 -3.3999999521443642491e+38 -3.3999999521443642491e+38 -3.3999999521443642491e+38 -3.3999999521443642491e+38 -3.3999999521443642491e+38 -3.3999999521443642491e+38 -3.3999999521443642491e+38 -3.3999999521443642491e+38 -3.3999999521443642491e+38 -3.3999999521443642491e+38 -3.3999999521443642491e+38 -3.3999999521443642491e+38 -3.3999999521443642491e+38 -3.3999999521443642491e+38 -3.3999999521443642491e+38 -3.3999999521443642491e+38 -3.3999999521443642491e+38 -3.3999999521443642491e+38 -3.3999999521443642491e+38 -3.3999999521443642491e+38 -3.3999999521443642491e+38 -3.3999999521443642491e+38 -3.3999999521443642491e+38 -3.3999999521443642491e+38 -3.3999999521443642491e+38 -3.3999999521443642491e+38 -3.3999999521443642491e+38 -3.3999999521443642491e+38 -3.3999999521443642491e+38 -3.3999999521443642491e+38 -3.3999999521443642491e+38 -3.3999999521443642491e+38 -3.3999999521443642491e+38 -3.3999999521443642491e+38 -3.3999999521443642491e+38 -3.3999999521443642491e+38 -3.3999999521443642491e+38 -3.3999999521443642491e+38 -3.3999999521443642491e+38 -3.3999999521443642491e+38 -3.3999999521443642491e+38 -3.3999999521443642491e+38 -3.3999999521443642491e+38 -3.3999999521443642491e+38 -3.3999999521443642491e+38 -3.3999999521443642491e+38 -3.3999999521443642491e+38 -3.3999999521443642491e+38 -3.3999999521443642491e+38 -3.3999999521443642491e+38 -3.3999999521443642491e+38 -3.3999999521443642491e+38 -3.3999999521443642491e+38 -3.3999999521443642491e+38 -3.3999999521443642491e+38 -3.3999999521443642491e+38 -3.3999999521443642491e+38 -3.3999999521443642491e+38 -3.3999999521443642491e+38 -3.3999999521443642491e+38 -3.3999999521443642491e+38 -3.3999999521443642491e+38 -3.3999999521443642491e+38 -3.3999999521443642491e+38 -3.3999999521443642491e+38 -3.3999999521443642491e+38 -3.3999999521443642491e+38 -3.3999999521443642491e+38 -3.3999999521443642491e+38 -3.3999999521443642491e+38 -3.3999999521443642491e+38 -3.3999999521443642491e+38 -3.3999999521443642491e+38 -3.3999999521443642491e+38 -3.3999999521443642491e+38 -3.3999999521443642491e+38 -3.3999999521443642491e+38 -3.3999999521443642491e+38 -3.3999999521443642491e+38 -3.3999999521443642491e+38 -3.3999999521443642491e+38 -3.3999999521443642491e+38 -3.3999999521443642491e+38 -3.3999999521443642491e+38 -3.3999999521443642491e+38 -3.3999999521443642491e+38 -3.3999999521443642491e+38 -3.3999999521443642491e+38 -3.3999999521443642491e+38 -3.3999999521443642491e+38 -3.3999999521443642491e+38 -3.3999999521443642491e+38 -3.3999999521443642491e+38 -3.3999999521443642491e+38 -3.3999999521443642491e+38 -3.3999999521443642491e+38 -3.3999999521443642491e+38 -3.3999999521443642491e+38 -3.3999999521443642491e+38 -3.3999999521443642491e+38 -3.3999999521443642491e+38 -3.3999999521443642491e+38 -3.3999999521443642491e+38 -3.3999999521443642491e+38 -3.3999999521443642491e+38 -3.3999999521443642491e+38 -3.3999999521443642491e+38 -3.3999999521443642491e+38 -3.3999999521443642491e+38 -3.3999999521443642491e+38 -3.3999999521443642491e+38 -3.3999999521443642491e+38 -3.3999999521443642491e+38 -3.3999999521443642491e+38 -3.3999999521443642491e+38 -3.3999999521443642491e+38 -3.3999999521443642491e+38 -3.3999999521443642491e+38 -3.3999999521443642491e+38 -3.3999999521443642491e+38 -3.3999999521443642491e+38 -3.3999999521443642491e+38 -3.3999999521443642491e+38 -3.3999999521443642491e+38 -3.3999999521443642491e+38 -3.3999999521443642491e+38 -3.3999999521443642491e+38 -3.3999999521443642491e+38 -3.3999999521443642491e+38 -3.3999999521443642491e+38 -3.3999999521443642491e+38 -3.3999999521443642491e+38 -3.3999999521443642491e+38 -3.3999999521443642491e+38 -3.3999999521443642491e+38 -3.3999999521443642491e+38 -3.3999999521443642491e+38 -3.3999999521443642491e+38 -3.3999999521443642491e+38 -3.3999999521443642491e+38 -3.3999999521443642491e+38 -3.3999999521443642491e+38 -3.3999999521443642491e+38 -3.3999999521443642491e+38 -3.3999999521443642491e+38 -3.3999999521443642491e+38 -3.3999999521443642491e+38 -3.3999999521443642491e+38 -3.3999999521443642491e+38 -3.3999999521443642491e+38 -3.3999999521443642491e+38 -3.3999999521443642491e+38 -3.3999999521443642491e+38 -3.3999999521443642491e+38 -3.3999999521443642491e+38 -3.3999999521443642491e+38 -3.3999999521443642491e+38 -3.3999999521443642491e+38 -3.3999999521443642491e+38 -3.3999999521443642491e+38 -3.3999999521443642491e+38 -3.3999999521443642491e+38 -3.3999999521443642491e+38 -3.3999999521443642491e+38 -3.3999999521443642491e+38 -3.3999999521443642491e+38 -3.3999999521443642491e+38 -3.3999999521443642491e+38 -3.3999999521443642491e+38 -3.3999999521443642491e+38 -3.3999999521443642491e+38 -3.3999999521443642491e+38 -3.3999999521443642491e+38 -3.3999999521443642491e+38 -3.3999999521443642491e+38 -3.3999999521443642491e+38 -3.3999999521443642491e+38 -3.3999999521443642491e+38 -3.3999999521443642491e+38 -3.3999999521443642491e+38 -3.3999999521443642491e+38 -3.3999999521443642491e+38 -3.3999999521443642491e+38 -3.3999999521443642491e+38 -3.3999999521443642491e+38 -3.3999999521443642491e+38 -3.3999999521443642491e+38 -3.3999999521443642491e+38 -3.3999999521443642491e+38 -3.3999999521443642491e+38 -3.3999999521443642491e+38 -3.3999999521443642491e+38 -3.3999999521443642491e+38 -3.3999999521443642491e+38 -3.3999999521443642491e+38 -3.3999999521443642491e+38 -3.3999999521443642491e+38 -3.3999999521443642491e+38
 -3.3999999521443642491e+38 189 189 189 190 191 191 192 191 192 192 191 191 191 190 190 189 189 190 192 193 193 192 192 192 193 193 193 194 192 192 192 192 193 193 191 192 192 192 193 194 195 193 195 196 196 196 195 196 196 196 195 196 195 194 194 194 194 194 194 193 193 194 193 195 195 194 195 195 195 195 194 193 194 194 194 194 194 194 194 193 194 194 193 194 194 194 195 195 194 195 195 195 193 192 191 193 193 193 193 194 194 193 193 193 193 193 193 193 193 193 193 192 192 193 191 191 193 191 191 191 192 192 193 193 193 192 192 191 191 191 189 191 192 192 193 191 190 190 190 189 188 188 187 188 188 188 189 189 187 186 186 186 186 185 186 186 183 184 185 185 185 187 184 184 185 184 184 184 184 183 183 184 184 184 185 185 186 184 184 184 184 185 184 184 184 186 186 186 184 184 185 183 183 183 184 183 183 182 182 183 183 183 183 183 183 184 184 184 186 186 -3.3999999521443642491e+38 -3.3999999521443642491e+38 -3.3999999521443642491e+38 -3.3999999521443642491e+38 -3.3999999521443642491e+38 -3.3999999521443642491e+38 -3.3999999521443642491e+38 -3.3999999521443642491e+38 -3.3999999521443642491e+38 -3.3999999521443642491e+38 -3.3999999521443642491e+38 -3.3999999521443642491e+38 -3.3999999521443642491e+38 -3.3999999521443642491e+38 -3.3999999521443642491e+38 -3.3999999521443642491e+38 -3.3999999521443642491e+38 -3.3999999521443642491e+38 -3.3999999521443642491e+38 -3.3999999521443642491e+38 -3.3999999521443642491e+38 -3.3999999521443642491e+38 -3.3999999521443642491e+38 -3.3999999521443642491e+38 -3.3999999521443642491e+38 -3.3999999521443642491e+38 -3.3999999521443642491e+38 -3.3999999521443642491e+38 -3.3999999521443642491e+38 -3.3999999521443642491e+38 -3.3999999521443642491e+38 -3.3999999521443642491e+38 -3.3999999521443642491e+38 -3.3999999521443642491e+38 -3.3999999521443642491e+38 -3.3999999521443642491e+38 -3.3999999521443642491e+38 -3.3999999521443642491e+38 -3.3999999521443642491e+38 -3.3999999521443642491e+38 -3.3999999521443642491e+38 -3.3999999521443642491e+38 -3.3999999521443642491e+38 -3.3999999521443642491e+38 -3.3999999521443642491e+38 -3.3999999521443642491e+38 -3.3999999521443642491e+38 -3.3999999521443642491e+38 -3.3999999521443642491e+38 -3.3999999521443642491e+38 -3.3999999521443642491e+38 -3.3999999521443642491e+38 -3.3999999521443642491e+38 -3.3999999521443642491e+38 -3.3999999521443642491e+38 -3.3999999521443642491e+38 -3.3999999521443642491e+38 -3.3999999521443642491e+38 -3.3999999521443642491e+38 -3.3999999521443642491e+38 -3.3999999521443642491e+38 -3.3999999521443642491e+38 -3.3999999521443642491e+38 -3.3999999521443642491e+38 -3.3999999521443642491e+38 -3.3999999521443642491e+38 -3.3999999521443642491e+38 -3.3999999521443642491e+38 -3.3999999521443642491e+38 -3.3999999521443642491e+38 -3.3999999521443642491e+38 -3.3999999521443642491e+38 -3.3999999521443642491e+38 -3.3999999521443642491e+38 -3.3999999521443642491e+38 -3.3999999521443642491e+38 -3.3999999521443642491e+38 -3.3999999521443642491e+38 -3.3999999521443642491e+38 -3.3999999521443642491e+38 -3.3999999521443642491e+38 -3.3999999521443642491e+38 -3.3999999521443642491e+38 -3.3999999521443642491e+38 -3.3999999521443642491e+38 -3.3999999521443642491e+38 -3.3999999521443642491e+38 -3.3999999521443642491e+38 -3.3999999521443642491e+38 -3.3999999521443642491e+38 -3.3999999521443642491e+38 -3.3999999521443642491e+38 -3.3999999521443642491e+38 -3.3999999521443642491e+38 -3.3999999521443642491e+38 -3.3999999521443642491e+38 -3.3999999521443642491e+38 -3.3999999521443642491e+38 -3.3999999521443642491e+38 -3.3999999521443642491e+38 -3.3999999521443642491e+38 -3.3999999521443642491e+38 -3.3999999521443642491e+38 -3.3999999521443642491e+38 -3.3999999521443642491e+38 -3.3999999521443642491e+38 -3.3999999521443642491e+38 -3.3999999521443642491e+38 -3.3999999521443642491e+38 -3.3999999521443642491e+38 -3.3999999521443642491e+38 -3.3999999521443642491e+38 -3.3999999521443642491e+38 -3.3999999521443642491e+38 -3.3999999521443642491e+38 -3.3999999521443642491e+38 -3.3999999521443642491e+38 -3.3999999521443642491e+38 -3.3999999521443642491e+38 -3.3999999521443642491e+38 -3.3999999521443642491e+38 -3.3999999521443642491e+38 -3.3999999521443642491e+38 -3.3999999521443642491e+38 -3.3999999521443642491e+38 -3.3999999521443642491e+38 -3.3999999521443642491e+38 -3.3999999521443642491e+38 -3.3999999521443642491e+38 -3.3999999521443642491e+38 -3.3999999521443642491e+38 -3.3999999521443642491e+38 -3.3999999521443642491e+38 -3.3999999521443642491e+38 -3.3999999521443642491e+38 -3.3999999521443642491e+38 -3.3999999521443642491e+38 -3.3999999521443642491e+38 -3.3999999521443642491e+38 -3.3999999521443642491e+38 -3.3999999521443642491e+38 -3.3999999521443642491e+38 -3.3999999521443642491e+38 -3.3999999521443642491e+38 -3.3999999521443642491e+38 -3.3999999521443642491e+38 -3.3999999521443642491e+38 -3.3999999521443642491e+38 -3.3999999521443642491e+38 -3.3999999521443642491e+38 -3.3999999521443642491e+38 -3.3999999521443642491e+38 -3.3999999521443642491e+38 -3.3999999521443642491e+38 -3.3999999521443642491e+38 -3.3999999521443642491e+38 -3.3999999521443642491e+38 -3.3999999521443642491e+38 -3.3999999521443642491e+38 -3.3999999521443642491e+38 -3.3999999521443642491e+38 -3.3999999521443642491e+38 -3.3999999521443642491e+38 -3.3999999521443642491e+38 -3.3999999521443642491e+38 -3.3999999521443642491e+38 -3.3999999521443642491e+38 -3.3999999521443642491e+38 -3.3999999521443642491e+38 -3.3999999521443642491e+38 -3.3999999521443642491e+38 -3.3999999521443642491e+38 -3.3999999521443642491e+38 -3.3999999521443642491e+38 -3.3999999521443642491e+38 -3.3999999521443642491e+38 -3.3999999521443642491e+38 -3.3999999521443642491e+38 -3.3999999521443642491e+38 -3.3999999521443642491e+38 -3.3999999521443642491e+38 -3.3999999521443642491e+38 -3.3999999521443642491e+38 -3.3999999521443642491e+38 -3.3999999521443642491e+38 -3.3999999521443642491e+38 -3.3999999521443642491e+38 -3.3999999521443642491e+38 -3.3999999521443642491e+38 -3.3999999521443642491e+38 -3.3999999521443642491e+38 -3.3999999521443642491e+38 -3.3999999521443642491e+38 -3.3999999521443642491e+38 -3.3999999521443642491e+38 -3.3999999521443642491e+38 -3.3999999521443642491e+38 -3.3999999521443642491e+38 -3.3999999521443642491e+38 -3.3999999521443642491e+38 -3.3999999521443642491e+38 -3.3999999521443642491e+38 -3.3999999521443642491e+38 -3.3999999521443642491e+38 -3.3999999521443642491e+38 -3.3999999521443642491e+38 -3.3999999521443642491e+38 -3.3999999521443642491e+38 -3.3999999521443642491e+38 -3.3999999521443642491e+38 -3.3999999521443642491e+38 -3.3999999521443642491e+38 -3.3999999521443642491e+38 -3.3999999521443642491e+38 -3.3999999521443642491e+38 -3.3999999521443642491e+38 -3.3999999521443642491e+38 -3.3999999521443642491e+38 -3.3999999521443642491e+38 -3.3999999521443642491e+38 -3.3999999521443642491e+38 -3.3999999521443642491e+38 -3.3999999521443642491e+38 -3.3999999521443642491e+38 -3.3999999521443642491e+38 -3.3999999521443642491e+38 -3.3999999521443642491e+38 -3.3999999521443642491e+38 -3.3999999521443642491e+38 -3.3999999521443642491e+38 -3.3999999521443642491e+38 -3.3999999521443642491e+38 -3.3999999521443642491e+38 -3.3999999521443642491e+38 -3.3999999521443642491e+38 -3.3999999521443642491e+38 -3.3999999521443642491e+38 -3.3999999521443642491e+38 -3.3999999521443642491e+38 -3.3999999521443642491e+38 -3.3999999521443642491e+38 -3.3999999521443642491e+38 -3.3999999521443642491e+38 -3.3999999521443642491e+38 -3.3999999521443642491e+38 -3.3999999521443642491e+38 -3.3999999521443642491e+38 -3.3999999521443642491e+38 -3.3999999521443642491e+38 -3.3999999521443642491e+38 -3.3999999521443642491e+38 -3.3999999521443642491e+38 -3.3999999521443642491e+38 -3.3999999521443642491e+38 -3.3999999521443642491e+38 -3.3999999521443642491e+38 -3.3999999521443642491e+38 -3.3999999521443642491e+38 -3.3999999521443642491e+38 -3.3999999521443642491e+38 -3.3999999521443642491e+38 -3.3999999521443642491e+38 -3.3999999521443642491e+38 -3.3999999521443642491e+38 -3.3999999521443642491e+38 -3.3999999521443642491e+38 -3.3999999521443642491e+38 -3.3999999521443642491e+38 -3.3999999521443642491e+38 -3.3999999521443642491e+38 -3.3999999521443642491e+38 -3.3999999521443642491e+38 -3.3999999521443642491e+38 -3.3999999521443642491e+38 -3.3999999521443642491e+38 -3.3999999521443642491e+38 -3.3999999521443642491e+38 -3.3999999521443642491e+38 -3.3999999521443642491e+38 -3.3999999521443642491e+38 -3.3999999521443642491e+38 -3.3999999521443642491e+38 -3.3999999521443642491e+38 -3.3999999521443642491e+38 -3.3999999521443642491e+38 -3.3999999521443642491e+38 -3.3999999521443642491e+38 -3.3999999521443642491e+38 -3.3999999521443642491e+38 -3.3999999521443642491e+38 -3.3999999521443642491e+38
 -3.3999999521443642491e+38 189 190 189 190 191 191 191 191 192 192 191 191 191 191 191 191 191 192 193 194 194 193 193 193 193 193 194 194 193 192 192 193 194 194 193 193 193 193 194 193 194 194 195 196 196 196 197 197 197 197 197 196 196 194 195 194 194 194 195 194 193 194 194 195 195 195 195 195 195 195 195 194 195 195 195 194 194 194 194 194 195 193 195 195 194 195 195 196 195 195 195 195 194 192 192 192 193 193 194 194 194 194 193 193 193 193 194 194 194 194 194 194 193 193 193 192 192 192 193 192 192 193 193 193 193 192 192 191 191 191 191 191 191 191 191 191 191 190 191 190 188 188 188 188 188 189 189 188 187 187 186 186 186 187 186 185 183 183 184 184 186 186 186 186 187 186 185 184 184 184 184 182 183 184 185 186 184 184 184 184 184 184 184 183 185 186 186 186 184 184 184 183 182 183 183 183 183 182 182 183 183 183 183 183 184 185 185 185 186 185 -3.3999999521443642491e+38 -3.3999999521443642491e+38 -3.3999999521443642491e+38 -3.3999999521443642491e+38 -3.3999999521443642491e+38 -3.3999999521443642491e+38 -3.3999999521443642491e+38 -3.3999999521443642491e+38 -3.3999999521443642491e+38 -3.3999999521443642491e+38 -3.3999999521443642491e+38 -3.3999999521443642491e+38 -3.3999999521443642491e+38 -3.3999999521443642491e+38 -3.3999999521443642491e+38 -3.3999999521443642491e+38 -3.3999999521443642491e+38 -3.3999999521443642491e+38 -3.3999999521443642491e+38 -3.3999999521443642491e+38 -3.3999999521443642491e+38 -3.3999999521443642491e+38 -3.3999999521443642491e+38 -3.3999999521443642491e+38 -3.3999999521443642491e+38 -3.3999999521443642491e+38 -3.3999999521443642491e+38 -3.3999999521443642491e+38 -3.3999999521443642491e+38 -3.3999999521443642491e+38 -3.3999999521443642491e+38 -3.3999999521443642491e+38 -3.3999999521443642491e+38 -3.3999999521443642491e+38 -3.3999999521443642491e+38 -3.3999999521443642491e+38 -3.3999999521443642491e+38 -3.3999999521443642491e+38 -3.3999999521443642491e+38 -3.3999999521443642491e+38 -3.3999999521443642491e+38 -3.3999999521443642491e+38 -3.3999999521443642491e+38 -3.3999999521443642491e+38 -3.3999999521443642491e+38 -3.3999999521443642491e+38 -3.3999999521443642491e+38 -3.3999999521443642491e+38 -3.3999999521443642491e+38 -3.3999999521443642491e+38 -3.3999999521443642491e+38 -3.3999999521443642491e+38 -3.3999999521443642491e+38 -3.3999999521443642491e+38 -3.3999999521443642491e+38 -3.3999999521443642491e+38 -3.3999999521443642491e+38 -3.3999999521443642491e+38 -3.3999999521443642491e+38 -3.3999999521443642491e+38 -3.3999999521443642491e+38 -3.3999999521443642491e+38 -3.3999999521443642491e+38 -3.3999999521443642491e+38 -3.3999999521443642491e+38 -3.3999999521443642491e+38 -3.3999999521443642491e+38 -3.3999999521443642491e+38 -3.3999999521443642491e+38 -3.3999999521443642491e+38 -3.3999999521443642491e+38 -3.3999999521443642491e+38 -3.3999999521443642491e+38 -3.3999999521443642491e+38 -3.3999999521443642491e+38 -3.3999999521443642491e+38 -3.3999999521443642491e+38 -3.3999999521443642491e+38 -3.3999999521443642491e+38 -3.3999999521443642491e+38 -3.3999999521443642491e+38 -3.3999999521443642491e+38 -3.3999999521443642491e+38 -3.3999999521443642491e+38 -3.3999999521443642491e+38 -3.3999999521443642491e+38 -3.3999999521443642491e+38 -3.3999999521443642491e+38 -3.3999999521443642491e+38 -3.3999999521443642491e+38 -3.3999999521443642491e+38 -3.3999999521443642491e+38 -3.3999999521443642491e+38 -3.3999999521443642491e+38 -3.3999999521443642491e+38 -3.3999999521443642491e+38 -3.3999999521443642491e+38 -3.3999999521443642491e+38 -3.3999999521443642491e+38 -3.3999999521443642491e+38 -3.3999999521443642491e+38 -3.3999999521443642491e+38 -3.3999999521443642491e+38 -3.3999999521443642491e+38 -3.3999999521443642491e+38 -3.3999999521443642491e+38 -3.3999999521443642491e+38 -3.3999999521443642491e+38 -3.3999999521443642491e+38 -3.3999999521443642491e+38 -3.3999999521443642491e+38 -3.3999999521443642491e+38 -3.3999999521443642491e+38 -3.3999999521443642491e+38 -3.3999999521443642491e+38 -3.3999999521443642491e+38 -3.3999999521443642491e+38 -3.3999999521443642491e+38 -3.3999999521443642491e+38 -3.3999999521443642491e+38 -3.3999999521443642491e+38 -3.3999999521443642491e+38 -3.3999999521443642491e+38 -3.3999999521443642491e+38 -3.3999999521443642491e+38 -3.3999999521443642491e+38 -3.3999999521443642491e+38 -3.3999999521443642491e+38 -3.3999999521443642491e+38 -3.3999999521443642491e+38 -3.3999999521443642491e+38 -3.3999999521443642491e+38 -3.3999999521443642491e+38 -3.3999999521443642491e+38 -3.3999999521443642491e+38 -3.3999999521443642491e+38 -3.3999999521443642491e+38 -3.3999999521443642491e+38 -3.3999999521443642491e+38 -3.3999999521443642491e+38 -3.3999999521443642491e+38 -3.3999999521443642491e+38 -3.3999999521443642491e+38 -3.3999999521443642491e+38 -3.3999999521443642491e+38 -3.3999999521443642491e+38 -3.3999999521443642491e+38 -3.3999999521443642491e+38 -3.3999999521443642491e+38 -3.3999999521443642491e+38 -3.3999999521443642491e+38 -3.3999999521443642491e+38 -3.3999999521443642491e+38 -3.3999999521443642491e+38 -3.3999999521443642491e+38 -3.3999999521443642491e+38 -3.3999999521443642491e+38 -3.3999999521443642491e+38 -3.3999999521443642491e+38 -3.3999999521443642491e+38 -3.3999999521443642491e+38 -3.3999999521443642491e+38 -3.3999999521443642491e+38 -3.3999999521443642491e+38 -3.3999999521443642491e+38 -3.3999999521443642491e+38 -3.3999999521443642491e+38 -3.3999999521443642491e+38 -3.3999999521443642491e+38 -3.3999999521443642491e+38 -3.3999999521443642491e+38 -3.3999999521443642491e+38 -3.3999999521443642491e+38 -3.3999999521443642491e+38 -3.3999999521443642491e+38 -3.3999999521443642491e+38 -3.3999999521443642491e+38 -3.3999999521443642491e+38 -3.3999999521443642491e+38 -3.3999999521443642491e+38 -3.3999999521443642491e+38 -3.3999999521443642491e+38 -3.3999999521443642491e+38 -3.3999999521443642491e+38 -3.3999999521443642491e+38 -3.3999999521443642491e+38 -3.3999999521443642491e+38 -3.3999999521443642491e+38 -3.3999999521443642491e+38 -3.3999999521443642491e+38 -3.3999999521443642491e+38 -3.3999999521443642491e+38 -3.3999999521443642491e+38 -3.3999999521443642491e+38 -3.3999999521443642491e+38 -3.3999999521443642491e+38 -3.3999999521443642491e+38 -3.3999999521443642491e+38 -3.3999999521443642491e+38 -3.3999999521443642491e+38 -3.3999999521443642491e+38 -3.3999999521443642491e+38 -3.3999999521443642491e+38 -3.3999999521443642491e+38 -3.3999999521443642491e+38 -3.3999999521443642491e+38 -3.3999999521443642491e+38 -3.3999999521443642491e+38 -3.3999999521443642491e+38 -3.3999999521443642491e+38 -3.3999999521443642491e+38 -3.3999999521443642491e+38 -3.3999999521443642491e+38 -3.3999999521443642491e+38 -3.3999999521443642491e+38 -3.3999999521443642491e+38 -3.3999999521443642491e+38 -3.3999999521443642491e+38 -3.3999999521443642491e+38 -3.3999999521443642491e+38 -3.3999999521443642491e+38 -3.3999999521443642491e+38 -3.3999999521443642491e+38 -3.3999999521443642491e+38 -3.3999999521443642491e+38 -3.3999999521443642491e+38 -3.3999999521443642491e+38 -3.3999999521443642491e+38 -3.3999999521443642491e+38 -3.3999999521443642491e+38 -3.3999999521443642491e+38 -3.3999999521443642491e+38 -3.3999999521443642491e+38 -3.3999999521443642491e+38 -3.3999999521443642491e+38 -3.3999999521443642491e+38 -3.3999999521443642491e+38 -3.3999999521443642491e+38 -3.3999999521443642491e+38 -3.3999999521443642491e+38 -3.3999999521443642491e+38 -3.3999999521443642491e+38 -3.3999999521443642491e+38 -3.3999999521443642491e+38 -3.3999999521443642491e+38 -3.3999999521443642491e+38 -3.3999999521443642491e+38 -3.3999999521443642491e+38 -3.3999999521443642491e+38 -3.3999999521443642491e+38 -3.3999999521443642491e+38 -3.3999999521443642491e+38 -3.3999999521443642491e+38 -3.3999999521443642491e+38 -3.3999999521443642491e+38 -3.3999999521443642491e+38 -3.3999999521443642491e+38 -3.3999999521443642491e+38 -3.3999999521443642491e+38 -3.3999999521443642491e+38 -3.3999999521443642491e+38 -3.3999999521443642491e+38 -3.3999999521443642491e+38 -3.3999999521443642491e+38 -3.3999999521443642491e+38 -3.3999999521443642491e+38 -3.3999999521443642491e+38 -3.3999999521443642491e+38 -3.3999999521443642491e+38 -3.3999999521443642491e+38 -3.3999999521443642491e+38 -3.3999999521443642491e+38 -3.3999999521443642491e+38 -3.3999999521443642491e+38 -3.3999999521443642491e+38 -3.3999999521443642491e+38 -3.3999999521443642491e+38 -3.3999999521443642491e+38 -3.3999999521443642491e+38 -3.3999999521443642491e+38 -3.3999999521443642491e+38 -3.3999999521443642491e+38 -3.3999999521443642491e+38 -3.3999999521443642491e+38 -3.3999999521443642491e+38 -3.3999999521443642491e+38 -3.3999999521443642491e+38 -3.3999999521443642491e+38 -3.3999999521443642491e+38 -3.3999999521443642491e+38 -3.3999999521443642491e+38
[truncated: 3,352,289 more chars]
