# Supplementary material for: Possible Effects of Climate Change on the Occurrence and Distribution of the Rare Moss Buxbaumia viridis in Serbia (SE Europe)
Source: Plants (Basel). 2023 Jan 26;12(3):557. doi: 10.3390/plants12030557 (PMC9921671; doi:10.3390/plants12030557)
Supplement: Supplementary file 1 [file plants-12-00557-s001.zip › Current_climate/bio5.asc]

ncols        502
nrows        519
xllcorner    18.816666666667
yllcorner    41.858333333333
cellsize     0.008333333333
NODATA_value  -3.3999999999999999612e+38
 -3.3999999521443642491e+38 -3.3999999521443642491e+38 -3.3999999521443642491e+38 -3.3999999521443642491e+38 -3.3999999521443642491e+38 -3.3999999521443642491e+38 -3.3999999521443642491e+38 -3.3999999521443642491e+38 -3.3999999521443642491e+38 -3.3999999521443642491e+38 -3.3999999521443642491e+38 -3.3999999521443642491e+38 -3.3999999521443642491e+38 -3.3999999521443642491e+38 -3.3999999521443642491e+38 -3.3999999521443642491e+38 -3.3999999521443642491e+38 -3.3999999521443642491e+38 -3.3999999521443642491e+38 -3.3999999521443642491e+38 -3.3999999521443642491e+38 -3.3999999521443642491e+38 -3.3999999521443642491e+38 -3.3999999521443642491e+38 -3.3999999521443642491e+38 -3.3999999521443642491e+38 -3.3999999521443642491e+38 -3.3999999521443642491e+38 -3.3999999521443642491e+38 -3.3999999521443642491e+38 -3.3999999521443642491e+38 -3.3999999521443642491e+38 -3.3999999521443642491e+38 -3.3999999521443642491e+38 -3.3999999521443642491e+38 -3.3999999521443642491e+38 -3.3999999521443642491e+38 -3.3999999521443642491e+38 -3.3999999521443642491e+38 -3.3999999521443642491e+38 -3.3999999521443642491e+38 -3.3999999521443642491e+38 -3.3999999521443642491e+38 -3.3999999521443642491e+38 -3.3999999521443642491e+38 -3.3999999521443642491e+38 -3.3999999521443642491e+38 -3.3999999521443642491e+38 -3.3999999521443642491e+38 -3.3999999521443642491e+38 -3.3999999521443642491e+38 -3.3999999521443642491e+38 -3.3999999521443642491e+38 -3.3999999521443642491e+38 -3.3999999521443642491e+38 -3.3999999521443642491e+38 -3.3999999521443642491e+38 -3.3999999521443642491e+38 -3.3999999521443642491e+38 -3.3999999521443642491e+38 -3.3999999521443642491e+38 -3.3999999521443642491e+38 -3.3999999521443642491e+38 -3.3999999521443642491e+38 -3.3999999521443642491e+38 -3.3999999521443642491e+38 -3.3999999521443642491e+38 -3.3999999521443642491e+38 -3.3999999521443642491e+38 -3.3999999521443642491e+38 -3.3999999521443642491e+38 -3.3999999521443642491e+38 -3.3999999521443642491e+38 -3.3999999521443642491e+38 -3.3999999521443642491e+38 -3.3999999521443642491e+38 -3.3999999521443642491e+38 -3.3999999521443642491e+38 -3.3999999521443642491e+38 -3.3999999521443642491e+38 -3.3999999521443642491e+38 -3.3999999521443642491e+38 -3.3999999521443642491e+38 -3.3999999521443642491e+38 -3.3999999521443642491e+38 -3.3999999521443642491e+38 -3.3999999521443642491e+38 -3.3999999521443642491e+38 -3.3999999521443642491e+38 -3.3999999521443642491e+38 -3.3999999521443642491e+38 -3.3999999521443642491e+38 -3.3999999521443642491e+38 -3.3999999521443642491e+38 -3.3999999521443642491e+38 -3.3999999521443642491e+38 -3.3999999521443642491e+38 -3.3999999521443642491e+38 -3.3999999521443642491e+38 -3.3999999521443642491e+38 27.100000381469726563 27.100000381469726563 27.100000381469726563 27.100000381469726563 27.100000381469726563 27.100000381469726563 27.100000381469726563 -3.3999999521443642491e+38 -3.3999999521443642491e+38 -3.3999999521443642491e+38 -3.3999999521443642491e+38 -3.3999999521443642491e+38 -3.3999999521443642491e+38 -3.3999999521443642491e+38 -3.3999999521443642491e+38 -3.3999999521443642491e+38 -3.3999999521443642491e+38 -3.3999999521443642491e+38 -3.3999999521443642491e+38 -3.3999999521443642491e+38 -3.3999999521443642491e+38 -3.3999999521443642491e+38 -3.3999999521443642491e+38 -3.3999999521443642491e+38 -3.3999999521443642491e+38 -3.3999999521443642491e+38 -3.3999999521443642491e+38 -3.3999999521443642491e+38 -3.3999999521443642491e+38 -3.3999999521443642491e+38 -3.3999999521443642491e+38 -3.3999999521443642491e+38 -3.3999999521443642491e+38 -3.3999999521443642491e+38 -3.3999999521443642491e+38 -3.3999999521443642491e+38 -3.3999999521443642491e+38 -3.3999999521443642491e+38 -3.3999999521443642491e+38 -3.3999999521443642491e+38 -3.3999999521443642491e+38 -3.3999999521443642491e+38 -3.3999999521443642491e+38 -3.3999999521443642491e+38 -3.3999999521443642491e+38 -3.3999999521443642491e+38 -3.3999999521443642491e+38 -3.3999999521443642491e+38 -3.3999999521443642491e+38 -3.3999999521443642491e+38 -3.3999999521443642491e+38 -3.3999999521443642491e+38 -3.3999999521443642491e+38 -3.3999999521443642491e+38 -3.3999999521443642491e+38 -3.3999999521443642491e+38 -3.3999999521443642491e+38 -3.3999999521443642491e+38 -3.3999999521443642491e+38 -3.3999999521443642491e+38 -3.3999999521443642491e+38 -3.3999999521443642491e+38 -3.3999999521443642491e+38 -3.3999999521443642491e+38 -3.3999999521443642491e+38 -3.3999999521443642491e+38 -3.3999999521443642491e+38 -3.3999999521443642491e+38 -3.3999999521443642491e+38 -3.3999999521443642491e+38 -3.3999999521443642491e+38 -3.3999999521443642491e+38 -3.3999999521443642491e+38 -3.3999999521443642491e+38 -3.3999999521443642491e+38 -3.3999999521443642491e+38 -3.3999999521443642491e+38 -3.3999999521443642491e+38 -3.3999999521443642491e+38 -3.3999999521443642491e+38 -3.3999999521443642491e+38 -3.3999999521443642491e+38 -3.3999999521443642491e+38 -3.3999999521443642491e+38 -3.3999999521443642491e+38 -3.3999999521443642491e+38 -3.3999999521443642491e+38 -3.3999999521443642491e+38 -3.3999999521443642491e+38 -3.3999999521443642491e+38 -3.3999999521443642491e+38 -3.3999999521443642491e+38 -3.3999999521443642491e+38 -3.3999999521443642491e+38 -3.3999999521443642491e+38 -3.3999999521443642491e+38 -3.3999999521443642491e+38 -3.3999999521443642491e+38 -3.3999999521443642491e+38 -3.3999999521443642491e+38 -3.3999999521443642491e+38 -3.3999999521443642491e+38 -3.3999999521443642491e+38 -3.3999999521443642491e+38 -3.3999999521443642491e+38 -3.3999999521443642491e+38 -3.3999999521443642491e+38 -3.3999999521443642491e+38 -3.3999999521443642491e+38 -3.3999999521443642491e+38 -3.3999999521443642491e+38 -3.3999999521443642491e+38 -3.3999999521443642491e+38 -3.3999999521443642491e+38 -3.3999999521443642491e+38 -3.3999999521443642491e+38 -3.3999999521443642491e+38 -3.3999999521443642491e+38 -3.3999999521443642491e+38 -3.3999999521443642491e+38 -3.3999999521443642491e+38 -3.3999999521443642491e+38 -3.3999999521443642491e+38 -3.3999999521443642491e+38 -3.3999999521443642491e+38 -3.3999999521443642491e+38 -3.3999999521443642491e+38 -3.3999999521443642491e+38 -3.3999999521443642491e+38 -3.3999999521443642491e+38 -3.3999999521443642491e+38 -3.3999999521443642491e+38 -3.3999999521443642491e+38 -3.3999999521443642491e+38 -3.3999999521443642491e+38 -3.3999999521443642491e+38 -3.3999999521443642491e+38 -3.3999999521443642491e+38 -3.3999999521443642491e+38 -3.3999999521443642491e+38 -3.3999999521443642491e+38 -3.3999999521443642491e+38 -3.3999999521443642491e+38 -3.3999999521443642491e+38 -3.3999999521443642491e+38 -3.3999999521443642491e+38 -3.3999999521443642491e+38 -3.3999999521443642491e+38 -3.3999999521443642491e+38 -3.3999999521443642491e+38 -3.3999999521443642491e+38 -3.3999999521443642491e+38 -3.3999999521443642491e+38 -3.3999999521443642491e+38 -3.3999999521443642491e+38 -3.3999999521443642491e+38 -3.3999999521443642491e+38 -3.3999999521443642491e+38 -3.3999999521443642491e+38 -3.3999999521443642491e+38 -3.3999999521443642491e+38 -3.3999999521443642491e+38 -3.3999999521443642491e+38 -3.3999999521443642491e+38 -3.3999999521443642491e+38 -3.3999999521443642491e+38 -3.3999999521443642491e+38 -3.3999999521443642491e+38 -3.3999999521443642491e+38 -3.3999999521443642491e+38 -3.3999999521443642491e+38 -3.3999999521443642491e+38 -3.3999999521443642491e+38 -3.3999999521443642491e+38 -3.3999999521443642491e+38 -3.3999999521443642491e+38 -3.3999999521443642491e+38 -3.3999999521443642491e+38 -3.3999999521443642491e+38 -3.3999999521443642491e+38 -3.3999999521443642491e+38 -3.3999999521443642491e+38 -3.3999999521443642491e+38 -3.3999999521443642491e+38 -3.3999999521443642491e+38 -3.3999999521443642491e+38 -3.3999999521443642491e+38 -3.3999999521443642491e+38 -3.3999999521443642491e+38 -3.3999999521443642491e+38 -3.3999999521443642491e+38 -3.3999999521443642491e+38 -3.3999999521443642491e+38 -3.3999999521443642491e+38 -3.3999999521443642491e+38 -3.3999999521443642491e+38 -3.3999999521443642491e+38 -3.3999999521443642491e+38 -3.3999999521443642491e+38 -3.3999999521443642491e+38 -3.3999999521443642491e+38 -3.3999999521443642491e+38 -3.3999999521443642491e+38 -3.3999999521443642491e+38 -3.3999999521443642491e+38 -3.3999999521443642491e+38 -3.3999999521443642491e+38 -3.3999999521443642491e+38 -3.3999999521443642491e+38 -3.3999999521443642491e+38 -3.3999999521443642491e+38 -3.3999999521443642491e+38 -3.3999999521443642491e+38 -3.3999999521443642491e+38 -3.3999999521443642491e+38 -3.3999999521443642491e+38 -3.3999999521443642491e+38 -3.3999999521443642491e+38 -3.3999999521443642491e+38 -3.3999999521443642491e+38 -3.3999999521443642491e+38 -3.3999999521443642491e+38 -3.3999999521443642491e+38 -3.3999999521443642491e+38 -3.3999999521443642491e+38 -3.3999999521443642491e+38 -3.3999999521443642491e+38 -3.3999999521443642491e+38 -3.3999999521443642491e+38 -3.3999999521443642491e+38 -3.3999999521443642491e+38 -3.3999999521443642491e+38 -3.3999999521443642491e+38 -3.3999999521443642491e+38 -3.3999999521443642491e+38 -3.3999999521443642491e+38 -3.3999999521443642491e+38 -3.3999999521443642491e+38 -3.3999999521443642491e+38 -3.3999999521443642491e+38 -3.3999999521443642491e+38 -3.3999999521443642491e+38 -3.3999999521443642491e+38 -3.3999999521443642491e+38 -3.3999999521443642491e+38 -3.3999999521443642491e+38 -3.3999999521443642491e+38 -3.3999999521443642491e+38 -3.3999999521443642491e+38 -3.3999999521443642491e+38 -3.3999999521443642491e+38 -3.3999999521443642491e+38 -3.3999999521443642491e+38 -3.3999999521443642491e+38 -3.3999999521443642491e+38 -3.3999999521443642491e+38 -3.3999999521443642491e+38 -3.3999999521443642491e+38 -3.3999999521443642491e+38 -3.3999999521443642491e+38 -3.3999999521443642491e+38 -3.3999999521443642491e+38 -3.3999999521443642491e+38 -3.3999999521443642491e+38 -3.3999999521443642491e+38 -3.3999999521443642491e+38 -3.3999999521443642491e+38 -3.3999999521443642491e+38 -3.3999999521443642491e+38 -3.3999999521443642491e+38 -3.3999999521443642491e+38 -3.3999999521443642491e+38 -3.3999999521443642491e+38 -3.3999999521443642491e+38 -3.3999999521443642491e+38 -3.3999999521443642491e+38 -3.3999999521443642491e+38 -3.3999999521443642491e+38 -3.3999999521443642491e+38 -3.3999999521443642491e+38 -3.3999999521443642491e+38 -3.3999999521443642491e+38 -3.3999999521443642491e+38 -3.3999999521443642491e+38 -3.3999999521443642491e+38 -3.3999999521443642491e+38 -3.3999999521443642491e+38 -3.3999999521443642491e+38 -3.3999999521443642491e+38 -3.3999999521443642491e+38 -3.3999999521443642491e+38 -3.3999999521443642491e+38 -3.3999999521443642491e+38 -3.3999999521443642491e+38 -3.3999999521443642491e+38 -3.3999999521443642491e+38 -3.3999999521443642491e+38 -3.3999999521443642491e+38 -3.3999999521443642491e+38 -3.3999999521443642491e+38 -3.3999999521443642491e+38 -3.3999999521443642491e+38 -3.3999999521443642491e+38 -3.3999999521443642491e+38 -3.3999999521443642491e+38 -3.3999999521443642491e+38 -3.3999999521443642491e+38 -3.3999999521443642491e+38 -3.3999999521443642491e+38 -3.3999999521443642491e+38 -3.3999999521443642491e+38 -3.3999999521443642491e+38 -3.3999999521443642491e+38 -3.3999999521443642491e+38 -3.3999999521443642491e+38 -3.3999999521443642491e+38 -3.3999999521443642491e+38 -3.3999999521443642491e+38 -3.3999999521443642491e+38 -3.3999999521443642491e+38 -3.3999999521443642491e+38 -3.3999999521443642491e+38 -3.3999999521443642491e+38 -3.3999999521443642491e+38 -3.3999999521443642491e+38 -3.3999999521443642491e+38 -3.3999999521443642491e+38 -3.3999999521443642491e+38 -3.3999999521443642491e+38 -3.3999999521443642491e+38 -3.3999999521443642491e+38 -3.3999999521443642491e+38 -3.3999999521443642491e+38 -3.3999999521443642491e+38 -3.3999999521443642491e+38 -3.3999999521443642491e+38 -3.3999999521443642491e+38 -3.3999999521443642491e+38 -3.3999999521443642491e+38 -3.3999999521443642491e+38 -3.3999999521443642491e+38 -3.3999999521443642491e+38 -3.3999999521443642491e+38 -3.3999999521443642491e+38 -3.3999999521443642491e+38 -3.3999999521443642491e+38 -3.3999999521443642491e+38 -3.3999999521443642491e+38 -3.3999999521443642491e+38 -3.3999999521443642491e+38 -3.3999999521443642491e+38 -3.3999999521443642491e+38 -3.3999999521443642491e+38 -3.3999999521443642491e+38 -3.3999999521443642491e+38 -3.3999999521443642491e+38 -3.3999999521443642491e+38 -3.3999999521443642491e+38 -3.3999999521443642491e+38 -3.3999999521443642491e+38 -3.3999999521443642491e+38 -3.3999999521443642491e+38 -3.3999999521443642491e+38 -3.3999999521443642491e+38 -3.3999999521443642491e+38 -3.3999999521443642491e+38 -3.3999999521443642491e+38 -3.3999999521443642491e+38 -3.3999999521443642491e+38 -3.3999999521443642491e+38 -3.3999999521443642491e+38 -3.3999999521443642491e+38 -3.3999999521443642491e+38 -3.3999999521443642491e+38 -3.3999999521443642491e+38 -3.3999999521443642491e+38 -3.3999999521443642491e+38 -3.3999999521443642491e+38 -3.3999999521443642491e+38 -3.3999999521443642491e+38 -3.3999999521443642491e+38 -3.3999999521443642491e+38 -3.3999999521443642491e+38 -3.3999999521443642491e+38 -3.3999999521443642491e+38 -3.3999999521443642491e+38 -3.3999999521443642491e+38 -3.3999999521443642491e+38 -3.3999999521443642491e+38 -3.3999999521443642491e+38 -3.3999999521443642491e+38 -3.3999999521443642491e+38 -3.3999999521443642491e+38 -3.3999999521443642491e+38 -3.3999999521443642491e+38 -3.3999999521443642491e+38 -3.3999999521443642491e+38 -3.3999999521443642491e+38 -3.3999999521443642491e+38 -3.3999999521443642491e+38 -3.3999999521443642491e+38 -3.3999999521443642491e+38
 -3.3999999521443642491e+38 -3.3999999521443642491e+38 -3.3999999521443642491e+38 -3.3999999521443642491e+38 -3.3999999521443642491e+38 -3.3999999521443642491e+38 -3.3999999521443642491e+38 -3.3999999521443642491e+38 -3.3999999521443642491e+38 -3.3999999521443642491e+38 -3.3999999521443642491e+38 -3.3999999521443642491e+38 -3.3999999521443642491e+38 -3.3999999521443642491e+38 -3.3999999521443642491e+38 -3.3999999521443642491e+38 -3.3999999521443642491e+38 -3.3999999521443642491e+38 -3.3999999521443642491e+38 -3.3999999521443642491e+38 -3.3999999521443642491e+38 -3.3999999521443642491e+38 -3.3999999521443642491e+38 -3.3999999521443642491e+38 -3.3999999521443642491e+38 -3.3999999521443642491e+38 -3.3999999521443642491e+38 -3.3999999521443642491e+38 -3.3999999521443642491e+38 -3.3999999521443642491e+38 -3.3999999521443642491e+38 -3.3999999521443642491e+38 -3.3999999521443642491e+38 -3.3999999521443642491e+38 -3.3999999521443642491e+38 -3.3999999521443642491e+38 -3.3999999521443642491e+38 -3.3999999521443642491e+38 -3.3999999521443642491e+38 -3.3999999521443642491e+38 -3.3999999521443642491e+38 -3.3999999521443642491e+38 -3.3999999521443642491e+38 -3.3999999521443642491e+38 -3.3999999521443642491e+38 -3.3999999521443642491e+38 -3.3999999521443642491e+38 -3.3999999521443642491e+38 -3.3999999521443642491e+38 -3.3999999521443642491e+38 -3.3999999521443642491e+38 -3.3999999521443642491e+38 -3.3999999521443642491e+38 -3.3999999521443642491e+38 -3.3999999521443642491e+38 -3.3999999521443642491e+38 -3.3999999521443642491e+38 -3.3999999521443642491e+38 -3.3999999521443642491e+38 -3.3999999521443642491e+38 -3.3999999521443642491e+38 -3.3999999521443642491e+38 -3.3999999521443642491e+38 -3.3999999521443642491e+38 -3.3999999521443642491e+38 -3.3999999521443642491e+38 -3.3999999521443642491e+38 -3.3999999521443642491e+38 -3.3999999521443642491e+38 -3.3999999521443642491e+38 -3.3999999521443642491e+38 -3.3999999521443642491e+38 -3.3999999521443642491e+38 -3.3999999521443642491e+38 -3.3999999521443642491e+38 -3.3999999521443642491e+38 -3.3999999521443642491e+38 -3.3999999521443642491e+38 -3.3999999521443642491e+38 -3.3999999521443642491e+38 -3.3999999521443642491e+38 -3.3999999521443642491e+38 -3.3999999521443642491e+38 -3.3999999521443642491e+38 -3.3999999521443642491e+38 -3.3999999521443642491e+38 -3.3999999521443642491e+38 -3.3999999521443642491e+38 -3.3999999521443642491e+38 27.200000762939453125 27.200000762939453125 27.200000762939453125 27.200000762939453125 27.200000762939453125 27.299999237060546875 27.299999237060546875 27.299999237060546875 -3.3999999521443642491e+38 27.299999237060546875 27.299999237060546875 27.299999237060546875 27.299999237060546875 27.299999237060546875 27.200000762939453125 27.200000762939453125 27.200000762939453125 27.200000762939453125 27.299999237060546875 -3.3999999521443642491e+38 -3.3999999521443642491e+38 -3.3999999521443642491e+38 -3.3999999521443642491e+38 -3.3999999521443642491e+38 -3.3999999521443642491e+38 -3.3999999521443642491e+38 -3.3999999521443642491e+38 -3.3999999521443642491e+38 -3.3999999521443642491e+38 -3.3999999521443642491e+38 -3.3999999521443642491e+38 -3.3999999521443642491e+38 -3.3999999521443642491e+38 -3.3999999521443642491e+38 -3.3999999521443642491e+38 -3.3999999521443642491e+38 -3.3999999521443642491e+38 -3.3999999521443642491e+38 -3.3999999521443642491e+38 -3.3999999521443642491e+38 -3.3999999521443642491e+38 -3.3999999521443642491e+38 -3.3999999521443642491e+38 -3.3999999521443642491e+38 27.700000762939453125 27.799999237060546875 27.799999237060546875 27.799999237060546875 27.799999237060546875 27.700000762939453125 27.700000762939453125 27.700000762939453125 27.700000762939453125 27.600000381469726563 27.600000381469726563 27.600000381469726563 -3.3999999521443642491e+38 -3.3999999521443642491e+38 -3.3999999521443642491e+38 -3.3999999521443642491e+38 -3.3999999521443642491e+38 -3.3999999521443642491e+38 -3.3999999521443642491e+38 -3.3999999521443642491e+38 27.5 -3.3999999521443642491e+38 -3.3999999521443642491e+38 -3.3999999521443642491e+38 -3.3999999521443642491e+38 -3.3999999521443642491e+38 -3.3999999521443642491e+38 -3.3999999521443642491e+38 -3.3999999521443642491e+38 -3.3999999521443642491e+38 -3.3999999521443642491e+38 -3.3999999521443642491e+38 -3.3999999521443642491e+38 -3.3999999521443642491e+38 -3.3999999521443642491e+38 -3.3999999521443642491e+38 -3.3999999521443642491e+38 -3.3999999521443642491e+38 -3.3999999521443642491e+38 -3.3999999521443642491e+38 -3.3999999521443642491e+38 -3.3999999521443642491e+38 -3.3999999521443642491e+38 -3.3999999521443642491e+38 -3.3999999521443642491e+38 -3.3999999521443642491e+38 -3.3999999521443642491e+38 -3.3999999521443642491e+38 -3.3999999521443642491e+38 -3.3999999521443642491e+38 -3.3999999521443642491e+38 -3.3999999521443642491e+38 -3.3999999521443642491e+38 -3.3999999521443642491e+38 -3.3999999521443642491e+38 -3.3999999521443642491e+38 -3.3999999521443642491e+38 -3.3999999521443642491e+38 -3.3999999521443642491e+38 -3.3999999521443642491e+38 -3.3999999521443642491e+38 -3.3999999521443642491e+38 -3.3999999521443642491e+38 -3.3999999521443642491e+38 -3.3999999521443642491e+38 -3.3999999521443642491e+38 -3.3999999521443642491e+38 -3.3999999521443642491e+38 -3.3999999521443642491e+38 -3.3999999521443642491e+38 -3.3999999521443642491e+38 -3.3999999521443642491e+38 -3.3999999521443642491e+38 -3.3999999521443642491e+38 -3.3999999521443642491e+38 -3.3999999521443642491e+38 -3.3999999521443642491e+38 -3.3999999521443642491e+38 -3.3999999521443642491e+38 -3.3999999521443642491e+38 -3.3999999521443642491e+38 -3.3999999521443642491e+38 -3.3999999521443642491e+38 -3.3999999521443642491e+38 -3.3999999521443642491e+38 -3.3999999521443642491e+38 -3.3999999521443642491e+38 -3.3999999521443642491e+38 -3.3999999521443642491e+38 -3.3999999521443642491e+38 -3.3999999521443642491e+38 -3.3999999521443642491e+38 -3.3999999521443642491e+38 -3.3999999521443642491e+38 -3.3999999521443642491e+38 -3.3999999521443642491e+38 -3.3999999521443642491e+38 -3.3999999521443642491e+38 -3.3999999521443642491e+38 -3.3999999521443642491e+38 -3.3999999521443642491e+38 -3.3999999521443642491e+38 -3.3999999521443642491e+38 -3.3999999521443642491e+38 -3.3999999521443642491e+38 -3.3999999521443642491e+38 -3.3999999521443642491e+38 -3.3999999521443642491e+38 -3.3999999521443642491e+38 -3.3999999521443642491e+38 -3.3999999521443642491e+38 -3.3999999521443642491e+38 -3.3999999521443642491e+38 -3.3999999521443642491e+38 -3.3999999521443642491e+38 -3.3999999521443642491e+38 -3.3999999521443642491e+38 -3.3999999521443642491e+38 -3.3999999521443642491e+38 -3.3999999521443642491e+38 -3.3999999521443642491e+38 -3.3999999521443642491e+38 -3.3999999521443642491e+38 -3.3999999521443642491e+38 -3.3999999521443642491e+38 -3.3999999521443642491e+38 -3.3999999521443642491e+38 -3.3999999521443642491e+38 -3.3999999521443642491e+38 -3.3999999521443642491e+38 -3.3999999521443642491e+38 -3.3999999521443642491e+38 -3.3999999521443642491e+38 -3.3999999521443642491e+38 -3.3999999521443642491e+38 -3.3999999521443642491e+38 -3.3999999521443642491e+38 -3.3999999521443642491e+38 -3.3999999521443642491e+38 -3.3999999521443642491e+38 -3.3999999521443642491e+38 -3.3999999521443642491e+38 -3.3999999521443642491e+38 -3.3999999521443642491e+38 -3.3999999521443642491e+38 -3.3999999521443642491e+38 -3.3999999521443642491e+38 -3.3999999521443642491e+38 -3.3999999521443642491e+38 -3.3999999521443642491e+38 -3.3999999521443642491e+38 -3.3999999521443642491e+38 -3.3999999521443642491e+38 -3.3999999521443642491e+38 -3.3999999521443642491e+38 -3.3999999521443642491e+38 -3.3999999521443642491e+38 -3.3999999521443642491e+38 -3.3999999521443642491e+38 -3.3999999521443642491e+38 -3.3999999521443642491e+38 -3.3999999521443642491e+38 -3.3999999521443642491e+38 -3.3999999521443642491e+38 -3.3999999521443642491e+38 -3.3999999521443642491e+38 -3.3999999521443642491e+38 -3.3999999521443642491e+38 -3.3999999521443642491e+38 -3.3999999521443642491e+38 -3.3999999521443642491e+38 -3.3999999521443642491e+38 -3.3999999521443642491e+38 -3.3999999521443642491e+38 -3.3999999521443642491e+38 -3.3999999521443642491e+38 -3.3999999521443642491e+38 -3.3999999521443642491e+38 -3.3999999521443642491e+38 -3.3999999521443642491e+38 -3.3999999521443642491e+38 -3.3999999521443642491e+38 -3.3999999521443642491e+38 -3.3999999521443642491e+38 -3.3999999521443642491e+38 -3.3999999521443642491e+38 -3.3999999521443642491e+38 -3.3999999521443642491e+38 -3.3999999521443642491e+38 -3.3999999521443642491e+38 -3.3999999521443642491e+38 -3.3999999521443642491e+38 -3.3999999521443642491e+38 -3.3999999521443642491e+38 -3.3999999521443642491e+38 -3.3999999521443642491e+38 -3.3999999521443642491e+38 -3.3999999521443642491e+38 -3.3999999521443642491e+38 -3.3999999521443642491e+38 -3.3999999521443642491e+38 -3.3999999521443642491e+38 -3.3999999521443642491e+38 -3.3999999521443642491e+38 -3.3999999521443642491e+38 -3.3999999521443642491e+38 -3.3999999521443642491e+38 -3.3999999521443642491e+38 -3.3999999521443642491e+38 -3.3999999521443642491e+38 -3.3999999521443642491e+38 -3.3999999521443642491e+38 -3.3999999521443642491e+38 -3.3999999521443642491e+38 -3.3999999521443642491e+38 -3.3999999521443642491e+38 -3.3999999521443642491e+38 -3.3999999521443642491e+38 -3.3999999521443642491e+38 -3.3999999521443642491e+38 -3.3999999521443642491e+38 -3.3999999521443642491e+38 -3.3999999521443642491e+38 -3.3999999521443642491e+38 -3.3999999521443642491e+38 -3.3999999521443642491e+38 -3.3999999521443642491e+38 -3.3999999521443642491e+38 -3.3999999521443642491e+38 -3.3999999521443642491e+38 -3.3999999521443642491e+38 -3.3999999521443642491e+38 -3.3999999521443642491e+38 -3.3999999521443642491e+38 -3.3999999521443642491e+38 -3.3999999521443642491e+38 -3.3999999521443642491e+38 -3.3999999521443642491e+38 -3.3999999521443642491e+38 -3.3999999521443642491e+38 -3.3999999521443642491e+38 -3.3999999521443642491e+38 -3.3999999521443642491e+38 -3.3999999521443642491e+38 -3.3999999521443642491e+38 -3.3999999521443642491e+38 -3.3999999521443642491e+38 -3.3999999521443642491e+38 -3.3999999521443642491e+38 -3.3999999521443642491e+38 -3.3999999521443642491e+38 -3.3999999521443642491e+38 -3.3999999521443642491e+38 -3.3999999521443642491e+38 -3.3999999521443642491e+38 -3.3999999521443642491e+38 -3.3999999521443642491e+38 -3.3999999521443642491e+38 -3.3999999521443642491e+38 -3.3999999521443642491e+38 -3.3999999521443642491e+38 -3.3999999521443642491e+38 -3.3999999521443642491e+38 -3.3999999521443642491e+38 -3.3999999521443642491e+38 -3.3999999521443642491e+38 -3.3999999521443642491e+38 -3.3999999521443642491e+38 -3.3999999521443642491e+38 -3.3999999521443642491e+38 -3.3999999521443642491e+38 -3.3999999521443642491e+38 -3.3999999521443642491e+38 -3.3999999521443642491e+38 -3.3999999521443642491e+38 -3.3999999521443642491e+38 -3.3999999521443642491e+38 -3.3999999521443642491e+38 -3.3999999521443642491e+38 -3.3999999521443642491e+38 -3.3999999521443642491e+38 -3.3999999521443642491e+38 -3.3999999521443642491e+38 -3.3999999521443642491e+38 -3.3999999521443642491e+38 -3.3999999521443642491e+38 -3.3999999521443642491e+38 -3.3999999521443642491e+38 -3.3999999521443642491e+38 -3.3999999521443642491e+38 -3.3999999521443642491e+38 -3.3999999521443642491e+38 -3.3999999521443642491e+38 -3.3999999521443642491e+38 -3.3999999521443642491e+38 -3.3999999521443642491e+38 -3.3999999521443642491e+38 -3.3999999521443642491e+38 -3.3999999521443642491e+38 -3.3999999521443642491e+38 -3.3999999521443642491e+38 -3.3999999521443642491e+38 -3.3999999521443642491e+38 -3.3999999521443642491e+38 -3.3999999521443642491e+38 -3.3999999521443642491e+38 -3.3999999521443642491e+38 -3.3999999521443642491e+38 -3.3999999521443642491e+38 -3.3999999521443642491e+38 -3.3999999521443642491e+38 -3.3999999521443642491e+38 -3.3999999521443642491e+38 -3.3999999521443642491e+38 -3.3999999521443642491e+38 -3.3999999521443642491e+38 -3.3999999521443642491e+38 -3.3999999521443642491e+38 -3.3999999521443642491e+38 -3.3999999521443642491e+38 -3.3999999521443642491e+38 -3.3999999521443642491e+38 -3.3999999521443642491e+38 -3.3999999521443642491e+38 -3.3999999521443642491e+38 -3.3999999521443642491e+38 -3.3999999521443642491e+38 -3.3999999521443642491e+38 -3.3999999521443642491e+38 -3.3999999521443642491e+38 -3.3999999521443642491e+38 -3.3999999521443642491e+38 -3.3999999521443642491e+38 -3.3999999521443642491e+38 -3.3999999521443642491e+38 -3.3999999521443642491e+38 -3.3999999521443642491e+38 -3.3999999521443642491e+38 -3.3999999521443642491e+38 -3.3999999521443642491e+38 -3.3999999521443642491e+38 -3.3999999521443642491e+38 -3.3999999521443642491e+38 -3.3999999521443642491e+38 -3.3999999521443642491e+38 -3.3999999521443642491e+38 -3.3999999521443642491e+38 -3.3999999521443642491e+38 -3.3999999521443642491e+38 -3.3999999521443642491e+38 -3.3999999521443642491e+38 -3.3999999521443642491e+38 -3.3999999521443642491e+38 -3.3999999521443642491e+38 -3.3999999521443642491e+38 -3.3999999521443642491e+38 -3.3999999521443642491e+38 -3.3999999521443642491e+38 -3.3999999521443642491e+38 -3.3999999521443642491e+38 -3.3999999521443642491e+38 -3.3999999521443642491e+38 -3.3999999521443642491e+38 -3.3999999521443642491e+38 -3.3999999521443642491e+38 -3.3999999521443642491e+38 -3.3999999521443642491e+38 -3.3999999521443642491e+38 -3.3999999521443642491e+38
 -3.3999999521443642491e+38 -3.3999999521443642491e+38 -3.3999999521443642491e+38 -3.3999999521443642491e+38 -3.3999999521443642491e+38 -3.3999999521443642491e+38 -3.3999999521443642491e+38 -3.3999999521443642491e+38 -3.3999999521443642491e+38 -3.3999999521443642491e+38 -3.3999999521443642491e+38 -3.3999999521443642491e+38 -3.3999999521443642491e+38 -3.3999999521443642491e+38 -3.3999999521443642491e+38 -3.3999999521443642491e+38 -3.3999999521443642491e+38 -3.3999999521443642491e+38 -3.3999999521443642491e+38 -3.3999999521443642491e+38 -3.3999999521443642491e+38 -3.3999999521443642491e+38 -3.3999999521443642491e+38 -3.3999999521443642491e+38 -3.3999999521443642491e+38 -3.3999999521443642491e+38 -3.3999999521443642491e+38 -3.3999999521443642491e+38 -3.3999999521443642491e+38 -3.3999999521443642491e+38 -3.3999999521443642491e+38 -3.3999999521443642491e+38 -3.3999999521443642491e+38 -3.3999999521443642491e+38 -3.3999999521443642491e+38 -3.3999999521443642491e+38 -3.3999999521443642491e+38 -3.3999999521443642491e+38 -3.3999999521443642491e+38 -3.3999999521443642491e+38 -3.3999999521443642491e+38 -3.3999999521443642491e+38 -3.3999999521443642491e+38 -3.3999999521443642491e+38 -3.3999999521443642491e+38 -3.3999999521443642491e+38 -3.3999999521443642491e+38 -3.3999999521443642491e+38 -3.3999999521443642491e+38 -3.3999999521443642491e+38 -3.3999999521443642491e+38 -3.3999999521443642491e+38 -3.3999999521443642491e+38 -3.3999999521443642491e+38 -3.3999999521443642491e+38 -3.3999999521443642491e+38 -3.3999999521443642491e+38 -3.3999999521443642491e+38 -3.3999999521443642491e+38 -3.3999999521443642491e+38 -3.3999999521443642491e+38 -3.3999999521443642491e+38 -3.3999999521443642491e+38 -3.3999999521443642491e+38 -3.3999999521443642491e+38 -3.3999999521443642491e+38 -3.3999999521443642491e+38 -3.3999999521443642491e+38 -3.3999999521443642491e+38 -3.3999999521443642491e+38 -3.3999999521443642491e+38 -3.3999999521443642491e+38 -3.3999999521443642491e+38 -3.3999999521443642491e+38 -3.3999999521443642491e+38 -3.3999999521443642491e+38 -3.3999999521443642491e+38 -3.3999999521443642491e+38 -3.3999999521443642491e+38 -3.3999999521443642491e+38 -3.3999999521443642491e+38 -3.3999999521443642491e+38 -3.3999999521443642491e+38 -3.3999999521443642491e+38 -3.3999999521443642491e+38 -3.3999999521443642491e+38 -3.3999999521443642491e+38 -3.3999999521443642491e+38 27.299999237060546875 27.299999237060546875 27.299999237060546875 27.200000762939453125 27.200000762939453125 27.299999237060546875 27.299999237060546875 27.299999237060546875 27.299999237060546875 27.399999618530273438 27.399999618530273438 27.399999618530273438 27.399999618530273438 27.399999618530273438 27.399999618530273438 27.399999618530273438 27.299999237060546875 27.299999237060546875 27.299999237060546875 27.299999237060546875 27.299999237060546875 27.299999237060546875 27.299999237060546875 -3.3999999521443642491e+38 -3.3999999521443642491e+38 -3.3999999521443642491e+38 -3.3999999521443642491e+38 -3.3999999521443642491e+38 -3.3999999521443642491e+38 -3.3999999521443642491e+38 -3.3999999521443642491e+38 -3.3999999521443642491e+38 -3.3999999521443642491e+38 -3.3999999521443642491e+38 -3.3999999521443642491e+38 -3.3999999521443642491e+38 -3.3999999521443642491e+38 -3.3999999521443642491e+38 -3.3999999521443642491e+38 -3.3999999521443642491e+38 -3.3999999521443642491e+38 -3.3999999521443642491e+38 -3.3999999521443642491e+38 27.799999237060546875 27.799999237060546875 27.799999237060546875 27.799999237060546875 27.799999237060546875 27.799999237060546875 27.799999237060546875 27.700000762939453125 27.700000762939453125 27.700000762939453125 27.700000762939453125 27.600000381469726563 27.600000381469726563 27.600000381469726563 -3.3999999521443642491e+38 -3.3999999521443642491e+38 -3.3999999521443642491e+38 -3.3999999521443642491e+38 -3.3999999521443642491e+38 -3.3999999521443642491e+38 -3.3999999521443642491e+38 27.5 27.5 27.600000381469726563 -3.3999999521443642491e+38 -3.3999999521443642491e+38 -3.3999999521443642491e+38 -3.3999999521443642491e+38 -3.3999999521443642491e+38 -3.3999999521443642491e+38 -3.3999999521443642491e+38 -3.3999999521443642491e+38 -3.3999999521443642491e+38 -3.3999999521443642491e+38 -3.3999999521443642491e+38 -3.3999999521443642491e+38 -3.3999999521443642491e+38 -3.3999999521443642491e+38 -3.3999999521443642491e+38 -3.3999999521443642491e+38 -3.3999999521443642491e+38 -3.3999999521443642491e+38 -3.3999999521443642491e+38 -3.3999999521443642491e+38 -3.3999999521443642491e+38 -3.3999999521443642491e+38 -3.3999999521443642491e+38 -3.3999999521443642491e+38 -3.3999999521443642491e+38 -3.3999999521443642491e+38 -3.3999999521443642491e+38 -3.3999999521443642491e+38 -3.3999999521443642491e+38 -3.3999999521443642491e+38 -3.3999999521443642491e+38 -3.3999999521443642491e+38 -3.3999999521443642491e+38 -3.3999999521443642491e+38 -3.3999999521443642491e+38 -3.3999999521443642491e+38 -3.3999999521443642491e+38 -3.3999999521443642491e+38 -3.3999999521443642491e+38 -3.3999999521443642491e+38 -3.3999999521443642491e+38 -3.3999999521443642491e+38 -3.3999999521443642491e+38 -3.3999999521443642491e+38 -3.3999999521443642491e+38 -3.3999999521443642491e+38 -3.3999999521443642491e+38 -3.3999999521443642491e+38 -3.3999999521443642491e+38 -3.3999999521443642491e+38 -3.3999999521443642491e+38 -3.3999999521443642491e+38 -3.3999999521443642491e+38 -3.3999999521443642491e+38 -3.3999999521443642491e+38 -3.3999999521443642491e+38 -3.3999999521443642491e+38 -3.3999999521443642491e+38 -3.3999999521443642491e+38 -3.3999999521443642491e+38 -3.3999999521443642491e+38 -3.3999999521443642491e+38 -3.3999999521443642491e+38 -3.3999999521443642491e+38 -3.3999999521443642491e+38 -3.3999999521443642491e+38 -3.3999999521443642491e+38 -3.3999999521443642491e+38 -3.3999999521443642491e+38 -3.3999999521443642491e+38 -3.3999999521443642491e+38 -3.3999999521443642491e+38 -3.3999999521443642491e+38 -3.3999999521443642491e+38 -3.3999999521443642491e+38 -3.3999999521443642491e+38 -3.3999999521443642491e+38 -3.3999999521443642491e+38 -3.3999999521443642491e+38 -3.3999999521443642491e+38 -3.3999999521443642491e+38 -3.3999999521443642491e+38 -3.3999999521443642491e+38 -3.3999999521443642491e+38 -3.3999999521443642491e+38 -3.3999999521443642491e+38 -3.3999999521443642491e+38 -3.3999999521443642491e+38 -3.3999999521443642491e+38 -3.3999999521443642491e+38 -3.3999999521443642491e+38 -3.3999999521443642491e+38 -3.3999999521443642491e+38 -3.3999999521443642491e+38 -3.3999999521443642491e+38 -3.3999999521443642491e+38 -3.3999999521443642491e+38 -3.3999999521443642491e+38 -3.3999999521443642491e+38 -3.3999999521443642491e+38 -3.3999999521443642491e+38 -3.3999999521443642491e+38 -3.3999999521443642491e+38 -3.3999999521443642491e+38 -3.3999999521443642491e+38 -3.3999999521443642491e+38 -3.3999999521443642491e+38 -3.3999999521443642491e+38 -3.3999999521443642491e+38 -3.3999999521443642491e+38 -3.3999999521443642491e+38 -3.3999999521443642491e+38 -3.3999999521443642491e+38 -3.3999999521443642491e+38 -3.3999999521443642491e+38 -3.3999999521443642491e+38 -3.3999999521443642491e+38 -3.3999999521443642491e+38 -3.3999999521443642491e+38 -3.3999999521443642491e+38 -3.3999999521443642491e+38 -3.3999999521443642491e+38 -3.3999999521443642491e+38 -3.3999999521443642491e+38 -3.3999999521443642491e+38 -3.3999999521443642491e+38 -3.3999999521443642491e+38 -3.3999999521443642491e+38 -3.3999999521443642491e+38 -3.3999999521443642491e+38 -3.3999999521443642491e+38 -3.3999999521443642491e+38 -3.3999999521443642491e+38 -3.3999999521443642491e+38 -3.3999999521443642491e+38 -3.3999999521443642491e+38 -3.3999999521443642491e+38 -3.3999999521443642491e+38 -3.3999999521443642491e+38 -3.3999999521443642491e+38 -3.3999999521443642491e+38 -3.3999999521443642491e+38 -3.3999999521443642491e+38 -3.3999999521443642491e+38 -3.3999999521443642491e+38 -3.3999999521443642491e+38 -3.3999999521443642491e+38 -3.3999999521443642491e+38 -3.3999999521443642491e+38 -3.3999999521443642491e+38 -3.3999999521443642491e+38 -3.3999999521443642491e+38 -3.3999999521443642491e+38 -3.3999999521443642491e+38 -3.3999999521443642491e+38 -3.3999999521443642491e+38 -3.3999999521443642491e+38 -3.3999999521443642491e+38 -3.3999999521443642491e+38 -3.3999999521443642491e+38 -3.3999999521443642491e+38 -3.3999999521443642491e+38 -3.3999999521443642491e+38 -3.3999999521443642491e+38 -3.3999999521443642491e+38 -3.3999999521443642491e+38 -3.3999999521443642491e+38 -3.3999999521443642491e+38 -3.3999999521443642491e+38 -3.3999999521443642491e+38 -3.3999999521443642491e+38 -3.3999999521443642491e+38 -3.3999999521443642491e+38 -3.3999999521443642491e+38 -3.3999999521443642491e+38 -3.3999999521443642491e+38 -3.3999999521443642491e+38 -3.3999999521443642491e+38 -3.3999999521443642491e+38 -3.3999999521443642491e+38 -3.3999999521443642491e+38 -3.3999999521443642491e+38 -3.3999999521443642491e+38 -3.3999999521443642491e+38 -3.3999999521443642491e+38 -3.3999999521443642491e+38 -3.3999999521443642491e+38 -3.3999999521443642491e+38 -3.3999999521443642491e+38 -3.3999999521443642491e+38 -3.3999999521443642491e+38 -3.3999999521443642491e+38 -3.3999999521443642491e+38 -3.3999999521443642491e+38 -3.3999999521443642491e+38 -3.3999999521443642491e+38 -3.3999999521443642491e+38 -3.3999999521443642491e+38 -3.3999999521443642491e+38 -3.3999999521443642491e+38 -3.3999999521443642491e+38 -3.3999999521443642491e+38 -3.3999999521443642491e+38 -3.3999999521443642491e+38 -3.3999999521443642491e+38 -3.3999999521443642491e+38 -3.3999999521443642491e+38 -3.3999999521443642491e+38 -3.3999999521443642491e+38 -3.3999999521443642491e+38 -3.3999999521443642491e+38 -3.3999999521443642491e+38 -3.3999999521443642491e+38 -3.3999999521443642491e+38 -3.3999999521443642491e+38 -3.3999999521443642491e+38 -3.3999999521443642491e+38 -3.3999999521443642491e+38 -3.3999999521443642491e+38 -3.3999999521443642491e+38 -3.3999999521443642491e+38 -3.3999999521443642491e+38 -3.3999999521443642491e+38 -3.3999999521443642491e+38 -3.3999999521443642491e+38 -3.3999999521443642491e+38 -3.3999999521443642491e+38 -3.3999999521443642491e+38 -3.3999999521443642491e+38 -3.3999999521443642491e+38 -3.3999999521443642491e+38 -3.3999999521443642491e+38 -3.3999999521443642491e+38 -3.3999999521443642491e+38 -3.3999999521443642491e+38 -3.3999999521443642491e+38 -3.3999999521443642491e+38 -3.3999999521443642491e+38 -3.3999999521443642491e+38 -3.3999999521443642491e+38 -3.3999999521443642491e+38 -3.3999999521443642491e+38 -3.3999999521443642491e+38 -3.3999999521443642491e+38 -3.3999999521443642491e+38 -3.3999999521443642491e+38 -3.3999999521443642491e+38 -3.3999999521443642491e+38 -3.3999999521443642491e+38 -3.3999999521443642491e+38 -3.3999999521443642491e+38 -3.3999999521443642491e+38 -3.3999999521443642491e+38 -3.3999999521443642491e+38 -3.3999999521443642491e+38 -3.3999999521443642491e+38 -3.3999999521443642491e+38 -3.3999999521443642491e+38 -3.3999999521443642491e+38 -3.3999999521443642491e+38 -3.3999999521443642491e+38 -3.3999999521443642491e+38 -3.3999999521443642491e+38 -3.3999999521443642491e+38 -3.3999999521443642491e+38 -3.3999999521443642491e+38 -3.3999999521443642491e+38 -3.3999999521443642491e+38 -3.3999999521443642491e+38 -3.3999999521443642491e+38 -3.3999999521443642491e+38 -3.3999999521443642491e+38 -3.3999999521443642491e+38 -3.3999999521443642491e+38 -3.3999999521443642491e+38 -3.3999999521443642491e+38 -3.3999999521443642491e+38 -3.3999999521443642491e+38 -3.3999999521443642491e+38 -3.3999999521443642491e+38 -3.3999999521443642491e+38 -3.3999999521443642491e+38 -3.3999999521443642491e+38 -3.3999999521443642491e+38 -3.3999999521443642491e+38 -3.3999999521443642491e+38 -3.3999999521443642491e+38 -3.3999999521443642491e+38 -3.3999999521443642491e+38 -3.3999999521443642491e+38 -3.3999999521443642491e+38 -3.3999999521443642491e+38 -3.3999999521443642491e+38 -3.3999999521443642491e+38 -3.3999999521443642491e+38 -3.3999999521443642491e+38 -3.3999999521443642491e+38 -3.3999999521443642491e+38 -3.3999999521443642491e+38 -3.3999999521443642491e+38 -3.3999999521443642491e+38 -3.3999999521443642491e+38 -3.3999999521443642491e+38 -3.3999999521443642491e+38 -3.3999999521443642491e+38 -3.3999999521443642491e+38 -3.3999999521443642491e+38 -3.3999999521443642491e+38 -3.3999999521443642491e+38 -3.3999999521443642491e+38 -3.3999999521443642491e+38 -3.3999999521443642491e+38 -3.3999999521443642491e+38 -3.3999999521443642491e+38 -3.3999999521443642491e+38 -3.3999999521443642491e+38 -3.3999999521443642491e+38 -3.3999999521443642491e+38 -3.3999999521443642491e+38 -3.3999999521443642491e+38 -3.3999999521443642491e+38 -3.3999999521443642491e+38 -3.3999999521443642491e+38 -3.3999999521443642491e+38 -3.3999999521443642491e+38 -3.3999999521443642491e+38 -3.3999999521443642491e+38 -3.3999999521443642491e+38 -3.3999999521443642491e+38 -3.3999999521443642491e+38 -3.3999999521443642491e+38 -3.3999999521443642491e+38 -3.3999999521443642491e+38 -3.3999999521443642491e+38 -3.3999999521443642491e+38 -3.3999999521443642491e+38 -3.3999999521443642491e+38 -3.3999999521443642491e+38 -3.3999999521443642491e+38 -3.3999999521443642491e+38 -3.3999999521443642491e+38 -3.3999999521443642491e+38 -3.3999999521443642491e+38 -3.3999999521443642491e+38 -3.3999999521443642491e+38 -3.3999999521443642491e+38 -3.3999999521443642491e+38
 -3.3999999521443642491e+38 -3.3999999521443642491e+38 -3.3999999521443642491e+38 -3.3999999521443642491e+38 -3.3999999521443642491e+38 -3.3999999521443642491e+38 -3.3999999521443642491e+38 -3.3999999521443642491e+38 -3.3999999521443642491e+38 -3.3999999521443642491e+38 -3.3999999521443642491e+38 -3.3999999521443642491e+38 -3.3999999521443642491e+38 -3.3999999521443642491e+38 -3.3999999521443642491e+38 -3.3999999521443642491e+38 -3.3999999521443642491e+38 -3.3999999521443642491e+38 -3.3999999521443642491e+38 -3.3999999521443642491e+38 -3.3999999521443642491e+38 -3.3999999521443642491e+38 -3.3999999521443642491e+38 -3.3999999521443642491e+38 -3.3999999521443642491e+38 -3.3999999521443642491e+38 -3.3999999521443642491e+38 -3.3999999521443642491e+38 -3.3999999521443642491e+38 -3.3999999521443642491e+38 -3.3999999521443642491e+38 -3.3999999521443642491e+38 -3.3999999521443642491e+38 -3.3999999521443642491e+38 -3.3999999521443642491e+38 -3.3999999521443642491e+38 -3.3999999521443642491e+38 -3.3999999521443642491e+38 -3.3999999521443642491e+38 -3.3999999521443642491e+38 -3.3999999521443642491e+38 -3.3999999521443642491e+38 -3.3999999521443642491e+38 -3.3999999521443642491e+38 -3.3999999521443642491e+38 -3.3999999521443642491e+38 -3.3999999521443642491e+38 -3.3999999521443642491e+38 -3.3999999521443642491e+38 -3.3999999521443642491e+38 -3.3999999521443642491e+38 -3.3999999521443642491e+38 -3.3999999521443642491e+38 -3.3999999521443642491e+38 -3.3999999521443642491e+38 -3.3999999521443642491e+38 -3.3999999521443642491e+38 -3.3999999521443642491e+38 -3.3999999521443642491e+38 -3.3999999521443642491e+38 -3.3999999521443642491e+38 -3.3999999521443642491e+38 -3.3999999521443642491e+38 -3.3999999521443642491e+38 -3.3999999521443642491e+38 -3.3999999521443642491e+38 -3.3999999521443642491e+38 -3.3999999521443642491e+38 -3.3999999521443642491e+38 -3.3999999521443642491e+38 -3.3999999521443642491e+38 -3.3999999521443642491e+38 -3.3999999521443642491e+38 -3.3999999521443642491e+38 -3.3999999521443642491e+38 -3.3999999521443642491e+38 -3.3999999521443642491e+38 -3.3999999521443642491e+38 -3.3999999521443642491e+38 -3.3999999521443642491e+38 -3.3999999521443642491e+38 -3.3999999521443642491e+38 -3.3999999521443642491e+38 -3.3999999521443642491e+38 -3.3999999521443642491e+38 -3.3999999521443642491e+38 -3.3999999521443642491e+38 27.399999618530273438 27.399999618530273438 27.299999237060546875 27.299999237060546875 27.299999237060546875 27.299999237060546875 27.299999237060546875 27.299999237060546875 27.399999618530273438 27.399999618530273438 27.399999618530273438 27.5 27.5 27.5 27.5 27.5 27.5 27.399999618530273438 27.399999618530273438 27.399999618530273438 27.399999618530273438 27.399999618530273438 27.299999237060546875 27.299999237060546875 27.299999237060546875 -3.3999999521443642491e+38 -3.3999999521443642491e+38 -3.3999999521443642491e+38 -3.3999999521443642491e+38 -3.3999999521443642491e+38 -3.3999999521443642491e+38 -3.3999999521443642491e+38 -3.3999999521443642491e+38 -3.3999999521443642491e+38 -3.3999999521443642491e+38 -3.3999999521443642491e+38 -3.3999999521443642491e+38 -3.3999999521443642491e+38 -3.3999999521443642491e+38 -3.3999999521443642491e+38 -3.3999999521443642491e+38 27.700000762939453125 27.799999237060546875 27.799999237060546875 27.799999237060546875 27.799999237060546875 27.799999237060546875 27.799999237060546875 27.799999237060546875 27.799999237060546875 27.700000762939453125 27.700000762939453125 27.700000762939453125 27.700000762939453125 27.700000762939453125 27.600000381469726563 27.600000381469726563 27.600000381469726563 -3.3999999521443642491e+38 -3.3999999521443642491e+38 -3.3999999521443642491e+38 -3.3999999521443642491e+38 -3.3999999521443642491e+38 -3.3999999521443642491e+38 27.5 27.5 27.5 27.600000381469726563 27.600000381469726563 27.700000762939453125 -3.3999999521443642491e+38 -3.3999999521443642491e+38 -3.3999999521443642491e+38 -3.3999999521443642491e+38 -3.3999999521443642491e+38 -3.3999999521443642491e+38 27.700000762939453125 27.700000762939453125 -3.3999999521443642491e+38 -3.3999999521443642491e+38 -3.3999999521443642491e+38 -3.3999999521443642491e+38 -3.3999999521443642491e+38 -3.3999999521443642491e+38 -3.3999999521443642491e+38 -3.3999999521443642491e+38 -3.3999999521443642491e+38 -3.3999999521443642491e+38 -3.3999999521443642491e+38 -3.3999999521443642491e+38 -3.3999999521443642491e+38 -3.3999999521443642491e+38 -3.3999999521443642491e+38 -3.3999999521443642491e+38 -3.3999999521443642491e+38 -3.3999999521443642491e+38 -3.3999999521443642491e+38 -3.3999999521443642491e+38 -3.3999999521443642491e+38 -3.3999999521443642491e+38 -3.3999999521443642491e+38 -3.3999999521443642491e+38 -3.3999999521443642491e+38 -3.3999999521443642491e+38 -3.3999999521443642491e+38 -3.3999999521443642491e+38 -3.3999999521443642491e+38 -3.3999999521443642491e+38 -3.3999999521443642491e+38 -3.3999999521443642491e+38 -3.3999999521443642491e+38 -3.3999999521443642491e+38 -3.3999999521443642491e+38 -3.3999999521443642491e+38 -3.3999999521443642491e+38 -3.3999999521443642491e+38 -3.3999999521443642491e+38 -3.3999999521443642491e+38 -3.3999999521443642491e+38 -3.3999999521443642491e+38 -3.3999999521443642491e+38 -3.3999999521443642491e+38 -3.3999999521443642491e+38 -3.3999999521443642491e+38 -3.3999999521443642491e+38 -3.3999999521443642491e+38 -3.3999999521443642491e+38 -3.3999999521443642491e+38 -3.3999999521443642491e+38 -3.3999999521443642491e+38 -3.3999999521443642491e+38 -3.3999999521443642491e+38 -3.3999999521443642491e+38 -3.3999999521443642491e+38 -3.3999999521443642491e+38 -3.3999999521443642491e+38 -3.3999999521443642491e+38 -3.3999999521443642491e+38 -3.3999999521443642491e+38 -3.3999999521443642491e+38 -3.3999999521443642491e+38 -3.3999999521443642491e+38 -3.3999999521443642491e+38 -3.3999999521443642491e+38 -3.3999999521443642491e+38 -3.3999999521443642491e+38 -3.3999999521443642491e+38 -3.3999999521443642491e+38 -3.3999999521443642491e+38 -3.3999999521443642491e+38 -3.3999999521443642491e+38 -3.3999999521443642491e+38 -3.3999999521443642491e+38 -3.3999999521443642491e+38 -3.3999999521443642491e+38 -3.3999999521443642491e+38 -3.3999999521443642491e+38 -3.3999999521443642491e+38 -3.3999999521443642491e+38 -3.3999999521443642491e+38 -3.3999999521443642491e+38 -3.3999999521443642491e+38 -3.3999999521443642491e+38 -3.3999999521443642491e+38 -3.3999999521443642491e+38 -3.3999999521443642491e+38 -3.3999999521443642491e+38 -3.3999999521443642491e+38 -3.3999999521443642491e+38 -3.3999999521443642491e+38 -3.3999999521443642491e+38 -3.3999999521443642491e+38 -3.3999999521443642491e+38 -3.3999999521443642491e+38 -3.3999999521443642491e+38 -3.3999999521443642491e+38 -3.3999999521443642491e+38 -3.3999999521443642491e+38 -3.3999999521443642491e+38 -3.3999999521443642491e+38 -3.3999999521443642491e+38 -3.3999999521443642491e+38 -3.3999999521443642491e+38 -3.3999999521443642491e+38 -3.3999999521443642491e+38 -3.3999999521443642491e+38 -3.3999999521443642491e+38 -3.3999999521443642491e+38 -3.3999999521443642491e+38 -3.3999999521443642491e+38 -3.3999999521443642491e+38 -3.3999999521443642491e+38 -3.3999999521443642491e+38 -3.3999999521443642491e+38 -3.3999999521443642491e+38 -3.3999999521443642491e+38 -3.3999999521443642491e+38 -3.3999999521443642491e+38 -3.3999999521443642491e+38 -3.3999999521443642491e+38 -3.3999999521443642491e+38 -3.3999999521443642491e+38 -3.3999999521443642491e+38 -3.3999999521443642491e+38 -3.3999999521443642491e+38 -3.3999999521443642491e+38 -3.3999999521443642491e+38 -3.3999999521443642491e+38 -3.3999999521443642491e+38 -3.3999999521443642491e+38 -3.3999999521443642491e+38 -3.3999999521443642491e+38 -3.3999999521443642491e+38 -3.3999999521443642491e+38 -3.3999999521443642491e+38 -3.3999999521443642491e+38 -3.3999999521443642491e+38 -3.3999999521443642491e+38 -3.3999999521443642491e+38 -3.3999999521443642491e+38 -3.3999999521443642491e+38 -3.3999999521443642491e+38 -3.3999999521443642491e+38 -3.3999999521443642491e+38 -3.3999999521443642491e+38 -3.3999999521443642491e+38 -3.3999999521443642491e+38 -3.3999999521443642491e+38 -3.3999999521443642491e+38 -3.3999999521443642491e+38 -3.3999999521443642491e+38 -3.3999999521443642491e+38 -3.3999999521443642491e+38 -3.3999999521443642491e+38 -3.3999999521443642491e+38 -3.3999999521443642491e+38 -3.3999999521443642491e+38 -3.3999999521443642491e+38 -3.3999999521443642491e+38 -3.3999999521443642491e+38 -3.3999999521443642491e+38 -3.3999999521443642491e+38 -3.3999999521443642491e+38 -3.3999999521443642491e+38 -3.3999999521443642491e+38 -3.3999999521443642491e+38 -3.3999999521443642491e+38 -3.3999999521443642491e+38 -3.3999999521443642491e+38 -3.3999999521443642491e+38 -3.3999999521443642491e+38 -3.3999999521443642491e+38 -3.3999999521443642491e+38 -3.3999999521443642491e+38 -3.3999999521443642491e+38 -3.3999999521443642491e+38 -3.3999999521443642491e+38 -3.3999999521443642491e+38 -3.3999999521443642491e+38 -3.3999999521443642491e+38 -3.3999999521443642491e+38 -3.3999999521443642491e+38 -3.3999999521443642491e+38 -3.3999999521443642491e+38 -3.3999999521443642491e+38 -3.3999999521443642491e+38 -3.3999999521443642491e+38 -3.3999999521443642491e+38 -3.3999999521443642491e+38 -3.3999999521443642491e+38 -3.3999999521443642491e+38 -3.3999999521443642491e+38 -3.3999999521443642491e+38 -3.3999999521443642491e+38 -3.3999999521443642491e+38 -3.3999999521443642491e+38 -3.3999999521443642491e+38 -3.3999999521443642491e+38 -3.3999999521443642491e+38 -3.3999999521443642491e+38 -3.3999999521443642491e+38 -3.3999999521443642491e+38 -3.3999999521443642491e+38 -3.3999999521443642491e+38 -3.3999999521443642491e+38 -3.3999999521443642491e+38 -3.3999999521443642491e+38 -3.3999999521443642491e+38 -3.3999999521443642491e+38 -3.3999999521443642491e+38 -3.3999999521443642491e+38 -3.3999999521443642491e+38 -3.3999999521443642491e+38 -3.3999999521443642491e+38 -3.3999999521443642491e+38 -3.3999999521443642491e+38 -3.3999999521443642491e+38 -3.3999999521443642491e+38 -3.3999999521443642491e+38 -3.3999999521443642491e+38 -3.3999999521443642491e+38 -3.3999999521443642491e+38 -3.3999999521443642491e+38 -3.3999999521443642491e+38 -3.3999999521443642491e+38 -3.3999999521443642491e+38 -3.3999999521443642491e+38 -3.3999999521443642491e+38 -3.3999999521443642491e+38 -3.3999999521443642491e+38 -3.3999999521443642491e+38 -3.3999999521443642491e+38 -3.3999999521443642491e+38 -3.3999999521443642491e+38 -3.3999999521443642491e+38 -3.3999999521443642491e+38 -3.3999999521443642491e+38 -3.3999999521443642491e+38 -3.3999999521443642491e+38 -3.3999999521443642491e+38 -3.3999999521443642491e+38 -3.3999999521443642491e+38 -3.3999999521443642491e+38 -3.3999999521443642491e+38 -3.3999999521443642491e+38 -3.3999999521443642491e+38 -3.3999999521443642491e+38 -3.3999999521443642491e+38 -3.3999999521443642491e+38 -3.3999999521443642491e+38 -3.3999999521443642491e+38 -3.3999999521443642491e+38 -3.3999999521443642491e+38 -3.3999999521443642491e+38 -3.3999999521443642491e+38 -3.3999999521443642491e+38 -3.3999999521443642491e+38 -3.3999999521443642491e+38 -3.3999999521443642491e+38 -3.3999999521443642491e+38 -3.3999999521443642491e+38 -3.3999999521443642491e+38 -3.3999999521443642491e+38 -3.3999999521443642491e+38 -3.3999999521443642491e+38 -3.3999999521443642491e+38 -3.3999999521443642491e+38 -3.3999999521443642491e+38 -3.3999999521443642491e+38 -3.3999999521443642491e+38 -3.3999999521443642491e+38 -3.3999999521443642491e+38 -3.3999999521443642491e+38 -3.3999999521443642491e+38 -3.3999999521443642491e+38 -3.3999999521443642491e+38 -3.3999999521443642491e+38 -3.3999999521443642491e+38 -3.3999999521443642491e+38 -3.3999999521443642491e+38 -3.3999999521443642491e+38 -3.3999999521443642491e+38 -3.3999999521443642491e+38 -3.3999999521443642491e+38 -3.3999999521443642491e+38 -3.3999999521443642491e+38 -3.3999999521443642491e+38 -3.3999999521443642491e+38 -3.3999999521443642491e+38 -3.3999999521443642491e+38 -3.3999999521443642491e+38 -3.3999999521443642491e+38 -3.3999999521443642491e+38 -3.3999999521443642491e+38 -3.3999999521443642491e+38 -3.3999999521443642491e+38 -3.3999999521443642491e+38 -3.3999999521443642491e+38 -3.3999999521443642491e+38 -3.3999999521443642491e+38 -3.3999999521443642491e+38 -3.3999999521443642491e+38 -3.3999999521443642491e+38 -3.3999999521443642491e+38 -3.3999999521443642491e+38 -3.3999999521443642491e+38 -3.3999999521443642491e+38 -3.3999999521443642491e+38 -3.3999999521443642491e+38 -3.3999999521443642491e+38 -3.3999999521443642491e+38 -3.3999999521443642491e+38 -3.3999999521443642491e+38 -3.3999999521443642491e+38 -3.3999999521443642491e+38 -3.3999999521443642491e+38 -3.3999999521443642491e+38 -3.3999999521443642491e+38 -3.3999999521443642491e+38 -3.3999999521443642491e+38 -3.3999999521443642491e+38 -3.3999999521443642491e+38 -3.3999999521443642491e+38 -3.3999999521443642491e+38 -3.3999999521443642491e+38 -3.3999999521443642491e+38 -3.3999999521443642491e+38 -3.3999999521443642491e+38 -3.3999999521443642491e+38 -3.3999999521443642491e+38 -3.3999999521443642491e+38 -3.3999999521443642491e+38 -3.3999999521443642491e+38 -3.3999999521443642491e+38 -3.3999999521443642491e+38
 -3.3999999521443642491e+38 -3.3999999521443642491e+38 -3.3999999521443642491e+38 -3.3999999521443642491e+38 -3.3999999521443642491e+38 -3.3999999521443642491e+38 -3.3999999521443642491e+38 -3.3999999521443642491e+38 -3.3999999521443642491e+38 -3.3999999521443642491e+38 -3.3999999521443642491e+38 -3.3999999521443642491e+38 -3.3999999521443642491e+38 -3.3999999521443642491e+38 -3.3999999521443642491e+38 -3.3999999521443642491e+38 -3.3999999521443642491e+38 -3.3999999521443642491e+38 -3.3999999521443642491e+38 -3.3999999521443642491e+38 -3.3999999521443642491e+38 -3.3999999521443642491e+38 -3.3999999521443642491e+38 -3.3999999521443642491e+38 -3.3999999521443642491e+38 -3.3999999521443642491e+38 -3.3999999521443642491e+38 -3.3999999521443642491e+38 -3.3999999521443642491e+38 -3.3999999521443642491e+38 -3.3999999521443642491e+38 -3.3999999521443642491e+38 -3.3999999521443642491e+38 -3.3999999521443642491e+38 -3.3999999521443642491e+38 -3.3999999521443642491e+38 -3.3999999521443642491e+38 -3.3999999521443642491e+38 -3.3999999521443642491e+38 -3.3999999521443642491e+38 -3.3999999521443642491e+38 -3.3999999521443642491e+38 -3.3999999521443642491e+38 -3.3999999521443642491e+38 -3.3999999521443642491e+38 -3.3999999521443642491e+38 -3.3999999521443642491e+38 -3.3999999521443642491e+38 -3.3999999521443642491e+38 -3.3999999521443642491e+38 -3.3999999521443642491e+38 -3.3999999521443642491e+38 -3.3999999521443642491e+38 -3.3999999521443642491e+38 -3.3999999521443642491e+38 -3.3999999521443642491e+38 -3.3999999521443642491e+38 -3.3999999521443642491e+38 -3.3999999521443642491e+38 -3.3999999521443642491e+38 -3.3999999521443642491e+38 -3.3999999521443642491e+38 -3.3999999521443642491e+38 -3.3999999521443642491e+38 -3.3999999521443642491e+38 -3.3999999521443642491e+38 -3.3999999521443642491e+38 -3.3999999521443642491e+38 -3.3999999521443642491e+38 -3.3999999521443642491e+38 -3.3999999521443642491e+38 -3.3999999521443642491e+38 -3.3999999521443642491e+38 -3.3999999521443642491e+38 -3.3999999521443642491e+38 -3.3999999521443642491e+38 -3.3999999521443642491e+38 -3.3999999521443642491e+38 -3.3999999521443642491e+38 -3.3999999521443642491e+38 -3.3999999521443642491e+38 -3.3999999521443642491e+38 -3.3999999521443642491e+38 27.399999618530273438 27.399999618530273438 27.399999618530273438 27.399999618530273438 27.399999618530273438 27.399999618530273438 27.399999618530273438 27.399999618530273438 27.299999237060546875 27.299999237060546875 27.299999237060546875 27.299999237060546875 27.399999618530273438 27.399999618530273438 27.5 27.5 27.600000381469726563 27.600000381469726563 27.600000381469726563 27.600000381469726563 27.600000381469726563 27.5 27.5 27.5 27.399999618530273438 27.399999618530273438 27.299999237060546875 27.299999237060546875 27.299999237060546875 27.299999237060546875 27.200000762939453125 -3.3999999521443642491e+38 -3.3999999521443642491e+38 -3.3999999521443642491e+38 -3.3999999521443642491e+38 -3.3999999521443642491e+38 -3.3999999521443642491e+38 -3.3999999521443642491e+38 -3.3999999521443642491e+38 -3.3999999521443642491e+38 -3.3999999521443642491e+38 27.5 27.600000381469726563 27.700000762939453125 27.700000762939453125 27.700000762939453125 27.799999237060546875 27.799999237060546875 27.799999237060546875 27.899999618530273438 27.799999237060546875 27.799999237060546875 27.799999237060546875 27.799999237060546875 27.799999237060546875 27.799999237060546875 27.700000762939453125 27.700000762939453125 27.700000762939453125 27.700000762939453125 27.600000381469726563 27.600000381469726563 27.5 -3.3999999521443642491e+38 -3.3999999521443642491e+38 27.299999237060546875 27.399999618530273438 27.399999618530273438 27.5 27.5 27.600000381469726563 27.600000381469726563 27.600000381469726563 27.700000762939453125 27.700000762939453125 -3.3999999521443642491e+38 -3.3999999521443642491e+38 27.799999237060546875 27.799999237060546875 27.700000762939453125 27.700000762939453125 27.700000762939453125 27.700000762939453125 27.799999237060546875 -3.3999999521443642491e+38 -3.3999999521443642491e+38 -3.3999999521443642491e+38 -3.3999999521443642491e+38 -3.3999999521443642491e+38 -3.3999999521443642491e+38 -3.3999999521443642491e+38 -3.3999999521443642491e+38 -3.3999999521443642491e+38 -3.3999999521443642491e+38 -3.3999999521443642491e+38 -3.3999999521443642491e+38 -3.3999999521443642491e+38 -3.3999999521443642491e+38 -3.3999999521443642491e+38 -3.3999999521443642491e+38 -3.3999999521443642491e+38 -3.3999999521443642491e+38 -3.3999999521443642491e+38 -3.3999999521443642491e+38 -3.3999999521443642491e+38 -3.3999999521443642491e+38 -3.3999999521443642491e+38 -3.3999999521443642491e+38 -3.3999999521443642491e+38 -3.3999999521443642491e+38 -3.3999999521443642491e+38 -3.3999999521443642491e+38 -3.3999999521443642491e+38 -3.3999999521443642491e+38 -3.3999999521443642491e+38 -3.3999999521443642491e+38 -3.3999999521443642491e+38 -3.3999999521443642491e+38 -3.3999999521443642491e+38 -3.3999999521443642491e+38 -3.3999999521443642491e+38 -3.3999999521443642491e+38 -3.3999999521443642491e+38 -3.3999999521443642491e+38 -3.3999999521443642491e+38 -3.3999999521443642491e+38 -3.3999999521443642491e+38 -3.3999999521443642491e+38 -3.3999999521443642491e+38 -3.3999999521443642491e+38 -3.3999999521443642491e+38 -3.3999999521443642491e+38 -3.3999999521443642491e+38 -3.3999999521443642491e+38 -3.3999999521443642491e+38 -3.3999999521443642491e+38 -3.3999999521443642491e+38 -3.3999999521443642491e+38 -3.3999999521443642491e+38 -3.3999999521443642491e+38 -3.3999999521443642491e+38 -3.3999999521443642491e+38 -3.3999999521443642491e+38 -3.3999999521443642491e+38 -3.3999999521443642491e+38 -3.3999999521443642491e+38 -3.3999999521443642491e+38 -3.3999999521443642491e+38 -3.3999999521443642491e+38 -3.3999999521443642491e+38 -3.3999999521443642491e+38 -3.3999999521443642491e+38 -3.3999999521443642491e+38 -3.3999999521443642491e+38 -3.3999999521443642491e+38 -3.3999999521443642491e+38 -3.3999999521443642491e+38 -3.3999999521443642491e+38 -3.3999999521443642491e+38 -3.3999999521443642491e+38 -3.3999999521443642491e+38 -3.3999999521443642491e+38 -3.3999999521443642491e+38 -3.3999999521443642491e+38 -3.3999999521443642491e+38 -3.3999999521443642491e+38 -3.3999999521443642491e+38 -3.3999999521443642491e+38 -3.3999999521443642491e+38 -3.3999999521443642491e+38 -3.3999999521443642491e+38 -3.3999999521443642491e+38 -3.3999999521443642491e+38 -3.3999999521443642491e+38 -3.3999999521443642491e+38 -3.3999999521443642491e+38 -3.3999999521443642491e+38 -3.3999999521443642491e+38 -3.3999999521443642491e+38 -3.3999999521443642491e+38 -3.3999999521443642491e+38 -3.3999999521443642491e+38 -3.3999999521443642491e+38 -3.3999999521443642491e+38 -3.3999999521443642491e+38 -3.3999999521443642491e+38 -3.3999999521443642491e+38 -3.3999999521443642491e+38 -3.3999999521443642491e+38 -3.3999999521443642491e+38 -3.3999999521443642491e+38 -3.3999999521443642491e+38 -3.3999999521443642491e+38 -3.3999999521443642491e+38 -3.3999999521443642491e+38 -3.3999999521443642491e+38 -3.3999999521443642491e+38 -3.3999999521443642491e+38 -3.3999999521443642491e+38 -3.3999999521443642491e+38 -3.3999999521443642491e+38 -3.3999999521443642491e+38 -3.3999999521443642491e+38 -3.3999999521443642491e+38 -3.3999999521443642491e+38 -3.3999999521443642491e+38 -3.3999999521443642491e+38 -3.3999999521443642491e+38 -3.3999999521443642491e+38 -3.3999999521443642491e+38 -3.3999999521443642491e+38 -3.3999999521443642491e+38 -3.3999999521443642491e+38 -3.3999999521443642491e+38 -3.3999999521443642491e+38 -3.3999999521443642491e+38 -3.3999999521443642491e+38 -3.3999999521443642491e+38 -3.3999999521443642491e+38 -3.3999999521443642491e+38 -3.3999999521443642491e+38 -3.3999999521443642491e+38 -3.3999999521443642491e+38 -3.3999999521443642491e+38 -3.3999999521443642491e+38 -3.3999999521443642491e+38 -3.3999999521443642491e+38 -3.3999999521443642491e+38 -3.3999999521443642491e+38 -3.3999999521443642491e+38 -3.3999999521443642491e+38 -3.3999999521443642491e+38 -3.3999999521443642491e+38 -3.3999999521443642491e+38 -3.3999999521443642491e+38 -3.3999999521443642491e+38 -3.3999999521443642491e+38 -3.3999999521443642491e+38 -3.3999999521443642491e+38 -3.3999999521443642491e+38 -3.3999999521443642491e+38 -3.3999999521443642491e+38 -3.3999999521443642491e+38 -3.3999999521443642491e+38 -3.3999999521443642491e+38 -3.3999999521443642491e+38 -3.3999999521443642491e+38 -3.3999999521443642491e+38 -3.3999999521443642491e+38 -3.3999999521443642491e+38 -3.3999999521443642491e+38 -3.3999999521443642491e+38 -3.3999999521443642491e+38 -3.3999999521443642491e+38 -3.3999999521443642491e+38 -3.3999999521443642491e+38 -3.3999999521443642491e+38 -3.3999999521443642491e+38 -3.3999999521443642491e+38 -3.3999999521443642491e+38 -3.3999999521443642491e+38 -3.3999999521443642491e+38 -3.3999999521443642491e+38 -3.3999999521443642491e+38 -3.3999999521443642491e+38 -3.3999999521443642491e+38 -3.3999999521443642491e+38 -3.3999999521443642491e+38 -3.3999999521443642491e+38 -3.3999999521443642491e+38 -3.3999999521443642491e+38 -3.3999999521443642491e+38 -3.3999999521443642491e+38 -3.3999999521443642491e+38 -3.3999999521443642491e+38 -3.3999999521443642491e+38 -3.3999999521443642491e+38 -3.3999999521443642491e+38 -3.3999999521443642491e+38 -3.3999999521443642491e+38 -3.3999999521443642491e+38 -3.3999999521443642491e+38 -3.3999999521443642491e+38 -3.3999999521443642491e+38 -3.3999999521443642491e+38 -3.3999999521443642491e+38 -3.3999999521443642491e+38 -3.3999999521443642491e+38 -3.3999999521443642491e+38 -3.3999999521443642491e+38 -3.3999999521443642491e+38 -3.3999999521443642491e+38 -3.3999999521443642491e+38 -3.3999999521443642491e+38 -3.3999999521443642491e+38 -3.3999999521443642491e+38 -3.3999999521443642491e+38 -3.3999999521443642491e+38 -3.3999999521443642491e+38 -3.3999999521443642491e+38 -3.3999999521443642491e+38 -3.3999999521443642491e+38 -3.3999999521443642491e+38 -3.3999999521443642491e+38 -3.3999999521443642491e+38 -3.3999999521443642491e+38 -3.3999999521443642491e+38 -3.3999999521443642491e+38 -3.3999999521443642491e+38 -3.3999999521443642491e+38 -3.3999999521443642491e+38 -3.3999999521443642491e+38 -3.3999999521443642491e+38 -3.3999999521443642491e+38 -3.3999999521443642491e+38 -3.3999999521443642491e+38 -3.3999999521443642491e+38 -3.3999999521443642491e+38 -3.3999999521443642491e+38 -3.3999999521443642491e+38 -3.3999999521443642491e+38 -3.3999999521443642491e+38 -3.3999999521443642491e+38 -3.3999999521443642491e+38 -3.3999999521443642491e+38 -3.3999999521443642491e+38 -3.3999999521443642491e+38 -3.3999999521443642491e+38 -3.3999999521443642491e+38 -3.3999999521443642491e+38 -3.3999999521443642491e+38 -3.3999999521443642491e+38 -3.3999999521443642491e+38 -3.3999999521443642491e+38 -3.3999999521443642491e+38 -3.3999999521443642491e+38 -3.3999999521443642491e+38 -3.3999999521443642491e+38 -3.3999999521443642491e+38 -3.3999999521443642491e+38 -3.3999999521443642491e+38 -3.3999999521443642491e+38 -3.3999999521443642491e+38 -3.3999999521443642491e+38 -3.3999999521443642491e+38 -3.3999999521443642491e+38 -3.3999999521443642491e+38 -3.3999999521443642491e+38 -3.3999999521443642491e+38 -3.3999999521443642491e+38 -3.3999999521443642491e+38 -3.3999999521443642491e+38 -3.3999999521443642491e+38 -3.3999999521443642491e+38 -3.3999999521443642491e+38 -3.3999999521443642491e+38 -3.3999999521443642491e+38 -3.3999999521443642491e+38 -3.3999999521443642491e+38 -3.3999999521443642491e+38 -3.3999999521443642491e+38 -3.3999999521443642491e+38 -3.3999999521443642491e+38 -3.3999999521443642491e+38 -3.3999999521443642491e+38 -3.3999999521443642491e+38 -3.3999999521443642491e+38 -3.3999999521443642491e+38 -3.3999999521443642491e+38 -3.3999999521443642491e+38 -3.3999999521443642491e+38 -3.3999999521443642491e+38 -3.3999999521443642491e+38 -3.3999999521443642491e+38 -3.3999999521443642491e+38 -3.3999999521443642491e+38 -3.3999999521443642491e+38 -3.3999999521443642491e+38 -3.3999999521443642491e+38 -3.3999999521443642491e+38 -3.3999999521443642491e+38 -3.3999999521443642491e+38 -3.3999999521443642491e+38 -3.3999999521443642491e+38 -3.3999999521443642491e+38 -3.3999999521443642491e+38 -3.3999999521443642491e+38 -3.3999999521443642491e+38 -3.3999999521443642491e+38 -3.3999999521443642491e+38 -3.3999999521443642491e+38 -3.3999999521443642491e+38 -3.3999999521443642491e+38 -3.3999999521443642491e+38 -3.3999999521443642491e+38 -3.3999999521443642491e+38 -3.3999999521443642491e+38 -3.3999999521443642491e+38 -3.3999999521443642491e+38 -3.3999999521443642491e+38 -3.3999999521443642491e+38 -3.3999999521443642491e+38 -3.3999999521443642491e+38 -3.3999999521443642491e+38 -3.3999999521443642491e+38 -3.3999999521443642491e+38 -3.3999999521443642491e+38 -3.3999999521443642491e+38 -3.3999999521443642491e+38 -3.3999999521443642491e+38 -3.3999999521443642491e+38 -3.3999999521443642491e+38 -3.3999999521443642491e+38 -3.3999999521443642491e+38 -3.3999999521443642491e+38 -3.3999999521443642491e+38 -3.3999999521443642491e+38 -3.3999999521443642491e+38 -3.3999999521443642491e+38
 -3.3999999521443642491e+38 -3.3999999521443642491e+38 -3.3999999521443642491e+38 -3.3999999521443642491e+38 -3.3999999521443642491e+38 -3.3999999521443642491e+38 -3.3999999521443642491e+38 -3.3999999521443642491e+38 -3.3999999521443642491e+38 -3.3999999521443642491e+38 -3.3999999521443642491e+38 -3.3999999521443642491e+38 -3.3999999521443642491e+38 -3.3999999521443642491e+38 -3.3999999521443642491e+38 -3.3999999521443642491e+38 -3.3999999521443642491e+38 -3.3999999521443642491e+38 -3.3999999521443642491e+38 -3.3999999521443642491e+38 -3.3999999521443642491e+38 -3.3999999521443642491e+38 -3.3999999521443642491e+38 -3.3999999521443642491e+38 -3.3999999521443642491e+38 -3.3999999521443642491e+38 -3.3999999521443642491e+38 -3.3999999521443642491e+38 -3.3999999521443642491e+38 -3.3999999521443642491e+38 -3.3999999521443642491e+38 -3.3999999521443642491e+38 -3.3999999521443642491e+38 -3.3999999521443642491e+38 -3.3999999521443642491e+38 -3.3999999521443642491e+38 -3.3999999521443642491e+38 -3.3999999521443642491e+38 -3.3999999521443642491e+38 -3.3999999521443642491e+38 -3.3999999521443642491e+38 -3.3999999521443642491e+38 -3.3999999521443642491e+38 -3.3999999521443642491e+38 -3.3999999521443642491e+38 -3.3999999521443642491e+38 -3.3999999521443642491e+38 -3.3999999521443642491e+38 -3.3999999521443642491e+38 -3.3999999521443642491e+38 -3.3999999521443642491e+38 -3.3999999521443642491e+38 -3.3999999521443642491e+38 -3.3999999521443642491e+38 -3.3999999521443642491e+38 -3.3999999521443642491e+38 -3.3999999521443642491e+38 -3.3999999521443642491e+38 -3.3999999521443642491e+38 -3.3999999521443642491e+38 -3.3999999521443642491e+38 -3.3999999521443642491e+38 -3.3999999521443642491e+38 -3.3999999521443642491e+38 -3.3999999521443642491e+38 -3.3999999521443642491e+38 -3.3999999521443642491e+38 -3.3999999521443642491e+38 -3.3999999521443642491e+38 -3.3999999521443642491e+38 -3.3999999521443642491e+38 -3.3999999521443642491e+38 -3.3999999521443642491e+38 -3.3999999521443642491e+38 -3.3999999521443642491e+38 -3.3999999521443642491e+38 -3.3999999521443642491e+38 -3.3999999521443642491e+38 -3.3999999521443642491e+38 -3.3999999521443642491e+38 -3.3999999521443642491e+38 -3.3999999521443642491e+38 -3.3999999521443642491e+38 27.399999618530273438 27.399999618530273438 27.399999618530273438 27.399999618530273438 27.399999618530273438 27.399999618530273438 27.399999618530273438 27.399999618530273438 27.399999618530273438 27.399999618530273438 27.399999618530273438 27.399999618530273438 27.399999618530273438 27.399999618530273438 27.5 27.600000381469726563 27.600000381469726563 27.600000381469726563 27.600000381469726563 27.600000381469726563 27.600000381469726563 27.600000381469726563 27.600000381469726563 27.5 27.5 27.399999618530273438 27.399999618530273438 27.299999237060546875 27.299999237060546875 27.200000762939453125 27.200000762939453125 27.200000762939453125 27.200000762939453125 27.200000762939453125 27.299999237060546875 -3.3999999521443642491e+38 -3.3999999521443642491e+38 -3.3999999521443642491e+38 -3.3999999521443642491e+38 27.399999618530273438 27.5 27.600000381469726563 27.700000762939453125 27.700000762939453125 27.799999237060546875 27.799999237060546875 27.799999237060546875 27.899999618530273438 27.899999618530273438 27.899999618530273438 27.899999618530273438 27.899999618530273438 27.899999618530273438 27.799999237060546875 27.799999237060546875 27.799999237060546875 27.799999237060546875 27.700000762939453125 27.700000762939453125 27.700000762939453125 27.700000762939453125 27.600000381469726563 27.5 27.5 27.399999618530273438 27.299999237060546875 27.399999618530273438 27.399999618530273438 27.5 27.5 27.600000381469726563 27.600000381469726563 27.600000381469726563 27.700000762939453125 27.700000762939453125 27.799999237060546875 27.799999237060546875 27.799999237060546875 27.799999237060546875 27.799999237060546875 27.799999237060546875 27.799999237060546875 27.799999237060546875 27.799999237060546875 -3.3999999521443642491e+38 -3.3999999521443642491e+38 -3.3999999521443642491e+38 -3.3999999521443642491e+38 -3.3999999521443642491e+38 -3.3999999521443642491e+38 -3.3999999521443642491e+38 -3.3999999521443642491e+38 -3.3999999521443642491e+38 -3.3999999521443642491e+38 -3.3999999521443642491e+38 -3.3999999521443642491e+38 -3.3999999521443642491e+38 -3.3999999521443642491e+38 -3.3999999521443642491e+38 -3.3999999521443642491e+38 -3.3999999521443642491e+38 -3.3999999521443642491e+38 -3.3999999521443642491e+38 -3.3999999521443642491e+38 -3.3999999521443642491e+38 -3.3999999521443642491e+38 -3.3999999521443642491e+38 -3.3999999521443642491e+38 -3.3999999521443642491e+38 -3.3999999521443642491e+38 -3.3999999521443642491e+38 -3.3999999521443642491e+38 -3.3999999521443642491e+38 -3.3999999521443642491e+38 -3.3999999521443642491e+38 -3.3999999521443642491e+38 -3.3999999521443642491e+38 -3.3999999521443642491e+38 -3.3999999521443642491e+38 -3.3999999521443642491e+38 -3.3999999521443642491e+38 -3.3999999521443642491e+38 -3.3999999521443642491e+38 -3.3999999521443642491e+38 -3.3999999521443642491e+38 -3.3999999521443642491e+38 -3.3999999521443642491e+38 -3.3999999521443642491e+38 -3.3999999521443642491e+38 -3.3999999521443642491e+38 -3.3999999521443642491e+38 -3.3999999521443642491e+38 -3.3999999521443642491e+38 -3.3999999521443642491e+38 -3.3999999521443642491e+38 -3.3999999521443642491e+38 -3.3999999521443642491e+38 -3.3999999521443642491e+38 -3.3999999521443642491e+38 -3.3999999521443642491e+38 -3.3999999521443642491e+38 -3.3999999521443642491e+38 -3.3999999521443642491e+38 -3.3999999521443642491e+38 -3.3999999521443642491e+38 -3.3999999521443642491e+38 -3.3999999521443642491e+38 -3.3999999521443642491e+38 -3.3999999521443642491e+38 -3.3999999521443642491e+38 -3.3999999521443642491e+38 -3.3999999521443642491e+38 -3.3999999521443642491e+38 -3.3999999521443642491e+38 -3.3999999521443642491e+38 -3.3999999521443642491e+38 -3.3999999521443642491e+38 -3.3999999521443642491e+38 -3.3999999521443642491e+38 -3.3999999521443642491e+38 -3.3999999521443642491e+38 -3.3999999521443642491e+38 -3.3999999521443642491e+38 -3.3999999521443642491e+38 -3.3999999521443642491e+38 -3.3999999521443642491e+38 -3.3999999521443642491e+38 -3.3999999521443642491e+38 -3.3999999521443642491e+38 -3.3999999521443642491e+38 -3.3999999521443642491e+38 -3.3999999521443642491e+38 -3.3999999521443642491e+38 -3.3999999521443642491e+38 -3.3999999521443642491e+38 -3.3999999521443642491e+38 -3.3999999521443642491e+38 -3.3999999521443642491e+38 -3.3999999521443642491e+38 -3.3999999521443642491e+38 -3.3999999521443642491e+38 -3.3999999521443642491e+38 -3.3999999521443642491e+38 -3.3999999521443642491e+38 -3.3999999521443642491e+38 -3.3999999521443642491e+38 -3.3999999521443642491e+38 -3.3999999521443642491e+38 -3.3999999521443642491e+38 -3.3999999521443642491e+38 -3.3999999521443642491e+38 -3.3999999521443642491e+38 -3.3999999521443642491e+38 -3.3999999521443642491e+38 -3.3999999521443642491e+38 -3.3999999521443642491e+38 -3.3999999521443642491e+38 -3.3999999521443642491e+38 -3.3999999521443642491e+38 -3.3999999521443642491e+38 -3.3999999521443642491e+38 -3.3999999521443642491e+38 -3.3999999521443642491e+38 -3.3999999521443642491e+38 -3.3999999521443642491e+38 -3.3999999521443642491e+38 -3.3999999521443642491e+38 -3.3999999521443642491e+38 -3.3999999521443642491e+38 -3.3999999521443642491e+38 -3.3999999521443642491e+38 -3.3999999521443642491e+38 -3.3999999521443642491e+38 -3.3999999521443642491e+38 -3.3999999521443642491e+38 -3.3999999521443642491e+38 -3.3999999521443642491e+38 -3.3999999521443642491e+38 -3.3999999521443642491e+38 -3.3999999521443642491e+38 -3.3999999521443642491e+38 -3.3999999521443642491e+38 -3.3999999521443642491e+38 -3.3999999521443642491e+38 -3.3999999521443642491e+38 -3.3999999521443642491e+38 -3.3999999521443642491e+38 -3.3999999521443642491e+38 -3.3999999521443642491e+38 -3.3999999521443642491e+38 -3.3999999521443642491e+38 -3.3999999521443642491e+38 -3.3999999521443642491e+38 -3.3999999521443642491e+38 -3.3999999521443642491e+38 -3.3999999521443642491e+38 -3.3999999521443642491e+38 -3.3999999521443642491e+38 -3.3999999521443642491e+38 -3.3999999521443642491e+38 -3.3999999521443642491e+38 -3.3999999521443642491e+38 -3.3999999521443642491e+38 -3.3999999521443642491e+38 -3.3999999521443642491e+38 -3.3999999521443642491e+38 -3.3999999521443642491e+38 -3.3999999521443642491e+38 -3.3999999521443642491e+38 -3.3999999521443642491e+38 -3.3999999521443642491e+38 -3.3999999521443642491e+38 -3.3999999521443642491e+38 -3.3999999521443642491e+38 -3.3999999521443642491e+38 -3.3999999521443642491e+38 -3.3999999521443642491e+38 -3.3999999521443642491e+38 -3.3999999521443642491e+38 -3.3999999521443642491e+38 -3.3999999521443642491e+38 -3.3999999521443642491e+38 -3.3999999521443642491e+38 -3.3999999521443642491e+38 -3.3999999521443642491e+38 -3.3999999521443642491e+38 -3.3999999521443642491e+38 -3.3999999521443642491e+38 -3.3999999521443642491e+38 -3.3999999521443642491e+38 -3.3999999521443642491e+38 -3.3999999521443642491e+38 -3.3999999521443642491e+38 -3.3999999521443642491e+38 -3.3999999521443642491e+38 -3.3999999521443642491e+38 -3.3999999521443642491e+38 -3.3999999521443642491e+38 -3.3999999521443642491e+38 -3.3999999521443642491e+38 -3.3999999521443642491e+38 -3.3999999521443642491e+38 -3.3999999521443642491e+38 -3.3999999521443642491e+38 -3.3999999521443642491e+38 -3.3999999521443642491e+38 -3.3999999521443642491e+38 -3.3999999521443642491e+38 -3.3999999521443642491e+38 -3.3999999521443642491e+38 -3.3999999521443642491e+38 -3.3999999521443642491e+38 -3.3999999521443642491e+38 -3.3999999521443642491e+38 -3.3999999521443642491e+38 -3.3999999521443642491e+38 -3.3999999521443642491e+38 -3.3999999521443642491e+38 -3.3999999521443642491e+38 -3.3999999521443642491e+38 -3.3999999521443642491e+38 -3.3999999521443642491e+38 -3.3999999521443642491e+38 -3.3999999521443642491e+38 -3.3999999521443642491e+38 -3.3999999521443642491e+38 -3.3999999521443642491e+38 -3.3999999521443642491e+38 -3.3999999521443642491e+38 -3.3999999521443642491e+38 -3.3999999521443642491e+38 -3.3999999521443642491e+38 -3.3999999521443642491e+38 -3.3999999521443642491e+38 -3.3999999521443642491e+38 -3.3999999521443642491e+38 -3.3999999521443642491e+38 -3.3999999521443642491e+38 -3.3999999521443642491e+38 -3.3999999521443642491e+38 -3.3999999521443642491e+38 -3.3999999521443642491e+38 -3.3999999521443642491e+38 -3.3999999521443642491e+38 -3.3999999521443642491e+38 -3.3999999521443642491e+38 -3.3999999521443642491e+38 -3.3999999521443642491e+38 -3.3999999521443642491e+38 -3.3999999521443642491e+38 -3.3999999521443642491e+38 -3.3999999521443642491e+38 -3.3999999521443642491e+38 -3.3999999521443642491e+38 -3.3999999521443642491e+38 -3.3999999521443642491e+38 -3.3999999521443642491e+38 -3.3999999521443642491e+38 -3.3999999521443642491e+38 -3.3999999521443642491e+38 -3.3999999521443642491e+38 -3.3999999521443642491e+38 -3.3999999521443642491e+38 -3.3999999521443642491e+38 -3.3999999521443642491e+38 -3.3999999521443642491e+38 -3.3999999521443642491e+38 -3.3999999521443642491e+38 -3.3999999521443642491e+38 -3.3999999521443642491e+38 -3.3999999521443642491e+38 -3.3999999521443642491e+38 -3.3999999521443642491e+38 -3.3999999521443642491e+38 -3.3999999521443642491e+38 -3.3999999521443642491e+38 -3.3999999521443642491e+38 -3.3999999521443642491e+38 -3.3999999521443642491e+38 -3.3999999521443642491e+38 -3.3999999521443642491e+38 -3.3999999521443642491e+38 -3.3999999521443642491e+38 -3.3999999521443642491e+38 -3.3999999521443642491e+38 -3.3999999521443642491e+38 -3.3999999521443642491e+38 -3.3999999521443642491e+38 -3.3999999521443642491e+38 -3.3999999521443642491e+38 -3.3999999521443642491e+38 -3.3999999521443642491e+38 -3.3999999521443642491e+38 -3.3999999521443642491e+38 -3.3999999521443642491e+38 -3.3999999521443642491e+38 -3.3999999521443642491e+38 -3.3999999521443642491e+38 -3.3999999521443642491e+38 -3.3999999521443642491e+38 -3.3999999521443642491e+38 -3.3999999521443642491e+38 -3.3999999521443642491e+38 -3.3999999521443642491e+38 -3.3999999521443642491e+38 -3.3999999521443642491e+38 -3.3999999521443642491e+38 -3.3999999521443642491e+38 -3.3999999521443642491e+38 -3.3999999521443642491e+38 -3.3999999521443642491e+38 -3.3999999521443642491e+38 -3.3999999521443642491e+38 -3.3999999521443642491e+38 -3.3999999521443642491e+38 -3.3999999521443642491e+38 -3.3999999521443642491e+38 -3.3999999521443642491e+38 -3.3999999521443642491e+38 -3.3999999521443642491e+38 -3.3999999521443642491e+38 -3.3999999521443642491e+38 -3.3999999521443642491e+38 -3.3999999521443642491e+38 -3.3999999521443642491e+38 -3.3999999521443642491e+38 -3.3999999521443642491e+38 -3.3999999521443642491e+38 -3.3999999521443642491e+38 -3.3999999521443642491e+38 -3.3999999521443642491e+38 -3.3999999521443642491e+38 -3.3999999521443642491e+38 -3.3999999521443642491e+38 -3.3999999521443642491e+38 -3.3999999521443642491e+38 -3.3999999521443642491e+38 -3.3999999521443642491e+38 -3.3999999521443642491e+38
 -3.3999999521443642491e+38 -3.3999999521443642491e+38 -3.3999999521443642491e+38 -3.3999999521443642491e+38 -3.3999999521443642491e+38 -3.3999999521443642491e+38 -3.3999999521443642491e+38 -3.3999999521443642491e+38 -3.3999999521443642491e+38 -3.3999999521443642491e+38 -3.3999999521443642491e+38 -3.3999999521443642491e+38 -3.3999999521443642491e+38 -3.3999999521443642491e+38 -3.3999999521443642491e+38 -3.3999999521443642491e+38 -3.3999999521443642491e+38 -3.3999999521443642491e+38 -3.3999999521443642491e+38 -3.3999999521443642491e+38 -3.3999999521443642491e+38 -3.3999999521443642491e+38 -3.3999999521443642491e+38 -3.3999999521443642491e+38 -3.3999999521443642491e+38 -3.3999999521443642491e+38 -3.3999999521443642491e+38 -3.3999999521443642491e+38 -3.3999999521443642491e+38 -3.3999999521443642491e+38 -3.3999999521443642491e+38 -3.3999999521443642491e+38 -3.3999999521443642491e+38 -3.3999999521443642491e+38 -3.3999999521443642491e+38 -3.3999999521443642491e+38 -3.3999999521443642491e+38 -3.3999999521443642491e+38 -3.3999999521443642491e+38 -3.3999999521443642491e+38 -3.3999999521443642491e+38 -3.3999999521443642491e+38 -3.3999999521443642491e+38 -3.3999999521443642491e+38 -3.3999999521443642491e+38 -3.3999999521443642491e+38 -3.3999999521443642491e+38 -3.3999999521443642491e+38 -3.3999999521443642491e+38 -3.3999999521443642491e+38 -3.3999999521443642491e+38 -3.3999999521443642491e+38 -3.3999999521443642491e+38 -3.3999999521443642491e+38 -3.3999999521443642491e+38 -3.3999999521443642491e+38 -3.3999999521443642491e+38 -3.3999999521443642491e+38 -3.3999999521443642491e+38 -3.3999999521443642491e+38 -3.3999999521443642491e+38 -3.3999999521443642491e+38 -3.3999999521443642491e+38 -3.3999999521443642491e+38 -3.3999999521443642491e+38 -3.3999999521443642491e+38 -3.3999999521443642491e+38 -3.3999999521443642491e+38 -3.3999999521443642491e+38 -3.3999999521443642491e+38 -3.3999999521443642491e+38 -3.3999999521443642491e+38 -3.3999999521443642491e+38 -3.3999999521443642491e+38 -3.3999999521443642491e+38 -3.3999999521443642491e+38 -3.3999999521443642491e+38 -3.3999999521443642491e+38 -3.3999999521443642491e+38 -3.3999999521443642491e+38 -3.3999999521443642491e+38 -3.3999999521443642491e+38 -3.3999999521443642491e+38 -3.3999999521443642491e+38 27.399999618530273438 27.399999618530273438 27.399999618530273438 27.399999618530273438 27.399999618530273438 27.399999618530273438 27.399999618530273438 27.399999618530273438 27.399999618530273438 27.399999618530273438 27.399999618530273438 27.399999618530273438 27.5 27.600000381469726563 27.600000381469726563 27.700000762939453125 27.700000762939453125 27.700000762939453125 27.700000762939453125 27.700000762939453125 27.600000381469726563 27.600000381469726563 27.600000381469726563 27.5 27.5 27.399999618530273438 27.299999237060546875 27.399999618530273438 27.299999237060546875 27.299999237060546875 27.200000762939453125 27.200000762939453125 27.200000762939453125 27.299999237060546875 27.299999237060546875 27.299999237060546875 27.399999618530273438 27.399999618530273438 27.5 27.600000381469726563 27.600000381469726563 27.700000762939453125 27.799999237060546875 27.799999237060546875 27.799999237060546875 27.899999618530273438 27.899999618530273438 27.899999618530273438 27.899999618530273438 27.899999618530273438 27.899999618530273438 27.899999618530273438 27.899999618530273438 27.899999618530273438 27.799999237060546875 27.799999237060546875 27.799999237060546875 27.799999237060546875 27.799999237060546875 27.700000762939453125 27.700000762939453125 27.600000381469726563 27.5 27.399999618530273438 27.299999237060546875 27.399999618530273438 27.399999618530273438 27.5 27.5 27.5 27.600000381469726563 27.700000762939453125 27.700000762939453125 27.799999237060546875 27.799999237060546875 27.899999618530273438 27.899999618530273438 27.899999618530273438 27.899999618530273438 27.899999618530273438 27.899999618530273438 27.899999618530273438 27.899999618530273438 27.899999618530273438 27.899999618530273438 28 -3.3999999521443642491e+38 -3.3999999521443642491e+38 -3.3999999521443642491e+38 -3.3999999521443642491e+38 -3.3999999521443642491e+38 -3.3999999521443642491e+38 -3.3999999521443642491e+38 -3.3999999521443642491e+38 -3.3999999521443642491e+38 -3.3999999521443642491e+38 -3.3999999521443642491e+38 -3.3999999521443642491e+38 -3.3999999521443642491e+38 -3.3999999521443642491e+38 -3.3999999521443642491e+38 -3.3999999521443642491e+38 -3.3999999521443642491e+38 -3.3999999521443642491e+38 -3.3999999521443642491e+38 -3.3999999521443642491e+38 -3.3999999521443642491e+38 -3.3999999521443642491e+38 -3.3999999521443642491e+38 -3.3999999521443642491e+38 -3.3999999521443642491e+38 -3.3999999521443642491e+38 -3.3999999521443642491e+38 -3.3999999521443642491e+38 -3.3999999521443642491e+38 -3.3999999521443642491e+38 -3.3999999521443642491e+38 -3.3999999521443642491e+38 -3.3999999521443642491e+38 -3.3999999521443642491e+38 -3.3999999521443642491e+38 -3.3999999521443642491e+38 -3.3999999521443642491e+38 -3.3999999521443642491e+38 -3.3999999521443642491e+38 -3.3999999521443642491e+38 -3.3999999521443642491e+38 -3.3999999521443642491e+38 -3.3999999521443642491e+38 -3.3999999521443642491e+38 -3.3999999521443642491e+38 -3.3999999521443642491e+38 -3.3999999521443642491e+38 -3.3999999521443642491e+38 -3.3999999521443642491e+38 -3.3999999521443642491e+38 -3.3999999521443642491e+38 -3.3999999521443642491e+38 -3.3999999521443642491e+38 -3.3999999521443642491e+38 -3.3999999521443642491e+38 -3.3999999521443642491e+38 -3.3999999521443642491e+38 -3.3999999521443642491e+38 -3.3999999521443642491e+38 -3.3999999521443642491e+38 -3.3999999521443642491e+38 -3.3999999521443642491e+38 -3.3999999521443642491e+38 -3.3999999521443642491e+38 -3.3999999521443642491e+38 -3.3999999521443642491e+38 -3.3999999521443642491e+38 -3.3999999521443642491e+38 -3.3999999521443642491e+38 -3.3999999521443642491e+38 -3.3999999521443642491e+38 -3.3999999521443642491e+38 -3.3999999521443642491e+38 -3.3999999521443642491e+38 -3.3999999521443642491e+38 -3.3999999521443642491e+38 -3.3999999521443642491e+38 -3.3999999521443642491e+38 -3.3999999521443642491e+38 -3.3999999521443642491e+38 -3.3999999521443642491e+38 -3.3999999521443642491e+38 -3.3999999521443642491e+38 -3.3999999521443642491e+38 -3.3999999521443642491e+38 -3.3999999521443642491e+38 -3.3999999521443642491e+38 -3.3999999521443642491e+38 -3.3999999521443642491e+38 -3.3999999521443642491e+38 -3.3999999521443642491e+38 -3.3999999521443642491e+38 -3.3999999521443642491e+38 -3.3999999521443642491e+38 -3.3999999521443642491e+38 -3.3999999521443642491e+38 -3.3999999521443642491e+38 -3.3999999521443642491e+38 -3.3999999521443642491e+38 -3.3999999521443642491e+38 -3.3999999521443642491e+38 -3.3999999521443642491e+38 -3.3999999521443642491e+38 -3.3999999521443642491e+38 -3.3999999521443642491e+38 -3.3999999521443642491e+38 -3.3999999521443642491e+38 -3.3999999521443642491e+38 -3.3999999521443642491e+38 -3.3999999521443642491e+38 -3.3999999521443642491e+38 -3.3999999521443642491e+38 -3.3999999521443642491e+38 -3.3999999521443642491e+38 -3.3999999521443642491e+38 -3.3999999521443642491e+38 -3.3999999521443642491e+38 -3.3999999521443642491e+38 -3.3999999521443642491e+38 -3.3999999521443642491e+38 -3.3999999521443642491e+38 -3.3999999521443642491e+38 -3.3999999521443642491e+38 -3.3999999521443642491e+38 -3.3999999521443642491e+38 -3.3999999521443642491e+38 -3.3999999521443642491e+38 -3.3999999521443642491e+38 -3.3999999521443642491e+38 -3.3999999521443642491e+38 -3.3999999521443642491e+38 -3.3999999521443642491e+38 -3.3999999521443642491e+38 -3.3999999521443642491e+38 -3.3999999521443642491e+38 -3.3999999521443642491e+38 -3.3999999521443642491e+38 -3.3999999521443642491e+38 -3.3999999521443642491e+38 -3.3999999521443642491e+38 -3.3999999521443642491e+38 -3.3999999521443642491e+38 -3.3999999521443642491e+38 -3.3999999521443642491e+38 -3.3999999521443642491e+38 -3.3999999521443642491e+38 -3.3999999521443642491e+38 -3.3999999521443642491e+38 -3.3999999521443642491e+38 -3.3999999521443642491e+38 -3.3999999521443642491e+38 -3.3999999521443642491e+38 -3.3999999521443642491e+38 -3.3999999521443642491e+38 -3.3999999521443642491e+38 -3.3999999521443642491e+38 -3.3999999521443642491e+38 -3.3999999521443642491e+38 -3.3999999521443642491e+38 -3.3999999521443642491e+38 -3.3999999521443642491e+38 -3.3999999521443642491e+38 -3.3999999521443642491e+38 -3.3999999521443642491e+38 -3.3999999521443642491e+38 -3.3999999521443642491e+38 -3.3999999521443642491e+38 -3.3999999521443642491e+38 -3.3999999521443642491e+38 -3.3999999521443642491e+38 -3.3999999521443642491e+38 -3.3999999521443642491e+38 -3.3999999521443642491e+38 -3.3999999521443642491e+38 -3.3999999521443642491e+38 -3.3999999521443642491e+38 -3.3999999521443642491e+38 -3.3999999521443642491e+38 -3.3999999521443642491e+38 -3.3999999521443642491e+38 -3.3999999521443642491e+38 -3.3999999521443642491e+38 -3.3999999521443642491e+38 -3.3999999521443642491e+38 -3.3999999521443642491e+38 -3.3999999521443642491e+38 -3.3999999521443642491e+38 -3.3999999521443642491e+38 -3.3999999521443642491e+38 -3.3999999521443642491e+38 -3.3999999521443642491e+38 -3.3999999521443642491e+38 -3.3999999521443642491e+38 -3.3999999521443642491e+38 -3.3999999521443642491e+38 -3.3999999521443642491e+38 -3.3999999521443642491e+38 -3.3999999521443642491e+38 -3.3999999521443642491e+38 -3.3999999521443642491e+38 -3.3999999521443642491e+38 -3.3999999521443642491e+38 -3.3999999521443642491e+38 -3.3999999521443642491e+38 -3.3999999521443642491e+38 -3.3999999521443642491e+38 -3.3999999521443642491e+38 -3.3999999521443642491e+38 -3.3999999521443642491e+38 -3.3999999521443642491e+38 -3.3999999521443642491e+38 -3.3999999521443642491e+38 -3.3999999521443642491e+38 -3.3999999521443642491e+38 -3.3999999521443642491e+38 -3.3999999521443642491e+38 -3.3999999521443642491e+38 -3.3999999521443642491e+38 -3.3999999521443642491e+38 -3.3999999521443642491e+38 -3.3999999521443642491e+38 -3.3999999521443642491e+38 -3.3999999521443642491e+38 -3.3999999521443642491e+38 -3.3999999521443642491e+38 -3.3999999521443642491e+38 -3.3999999521443642491e+38 -3.3999999521443642491e+38 -3.3999999521443642491e+38 -3.3999999521443642491e+38 -3.3999999521443642491e+38 -3.3999999521443642491e+38 -3.3999999521443642491e+38 -3.3999999521443642491e+38 -3.3999999521443642491e+38 -3.3999999521443642491e+38 -3.3999999521443642491e+38 -3.3999999521443642491e+38 -3.3999999521443642491e+38 -3.3999999521443642491e+38 -3.3999999521443642491e+38 -3.3999999521443642491e+38 -3.3999999521443642491e+38 -3.3999999521443642491e+38 -3.3999999521443642491e+38 -3.3999999521443642491e+38 -3.3999999521443642491e+38 -3.3999999521443642491e+38 -3.3999999521443642491e+38 -3.3999999521443642491e+38 -3.3999999521443642491e+38 -3.3999999521443642491e+38 -3.3999999521443642491e+38 -3.3999999521443642491e+38 -3.3999999521443642491e+38 -3.3999999521443642491e+38 -3.3999999521443642491e+38 -3.3999999521443642491e+38 -3.3999999521443642491e+38 -3.3999999521443642491e+38 -3.3999999521443642491e+38 -3.3999999521443642491e+38 -3.3999999521443642491e+38 -3.3999999521443642491e+38 -3.3999999521443642491e+38 -3.3999999521443642491e+38 -3.3999999521443642491e+38 -3.3999999521443642491e+38 -3.3999999521443642491e+38 -3.3999999521443642491e+38 -3.3999999521443642491e+38 -3.3999999521443642491e+38 -3.3999999521443642491e+38 -3.3999999521443642491e+38 -3.3999999521443642491e+38 -3.3999999521443642491e+38 -3.3999999521443642491e+38 -3.3999999521443642491e+38 -3.3999999521443642491e+38 -3.3999999521443642491e+38 -3.3999999521443642491e+38 -3.3999999521443642491e+38 -3.3999999521443642491e+38 -3.3999999521443642491e+38 -3.3999999521443642491e+38 -3.3999999521443642491e+38 -3.3999999521443642491e+38 -3.3999999521443642491e+38 -3.3999999521443642491e+38 -3.3999999521443642491e+38 -3.3999999521443642491e+38 -3.3999999521443642491e+38 -3.3999999521443642491e+38 -3.3999999521443642491e+38 -3.3999999521443642491e+38 -3.3999999521443642491e+38 -3.3999999521443642491e+38 -3.3999999521443642491e+38 -3.3999999521443642491e+38 -3.3999999521443642491e+38 -3.3999999521443642491e+38 -3.3999999521443642491e+38 -3.3999999521443642491e+38 -3.3999999521443642491e+38 -3.3999999521443642491e+38 -3.3999999521443642491e+38 -3.3999999521443642491e+38 -3.3999999521443642491e+38 -3.3999999521443642491e+38 -3.3999999521443642491e+38 -3.3999999521443642491e+38 -3.3999999521443642491e+38 -3.3999999521443642491e+38 -3.3999999521443642491e+38 -3.3999999521443642491e+38 -3.3999999521443642491e+38 -3.3999999521443642491e+38 -3.3999999521443642491e+38 -3.3999999521443642491e+38 -3.3999999521443642491e+38 -3.3999999521443642491e+38 -3.3999999521443642491e+38 -3.3999999521443642491e+38 -3.3999999521443642491e+38 -3.3999999521443642491e+38 -3.3999999521443642491e+38 -3.3999999521443642491e+38 -3.3999999521443642491e+38 -3.3999999521443642491e+38 -3.3999999521443642491e+38 -3.3999999521443642491e+38 -3.3999999521443642491e+38
 -3.3999999521443642491e+38 -3.3999999521443642491e+38 -3.3999999521443642491e+38 -3.3999999521443642491e+38 -3.3999999521443642491e+38 -3.3999999521443642491e+38 -3.3999999521443642491e+38 -3.3999999521443642491e+38 -3.3999999521443642491e+38 -3.3999999521443642491e+38 -3.3999999521443642491e+38 -3.3999999521443642491e+38 -3.3999999521443642491e+38 -3.3999999521443642491e+38 -3.3999999521443642491e+38 -3.3999999521443642491e+38 -3.3999999521443642491e+38 -3.3999999521443642491e+38 -3.3999999521443642491e+38 -3.3999999521443642491e+38 -3.3999999521443642491e+38 -3.3999999521443642491e+38 -3.3999999521443642491e+38 -3.3999999521443642491e+38 -3.3999999521443642491e+38 -3.3999999521443642491e+38 -3.3999999521443642491e+38 -3.3999999521443642491e+38 -3.3999999521443642491e+38 -3.3999999521443642491e+38 -3.3999999521443642491e+38 -3.3999999521443642491e+38 -3.3999999521443642491e+38 -3.3999999521443642491e+38 -3.3999999521443642491e+38 -3.3999999521443642491e+38 -3.3999999521443642491e+38 -3.3999999521443642491e+38 -3.3999999521443642491e+38 -3.3999999521443642491e+38 -3.3999999521443642491e+38 -3.3999999521443642491e+38 -3.3999999521443642491e+38 -3.3999999521443642491e+38 -3.3999999521443642491e+38 -3.3999999521443642491e+38 -3.3999999521443642491e+38 -3.3999999521443642491e+38 -3.3999999521443642491e+38 -3.3999999521443642491e+38 -3.3999999521443642491e+38 -3.3999999521443642491e+38 -3.3999999521443642491e+38 -3.3999999521443642491e+38 -3.3999999521443642491e+38 -3.3999999521443642491e+38 -3.3999999521443642491e+38 -3.3999999521443642491e+38 -3.3999999521443642491e+38 -3.3999999521443642491e+38 -3.3999999521443642491e+38 -3.3999999521443642491e+38 -3.3999999521443642491e+38 -3.3999999521443642491e+38 -3.3999999521443642491e+38 -3.3999999521443642491e+38 -3.3999999521443642491e+38 -3.3999999521443642491e+38 -3.3999999521443642491e+38 -3.3999999521443642491e+38 -3.3999999521443642491e+38 -3.3999999521443642491e+38 -3.3999999521443642491e+38 -3.3999999521443642491e+38 -3.3999999521443642491e+38 -3.3999999521443642491e+38 -3.3999999521443642491e+38 -3.3999999521443642491e+38 -3.3999999521443642491e+38 -3.3999999521443642491e+38 -3.3999999521443642491e+38 -3.3999999521443642491e+38 -3.3999999521443642491e+38 -3.3999999521443642491e+38 -3.3999999521443642491e+38 27.399999618530273438 27.399999618530273438 27.399999618530273438 27.399999618530273438 27.399999618530273438 27.399999618530273438 27.399999618530273438 27.399999618530273438 27.399999618530273438 27.399999618530273438 27.5 27.5 27.600000381469726563 27.700000762939453125 27.700000762939453125 27.700000762939453125 27.700000762939453125 27.700000762939453125 27.700000762939453125 27.700000762939453125 27.700000762939453125 27.600000381469726563 27.600000381469726563 27.5 27.399999618530273438 27.399999618530273438 27.399999618530273438 27.399999618530273438 27.299999237060546875 27.299999237060546875 27.299999237060546875 27.299999237060546875 27.299999237060546875 27.399999618530273438 27.399999618530273438 27.399999618530273438 27.5 27.5 27.600000381469726563 27.700000762939453125 27.700000762939453125 27.799999237060546875 27.899999618530273438 27.899999618530273438 27.899999618530273438 27.899999618530273438 27.899999618530273438 27.899999618530273438 27.899999618530273438 27.899999618530273438 27.899999618530273438 27.899999618530273438 27.899999618530273438 27.899999618530273438 27.899999618530273438 27.799999237060546875 27.799999237060546875 27.799999237060546875 27.799999237060546875 27.700000762939453125 27.600000381469726563 27.5 27.399999618530273438 27.299999237060546875 27.399999618530273438 27.399999618530273438 27.5 27.5 27.600000381469726563 27.600000381469726563 27.700000762939453125 27.700000762939453125 27.799999237060546875 27.899999618530273438 27.899999618530273438 27.899999618530273438 27.899999618530273438 27.899999618530273438 27.899999618530273438 27.899999618530273438 28 28 28 28 28 28 28 -3.3999999521443642491e+38 -3.3999999521443642491e+38 -3.3999999521443642491e+38 -3.3999999521443642491e+38 -3.3999999521443642491e+38 -3.3999999521443642491e+38 -3.3999999521443642491e+38 -3.3999999521443642491e+38 -3.3999999521443642491e+38 -3.3999999521443642491e+38 -3.3999999521443642491e+38 -3.3999999521443642491e+38 -3.3999999521443642491e+38 -3.3999999521443642491e+38 -3.3999999521443642491e+38 -3.3999999521443642491e+38 -3.3999999521443642491e+38 -3.3999999521443642491e+38 -3.3999999521443642491e+38 -3.3999999521443642491e+38 -3.3999999521443642491e+38 -3.3999999521443642491e+38 -3.3999999521443642491e+38 -3.3999999521443642491e+38 -3.3999999521443642491e+38 -3.3999999521443642491e+38 -3.3999999521443642491e+38 -3.3999999521443642491e+38 -3.3999999521443642491e+38 -3.3999999521443642491e+38 -3.3999999521443642491e+38 -3.3999999521443642491e+38 -3.3999999521443642491e+38 -3.3999999521443642491e+38 -3.3999999521443642491e+38 -3.3999999521443642491e+38 -3.3999999521443642491e+38 -3.3999999521443642491e+38 -3.3999999521443642491e+38 -3.3999999521443642491e+38 -3.3999999521443642491e+38 -3.3999999521443642491e+38 -3.3999999521443642491e+38 -3.3999999521443642491e+38 -3.3999999521443642491e+38 -3.3999999521443642491e+38 -3.3999999521443642491e+38 -3.3999999521443642491e+38 -3.3999999521443642491e+38 -3.3999999521443642491e+38 -3.3999999521443642491e+38 -3.3999999521443642491e+38 -3.3999999521443642491e+38 -3.3999999521443642491e+38 -3.3999999521443642491e+38 -3.3999999521443642491e+38 -3.3999999521443642491e+38 -3.3999999521443642491e+38 -3.3999999521443642491e+38 -3.3999999521443642491e+38 -3.3999999521443642491e+38 -3.3999999521443642491e+38 -3.3999999521443642491e+38 -3.3999999521443642491e+38 -3.3999999521443642491e+38 -3.3999999521443642491e+38 -3.3999999521443642491e+38 -3.3999999521443642491e+38 -3.3999999521443642491e+38 -3.3999999521443642491e+38 -3.3999999521443642491e+38 -3.3999999521443642491e+38 -3.3999999521443642491e+38 -3.3999999521443642491e+38 -3.3999999521443642491e+38 -3.3999999521443642491e+38 -3.3999999521443642491e+38 -3.3999999521443642491e+38 -3.3999999521443642491e+38 -3.3999999521443642491e+38 -3.3999999521443642491e+38 -3.3999999521443642491e+38 -3.3999999521443642491e+38 -3.3999999521443642491e+38 -3.3999999521443642491e+38 -3.3999999521443642491e+38 -3.3999999521443642491e+38 -3.3999999521443642491e+38 -3.3999999521443642491e+38 -3.3999999521443642491e+38 -3.3999999521443642491e+38 -3.3999999521443642491e+38 -3.3999999521443642491e+38 -3.3999999521443642491e+38 -3.3999999521443642491e+38 -3.3999999521443642491e+38 -3.3999999521443642491e+38 -3.3999999521443642491e+38 -3.3999999521443642491e+38 -3.3999999521443642491e+38 -3.3999999521443642491e+38 -3.3999999521443642491e+38 -3.3999999521443642491e+38 -3.3999999521443642491e+38 -3.3999999521443642491e+38 -3.3999999521443642491e+38 -3.3999999521443642491e+38 -3.3999999521443642491e+38 -3.3999999521443642491e+38 -3.3999999521443642491e+38 -3.3999999521443642491e+38 -3.3999999521443642491e+38 -3.3999999521443642491e+38 -3.3999999521443642491e+38 -3.3999999521443642491e+38 -3.3999999521443642491e+38 -3.3999999521443642491e+38 -3.3999999521443642491e+38 -3.3999999521443642491e+38 -3.3999999521443642491e+38 -3.3999999521443642491e+38 -3.3999999521443642491e+38 -3.3999999521443642491e+38 -3.3999999521443642491e+38 -3.3999999521443642491e+38 -3.3999999521443642491e+38 -3.3999999521443642491e+38 -3.3999999521443642491e+38 -3.3999999521443642491e+38 -3.3999999521443642491e+38 -3.3999999521443642491e+38 -3.3999999521443642491e+38 -3.3999999521443642491e+38 -3.3999999521443642491e+38 -3.3999999521443642491e+38 -3.3999999521443642491e+38 -3.3999999521443642491e+38 -3.3999999521443642491e+38 -3.3999999521443642491e+38 -3.3999999521443642491e+38 -3.3999999521443642491e+38 -3.3999999521443642491e+38 -3.3999999521443642491e+38 -3.3999999521443642491e+38 -3.3999999521443642491e+38 -3.3999999521443642491e+38 -3.3999999521443642491e+38 -3.3999999521443642491e+38 -3.3999999521443642491e+38 -3.3999999521443642491e+38 -3.3999999521443642491e+38 -3.3999999521443642491e+38 -3.3999999521443642491e+38 -3.3999999521443642491e+38 -3.3999999521443642491e+38 -3.3999999521443642491e+38 -3.3999999521443642491e+38 -3.3999999521443642491e+38 -3.3999999521443642491e+38 -3.3999999521443642491e+38 -3.3999999521443642491e+38 -3.3999999521443642491e+38 -3.3999999521443642491e+38 -3.3999999521443642491e+38 -3.3999999521443642491e+38 -3.3999999521443642491e+38 -3.3999999521443642491e+38 -3.3999999521443642491e+38 -3.3999999521443642491e+38 -3.3999999521443642491e+38 -3.3999999521443642491e+38 -3.3999999521443642491e+38 -3.3999999521443642491e+38 -3.3999999521443642491e+38 -3.3999999521443642491e+38 -3.3999999521443642491e+38 -3.3999999521443642491e+38 -3.3999999521443642491e+38 -3.3999999521443642491e+38 -3.3999999521443642491e+38 -3.3999999521443642491e+38 -3.3999999521443642491e+38 -3.3999999521443642491e+38 -3.3999999521443642491e+38 -3.3999999521443642491e+38 -3.3999999521443642491e+38 -3.3999999521443642491e+38 -3.3999999521443642491e+38 -3.3999999521443642491e+38 -3.3999999521443642491e+38 -3.3999999521443642491e+38 -3.3999999521443642491e+38 -3.3999999521443642491e+38 -3.3999999521443642491e+38 -3.3999999521443642491e+38 -3.3999999521443642491e+38 -3.3999999521443642491e+38 -3.3999999521443642491e+38 -3.3999999521443642491e+38 -3.3999999521443642491e+38 -3.3999999521443642491e+38 -3.3999999521443642491e+38 -3.3999999521443642491e+38 -3.3999999521443642491e+38 -3.3999999521443642491e+38 -3.3999999521443642491e+38 -3.3999999521443642491e+38 -3.3999999521443642491e+38 -3.3999999521443642491e+38 -3.3999999521443642491e+38 -3.3999999521443642491e+38 -3.3999999521443642491e+38 -3.3999999521443642491e+38 -3.3999999521443642491e+38 -3.3999999521443642491e+38 -3.3999999521443642491e+38 -3.3999999521443642491e+38 -3.3999999521443642491e+38 -3.3999999521443642491e+38 -3.3999999521443642491e+38 -3.3999999521443642491e+38 -3.3999999521443642491e+38 -3.3999999521443642491e+38 -3.3999999521443642491e+38 -3.3999999521443642491e+38 -3.3999999521443642491e+38 -3.3999999521443642491e+38 -3.3999999521443642491e+38 -3.3999999521443642491e+38 -3.3999999521443642491e+38 -3.3999999521443642491e+38 -3.3999999521443642491e+38 -3.3999999521443642491e+38 -3.3999999521443642491e+38 -3.3999999521443642491e+38 -3.3999999521443642491e+38 -3.3999999521443642491e+38 -3.3999999521443642491e+38 -3.3999999521443642491e+38 -3.3999999521443642491e+38 -3.3999999521443642491e+38 -3.3999999521443642491e+38 -3.3999999521443642491e+38 -3.3999999521443642491e+38 -3.3999999521443642491e+38 -3.3999999521443642491e+38 -3.3999999521443642491e+38 -3.3999999521443642491e+38 -3.3999999521443642491e+38 -3.3999999521443642491e+38 -3.3999999521443642491e+38 -3.3999999521443642491e+38 -3.3999999521443642491e+38 -3.3999999521443642491e+38 -3.3999999521443642491e+38 -3.3999999521443642491e+38 -3.3999999521443642491e+38 -3.3999999521443642491e+38 -3.3999999521443642491e+38 -3.3999999521443642491e+38 -3.3999999521443642491e+38 -3.3999999521443642491e+38 -3.3999999521443642491e+38 -3.3999999521443642491e+38 -3.3999999521443642491e+38 -3.3999999521443642491e+38 -3.3999999521443642491e+38 -3.3999999521443642491e+38 -3.3999999521443642491e+38 -3.3999999521443642491e+38 -3.3999999521443642491e+38 -3.3999999521443642491e+38 -3.3999999521443642491e+38 -3.3999999521443642491e+38 -3.3999999521443642491e+38 -3.3999999521443642491e+38 -3.3999999521443642491e+38 -3.3999999521443642491e+38 -3.3999999521443642491e+38 -3.3999999521443642491e+38 -3.3999999521443642491e+38 -3.3999999521443642491e+38 -3.3999999521443642491e+38 -3.3999999521443642491e+38 -3.3999999521443642491e+38 -3.3999999521443642491e+38 -3.3999999521443642491e+38 -3.3999999521443642491e+38 -3.3999999521443642491e+38 -3.3999999521443642491e+38 -3.3999999521443642491e+38 -3.3999999521443642491e+38 -3.3999999521443642491e+38 -3.3999999521443642491e+38 -3.3999999521443642491e+38 -3.3999999521443642491e+38 -3.3999999521443642491e+38 -3.3999999521443642491e+38 -3.3999999521443642491e+38 -3.3999999521443642491e+38 -3.3999999521443642491e+38 -3.3999999521443642491e+38 -3.3999999521443642491e+38 -3.3999999521443642491e+38 -3.3999999521443642491e+38 -3.3999999521443642491e+38 -3.3999999521443642491e+38 -3.3999999521443642491e+38 -3.3999999521443642491e+38 -3.3999999521443642491e+38 -3.3999999521443642491e+38 -3.3999999521443642491e+38 -3.3999999521443642491e+38 -3.3999999521443642491e+38 -3.3999999521443642491e+38 -3.3999999521443642491e+38 -3.3999999521443642491e+38 -3.3999999521443642491e+38 -3.3999999521443642491e+38 -3.3999999521443642491e+38 -3.3999999521443642491e+38 -3.3999999521443642491e+38 -3.3999999521443642491e+38 -3.3999999521443642491e+38 -3.3999999521443642491e+38 -3.3999999521443642491e+38 -3.3999999521443642491e+38 -3.3999999521443642491e+38 -3.3999999521443642491e+38 -3.3999999521443642491e+38
 -3.3999999521443642491e+38 -3.3999999521443642491e+38 -3.3999999521443642491e+38 -3.3999999521443642491e+38 -3.3999999521443642491e+38 -3.3999999521443642491e+38 -3.3999999521443642491e+38 -3.3999999521443642491e+38 -3.3999999521443642491e+38 -3.3999999521443642491e+38 -3.3999999521443642491e+38 -3.3999999521443642491e+38 -3.3999999521443642491e+38 -3.3999999521443642491e+38 -3.3999999521443642491e+38 -3.3999999521443642491e+38 -3.3999999521443642491e+38 -3.3999999521443642491e+38 -3.3999999521443642491e+38 -3.3999999521443642491e+38 -3.3999999521443642491e+38 -3.3999999521443642491e+38 -3.3999999521443642491e+38 -3.3999999521443642491e+38 -3.3999999521443642491e+38 -3.3999999521443642491e+38 -3.3999999521443642491e+38 -3.3999999521443642491e+38 -3.3999999521443642491e+38 -3.3999999521443642491e+38 -3.3999999521443642491e+38 -3.3999999521443642491e+38 -3.3999999521443642491e+38 -3.3999999521443642491e+38 -3.3999999521443642491e+38 -3.3999999521443642491e+38 -3.3999999521443642491e+38 -3.3999999521443642491e+38 -3.3999999521443642491e+38 -3.3999999521443642491e+38 -3.3999999521443642491e+38 -3.3999999521443642491e+38 -3.3999999521443642491e+38 -3.3999999521443642491e+38 -3.3999999521443642491e+38 -3.3999999521443642491e+38 -3.3999999521443642491e+38 -3.3999999521443642491e+38 -3.3999999521443642491e+38 -3.3999999521443642491e+38 -3.3999999521443642491e+38 -3.3999999521443642491e+38 -3.3999999521443642491e+38 -3.3999999521443642491e+38 -3.3999999521443642491e+38 -3.3999999521443642491e+38 -3.3999999521443642491e+38 -3.3999999521443642491e+38 -3.3999999521443642491e+38 -3.3999999521443642491e+38 -3.3999999521443642491e+38 -3.3999999521443642491e+38 -3.3999999521443642491e+38 -3.3999999521443642491e+38 -3.3999999521443642491e+38 -3.3999999521443642491e+38 -3.3999999521443642491e+38 -3.3999999521443642491e+38 -3.3999999521443642491e+38 -3.3999999521443642491e+38 -3.3999999521443642491e+38 -3.3999999521443642491e+38 -3.3999999521443642491e+38 -3.3999999521443642491e+38 -3.3999999521443642491e+38 -3.3999999521443642491e+38 -3.3999999521443642491e+38 -3.3999999521443642491e+38 -3.3999999521443642491e+38 -3.3999999521443642491e+38 -3.3999999521443642491e+38 -3.3999999521443642491e+38 -3.3999999521443642491e+38 27.299999237060546875 27.399999618530273438 27.399999618530273438 27.399999618530273438 27.399999618530273438 27.399999618530273438 27.399999618530273438 27.399999618530273438 27.399999618530273438 27.399999618530273438 27.399999618530273438 27.399999618530273438 27.5 27.600000381469726563 27.600000381469726563 27.700000762939453125 27.799999237060546875 27.799999237060546875 27.799999237060546875 27.799999237060546875 27.799999237060546875 27.799999237060546875 27.700000762939453125 27.700000762939453125 27.600000381469726563 27.5 27.5 27.399999618530273438 27.399999618530273438 27.399999618530273438 27.399999618530273438 27.399999618530273438 27.399999618530273438 27.399999618530273438 27.399999618530273438 27.399999618530273438 27.399999618530273438 27.5 27.5 27.600000381469726563 27.600000381469726563 27.700000762939453125 27.799999237060546875 27.899999618530273438 27.899999618530273438 27.899999618530273438 27.899999618530273438 27.899999618530273438 27.899999618530273438 27.899999618530273438 27.899999618530273438 27.899999618530273438 27.899999618530273438 27.899999618530273438 27.899999618530273438 27.899999618530273438 27.899999618530273438 27.899999618530273438 27.899999618530273438 27.799999237060546875 27.799999237060546875 27.700000762939453125 27.600000381469726563 27.5 27.399999618530273438 27.299999237060546875 27.399999618530273438 27.399999618530273438 27.399999618530273438 27.5 27.600000381469726563 27.600000381469726563 27.700000762939453125 27.799999237060546875 27.799999237060546875 27.899999618530273438 27.899999618530273438 28 28 28 28 28 28 28 28.100000381469726563 28.100000381469726563 28.100000381469726563 28.100000381469726563 28.100000381469726563 28 28 28 -3.3999999521443642491e+38 -3.3999999521443642491e+38 -3.3999999521443642491e+38 -3.3999999521443642491e+38 -3.3999999521443642491e+38 -3.3999999521443642491e+38 -3.3999999521443642491e+38 -3.3999999521443642491e+38 -3.3999999521443642491e+38 -3.3999999521443642491e+38 -3.3999999521443642491e+38 -3.3999999521443642491e+38 -3.3999999521443642491e+38 -3.3999999521443642491e+38 -3.3999999521443642491e+38 -3.3999999521443642491e+38 -3.3999999521443642491e+38 -3.3999999521443642491e+38 -3.3999999521443642491e+38 -3.3999999521443642491e+38 -3.3999999521443642491e+38 -3.3999999521443642491e+38 -3.3999999521443642491e+38 -3.3999999521443642491e+38 -3.3999999521443642491e+38 -3.3999999521443642491e+38 -3.3999999521443642491e+38 -3.3999999521443642491e+38 -3.3999999521443642491e+38 -3.3999999521443642491e+38 -3.3999999521443642491e+38 -3.3999999521443642491e+38 -3.3999999521443642491e+38 -3.3999999521443642491e+38 -3.3999999521443642491e+38 -3.3999999521443642491e+38 -3.3999999521443642491e+38 -3.3999999521443642491e+38 -3.3999999521443642491e+38 -3.3999999521443642491e+38 -3.3999999521443642491e+38 -3.3999999521443642491e+38 -3.3999999521443642491e+38 -3.3999999521443642491e+38 -3.3999999521443642491e+38 -3.3999999521443642491e+38 -3.3999999521443642491e+38 -3.3999999521443642491e+38 -3.3999999521443642491e+38 -3.3999999521443642491e+38 -3.3999999521443642491e+38 -3.3999999521443642491e+38 -3.3999999521443642491e+38 -3.3999999521443642491e+38 -3.3999999521443642491e+38 -3.3999999521443642491e+38 -3.3999999521443642491e+38 -3.3999999521443642491e+38 -3.3999999521443642491e+38 -3.3999999521443642491e+38 -3.3999999521443642491e+38 -3.3999999521443642491e+38 -3.3999999521443642491e+38 -3.3999999521443642491e+38 -3.3999999521443642491e+38 -3.3999999521443642491e+38 -3.3999999521443642491e+38 -3.3999999521443642491e+38 -3.3999999521443642491e+38 -3.3999999521443642491e+38 -3.3999999521443642491e+38 -3.3999999521443642491e+38 -3.3999999521443642491e+38 -3.3999999521443642491e+38 -3.3999999521443642491e+38 -3.3999999521443642491e+38 -3.3999999521443642491e+38 -3.3999999521443642491e+38 -3.3999999521443642491e+38 -3.3999999521443642491e+38 -3.3999999521443642491e+38 -3.3999999521443642491e+38 -3.3999999521443642491e+38 -3.3999999521443642491e+38 -3.3999999521443642491e+38 -3.3999999521443642491e+38 -3.3999999521443642491e+38 -3.3999999521443642491e+38 -3.3999999521443642491e+38 -3.3999999521443642491e+38 -3.3999999521443642491e+38 -3.3999999521443642491e+38 -3.3999999521443642491e+38 -3.3999999521443642491e+38 -3.3999999521443642491e+38 -3.3999999521443642491e+38 -3.3999999521443642491e+38 -3.3999999521443642491e+38 -3.3999999521443642491e+38 -3.3999999521443642491e+38 -3.3999999521443642491e+38 -3.3999999521443642491e+38 -3.3999999521443642491e+38 -3.3999999521443642491e+38 -3.3999999521443642491e+38 -3.3999999521443642491e+38 -3.3999999521443642491e+38 -3.3999999521443642491e+38 -3.3999999521443642491e+38 -3.3999999521443642491e+38 -3.3999999521443642491e+38 -3.3999999521443642491e+38 -3.3999999521443642491e+38 -3.3999999521443642491e+38 -3.3999999521443642491e+38 -3.3999999521443642491e+38 -3.3999999521443642491e+38 -3.3999999521443642491e+38 -3.3999999521443642491e+38 -3.3999999521443642491e+38 -3.3999999521443642491e+38 -3.3999999521443642491e+38 -3.3999999521443642491e+38 -3.3999999521443642491e+38 -3.3999999521443642491e+38 -3.3999999521443642491e+38 -3.3999999521443642491e+38 -3.3999999521443642491e+38 -3.3999999521443642491e+38 -3.3999999521443642491e+38 -3.3999999521443642491e+38 -3.3999999521443642491e+38 -3.3999999521443642491e+38 -3.3999999521443642491e+38 -3.3999999521443642491e+38 -3.3999999521443642491e+38 -3.3999999521443642491e+38 -3.3999999521443642491e+38 -3.3999999521443642491e+38 -3.3999999521443642491e+38 -3.3999999521443642491e+38 -3.3999999521443642491e+38 -3.3999999521443642491e+38 -3.3999999521443642491e+38 -3.3999999521443642491e+38 -3.3999999521443642491e+38 -3.3999999521443642491e+38 -3.3999999521443642491e+38 -3.3999999521443642491e+38 -3.3999999521443642491e+38 -3.3999999521443642491e+38 -3.3999999521443642491e+38 -3.3999999521443642491e+38 -3.3999999521443642491e+38 -3.3999999521443642491e+38 -3.3999999521443642491e+38 -3.3999999521443642491e+38 -3.3999999521443642491e+38 -3.3999999521443642491e+38 -3.3999999521443642491e+38 -3.3999999521443642491e+38 -3.3999999521443642491e+38 -3.3999999521443642491e+38 -3.3999999521443642491e+38 -3.3999999521443642491e+38 -3.3999999521443642491e+38 -3.3999999521443642491e+38 -3.3999999521443642491e+38 -3.3999999521443642491e+38 -3.3999999521443642491e+38 -3.3999999521443642491e+38 -3.3999999521443642491e+38 -3.3999999521443642491e+38 -3.3999999521443642491e+38 -3.3999999521443642491e+38 -3.3999999521443642491e+38 -3.3999999521443642491e+38 -3.3999999521443642491e+38 -3.3999999521443642491e+38 -3.3999999521443642491e+38 -3.3999999521443642491e+38 -3.3999999521443642491e+38 -3.3999999521443642491e+38 -3.3999999521443642491e+38 -3.3999999521443642491e+38 -3.3999999521443642491e+38 -3.3999999521443642491e+38 -3.3999999521443642491e+38 -3.3999999521443642491e+38 -3.3999999521443642491e+38 -3.3999999521443642491e+38 -3.3999999521443642491e+38 -3.3999999521443642491e+38 -3.3999999521443642491e+38 -3.3999999521443642491e+38 -3.3999999521443642491e+38 -3.3999999521443642491e+38 -3.3999999521443642491e+38 -3.3999999521443642491e+38 -3.3999999521443642491e+38 -3.3999999521443642491e+38 -3.3999999521443642491e+38 -3.3999999521443642491e+38 -3.3999999521443642491e+38 -3.3999999521443642491e+38 -3.3999999521443642491e+38 -3.3999999521443642491e+38 -3.3999999521443642491e+38 -3.3999999521443642491e+38 -3.3999999521443642491e+38 -3.3999999521443642491e+38 -3.3999999521443642491e+38 -3.3999999521443642491e+38 -3.3999999521443642491e+38 -3.3999999521443642491e+38 -3.3999999521443642491e+38 -3.3999999521443642491e+38 -3.3999999521443642491e+38 -3.3999999521443642491e+38 -3.3999999521443642491e+38 -3.3999999521443642491e+38 -3.3999999521443642491e+38 -3.3999999521443642491e+38 -3.3999999521443642491e+38 -3.3999999521443642491e+38 -3.3999999521443642491e+38 -3.3999999521443642491e+38 -3.3999999521443642491e+38 -3.3999999521443642491e+38 -3.3999999521443642491e+38 -3.3999999521443642491e+38 -3.3999999521443642491e+38 -3.3999999521443642491e+38 -3.3999999521443642491e+38 -3.3999999521443642491e+38 -3.3999999521443642491e+38 -3.3999999521443642491e+38 -3.3999999521443642491e+38 -3.3999999521443642491e+38 -3.3999999521443642491e+38 -3.3999999521443642491e+38 -3.3999999521443642491e+38 -3.3999999521443642491e+38 -3.3999999521443642491e+38 -3.3999999521443642491e+38 -3.3999999521443642491e+38 -3.3999999521443642491e+38 -3.3999999521443642491e+38 -3.3999999521443642491e+38 -3.3999999521443642491e+38 -3.3999999521443642491e+38 -3.3999999521443642491e+38 -3.3999999521443642491e+38 -3.3999999521443642491e+38 -3.3999999521443642491e+38 -3.3999999521443642491e+38 -3.3999999521443642491e+38 -3.3999999521443642491e+38 -3.3999999521443642491e+38 -3.3999999521443642491e+38 -3.3999999521443642491e+38 -3.3999999521443642491e+38 -3.3999999521443642491e+38 -3.3999999521443642491e+38 -3.3999999521443642491e+38 -3.3999999521443642491e+38 -3.3999999521443642491e+38 -3.3999999521443642491e+38 -3.3999999521443642491e+38 -3.3999999521443642491e+38 -3.3999999521443642491e+38 -3.3999999521443642491e+38 -3.3999999521443642491e+38 -3.3999999521443642491e+38 -3.3999999521443642491e+38 -3.3999999521443642491e+38 -3.3999999521443642491e+38 -3.3999999521443642491e+38 -3.3999999521443642491e+38 -3.3999999521443642491e+38 -3.3999999521443642491e+38 -3.3999999521443642491e+38 -3.3999999521443642491e+38 -3.3999999521443642491e+38 -3.3999999521443642491e+38 -3.3999999521443642491e+38 -3.3999999521443642491e+38 -3.3999999521443642491e+38 -3.3999999521443642491e+38 -3.3999999521443642491e+38 -3.3999999521443642491e+38 -3.3999999521443642491e+38 -3.3999999521443642491e+38 -3.3999999521443642491e+38 -3.3999999521443642491e+38 -3.3999999521443642491e+38 -3.3999999521443642491e+38 -3.3999999521443642491e+38 -3.3999999521443642491e+38 -3.3999999521443642491e+38 -3.3999999521443642491e+38 -3.3999999521443642491e+38 -3.3999999521443642491e+38 -3.3999999521443642491e+38 -3.3999999521443642491e+38 -3.3999999521443642491e+38 -3.3999999521443642491e+38 -3.3999999521443642491e+38 -3.3999999521443642491e+38 -3.3999999521443642491e+38 -3.3999999521443642491e+38 -3.3999999521443642491e+38 -3.3999999521443642491e+38 -3.3999999521443642491e+38 -3.3999999521443642491e+38 -3.3999999521443642491e+38 -3.3999999521443642491e+38 -3.3999999521443642491e+38 -3.3999999521443642491e+38 -3.3999999521443642491e+38 -3.3999999521443642491e+38 -3.3999999521443642491e+38 -3.3999999521443642491e+38 -3.3999999521443642491e+38 -3.3999999521443642491e+38 -3.3999999521443642491e+38 -3.3999999521443642491e+38
 -3.3999999521443642491e+38 -3.3999999521443642491e+38 -3.3999999521443642491e+38 -3.3999999521443642491e+38 -3.3999999521443642491e+38 -3.3999999521443642491e+38 -3.3999999521443642491e+38 -3.3999999521443642491e+38 -3.3999999521443642491e+38 -3.3999999521443642491e+38 -3.3999999521443642491e+38 -3.3999999521443642491e+38 -3.3999999521443642491e+38 -3.3999999521443642491e+38 -3.3999999521443642491e+38 -3.3999999521443642491e+38 -3.3999999521443642491e+38 -3.3999999521443642491e+38 -3.3999999521443642491e+38 -3.3999999521443642491e+38 -3.3999999521443642491e+38 -3.3999999521443642491e+38 -3.3999999521443642491e+38 -3.3999999521443642491e+38 -3.3999999521443642491e+38 -3.3999999521443642491e+38 -3.3999999521443642491e+38 -3.3999999521443642491e+38 -3.3999999521443642491e+38 -3.3999999521443642491e+38 -3.3999999521443642491e+38 -3.3999999521443642491e+38 -3.3999999521443642491e+38 -3.3999999521443642491e+38 -3.3999999521443642491e+38 -3.3999999521443642491e+38 -3.3999999521443642491e+38 -3.3999999521443642491e+38 -3.3999999521443642491e+38 -3.3999999521443642491e+38 -3.3999999521443642491e+38 -3.3999999521443642491e+38 -3.3999999521443642491e+38 -3.3999999521443642491e+38 -3.3999999521443642491e+38 -3.3999999521443642491e+38 -3.3999999521443642491e+38 -3.3999999521443642491e+38 -3.3999999521443642491e+38 -3.3999999521443642491e+38 -3.3999999521443642491e+38 -3.3999999521443642491e+38 -3.3999999521443642491e+38 -3.3999999521443642491e+38 -3.3999999521443642491e+38 -3.3999999521443642491e+38 -3.3999999521443642491e+38 -3.3999999521443642491e+38 -3.3999999521443642491e+38 -3.3999999521443642491e+38 -3.3999999521443642491e+38 -3.3999999521443642491e+38 -3.3999999521443642491e+38 -3.3999999521443642491e+38 -3.3999999521443642491e+38 -3.3999999521443642491e+38 -3.3999999521443642491e+38 -3.3999999521443642491e+38 -3.3999999521443642491e+38 -3.3999999521443642491e+38 -3.3999999521443642491e+38 -3.3999999521443642491e+38 -3.3999999521443642491e+38 -3.3999999521443642491e+38 -3.3999999521443642491e+38 -3.3999999521443642491e+38 -3.3999999521443642491e+38 -3.3999999521443642491e+38 -3.3999999521443642491e+38 -3.3999999521443642491e+38 -3.3999999521443642491e+38 27.299999237060546875 27.299999237060546875 27.299999237060546875 27.299999237060546875 27.299999237060546875 27.299999237060546875 27.399999618530273438 27.399999618530273438 27.399999618530273438 27.399999618530273438 27.399999618530273438 27.399999618530273438 27.399999618530273438 27.399999618530273438 27.5 27.600000381469726563 27.600000381469726563 27.700000762939453125 27.799999237060546875 27.799999237060546875 27.799999237060546875 27.799999237060546875 27.799999237060546875 27.799999237060546875 27.799999237060546875 27.700000762939453125 27.600000381469726563 27.600000381469726563 27.5 27.399999618530273438 27.399999618530273438 27.399999618530273438 27.399999618530273438 27.399999618530273438 27.399999618530273438 27.399999618530273438 27.399999618530273438 27.5 27.5 27.5 27.600000381469726563 27.600000381469726563 27.700000762939453125 27.799999237060546875 27.799999237060546875 27.899999618530273438 27.899999618530273438 27.899999618530273438 27.899999618530273438 27.899999618530273438 27.899999618530273438 27.899999618530273438 27.899999618530273438 27.899999618530273438 27.899999618530273438 27.899999618530273438 28 28 27.899999618530273438 27.899999618530273438 27.899999618530273438 27.899999618530273438 27.799999237060546875 27.700000762939453125 27.600000381469726563 27.5 27.399999618530273438 27.399999618530273438 27.399999618530273438 27.399999618530273438 27.5 27.5 27.600000381469726563 27.600000381469726563 27.700000762939453125 27.799999237060546875 27.799999237060546875 27.899999618530273438 28 28 28 28 28.100000381469726563 28.100000381469726563 28.100000381469726563 28.100000381469726563 28.100000381469726563 28.100000381469726563 28.100000381469726563 28.100000381469726563 28.100000381469726563 28.100000381469726563 28 -3.3999999521443642491e+38 -3.3999999521443642491e+38 -3.3999999521443642491e+38 -3.3999999521443642491e+38 -3.3999999521443642491e+38 -3.3999999521443642491e+38 -3.3999999521443642491e+38 -3.3999999521443642491e+38 -3.3999999521443642491e+38 -3.3999999521443642491e+38 -3.3999999521443642491e+38 -3.3999999521443642491e+38 -3.3999999521443642491e+38 -3.3999999521443642491e+38 -3.3999999521443642491e+38 -3.3999999521443642491e+38 -3.3999999521443642491e+38 -3.3999999521443642491e+38 -3.3999999521443642491e+38 -3.3999999521443642491e+38 -3.3999999521443642491e+38 -3.3999999521443642491e+38 -3.3999999521443642491e+38 -3.3999999521443642491e+38 -3.3999999521443642491e+38 -3.3999999521443642491e+38 -3.3999999521443642491e+38 -3.3999999521443642491e+38 -3.3999999521443642491e+38 -3.3999999521443642491e+38 -3.3999999521443642491e+38 -3.3999999521443642491e+38 -3.3999999521443642491e+38 -3.3999999521443642491e+38 -3.3999999521443642491e+38 -3.3999999521443642491e+38 -3.3999999521443642491e+38 -3.3999999521443642491e+38 -3.3999999521443642491e+38 -3.3999999521443642491e+38 -3.3999999521443642491e+38 -3.3999999521443642491e+38 -3.3999999521443642491e+38 -3.3999999521443642491e+38 -3.3999999521443642491e+38 -3.3999999521443642491e+38 -3.3999999521443642491e+38 -3.3999999521443642491e+38 -3.3999999521443642491e+38 -3.3999999521443642491e+38 -3.3999999521443642491e+38 -3.3999999521443642491e+38 -3.3999999521443642491e+38 -3.3999999521443642491e+38 -3.3999999521443642491e+38 -3.3999999521443642491e+38 -3.3999999521443642491e+38 -3.3999999521443642491e+38 -3.3999999521443642491e+38 -3.3999999521443642491e+38 -3.3999999521443642491e+38 -3.3999999521443642491e+38 -3.3999999521443642491e+38 -3.3999999521443642491e+38 -3.3999999521443642491e+38 -3.3999999521443642491e+38 -3.3999999521443642491e+38 -3.3999999521443642491e+38 -3.3999999521443642491e+38 -3.3999999521443642491e+38 -3.3999999521443642491e+38 -3.3999999521443642491e+38 -3.3999999521443642491e+38 -3.3999999521443642491e+38 -3.3999999521443642491e+38 -3.3999999521443642491e+38 -3.3999999521443642491e+38 -3.3999999521443642491e+38 -3.3999999521443642491e+38 -3.3999999521443642491e+38 -3.3999999521443642491e+38 -3.3999999521443642491e+38 -3.3999999521443642491e+38 -3.3999999521443642491e+38 -3.3999999521443642491e+38 -3.3999999521443642491e+38 -3.3999999521443642491e+38 -3.3999999521443642491e+38 -3.3999999521443642491e+38 -3.3999999521443642491e+38 -3.3999999521443642491e+38 -3.3999999521443642491e+38 -3.3999999521443642491e+38 -3.3999999521443642491e+38 -3.3999999521443642491e+38 -3.3999999521443642491e+38 -3.3999999521443642491e+38 -3.3999999521443642491e+38 -3.3999999521443642491e+38 -3.3999999521443642491e+38 -3.3999999521443642491e+38 -3.3999999521443642491e+38 -3.3999999521443642491e+38 -3.3999999521443642491e+38 -3.3999999521443642491e+38 -3.3999999521443642491e+38 -3.3999999521443642491e+38 -3.3999999521443642491e+38 -3.3999999521443642491e+38 -3.3999999521443642491e+38 -3.3999999521443642491e+38 -3.3999999521443642491e+38 -3.3999999521443642491e+38 -3.3999999521443642491e+38 -3.3999999521443642491e+38 -3.3999999521443642491e+38 -3.3999999521443642491e+38 -3.3999999521443642491e+38 -3.3999999521443642491e+38 -3.3999999521443642491e+38 -3.3999999521443642491e+38 -3.3999999521443642491e+38 -3.3999999521443642491e+38 -3.3999999521443642491e+38 -3.3999999521443642491e+38 -3.3999999521443642491e+38 -3.3999999521443642491e+38 -3.3999999521443642491e+38 -3.3999999521443642491e+38 -3.3999999521443642491e+38 -3.3999999521443642491e+38 -3.3999999521443642491e+38 -3.3999999521443642491e+38 -3.3999999521443642491e+38 -3.3999999521443642491e+38 -3.3999999521443642491e+38 -3.3999999521443642491e+38 -3.3999999521443642491e+38 -3.3999999521443642491e+38 -3.3999999521443642491e+38 -3.3999999521443642491e+38 -3.3999999521443642491e+38 -3.3999999521443642491e+38 -3.3999999521443642491e+38 -3.3999999521443642491e+38 -3.3999999521443642491e+38 -3.3999999521443642491e+38 -3.3999999521443642491e+38 -3.3999999521443642491e+38 -3.3999999521443642491e+38 -3.3999999521443642491e+38 -3.3999999521443642491e+38 -3.3999999521443642491e+38 -3.3999999521443642491e+38 -3.3999999521443642491e+38 -3.3999999521443642491e+38 -3.3999999521443642491e+38 -3.3999999521443642491e+38 -3.3999999521443642491e+38 -3.3999999521443642491e+38 -3.3999999521443642491e+38 -3.3999999521443642491e+38 -3.3999999521443642491e+38 -3.3999999521443642491e+38 -3.3999999521443642491e+38 -3.3999999521443642491e+38 -3.3999999521443642491e+38 -3.3999999521443642491e+38 -3.3999999521443642491e+38 -3.3999999521443642491e+38 -3.3999999521443642491e+38 -3.3999999521443642491e+38 -3.3999999521443642491e+38 -3.3999999521443642491e+38 -3.3999999521443642491e+38 -3.3999999521443642491e+38 -3.3999999521443642491e+38 -3.3999999521443642491e+38 -3.3999999521443642491e+38 -3.3999999521443642491e+38 -3.3999999521443642491e+38 -3.3999999521443642491e+38 -3.3999999521443642491e+38 -3.3999999521443642491e+38 -3.3999999521443642491e+38 -3.3999999521443642491e+38 -3.3999999521443642491e+38 -3.3999999521443642491e+38 -3.3999999521443642491e+38 -3.3999999521443642491e+38 -3.3999999521443642491e+38 -3.3999999521443642491e+38 -3.3999999521443642491e+38 -3.3999999521443642491e+38 -3.3999999521443642491e+38 -3.3999999521443642491e+38 -3.3999999521443642491e+38 -3.3999999521443642491e+38 -3.3999999521443642491e+38 -3.3999999521443642491e+38 -3.3999999521443642491e+38 -3.3999999521443642491e+38 -3.3999999521443642491e+38 -3.3999999521443642491e+38 -3.3999999521443642491e+38 -3.3999999521443642491e+38 -3.3999999521443642491e+38 -3.3999999521443642491e+38 -3.3999999521443642491e+38 -3.3999999521443642491e+38 -3.3999999521443642491e+38 -3.3999999521443642491e+38 -3.3999999521443642491e+38 -3.3999999521443642491e+38 -3.3999999521443642491e+38 -3.3999999521443642491e+38 -3.3999999521443642491e+38 -3.3999999521443642491e+38 -3.3999999521443642491e+38 -3.3999999521443642491e+38 -3.3999999521443642491e+38 -3.3999999521443642491e+38 -3.3999999521443642491e+38 -3.3999999521443642491e+38 -3.3999999521443642491e+38 -3.3999999521443642491e+38 -3.3999999521443642491e+38 -3.3999999521443642491e+38 -3.3999999521443642491e+38 -3.3999999521443642491e+38 -3.3999999521443642491e+38 -3.3999999521443642491e+38 -3.3999999521443642491e+38 -3.3999999521443642491e+38 -3.3999999521443642491e+38 -3.3999999521443642491e+38 -3.3999999521443642491e+38 -3.3999999521443642491e+38 -3.3999999521443642491e+38 -3.3999999521443642491e+38 -3.3999999521443642491e+38 -3.3999999521443642491e+38 -3.3999999521443642491e+38 -3.3999999521443642491e+38 -3.3999999521443642491e+38 -3.3999999521443642491e+38 -3.3999999521443642491e+38 -3.3999999521443642491e+38 -3.3999999521443642491e+38 -3.3999999521443642491e+38 -3.3999999521443642491e+38 -3.3999999521443642491e+38 -3.3999999521443642491e+38 -3.3999999521443642491e+38 -3.3999999521443642491e+38 -3.3999999521443642491e+38 -3.3999999521443642491e+38 -3.3999999521443642491e+38 -3.3999999521443642491e+38 -3.3999999521443642491e+38 -3.3999999521443642491e+38 -3.3999999521443642491e+38 -3.3999999521443642491e+38 -3.3999999521443642491e+38 -3.3999999521443642491e+38 -3.3999999521443642491e+38 -3.3999999521443642491e+38 -3.3999999521443642491e+38 -3.3999999521443642491e+38 -3.3999999521443642491e+38 -3.3999999521443642491e+38 -3.3999999521443642491e+38 -3.3999999521443642491e+38 -3.3999999521443642491e+38 -3.3999999521443642491e+38 -3.3999999521443642491e+38 -3.3999999521443642491e+38 -3.3999999521443642491e+38 -3.3999999521443642491e+38 -3.3999999521443642491e+38 -3.3999999521443642491e+38 -3.3999999521443642491e+38 -3.3999999521443642491e+38 -3.3999999521443642491e+38 -3.3999999521443642491e+38 -3.3999999521443642491e+38 -3.3999999521443642491e+38 -3.3999999521443642491e+38 -3.3999999521443642491e+38 -3.3999999521443642491e+38 -3.3999999521443642491e+38 -3.3999999521443642491e+38 -3.3999999521443642491e+38 -3.3999999521443642491e+38 -3.3999999521443642491e+38 -3.3999999521443642491e+38 -3.3999999521443642491e+38 -3.3999999521443642491e+38 -3.3999999521443642491e+38 -3.3999999521443642491e+38 -3.3999999521443642491e+38 -3.3999999521443642491e+38 -3.3999999521443642491e+38 -3.3999999521443642491e+38 -3.3999999521443642491e+38 -3.3999999521443642491e+38 -3.3999999521443642491e+38 -3.3999999521443642491e+38 -3.3999999521443642491e+38 -3.3999999521443642491e+38 -3.3999999521443642491e+38 -3.3999999521443642491e+38 -3.3999999521443642491e+38 -3.3999999521443642491e+38 -3.3999999521443642491e+38 -3.3999999521443642491e+38 -3.3999999521443642491e+38 -3.3999999521443642491e+38 -3.3999999521443642491e+38 -3.3999999521443642491e+38 -3.3999999521443642491e+38 -3.3999999521443642491e+38 -3.3999999521443642491e+38 -3.3999999521443642491e+38 -3.3999999521443642491e+38 -3.3999999521443642491e+38 -3.3999999521443642491e+38 -3.3999999521443642491e+38
 -3.3999999521443642491e+38 -3.3999999521443642491e+38 -3.3999999521443642491e+38 -3.3999999521443642491e+38 -3.3999999521443642491e+38 -3.3999999521443642491e+38 -3.3999999521443642491e+38 -3.3999999521443642491e+38 -3.3999999521443642491e+38 -3.3999999521443642491e+38 -3.3999999521443642491e+38 -3.3999999521443642491e+38 -3.3999999521443642491e+38 -3.3999999521443642491e+38 -3.3999999521443642491e+38 -3.3999999521443642491e+38 -3.3999999521443642491e+38 -3.3999999521443642491e+38 -3.3999999521443642491e+38 -3.3999999521443642491e+38 -3.3999999521443642491e+38 -3.3999999521443642491e+38 -3.3999999521443642491e+38 -3.3999999521443642491e+38 -3.3999999521443642491e+38 -3.3999999521443642491e+38 -3.3999999521443642491e+38 -3.3999999521443642491e+38 -3.3999999521443642491e+38 -3.3999999521443642491e+38 -3.3999999521443642491e+38 -3.3999999521443642491e+38 -3.3999999521443642491e+38 -3.3999999521443642491e+38 -3.3999999521443642491e+38 -3.3999999521443642491e+38 -3.3999999521443642491e+38 -3.3999999521443642491e+38 -3.3999999521443642491e+38 -3.3999999521443642491e+38 -3.3999999521443642491e+38 -3.3999999521443642491e+38 -3.3999999521443642491e+38 -3.3999999521443642491e+38 -3.3999999521443642491e+38 -3.3999999521443642491e+38 -3.3999999521443642491e+38 -3.3999999521443642491e+38 -3.3999999521443642491e+38 -3.3999999521443642491e+38 -3.3999999521443642491e+38 -3.3999999521443642491e+38 -3.3999999521443642491e+38 -3.3999999521443642491e+38 -3.3999999521443642491e+38 -3.3999999521443642491e+38 -3.3999999521443642491e+38 -3.3999999521443642491e+38 -3.3999999521443642491e+38 -3.3999999521443642491e+38 -3.3999999521443642491e+38 -3.3999999521443642491e+38 -3.3999999521443642491e+38 -3.3999999521443642491e+38 -3.3999999521443642491e+38 -3.3999999521443642491e+38 -3.3999999521443642491e+38 -3.3999999521443642491e+38 -3.3999999521443642491e+38 -3.3999999521443642491e+38 -3.3999999521443642491e+38 -3.3999999521443642491e+38 -3.3999999521443642491e+38 -3.3999999521443642491e+38 -3.3999999521443642491e+38 -3.3999999521443642491e+38 -3.3999999521443642491e+38 -3.3999999521443642491e+38 27.200000762939453125 27.200000762939453125 27.200000762939453125 27.299999237060546875 27.299999237060546875 27.299999237060546875 27.299999237060546875 27.299999237060546875 27.399999618530273438 27.399999618530273438 27.399999618530273438 27.399999618530273438 27.399999618530273438 27.399999618530273438 27.399999618530273438 27.399999618530273438 27.399999618530273438 27.5 27.5 27.600000381469726563 27.600000381469726563 27.700000762939453125 27.700000762939453125 27.700000762939453125 27.700000762939453125 27.700000762939453125 27.700000762939453125 27.700000762939453125 27.700000762939453125 27.600000381469726563 27.5 27.5 27.399999618530273438 27.399999618530273438 27.399999618530273438 27.399999618530273438 27.399999618530273438 27.399999618530273438 27.399999618530273438 27.399999618530273438 27.399999618530273438 27.5 27.5 27.5 27.600000381469726563 27.600000381469726563 27.700000762939453125 27.799999237060546875 27.899999618530273438 27.899999618530273438 27.899999618530273438 27.899999618530273438 27.899999618530273438 27.899999618530273438 27.799999237060546875 27.899999618530273438 27.899999618530273438 27.899999618530273438 28 28 28 28 28 27.899999618530273438 27.899999618530273438 27.899999618530273438 27.799999237060546875 27.700000762939453125 27.600000381469726563 27.5 27.399999618530273438 27.399999618530273438 27.5 27.5 27.600000381469726563 27.600000381469726563 27.600000381469726563 27.700000762939453125 27.799999237060546875 27.799999237060546875 27.899999618530273438 28 28 28 28 28.100000381469726563 28.100000381469726563 28.100000381469726563 28.100000381469726563 28.100000381469726563 28.100000381469726563 28.100000381469726563 28.100000381469726563 28.100000381469726563 28.100000381469726563 28 28 28 -3.3999999521443642491e+38 -3.3999999521443642491e+38 -3.3999999521443642491e+38 -3.3999999521443642491e+38 -3.3999999521443642491e+38 -3.3999999521443642491e+38 -3.3999999521443642491e+38 -3.3999999521443642491e+38 -3.3999999521443642491e+38 -3.3999999521443642491e+38 -3.3999999521443642491e+38 -3.3999999521443642491e+38 -3.3999999521443642491e+38 -3.3999999521443642491e+38 -3.3999999521443642491e+38 -3.3999999521443642491e+38 -3.3999999521443642491e+38 -3.3999999521443642491e+38 -3.3999999521443642491e+38 -3.3999999521443642491e+38 -3.3999999521443642491e+38 -3.3999999521443642491e+38 -3.3999999521443642491e+38 -3.3999999521443642491e+38 -3.3999999521443642491e+38 -3.3999999521443642491e+38 -3.3999999521443642491e+38 -3.3999999521443642491e+38 -3.3999999521443642491e+38 -3.3999999521443642491e+38 -3.3999999521443642491e+38 -3.3999999521443642491e+38 -3.3999999521443642491e+38 -3.3999999521443642491e+38 -3.3999999521443642491e+38 -3.3999999521443642491e+38 -3.3999999521443642491e+38 -3.3999999521443642491e+38 -3.3999999521443642491e+38 -3.3999999521443642491e+38 -3.3999999521443642491e+38 -3.3999999521443642491e+38 -3.3999999521443642491e+38 -3.3999999521443642491e+38 -3.3999999521443642491e+38 -3.3999999521443642491e+38 -3.3999999521443642491e+38 -3.3999999521443642491e+38 -3.3999999521443642491e+38 -3.3999999521443642491e+38 -3.3999999521443642491e+38 -3.3999999521443642491e+38 -3.3999999521443642491e+38 -3.3999999521443642491e+38 -3.3999999521443642491e+38 -3.3999999521443642491e+38 -3.3999999521443642491e+38 -3.3999999521443642491e+38 -3.3999999521443642491e+38 -3.3999999521443642491e+38 -3.3999999521443642491e+38 -3.3999999521443642491e+38 -3.3999999521443642491e+38 -3.3999999521443642491e+38 -3.3999999521443642491e+38 -3.3999999521443642491e+38 -3.3999999521443642491e+38 -3.3999999521443642491e+38 -3.3999999521443642491e+38 -3.3999999521443642491e+38 -3.3999999521443642491e+38 -3.3999999521443642491e+38 -3.3999999521443642491e+38 -3.3999999521443642491e+38 -3.3999999521443642491e+38 -3.3999999521443642491e+38 -3.3999999521443642491e+38 -3.3999999521443642491e+38 -3.3999999521443642491e+38 -3.3999999521443642491e+38 -3.3999999521443642491e+38 -3.3999999521443642491e+38 -3.3999999521443642491e+38 -3.3999999521443642491e+38 -3.3999999521443642491e+38 -3.3999999521443642491e+38 -3.3999999521443642491e+38 -3.3999999521443642491e+38 -3.3999999521443642491e+38 -3.3999999521443642491e+38 -3.3999999521443642491e+38 -3.3999999521443642491e+38 -3.3999999521443642491e+38 -3.3999999521443642491e+38 -3.3999999521443642491e+38 -3.3999999521443642491e+38 -3.3999999521443642491e+38 -3.3999999521443642491e+38 -3.3999999521443642491e+38 -3.3999999521443642491e+38 -3.3999999521443642491e+38 -3.3999999521443642491e+38 -3.3999999521443642491e+38 -3.3999999521443642491e+38 -3.3999999521443642491e+38 -3.3999999521443642491e+38 -3.3999999521443642491e+38 -3.3999999521443642491e+38 -3.3999999521443642491e+38 -3.3999999521443642491e+38 -3.3999999521443642491e+38 -3.3999999521443642491e+38 -3.3999999521443642491e+38 -3.3999999521443642491e+38 -3.3999999521443642491e+38 -3.3999999521443642491e+38 -3.3999999521443642491e+38 -3.3999999521443642491e+38 -3.3999999521443642491e+38 -3.3999999521443642491e+38 -3.3999999521443642491e+38 -3.3999999521443642491e+38 -3.3999999521443642491e+38 -3.3999999521443642491e+38 -3.3999999521443642491e+38 -3.3999999521443642491e+38 -3.3999999521443642491e+38 -3.3999999521443642491e+38 -3.3999999521443642491e+38 -3.3999999521443642491e+38 -3.3999999521443642491e+38 -3.3999999521443642491e+38 -3.3999999521443642491e+38 -3.3999999521443642491e+38 -3.3999999521443642491e+38 -3.3999999521443642491e+38 -3.3999999521443642491e+38 -3.3999999521443642491e+38 -3.3999999521443642491e+38 -3.3999999521443642491e+38 -3.3999999521443642491e+38 -3.3999999521443642491e+38 -3.3999999521443642491e+38 -3.3999999521443642491e+38 -3.3999999521443642491e+38 -3.3999999521443642491e+38 -3.3999999521443642491e+38 -3.3999999521443642491e+38 -3.3999999521443642491e+38 -3.3999999521443642491e+38 -3.3999999521443642491e+38 -3.3999999521443642491e+38 -3.3999999521443642491e+38 -3.3999999521443642491e+38 -3.3999999521443642491e+38 -3.3999999521443642491e+38 -3.3999999521443642491e+38 -3.3999999521443642491e+38 -3.3999999521443642491e+38 -3.3999999521443642491e+38 -3.3999999521443642491e+38 -3.3999999521443642491e+38 -3.3999999521443642491e+38 -3.3999999521443642491e+38 -3.3999999521443642491e+38 -3.3999999521443642491e+38 -3.3999999521443642491e+38 -3.3999999521443642491e+38 -3.3999999521443642491e+38 -3.3999999521443642491e+38 -3.3999999521443642491e+38 -3.3999999521443642491e+38 -3.3999999521443642491e+38 -3.3999999521443642491e+38 -3.3999999521443642491e+38 -3.3999999521443642491e+38 -3.3999999521443642491e+38 -3.3999999521443642491e+38 -3.3999999521443642491e+38 -3.3999999521443642491e+38 -3.3999999521443642491e+38 -3.3999999521443642491e+38 -3.3999999521443642491e+38 -3.3999999521443642491e+38 -3.3999999521443642491e+38 -3.3999999521443642491e+38 -3.3999999521443642491e+38 -3.3999999521443642491e+38 -3.3999999521443642491e+38 -3.3999999521443642491e+38 -3.3999999521443642491e+38 -3.3999999521443642491e+38 -3.3999999521443642491e+38 -3.3999999521443642491e+38 -3.3999999521443642491e+38 -3.3999999521443642491e+38 -3.3999999521443642491e+38 -3.3999999521443642491e+38 -3.3999999521443642491e+38 -3.3999999521443642491e+38 -3.3999999521443642491e+38 -3.3999999521443642491e+38 -3.3999999521443642491e+38 -3.3999999521443642491e+38 -3.3999999521443642491e+38 -3.3999999521443642491e+38 -3.3999999521443642491e+38 -3.3999999521443642491e+38 -3.3999999521443642491e+38 -3.3999999521443642491e+38 -3.3999999521443642491e+38 -3.3999999521443642491e+38 -3.3999999521443642491e+38 -3.3999999521443642491e+38 -3.3999999521443642491e+38 -3.3999999521443642491e+38 -3.3999999521443642491e+38 -3.3999999521443642491e+38 -3.3999999521443642491e+38 -3.3999999521443642491e+38 -3.3999999521443642491e+38 -3.3999999521443642491e+38 -3.3999999521443642491e+38 -3.3999999521443642491e+38 -3.3999999521443642491e+38 -3.3999999521443642491e+38 -3.3999999521443642491e+38 -3.3999999521443642491e+38 -3.3999999521443642491e+38 -3.3999999521443642491e+38 -3.3999999521443642491e+38 -3.3999999521443642491e+38 -3.3999999521443642491e+38 -3.3999999521443642491e+38 -3.3999999521443642491e+38 -3.3999999521443642491e+38 -3.3999999521443642491e+38 -3.3999999521443642491e+38 -3.3999999521443642491e+38 -3.3999999521443642491e+38 -3.3999999521443642491e+38 -3.3999999521443642491e+38 -3.3999999521443642491e+38 -3.3999999521443642491e+38 -3.3999999521443642491e+38 -3.3999999521443642491e+38 -3.3999999521443642491e+38 -3.3999999521443642491e+38 -3.3999999521443642491e+38 -3.3999999521443642491e+38 -3.3999999521443642491e+38 -3.3999999521443642491e+38 -3.3999999521443642491e+38 -3.3999999521443642491e+38 -3.3999999521443642491e+38 -3.3999999521443642491e+38 -3.3999999521443642491e+38 -3.3999999521443642491e+38 -3.3999999521443642491e+38 -3.3999999521443642491e+38 -3.3999999521443642491e+38 -3.3999999521443642491e+38 -3.3999999521443642491e+38 -3.3999999521443642491e+38 -3.3999999521443642491e+38 -3.3999999521443642491e+38 -3.3999999521443642491e+38 -3.3999999521443642491e+38 -3.3999999521443642491e+38 -3.3999999521443642491e+38 -3.3999999521443642491e+38 -3.3999999521443642491e+38 -3.3999999521443642491e+38 -3.3999999521443642491e+38 -3.3999999521443642491e+38 -3.3999999521443642491e+38 -3.3999999521443642491e+38 -3.3999999521443642491e+38 -3.3999999521443642491e+38 -3.3999999521443642491e+38 -3.3999999521443642491e+38 -3.3999999521443642491e+38 -3.3999999521443642491e+38 -3.3999999521443642491e+38 -3.3999999521443642491e+38 -3.3999999521443642491e+38 -3.3999999521443642491e+38 -3.3999999521443642491e+38 -3.3999999521443642491e+38 -3.3999999521443642491e+38 -3.3999999521443642491e+38 -3.3999999521443642491e+38 -3.3999999521443642491e+38 -3.3999999521443642491e+38 -3.3999999521443642491e+38 -3.3999999521443642491e+38 -3.3999999521443642491e+38 -3.3999999521443642491e+38 -3.3999999521443642491e+38 -3.3999999521443642491e+38 -3.3999999521443642491e+38 -3.3999999521443642491e+38 -3.3999999521443642491e+38 -3.3999999521443642491e+38 -3.3999999521443642491e+38 -3.3999999521443642491e+38 -3.3999999521443642491e+38 -3.3999999521443642491e+38 -3.3999999521443642491e+38 -3.3999999521443642491e+38 -3.3999999521443642491e+38 -3.3999999521443642491e+38 -3.3999999521443642491e+38 -3.3999999521443642491e+38 -3.3999999521443642491e+38 -3.3999999521443642491e+38 -3.3999999521443642491e+38 -3.3999999521443642491e+38 -3.3999999521443642491e+38 -3.3999999521443642491e+38 -3.3999999521443642491e+38 -3.3999999521443642491e+38 -3.3999999521443642491e+38 -3.3999999521443642491e+38 -3.3999999521443642491e+38 -3.3999999521443642491e+38
 -3.3999999521443642491e+38 -3.3999999521443642491e+38 -3.3999999521443642491e+38 -3.3999999521443642491e+38 -3.3999999521443642491e+38 -3.3999999521443642491e+38 -3.3999999521443642491e+38 -3.3999999521443642491e+38 -3.3999999521443642491e+38 -3.3999999521443642491e+38 -3.3999999521443642491e+38 -3.3999999521443642491e+38 -3.3999999521443642491e+38 -3.3999999521443642491e+38 -3.3999999521443642491e+38 -3.3999999521443642491e+38 -3.3999999521443642491e+38 -3.3999999521443642491e+38 -3.3999999521443642491e+38 -3.3999999521443642491e+38 -3.3999999521443642491e+38 -3.3999999521443642491e+38 -3.3999999521443642491e+38 -3.3999999521443642491e+38 -3.3999999521443642491e+38 -3.3999999521443642491e+38 -3.3999999521443642491e+38 -3.3999999521443642491e+38 -3.3999999521443642491e+38 -3.3999999521443642491e+38 -3.3999999521443642491e+38 -3.3999999521443642491e+38 -3.3999999521443642491e+38 -3.3999999521443642491e+38 -3.3999999521443642491e+38 -3.3999999521443642491e+38 -3.3999999521443642491e+38 -3.3999999521443642491e+38 -3.3999999521443642491e+38 -3.3999999521443642491e+38 -3.3999999521443642491e+38 -3.3999999521443642491e+38 -3.3999999521443642491e+38 -3.3999999521443642491e+38 -3.3999999521443642491e+38 -3.3999999521443642491e+38 -3.3999999521443642491e+38 -3.3999999521443642491e+38 -3.3999999521443642491e+38 -3.3999999521443642491e+38 -3.3999999521443642491e+38 -3.3999999521443642491e+38 -3.3999999521443642491e+38 -3.3999999521443642491e+38 -3.3999999521443642491e+38 -3.3999999521443642491e+38 -3.3999999521443642491e+38 -3.3999999521443642491e+38 -3.3999999521443642491e+38 -3.3999999521443642491e+38 -3.3999999521443642491e+38 -3.3999999521443642491e+38 -3.3999999521443642491e+38 -3.3999999521443642491e+38 -3.3999999521443642491e+38 -3.3999999521443642491e+38 -3.3999999521443642491e+38 -3.3999999521443642491e+38 -3.3999999521443642491e+38 -3.3999999521443642491e+38 -3.3999999521443642491e+38 -3.3999999521443642491e+38 -3.3999999521443642491e+38 -3.3999999521443642491e+38 -3.3999999521443642491e+38 -3.3999999521443642491e+38 -3.3999999521443642491e+38 -3.3999999521443642491e+38 27.299999237060546875 27.200000762939453125 27.200000762939453125 27.299999237060546875 27.299999237060546875 27.299999237060546875 27.299999237060546875 27.399999618530273438 27.399999618530273438 27.399999618530273438 27.399999618530273438 27.399999618530273438 27.399999618530273438 27.399999618530273438 27.399999618530273438 27.399999618530273438 27.399999618530273438 27.399999618530273438 27.5 27.5 27.600000381469726563 27.600000381469726563 27.700000762939453125 27.700000762939453125 27.700000762939453125 27.700000762939453125 27.700000762939453125 27.700000762939453125 27.600000381469726563 27.5 27.5 27.399999618530273438 27.399999618530273438 27.299999237060546875 27.299999237060546875 27.299999237060546875 27.299999237060546875 27.299999237060546875 27.299999237060546875 27.399999618530273438 27.399999618530273438 27.5 27.5 27.600000381469726563 27.600000381469726563 27.600000381469726563 27.700000762939453125 27.799999237060546875 27.799999237060546875 27.899999618530273438 27.899999618530273438 27.899999618530273438 27.799999237060546875 27.799999237060546875 27.799999237060546875 27.799999237060546875 27.899999618530273438 27.899999618530273438 28 28 28 28 28 28 27.899999618530273438 27.899999618530273438 27.799999237060546875 27.700000762939453125 27.600000381469726563 27.5 27.5 27.5 27.5 27.5 27.600000381469726563 27.600000381469726563 27.600000381469726563 27.700000762939453125 27.799999237060546875 27.799999237060546875 27.899999618530273438 28 28 28 28 28 28.100000381469726563 28.100000381469726563 28.100000381469726563 28.100000381469726563 28.100000381469726563 28.100000381469726563 28.100000381469726563 28.100000381469726563 28.100000381469726563 28 28 28 28 28 -3.3999999521443642491e+38 -3.3999999521443642491e+38 -3.3999999521443642491e+38 -3.3999999521443642491e+38 -3.3999999521443642491e+38 -3.3999999521443642491e+38 -3.3999999521443642491e+38 -3.3999999521443642491e+38 -3.3999999521443642491e+38 -3.3999999521443642491e+38 -3.3999999521443642491e+38 -3.3999999521443642491e+38 -3.3999999521443642491e+38 -3.3999999521443642491e+38 -3.3999999521443642491e+38 -3.3999999521443642491e+38 -3.3999999521443642491e+38 -3.3999999521443642491e+38 -3.3999999521443642491e+38 -3.3999999521443642491e+38 -3.3999999521443642491e+38 -3.3999999521443642491e+38 -3.3999999521443642491e+38 -3.3999999521443642491e+38 -3.3999999521443642491e+38 -3.3999999521443642491e+38 -3.3999999521443642491e+38 -3.3999999521443642491e+38 -3.3999999521443642491e+38 -3.3999999521443642491e+38 -3.3999999521443642491e+38 -3.3999999521443642491e+38 -3.3999999521443642491e+38 -3.3999999521443642491e+38 -3.3999999521443642491e+38 -3.3999999521443642491e+38 -3.3999999521443642491e+38 -3.3999999521443642491e+38 -3.3999999521443642491e+38 -3.3999999521443642491e+38 -3.3999999521443642491e+38 -3.3999999521443642491e+38 -3.3999999521443642491e+38 -3.3999999521443642491e+38 -3.3999999521443642491e+38 -3.3999999521443642491e+38 -3.3999999521443642491e+38 -3.3999999521443642491e+38 -3.3999999521443642491e+38 -3.3999999521443642491e+38 -3.3999999521443642491e+38 -3.3999999521443642491e+38 -3.3999999521443642491e+38 -3.3999999521443642491e+38 -3.3999999521443642491e+38 -3.3999999521443642491e+38 -3.3999999521443642491e+38 -3.3999999521443642491e+38 -3.3999999521443642491e+38 -3.3999999521443642491e+38 -3.3999999521443642491e+38 -3.3999999521443642491e+38 -3.3999999521443642491e+38 -3.3999999521443642491e+38 -3.3999999521443642491e+38 -3.3999999521443642491e+38 -3.3999999521443642491e+38 -3.3999999521443642491e+38 -3.3999999521443642491e+38 -3.3999999521443642491e+38 -3.3999999521443642491e+38 -3.3999999521443642491e+38 -3.3999999521443642491e+38 -3.3999999521443642491e+38 -3.3999999521443642491e+38 -3.3999999521443642491e+38 -3.3999999521443642491e+38 -3.3999999521443642491e+38 -3.3999999521443642491e+38 -3.3999999521443642491e+38 -3.3999999521443642491e+38 -3.3999999521443642491e+38 -3.3999999521443642491e+38 -3.3999999521443642491e+38 -3.3999999521443642491e+38 -3.3999999521443642491e+38 -3.3999999521443642491e+38 -3.3999999521443642491e+38 -3.3999999521443642491e+38 -3.3999999521443642491e+38 -3.3999999521443642491e+38 -3.3999999521443642491e+38 -3.3999999521443642491e+38 -3.3999999521443642491e+38 -3.3999999521443642491e+38 -3.3999999521443642491e+38 -3.3999999521443642491e+38 -3.3999999521443642491e+38 -3.3999999521443642491e+38 -3.3999999521443642491e+38 -3.3999999521443642491e+38 -3.3999999521443642491e+38 -3.3999999521443642491e+38 -3.3999999521443642491e+38 -3.3999999521443642491e+38 -3.3999999521443642491e+38 -3.3999999521443642491e+38 -3.3999999521443642491e+38 -3.3999999521443642491e+38 -3.3999999521443642491e+38 -3.3999999521443642491e+38 -3.3999999521443642491e+38 -3.3999999521443642491e+38 -3.3999999521443642491e+38 -3.3999999521443642491e+38 -3.3999999521443642491e+38 -3.3999999521443642491e+38 -3.3999999521443642491e+38 -3.3999999521443642491e+38 -3.3999999521443642491e+38 -3.3999999521443642491e+38 -3.3999999521443642491e+38 -3.3999999521443642491e+38 -3.3999999521443642491e+38 -3.3999999521443642491e+38 -3.3999999521443642491e+38 -3.3999999521443642491e+38 -3.3999999521443642491e+38 -3.3999999521443642491e+38 -3.3999999521443642491e+38 -3.3999999521443642491e+38 -3.3999999521443642491e+38 -3.3999999521443642491e+38 -3.3999999521443642491e+38 -3.3999999521443642491e+38 -3.3999999521443642491e+38 -3.3999999521443642491e+38 -3.3999999521443642491e+38 -3.3999999521443642491e+38 -3.3999999521443642491e+38 -3.3999999521443642491e+38 -3.3999999521443642491e+38 -3.3999999521443642491e+38 -3.3999999521443642491e+38 -3.3999999521443642491e+38 -3.3999999521443642491e+38 -3.3999999521443642491e+38 -3.3999999521443642491e+38 -3.3999999521443642491e+38 -3.3999999521443642491e+38 -3.3999999521443642491e+38 -3.3999999521443642491e+38 -3.3999999521443642491e+38 -3.3999999521443642491e+38 -3.3999999521443642491e+38 -3.3999999521443642491e+38 -3.3999999521443642491e+38 -3.3999999521443642491e+38 -3.3999999521443642491e+38 -3.3999999521443642491e+38 -3.3999999521443642491e+38 -3.3999999521443642491e+38 -3.3999999521443642491e+38 -3.3999999521443642491e+38 -3.3999999521443642491e+38 -3.3999999521443642491e+38 -3.3999999521443642491e+38 -3.3999999521443642491e+38 -3.3999999521443642491e+38 -3.3999999521443642491e+38 -3.3999999521443642491e+38 -3.3999999521443642491e+38 -3.3999999521443642491e+38 -3.3999999521443642491e+38 -3.3999999521443642491e+38 -3.3999999521443642491e+38 -3.3999999521443642491e+38 -3.3999999521443642491e+38 -3.3999999521443642491e+38 -3.3999999521443642491e+38 -3.3999999521443642491e+38 -3.3999999521443642491e+38 -3.3999999521443642491e+38 -3.3999999521443642491e+38 -3.3999999521443642491e+38 -3.3999999521443642491e+38 -3.3999999521443642491e+38 -3.3999999521443642491e+38 -3.3999999521443642491e+38 -3.3999999521443642491e+38 -3.3999999521443642491e+38 -3.3999999521443642491e+38 -3.3999999521443642491e+38 -3.3999999521443642491e+38 -3.3999999521443642491e+38 -3.3999999521443642491e+38 -3.3999999521443642491e+38 -3.3999999521443642491e+38 -3.3999999521443642491e+38 -3.3999999521443642491e+38 -3.3999999521443642491e+38 -3.3999999521443642491e+38 -3.3999999521443642491e+38 -3.3999999521443642491e+38 -3.3999999521443642491e+38 -3.3999999521443642491e+38 -3.3999999521443642491e+38 -3.3999999521443642491e+38 -3.3999999521443642491e+38 -3.3999999521443642491e+38 -3.3999999521443642491e+38 -3.3999999521443642491e+38 -3.3999999521443642491e+38 -3.3999999521443642491e+38 -3.3999999521443642491e+38 -3.3999999521443642491e+38 -3.3999999521443642491e+38 -3.3999999521443642491e+38 -3.3999999521443642491e+38 -3.3999999521443642491e+38 -3.3999999521443642491e+38 -3.3999999521443642491e+38 -3.3999999521443642491e+38 -3.3999999521443642491e+38 -3.3999999521443642491e+38 -3.3999999521443642491e+38 -3.3999999521443642491e+38 -3.3999999521443642491e+38 -3.3999999521443642491e+38 -3.3999999521443642491e+38 -3.3999999521443642491e+38 -3.3999999521443642491e+38 -3.3999999521443642491e+38 -3.3999999521443642491e+38 -3.3999999521443642491e+38 -3.3999999521443642491e+38 -3.3999999521443642491e+38 -3.3999999521443642491e+38 -3.3999999521443642491e+38 -3.3999999521443642491e+38 -3.3999999521443642491e+38 -3.3999999521443642491e+38 -3.3999999521443642491e+38 -3.3999999521443642491e+38 -3.3999999521443642491e+38 -3.3999999521443642491e+38 -3.3999999521443642491e+38 -3.3999999521443642491e+38 -3.3999999521443642491e+38 -3.3999999521443642491e+38 -3.3999999521443642491e+38 -3.3999999521443642491e+38 -3.3999999521443642491e+38 -3.3999999521443642491e+38 -3.3999999521443642491e+38 -3.3999999521443642491e+38 -3.3999999521443642491e+38 -3.3999999521443642491e+38 -3.3999999521443642491e+38 -3.3999999521443642491e+38 -3.3999999521443642491e+38 -3.3999999521443642491e+38 -3.3999999521443642491e+38 -3.3999999521443642491e+38 -3.3999999521443642491e+38 -3.3999999521443642491e+38 -3.3999999521443642491e+38 -3.3999999521443642491e+38 -3.3999999521443642491e+38 -3.3999999521443642491e+38 -3.3999999521443642491e+38 -3.3999999521443642491e+38 -3.3999999521443642491e+38 -3.3999999521443642491e+38 -3.3999999521443642491e+38 -3.3999999521443642491e+38 -3.3999999521443642491e+38 -3.3999999521443642491e+38 -3.3999999521443642491e+38 -3.3999999521443642491e+38 -3.3999999521443642491e+38 -3.3999999521443642491e+38 -3.3999999521443642491e+38 -3.3999999521443642491e+38 -3.3999999521443642491e+38 -3.3999999521443642491e+38 -3.3999999521443642491e+38 -3.3999999521443642491e+38 -3.3999999521443642491e+38 -3.3999999521443642491e+38 -3.3999999521443642491e+38 -3.3999999521443642491e+38 -3.3999999521443642491e+38 -3.3999999521443642491e+38 -3.3999999521443642491e+38 -3.3999999521443642491e+38 -3.3999999521443642491e+38 -3.3999999521443642491e+38 -3.3999999521443642491e+38 -3.3999999521443642491e+38 -3.3999999521443642491e+38 -3.3999999521443642491e+38 -3.3999999521443642491e+38 -3.3999999521443642491e+38 -3.3999999521443642491e+38 -3.3999999521443642491e+38 -3.3999999521443642491e+38 -3.3999999521443642491e+38 -3.3999999521443642491e+38 -3.3999999521443642491e+38 -3.3999999521443642491e+38 -3.3999999521443642491e+38 -3.3999999521443642491e+38 -3.3999999521443642491e+38 -3.3999999521443642491e+38 -3.3999999521443642491e+38 -3.3999999521443642491e+38 -3.3999999521443642491e+38 -3.3999999521443642491e+38 -3.3999999521443642491e+38 -3.3999999521443642491e+38 -3.3999999521443642491e+38 -3.3999999521443642491e+38 -3.3999999521443642491e+38
 -3.3999999521443642491e+38 -3.3999999521443642491e+38 -3.3999999521443642491e+38 -3.3999999521443642491e+38 -3.3999999521443642491e+38 -3.3999999521443642491e+38 -3.3999999521443642491e+38 -3.3999999521443642491e+38 -3.3999999521443642491e+38 -3.3999999521443642491e+38 -3.3999999521443642491e+38 -3.3999999521443642491e+38 -3.3999999521443642491e+38 -3.3999999521443642491e+38 -3.3999999521443642491e+38 -3.3999999521443642491e+38 -3.3999999521443642491e+38 -3.3999999521443642491e+38 -3.3999999521443642491e+38 -3.3999999521443642491e+38 -3.3999999521443642491e+38 -3.3999999521443642491e+38 -3.3999999521443642491e+38 -3.3999999521443642491e+38 -3.3999999521443642491e+38 -3.3999999521443642491e+38 -3.3999999521443642491e+38 -3.3999999521443642491e+38 -3.3999999521443642491e+38 -3.3999999521443642491e+38 -3.3999999521443642491e+38 -3.3999999521443642491e+38 -3.3999999521443642491e+38 -3.3999999521443642491e+38 -3.3999999521443642491e+38 -3.3999999521443642491e+38 -3.3999999521443642491e+38 -3.3999999521443642491e+38 -3.3999999521443642491e+38 -3.3999999521443642491e+38 -3.3999999521443642491e+38 -3.3999999521443642491e+38 -3.3999999521443642491e+38 -3.3999999521443642491e+38 -3.3999999521443642491e+38 -3.3999999521443642491e+38 -3.3999999521443642491e+38 -3.3999999521443642491e+38 -3.3999999521443642491e+38 -3.3999999521443642491e+38 -3.3999999521443642491e+38 -3.3999999521443642491e+38 -3.3999999521443642491e+38 -3.3999999521443642491e+38 -3.3999999521443642491e+38 -3.3999999521443642491e+38 -3.3999999521443642491e+38 -3.3999999521443642491e+38 -3.3999999521443642491e+38 -3.3999999521443642491e+38 -3.3999999521443642491e+38 -3.3999999521443642491e+38 -3.3999999521443642491e+38 -3.3999999521443642491e+38 -3.3999999521443642491e+38 -3.3999999521443642491e+38 -3.3999999521443642491e+38 -3.3999999521443642491e+38 -3.3999999521443642491e+38 -3.3999999521443642491e+38 -3.3999999521443642491e+38 -3.3999999521443642491e+38 -3.3999999521443642491e+38 -3.3999999521443642491e+38 -3.3999999521443642491e+38 -3.3999999521443642491e+38 -3.3999999521443642491e+38 27.299999237060546875 27.299999237060546875 27.299999237060546875 27.299999237060546875 27.299999237060546875 27.299999237060546875 27.299999237060546875 27.299999237060546875 27.299999237060546875 27.399999618530273438 27.299999237060546875 27.399999618530273438 27.399999618530273438 27.399999618530273438 27.399999618530273438 27.399999618530273438 27.399999618530273438 27.399999618530273438 27.399999618530273438 27.5 27.5 27.5 27.600000381469726563 27.600000381469726563 27.600000381469726563 27.600000381469726563 27.600000381469726563 27.600000381469726563 27.600000381469726563 27.600000381469726563 27.5 27.399999618530273438 27.399999618530273438 27.299999237060546875 27.299999237060546875 27.299999237060546875 27.299999237060546875 27.299999237060546875 27.299999237060546875 27.299999237060546875 27.299999237060546875 27.399999618530273438 27.399999618530273438 27.5 27.5 27.600000381469726563 27.600000381469726563 27.700000762939453125 27.799999237060546875 27.799999237060546875 27.899999618530273438 27.899999618530273438 27.799999237060546875 27.799999237060546875 27.799999237060546875 27.799999237060546875 27.799999237060546875 27.899999618530273438 27.899999618530273438 28 28 28 28 28 28 28 27.899999618530273438 27.899999618530273438 27.799999237060546875 27.700000762939453125 27.600000381469726563 27.5 27.5 27.600000381469726563 27.600000381469726563 27.600000381469726563 27.600000381469726563 27.700000762939453125 27.700000762939453125 27.799999237060546875 27.799999237060546875 27.899999618530273438 27.899999618530273438 28 28 28 28 28 28.100000381469726563 28.100000381469726563 28.100000381469726563 28.100000381469726563 28.100000381469726563 28.100000381469726563 28.100000381469726563 28.100000381469726563 28 28 28 28 28 28 -3.3999999521443642491e+38 -3.3999999521443642491e+38 -3.3999999521443642491e+38 -3.3999999521443642491e+38 -3.3999999521443642491e+38 -3.3999999521443642491e+38 -3.3999999521443642491e+38 -3.3999999521443642491e+38 -3.3999999521443642491e+38 -3.3999999521443642491e+38 -3.3999999521443642491e+38 -3.3999999521443642491e+38 -3.3999999521443642491e+38 -3.3999999521443642491e+38 -3.3999999521443642491e+38 -3.3999999521443642491e+38 -3.3999999521443642491e+38 -3.3999999521443642491e+38 -3.3999999521443642491e+38 -3.3999999521443642491e+38 -3.3999999521443642491e+38 -3.3999999521443642491e+38 -3.3999999521443642491e+38 -3.3999999521443642491e+38 -3.3999999521443642491e+38 -3.3999999521443642491e+38 -3.3999999521443642491e+38 -3.3999999521443642491e+38 -3.3999999521443642491e+38 -3.3999999521443642491e+38 -3.3999999521443642491e+38 -3.3999999521443642491e+38 -3.3999999521443642491e+38 -3.3999999521443642491e+38 -3.3999999521443642491e+38 -3.3999999521443642491e+38 -3.3999999521443642491e+38 -3.3999999521443642491e+38 -3.3999999521443642491e+38 -3.3999999521443642491e+38 -3.3999999521443642491e+38 -3.3999999521443642491e+38 -3.3999999521443642491e+38 -3.3999999521443642491e+38 -3.3999999521443642491e+38 -3.3999999521443642491e+38 -3.3999999521443642491e+38 -3.3999999521443642491e+38 -3.3999999521443642491e+38 -3.3999999521443642491e+38 -3.3999999521443642491e+38 -3.3999999521443642491e+38 -3.3999999521443642491e+38 -3.3999999521443642491e+38 -3.3999999521443642491e+38 -3.3999999521443642491e+38 -3.3999999521443642491e+38 -3.3999999521443642491e+38 -3.3999999521443642491e+38 -3.3999999521443642491e+38 -3.3999999521443642491e+38 -3.3999999521443642491e+38 -3.3999999521443642491e+38 -3.3999999521443642491e+38 -3.3999999521443642491e+38 -3.3999999521443642491e+38 -3.3999999521443642491e+38 -3.3999999521443642491e+38 -3.3999999521443642491e+38 -3.3999999521443642491e+38 -3.3999999521443642491e+38 -3.3999999521443642491e+38 -3.3999999521443642491e+38 -3.3999999521443642491e+38 -3.3999999521443642491e+38 -3.3999999521443642491e+38 -3.3999999521443642491e+38 -3.3999999521443642491e+38 -3.3999999521443642491e+38 -3.3999999521443642491e+38 -3.3999999521443642491e+38 -3.3999999521443642491e+38 -3.3999999521443642491e+38 -3.3999999521443642491e+38 -3.3999999521443642491e+38 -3.3999999521443642491e+38 -3.3999999521443642491e+38 -3.3999999521443642491e+38 -3.3999999521443642491e+38 -3.3999999521443642491e+38 -3.3999999521443642491e+38 -3.3999999521443642491e+38 -3.3999999521443642491e+38 -3.3999999521443642491e+38 -3.3999999521443642491e+38 -3.3999999521443642491e+38 -3.3999999521443642491e+38 -3.3999999521443642491e+38 -3.3999999521443642491e+38 -3.3999999521443642491e+38 -3.3999999521443642491e+38 -3.3999999521443642491e+38 -3.3999999521443642491e+38 -3.3999999521443642491e+38 -3.3999999521443642491e+38 -3.3999999521443642491e+38 -3.3999999521443642491e+38 -3.3999999521443642491e+38 -3.3999999521443642491e+38 -3.3999999521443642491e+38 -3.3999999521443642491e+38 -3.3999999521443642491e+38 -3.3999999521443642491e+38 -3.3999999521443642491e+38 -3.3999999521443642491e+38 -3.3999999521443642491e+38 -3.3999999521443642491e+38 -3.3999999521443642491e+38 -3.3999999521443642491e+38 -3.3999999521443642491e+38 -3.3999999521443642491e+38 -3.3999999521443642491e+38 -3.3999999521443642491e+38 -3.3999999521443642491e+38 -3.3999999521443642491e+38 -3.3999999521443642491e+38 -3.3999999521443642491e+38 -3.3999999521443642491e+38 -3.3999999521443642491e+38 -3.3999999521443642491e+38 -3.3999999521443642491e+38 -3.3999999521443642491e+38 -3.3999999521443642491e+38 -3.3999999521443642491e+38 -3.3999999521443642491e+38 -3.3999999521443642491e+38 -3.3999999521443642491e+38 -3.3999999521443642491e+38 -3.3999999521443642491e+38 -3.3999999521443642491e+38 -3.3999999521443642491e+38 -3.3999999521443642491e+38 -3.3999999521443642491e+38 -3.3999999521443642491e+38 -3.3999999521443642491e+38 -3.3999999521443642491e+38 -3.3999999521443642491e+38 -3.3999999521443642491e+38 -3.3999999521443642491e+38 -3.3999999521443642491e+38 -3.3999999521443642491e+38 -3.3999999521443642491e+38 -3.3999999521443642491e+38 -3.3999999521443642491e+38 -3.3999999521443642491e+38 -3.3999999521443642491e+38 -3.3999999521443642491e+38 -3.3999999521443642491e+38 -3.3999999521443642491e+38 -3.3999999521443642491e+38 -3.3999999521443642491e+38 -3.3999999521443642491e+38 -3.3999999521443642491e+38 -3.3999999521443642491e+38 -3.3999999521443642491e+38 -3.3999999521443642491e+38 -3.3999999521443642491e+38 -3.3999999521443642491e+38 -3.3999999521443642491e+38 -3.3999999521443642491e+38 -3.3999999521443642491e+38 -3.3999999521443642491e+38 -3.3999999521443642491e+38 -3.3999999521443642491e+38 -3.3999999521443642491e+38 -3.3999999521443642491e+38 -3.3999999521443642491e+38 -3.3999999521443642491e+38 -3.3999999521443642491e+38 -3.3999999521443642491e+38 -3.3999999521443642491e+38 -3.3999999521443642491e+38 -3.3999999521443642491e+38 -3.3999999521443642491e+38 -3.3999999521443642491e+38 -3.3999999521443642491e+38 -3.3999999521443642491e+38 -3.3999999521443642491e+38 -3.3999999521443642491e+38 -3.3999999521443642491e+38 -3.3999999521443642491e+38 -3.3999999521443642491e+38 -3.3999999521443642491e+38 -3.3999999521443642491e+38 -3.3999999521443642491e+38 -3.3999999521443642491e+38 -3.3999999521443642491e+38 -3.3999999521443642491e+38 -3.3999999521443642491e+38 -3.3999999521443642491e+38 -3.3999999521443642491e+38 -3.3999999521443642491e+38 -3.3999999521443642491e+38 -3.3999999521443642491e+38 -3.3999999521443642491e+38 -3.3999999521443642491e+38 -3.3999999521443642491e+38 -3.3999999521443642491e+38 -3.3999999521443642491e+38 -3.3999999521443642491e+38 -3.3999999521443642491e+38 -3.3999999521443642491e+38 -3.3999999521443642491e+38 -3.3999999521443642491e+38 -3.3999999521443642491e+38 -3.3999999521443642491e+38 -3.3999999521443642491e+38 -3.3999999521443642491e+38 -3.3999999521443642491e+38 -3.3999999521443642491e+38 -3.3999999521443642491e+38 -3.3999999521443642491e+38 -3.3999999521443642491e+38 -3.3999999521443642491e+38 -3.3999999521443642491e+38 -3.3999999521443642491e+38 -3.3999999521443642491e+38 -3.3999999521443642491e+38 -3.3999999521443642491e+38 -3.3999999521443642491e+38 -3.3999999521443642491e+38 -3.3999999521443642491e+38 -3.3999999521443642491e+38 -3.3999999521443642491e+38 -3.3999999521443642491e+38 -3.3999999521443642491e+38 -3.3999999521443642491e+38 -3.3999999521443642491e+38 -3.3999999521443642491e+38 -3.3999999521443642491e+38 -3.3999999521443642491e+38 -3.3999999521443642491e+38 -3.3999999521443642491e+38 -3.3999999521443642491e+38 -3.3999999521443642491e+38 -3.3999999521443642491e+38 -3.3999999521443642491e+38 -3.3999999521443642491e+38 -3.3999999521443642491e+38 -3.3999999521443642491e+38 -3.3999999521443642491e+38 -3.3999999521443642491e+38 -3.3999999521443642491e+38 -3.3999999521443642491e+38 -3.3999999521443642491e+38 -3.3999999521443642491e+38 -3.3999999521443642491e+38 -3.3999999521443642491e+38 -3.3999999521443642491e+38 -3.3999999521443642491e+38 -3.3999999521443642491e+38 -3.3999999521443642491e+38 -3.3999999521443642491e+38 -3.3999999521443642491e+38 -3.3999999521443642491e+38 -3.3999999521443642491e+38 -3.3999999521443642491e+38 -3.3999999521443642491e+38 -3.3999999521443642491e+38 -3.3999999521443642491e+38 -3.3999999521443642491e+38 -3.3999999521443642491e+38 -3.3999999521443642491e+38 -3.3999999521443642491e+38 -3.3999999521443642491e+38 -3.3999999521443642491e+38 -3.3999999521443642491e+38 -3.3999999521443642491e+38 -3.3999999521443642491e+38 -3.3999999521443642491e+38 -3.3999999521443642491e+38 -3.3999999521443642491e+38 -3.3999999521443642491e+38 -3.3999999521443642491e+38 -3.3999999521443642491e+38 -3.3999999521443642491e+38 -3.3999999521443642491e+38 -3.3999999521443642491e+38 -3.3999999521443642491e+38 -3.3999999521443642491e+38 -3.3999999521443642491e+38 -3.3999999521443642491e+38 -3.3999999521443642491e+38 -3.3999999521443642491e+38 -3.3999999521443642491e+38 -3.3999999521443642491e+38 -3.3999999521443642491e+38 -3.3999999521443642491e+38 -3.3999999521443642491e+38 -3.3999999521443642491e+38 -3.3999999521443642491e+38 -3.3999999521443642491e+38 -3.3999999521443642491e+38 -3.3999999521443642491e+38 -3.3999999521443642491e+38 -3.3999999521443642491e+38 -3.3999999521443642491e+38 -3.3999999521443642491e+38 -3.3999999521443642491e+38 -3.3999999521443642491e+38 -3.3999999521443642491e+38 -3.3999999521443642491e+38 -3.3999999521443642491e+38 -3.3999999521443642491e+38 -3.3999999521443642491e+38 -3.3999999521443642491e+38 -3.3999999521443642491e+38 -3.3999999521443642491e+38 -3.3999999521443642491e+38 -3.3999999521443642491e+38 -3.3999999521443642491e+38 -3.3999999521443642491e+38 -3.3999999521443642491e+38
 -3.3999999521443642491e+38 -3.3999999521443642491e+38 -3.3999999521443642491e+38 -3.3999999521443642491e+38 -3.3999999521443642491e+38 -3.3999999521443642491e+38 -3.3999999521443642491e+38 -3.3999999521443642491e+38 -3.3999999521443642491e+38 -3.3999999521443642491e+38 -3.3999999521443642491e+38 -3.3999999521443642491e+38 -3.3999999521443642491e+38 -3.3999999521443642491e+38 -3.3999999521443642491e+38 -3.3999999521443642491e+38 -3.3999999521443642491e+38 -3.3999999521443642491e+38 -3.3999999521443642491e+38 -3.3999999521443642491e+38 -3.3999999521443642491e+38 -3.3999999521443642491e+38 -3.3999999521443642491e+38 -3.3999999521443642491e+38 -3.3999999521443642491e+38 -3.3999999521443642491e+38 -3.3999999521443642491e+38 -3.3999999521443642491e+38 -3.3999999521443642491e+38 -3.3999999521443642491e+38 -3.3999999521443642491e+38 -3.3999999521443642491e+38 -3.3999999521443642491e+38 -3.3999999521443642491e+38 -3.3999999521443642491e+38 -3.3999999521443642491e+38 -3.3999999521443642491e+38 -3.3999999521443642491e+38 -3.3999999521443642491e+38 -3.3999999521443642491e+38 -3.3999999521443642491e+38 -3.3999999521443642491e+38 -3.3999999521443642491e+38 -3.3999999521443642491e+38 -3.3999999521443642491e+38 -3.3999999521443642491e+38 -3.3999999521443642491e+38 -3.3999999521443642491e+38 -3.3999999521443642491e+38 -3.3999999521443642491e+38 -3.3999999521443642491e+38 -3.3999999521443642491e+38 -3.3999999521443642491e+38 -3.3999999521443642491e+38 -3.3999999521443642491e+38 -3.3999999521443642491e+38 -3.3999999521443642491e+38 -3.3999999521443642491e+38 -3.3999999521443642491e+38 -3.3999999521443642491e+38 -3.3999999521443642491e+38 -3.3999999521443642491e+38 -3.3999999521443642491e+38 -3.3999999521443642491e+38 -3.3999999521443642491e+38 -3.3999999521443642491e+38 -3.3999999521443642491e+38 -3.3999999521443642491e+38 -3.3999999521443642491e+38 -3.3999999521443642491e+38 -3.3999999521443642491e+38 -3.3999999521443642491e+38 -3.3999999521443642491e+38 -3.3999999521443642491e+38 -3.3999999521443642491e+38 -3.3999999521443642491e+38 27.399999618530273438 27.399999618530273438 27.399999618530273438 27.399999618530273438 27.299999237060546875 27.299999237060546875 27.299999237060546875 27.299999237060546875 27.299999237060546875 27.299999237060546875 27.399999618530273438 27.399999618530273438 27.399999618530273438 27.399999618530273438 27.399999618530273438 27.399999618530273438 27.399999618530273438 27.399999618530273438 27.399999618530273438 27.5 27.5 27.5 27.5 27.5 27.600000381469726563 27.5 27.5 27.5 27.5 27.600000381469726563 27.5 27.399999618530273438 27.399999618530273438 27.299999237060546875 27.299999237060546875 27.299999237060546875 27.299999237060546875 27.299999237060546875 27.299999237060546875 27.299999237060546875 27.299999237060546875 27.299999237060546875 27.399999618530273438 27.399999618530273438 27.5 27.5 27.600000381469726563 27.600000381469726563 27.700000762939453125 27.700000762939453125 27.799999237060546875 27.799999237060546875 27.799999237060546875 27.799999237060546875 27.799999237060546875 27.799999237060546875 27.700000762939453125 27.799999237060546875 27.899999618530273438 27.899999618530273438 28 28 28 28 28 28 28 28 27.899999618530273438 27.799999237060546875 27.700000762939453125 27.700000762939453125 27.600000381469726563 27.600000381469726563 27.600000381469726563 27.600000381469726563 27.600000381469726563 27.600000381469726563 27.700000762939453125 27.700000762939453125 27.799999237060546875 27.799999237060546875 27.899999618530273438 27.899999618530273438 27.899999618530273438 28 28 28 28 28.100000381469726563 28.100000381469726563 28.100000381469726563 28.100000381469726563 28.100000381469726563 28.100000381469726563 28.100000381469726563 28.100000381469726563 28.100000381469726563 28.100000381469726563 28 28.100000381469726563 28.100000381469726563 28.100000381469726563 -3.3999999521443642491e+38 -3.3999999521443642491e+38 -3.3999999521443642491e+38 -3.3999999521443642491e+38 -3.3999999521443642491e+38 -3.3999999521443642491e+38 -3.3999999521443642491e+38 -3.3999999521443642491e+38 -3.3999999521443642491e+38 -3.3999999521443642491e+38 -3.3999999521443642491e+38 -3.3999999521443642491e+38 -3.3999999521443642491e+38 -3.3999999521443642491e+38 -3.3999999521443642491e+38 -3.3999999521443642491e+38 -3.3999999521443642491e+38 -3.3999999521443642491e+38 -3.3999999521443642491e+38 -3.3999999521443642491e+38 -3.3999999521443642491e+38 -3.3999999521443642491e+38 -3.3999999521443642491e+38 -3.3999999521443642491e+38 -3.3999999521443642491e+38 -3.3999999521443642491e+38 -3.3999999521443642491e+38 -3.3999999521443642491e+38 -3.3999999521443642491e+38 -3.3999999521443642491e+38 -3.3999999521443642491e+38 -3.3999999521443642491e+38 -3.3999999521443642491e+38 -3.3999999521443642491e+38 -3.3999999521443642491e+38 -3.3999999521443642491e+38 -3.3999999521443642491e+38 -3.3999999521443642491e+38 -3.3999999521443642491e+38 -3.3999999521443642491e+38 -3.3999999521443642491e+38 -3.3999999521443642491e+38 -3.3999999521443642491e+38 -3.3999999521443642491e+38 -3.3999999521443642491e+38 -3.3999999521443642491e+38 -3.3999999521443642491e+38 -3.3999999521443642491e+38 -3.3999999521443642491e+38 -3.3999999521443642491e+38 -3.3999999521443642491e+38 -3.3999999521443642491e+38 -3.3999999521443642491e+38 -3.3999999521443642491e+38 -3.3999999521443642491e+38 -3.3999999521443642491e+38 -3.3999999521443642491e+38 -3.3999999521443642491e+38 -3.3999999521443642491e+38 -3.3999999521443642491e+38 -3.3999999521443642491e+38 -3.3999999521443642491e+38 -3.3999999521443642491e+38 -3.3999999521443642491e+38 -3.3999999521443642491e+38 -3.3999999521443642491e+38 -3.3999999521443642491e+38 -3.3999999521443642491e+38 -3.3999999521443642491e+38 -3.3999999521443642491e+38 -3.3999999521443642491e+38 -3.3999999521443642491e+38 -3.3999999521443642491e+38 -3.3999999521443642491e+38 -3.3999999521443642491e+38 -3.3999999521443642491e+38 -3.3999999521443642491e+38 -3.3999999521443642491e+38 -3.3999999521443642491e+38 -3.3999999521443642491e+38 -3.3999999521443642491e+38 -3.3999999521443642491e+38 -3.3999999521443642491e+38 -3.3999999521443642491e+38 -3.3999999521443642491e+38 -3.3999999521443642491e+38 -3.3999999521443642491e+38 -3.3999999521443642491e+38 -3.3999999521443642491e+38 -3.3999999521443642491e+38 -3.3999999521443642491e+38 -3.3999999521443642491e+38 -3.3999999521443642491e+38 -3.3999999521443642491e+38 -3.3999999521443642491e+38 -3.3999999521443642491e+38 -3.3999999521443642491e+38 -3.3999999521443642491e+38 -3.3999999521443642491e+38 -3.3999999521443642491e+38 -3.3999999521443642491e+38 -3.3999999521443642491e+38 -3.3999999521443642491e+38 -3.3999999521443642491e+38 -3.3999999521443642491e+38 -3.3999999521443642491e+38 -3.3999999521443642491e+38 -3.3999999521443642491e+38 -3.3999999521443642491e+38 -3.3999999521443642491e+38 -3.3999999521443642491e+38 -3.3999999521443642491e+38 -3.3999999521443642491e+38 -3.3999999521443642491e+38 -3.3999999521443642491e+38 -3.3999999521443642491e+38 -3.3999999521443642491e+38 -3.3999999521443642491e+38 -3.3999999521443642491e+38 -3.3999999521443642491e+38 -3.3999999521443642491e+38 -3.3999999521443642491e+38 -3.3999999521443642491e+38 -3.3999999521443642491e+38 -3.3999999521443642491e+38 -3.3999999521443642491e+38 -3.3999999521443642491e+38 -3.3999999521443642491e+38 -3.3999999521443642491e+38 -3.3999999521443642491e+38 -3.3999999521443642491e+38 -3.3999999521443642491e+38 -3.3999999521443642491e+38 -3.3999999521443642491e+38 -3.3999999521443642491e+38 -3.3999999521443642491e+38 -3.3999999521443642491e+38 -3.3999999521443642491e+38 -3.3999999521443642491e+38 -3.3999999521443642491e+38 -3.3999999521443642491e+38 -3.3999999521443642491e+38 -3.3999999521443642491e+38 -3.3999999521443642491e+38 -3.3999999521443642491e+38 -3.3999999521443642491e+38 -3.3999999521443642491e+38 -3.3999999521443642491e+38 -3.3999999521443642491e+38 -3.3999999521443642491e+38 -3.3999999521443642491e+38 -3.3999999521443642491e+38 -3.3999999521443642491e+38 -3.3999999521443642491e+38 -3.3999999521443642491e+38 -3.3999999521443642491e+38 -3.3999999521443642491e+38 -3.3999999521443642491e+38 -3.3999999521443642491e+38 -3.3999999521443642491e+38 -3.3999999521443642491e+38 -3.3999999521443642491e+38 -3.3999999521443642491e+38 -3.3999999521443642491e+38 -3.3999999521443642491e+38 -3.3999999521443642491e+38 -3.3999999521443642491e+38 -3.3999999521443642491e+38 -3.3999999521443642491e+38 -3.3999999521443642491e+38 -3.3999999521443642491e+38 -3.3999999521443642491e+38 -3.3999999521443642491e+38 -3.3999999521443642491e+38 -3.3999999521443642491e+38 -3.3999999521443642491e+38 -3.3999999521443642491e+38 -3.3999999521443642491e+38 -3.3999999521443642491e+38 -3.3999999521443642491e+38 -3.3999999521443642491e+38 -3.3999999521443642491e+38 -3.3999999521443642491e+38 -3.3999999521443642491e+38 -3.3999999521443642491e+38 -3.3999999521443642491e+38 -3.3999999521443642491e+38 -3.3999999521443642491e+38 -3.3999999521443642491e+38 -3.3999999521443642491e+38 -3.3999999521443642491e+38 -3.3999999521443642491e+38 -3.3999999521443642491e+38 -3.3999999521443642491e+38 -3.3999999521443642491e+38 -3.3999999521443642491e+38 -3.3999999521443642491e+38 -3.3999999521443642491e+38 -3.3999999521443642491e+38 -3.3999999521443642491e+38 -3.3999999521443642491e+38 -3.3999999521443642491e+38 -3.3999999521443642491e+38 -3.3999999521443642491e+38 -3.3999999521443642491e+38 -3.3999999521443642491e+38 -3.3999999521443642491e+38 -3.3999999521443642491e+38 -3.3999999521443642491e+38 -3.3999999521443642491e+38 -3.3999999521443642491e+38 -3.3999999521443642491e+38 -3.3999999521443642491e+38 -3.3999999521443642491e+38 -3.3999999521443642491e+38 -3.3999999521443642491e+38 -3.3999999521443642491e+38 -3.3999999521443642491e+38 -3.3999999521443642491e+38 -3.3999999521443642491e+38 -3.3999999521443642491e+38 -3.3999999521443642491e+38 -3.3999999521443642491e+38 -3.3999999521443642491e+38 -3.3999999521443642491e+38 -3.3999999521443642491e+38 -3.3999999521443642491e+38 -3.3999999521443642491e+38 -3.3999999521443642491e+38 -3.3999999521443642491e+38 -3.3999999521443642491e+38 -3.3999999521443642491e+38 -3.3999999521443642491e+38 -3.3999999521443642491e+38 -3.3999999521443642491e+38 -3.3999999521443642491e+38 -3.3999999521443642491e+38 -3.3999999521443642491e+38 -3.3999999521443642491e+38 -3.3999999521443642491e+38 -3.3999999521443642491e+38 -3.3999999521443642491e+38 -3.3999999521443642491e+38 -3.3999999521443642491e+38 -3.3999999521443642491e+38 -3.3999999521443642491e+38 -3.3999999521443642491e+38 -3.3999999521443642491e+38 -3.3999999521443642491e+38 -3.3999999521443642491e+38 -3.3999999521443642491e+38 -3.3999999521443642491e+38 -3.3999999521443642491e+38 -3.3999999521443642491e+38 -3.3999999521443642491e+38 -3.3999999521443642491e+38 -3.3999999521443642491e+38 -3.3999999521443642491e+38 -3.3999999521443642491e+38 -3.3999999521443642491e+38 -3.3999999521443642491e+38 -3.3999999521443642491e+38 -3.3999999521443642491e+38 -3.3999999521443642491e+38 -3.3999999521443642491e+38 -3.3999999521443642491e+38 -3.3999999521443642491e+38 -3.3999999521443642491e+38 -3.3999999521443642491e+38 -3.3999999521443642491e+38 -3.3999999521443642491e+38 -3.3999999521443642491e+38 -3.3999999521443642491e+38 -3.3999999521443642491e+38 -3.3999999521443642491e+38 -3.3999999521443642491e+38 -3.3999999521443642491e+38 -3.3999999521443642491e+38 -3.3999999521443642491e+38 -3.3999999521443642491e+38 -3.3999999521443642491e+38 -3.3999999521443642491e+38 -3.3999999521443642491e+38 -3.3999999521443642491e+38 -3.3999999521443642491e+38 -3.3999999521443642491e+38 -3.3999999521443642491e+38 -3.3999999521443642491e+38 -3.3999999521443642491e+38 -3.3999999521443642491e+38 -3.3999999521443642491e+38 -3.3999999521443642491e+38 -3.3999999521443642491e+38 -3.3999999521443642491e+38 -3.3999999521443642491e+38 -3.3999999521443642491e+38 -3.3999999521443642491e+38 -3.3999999521443642491e+38 -3.3999999521443642491e+38 -3.3999999521443642491e+38 -3.3999999521443642491e+38 -3.3999999521443642491e+38 -3.3999999521443642491e+38 -3.3999999521443642491e+38 -3.3999999521443642491e+38 -3.3999999521443642491e+38 -3.3999999521443642491e+38 -3.3999999521443642491e+38 -3.3999999521443642491e+38 -3.3999999521443642491e+38 -3.3999999521443642491e+38 -3.3999999521443642491e+38 -3.3999999521443642491e+38 -3.3999999521443642491e+38 -3.3999999521443642491e+38 -3.3999999521443642491e+38 -3.3999999521443642491e+38 -3.3999999521443642491e+38 -3.3999999521443642491e+38 -3.3999999521443642491e+38 -3.3999999521443642491e+38 -3.3999999521443642491e+38 -3.3999999521443642491e+38
 -3.3999999521443642491e+38 -3.3999999521443642491e+38 -3.3999999521443642491e+38 -3.3999999521443642491e+38 -3.3999999521443642491e+38 -3.3999999521443642491e+38 -3.3999999521443642491e+38 -3.3999999521443642491e+38 -3.3999999521443642491e+38 -3.3999999521443642491e+38 -3.3999999521443642491e+38 -3.3999999521443642491e+38 -3.3999999521443642491e+38 -3.3999999521443642491e+38 -3.3999999521443642491e+38 -3.3999999521443642491e+38 -3.3999999521443642491e+38 -3.3999999521443642491e+38 -3.3999999521443642491e+38 -3.3999999521443642491e+38 -3.3999999521443642491e+38 -3.3999999521443642491e+38 -3.3999999521443642491e+38 -3.3999999521443642491e+38 -3.3999999521443642491e+38 -3.3999999521443642491e+38 -3.3999999521443642491e+38 -3.3999999521443642491e+38 -3.3999999521443642491e+38 -3.3999999521443642491e+38 -3.3999999521443642491e+38 -3.3999999521443642491e+38 -3.3999999521443642491e+38 -3.3999999521443642491e+38 -3.3999999521443642491e+38 -3.3999999521443642491e+38 -3.3999999521443642491e+38 -3.3999999521443642491e+38 -3.3999999521443642491e+38 -3.3999999521443642491e+38 -3.3999999521443642491e+38 -3.3999999521443642491e+38 -3.3999999521443642491e+38 -3.3999999521443642491e+38 -3.3999999521443642491e+38 -3.3999999521443642491e+38 -3.3999999521443642491e+38 -3.3999999521443642491e+38 -3.3999999521443642491e+38 -3.3999999521443642491e+38 -3.3999999521443642491e+38 -3.3999999521443642491e+38 -3.3999999521443642491e+38 -3.3999999521443642491e+38 -3.3999999521443642491e+38 -3.3999999521443642491e+38 -3.3999999521443642491e+38 -3.3999999521443642491e+38 -3.3999999521443642491e+38 -3.3999999521443642491e+38 -3.3999999521443642491e+38 -3.3999999521443642491e+38 -3.3999999521443642491e+38 -3.3999999521443642491e+38 -3.3999999521443642491e+38 -3.3999999521443642491e+38 -3.3999999521443642491e+38 -3.3999999521443642491e+38 -3.3999999521443642491e+38 -3.3999999521443642491e+38 -3.3999999521443642491e+38 -3.3999999521443642491e+38 -3.3999999521443642491e+38 -3.3999999521443642491e+38 27.5 27.5 27.5 27.399999618530273438 27.399999618530273438 27.399999618530273438 27.399999618530273438 27.399999618530273438 27.399999618530273438 27.299999237060546875 27.299999237060546875 27.299999237060546875 27.299999237060546875 27.399999618530273438 27.399999618530273438 27.399999618530273438 27.399999618530273438 27.399999618530273438 27.399999618530273438 27.399999618530273438 27.5 27.5 27.5 27.5 27.5 27.5 27.5 27.5 27.5 27.5 27.5 27.5 27.399999618530273438 27.399999618530273438 27.399999618530273438 27.299999237060546875 27.299999237060546875 27.200000762939453125 27.200000762939453125 27.200000762939453125 27.200000762939453125 27.200000762939453125 27.200000762939453125 27.299999237060546875 27.299999237060546875 27.399999618530273438 27.5 27.5 27.600000381469726563 27.600000381469726563 27.700000762939453125 27.700000762939453125 27.799999237060546875 27.799999237060546875 27.799999237060546875 27.700000762939453125 27.700000762939453125 27.700000762939453125 27.700000762939453125 27.799999237060546875 27.799999237060546875 27.899999618530273438 28 28 28.100000381469726563 28.100000381469726563 28.100000381469726563 28 28 28 27.899999618530273438 27.899999618530273438 27.799999237060546875 27.700000762939453125 27.600000381469726563 27.600000381469726563 27.600000381469726563 27.600000381469726563 27.600000381469726563 27.600000381469726563 27.700000762939453125 27.700000762939453125 27.799999237060546875 27.799999237060546875 27.899999618530273438 27.899999618530273438 27.899999618530273438 28 28 28 28 28.100000381469726563 28.100000381469726563 28.100000381469726563 28.100000381469726563 28.100000381469726563 28.100000381469726563 28.100000381469726563 28.100000381469726563 28.100000381469726563 28.100000381469726563 28.100000381469726563 28.100000381469726563 28.100000381469726563 28.100000381469726563 28.100000381469726563 28.100000381469726563 -3.3999999521443642491e+38 -3.3999999521443642491e+38 -3.3999999521443642491e+38 -3.3999999521443642491e+38 -3.3999999521443642491e+38 -3.3999999521443642491e+38 -3.3999999521443642491e+38 -3.3999999521443642491e+38 -3.3999999521443642491e+38 -3.3999999521443642491e+38 -3.3999999521443642491e+38 -3.3999999521443642491e+38 -3.3999999521443642491e+38 -3.3999999521443642491e+38 -3.3999999521443642491e+38 -3.3999999521443642491e+38 -3.3999999521443642491e+38 -3.3999999521443642491e+38 -3.3999999521443642491e+38 -3.3999999521443642491e+38 -3.3999999521443642491e+38 -3.3999999521443642491e+38 -3.3999999521443642491e+38 -3.3999999521443642491e+38 -3.3999999521443642491e+38 -3.3999999521443642491e+38 -3.3999999521443642491e+38 -3.3999999521443642491e+38 -3.3999999521443642491e+38 -3.3999999521443642491e+38 -3.3999999521443642491e+38 -3.3999999521443642491e+38 -3.3999999521443642491e+38 -3.3999999521443642491e+38 -3.3999999521443642491e+38 -3.3999999521443642491e+38 -3.3999999521443642491e+38 -3.3999999521443642491e+38 -3.3999999521443642491e+38 -3.3999999521443642491e+38 -3.3999999521443642491e+38 -3.3999999521443642491e+38 -3.3999999521443642491e+38 -3.3999999521443642491e+38 -3.3999999521443642491e+38 -3.3999999521443642491e+38 -3.3999999521443642491e+38 -3.3999999521443642491e+38 -3.3999999521443642491e+38 -3.3999999521443642491e+38 -3.3999999521443642491e+38 -3.3999999521443642491e+38 -3.3999999521443642491e+38 -3.3999999521443642491e+38 -3.3999999521443642491e+38 -3.3999999521443642491e+38 -3.3999999521443642491e+38 -3.3999999521443642491e+38 -3.3999999521443642491e+38 -3.3999999521443642491e+38 -3.3999999521443642491e+38 -3.3999999521443642491e+38 -3.3999999521443642491e+38 -3.3999999521443642491e+38 -3.3999999521443642491e+38 -3.3999999521443642491e+38 -3.3999999521443642491e+38 -3.3999999521443642491e+38 -3.3999999521443642491e+38 -3.3999999521443642491e+38 -3.3999999521443642491e+38 -3.3999999521443642491e+38 -3.3999999521443642491e+38 -3.3999999521443642491e+38 -3.3999999521443642491e+38 -3.3999999521443642491e+38 -3.3999999521443642491e+38 -3.3999999521443642491e+38 -3.3999999521443642491e+38 -3.3999999521443642491e+38 -3.3999999521443642491e+38 -3.3999999521443642491e+38 -3.3999999521443642491e+38 -3.3999999521443642491e+38 -3.3999999521443642491e+38 -3.3999999521443642491e+38 -3.3999999521443642491e+38 -3.3999999521443642491e+38 -3.3999999521443642491e+38 -3.3999999521443642491e+38 -3.3999999521443642491e+38 -3.3999999521443642491e+38 -3.3999999521443642491e+38 -3.3999999521443642491e+38 -3.3999999521443642491e+38 -3.3999999521443642491e+38 -3.3999999521443642491e+38 -3.3999999521443642491e+38 -3.3999999521443642491e+38 -3.3999999521443642491e+38 -3.3999999521443642491e+38 -3.3999999521443642491e+38 -3.3999999521443642491e+38 -3.3999999521443642491e+38 -3.3999999521443642491e+38 -3.3999999521443642491e+38 -3.3999999521443642491e+38 -3.3999999521443642491e+38 -3.3999999521443642491e+38 -3.3999999521443642491e+38 -3.3999999521443642491e+38 -3.3999999521443642491e+38 -3.3999999521443642491e+38 -3.3999999521443642491e+38 -3.3999999521443642491e+38 -3.3999999521443642491e+38 -3.3999999521443642491e+38 -3.3999999521443642491e+38 -3.3999999521443642491e+38 -3.3999999521443642491e+38 -3.3999999521443642491e+38 -3.3999999521443642491e+38 -3.3999999521443642491e+38 -3.3999999521443642491e+38 -3.3999999521443642491e+38 -3.3999999521443642491e+38 -3.3999999521443642491e+38 -3.3999999521443642491e+38 -3.3999999521443642491e+38 -3.3999999521443642491e+38 -3.3999999521443642491e+38 -3.3999999521443642491e+38 -3.3999999521443642491e+38 -3.3999999521443642491e+38 -3.3999999521443642491e+38 -3.3999999521443642491e+38 -3.3999999521443642491e+38 -3.3999999521443642491e+38 -3.3999999521443642491e+38 -3.3999999521443642491e+38 -3.3999999521443642491e+38 -3.3999999521443642491e+38 -3.3999999521443642491e+38 -3.3999999521443642491e+38 -3.3999999521443642491e+38 -3.3999999521443642491e+38 -3.3999999521443642491e+38 -3.3999999521443642491e+38 -3.3999999521443642491e+38 -3.3999999521443642491e+38 -3.3999999521443642491e+38 -3.3999999521443642491e+38 -3.3999999521443642491e+38 -3.3999999521443642491e+38 -3.3999999521443642491e+38 -3.3999999521443642491e+38 -3.3999999521443642491e+38 -3.3999999521443642491e+38 -3.3999999521443642491e+38 -3.3999999521443642491e+38 -3.3999999521443642491e+38 -3.3999999521443642491e+38 -3.3999999521443642491e+38 -3.3999999521443642491e+38 -3.3999999521443642491e+38 -3.3999999521443642491e+38 -3.3999999521443642491e+38 -3.3999999521443642491e+38 -3.3999999521443642491e+38 -3.3999999521443642491e+38 -3.3999999521443642491e+38 -3.3999999521443642491e+38 -3.3999999521443642491e+38 -3.3999999521443642491e+38 -3.3999999521443642491e+38 -3.3999999521443642491e+38 -3.3999999521443642491e+38 -3.3999999521443642491e+38 -3.3999999521443642491e+38 -3.3999999521443642491e+38 -3.3999999521443642491e+38 -3.3999999521443642491e+38 -3.3999999521443642491e+38 -3.3999999521443642491e+38 -3.3999999521443642491e+38 -3.3999999521443642491e+38 -3.3999999521443642491e+38 -3.3999999521443642491e+38 -3.3999999521443642491e+38 -3.3999999521443642491e+38 -3.3999999521443642491e+38 -3.3999999521443642491e+38 -3.3999999521443642491e+38 -3.3999999521443642491e+38 -3.3999999521443642491e+38 -3.3999999521443642491e+38 -3.3999999521443642491e+38 -3.3999999521443642491e+38 -3.3999999521443642491e+38 -3.3999999521443642491e+38 -3.3999999521443642491e+38 -3.3999999521443642491e+38 -3.3999999521443642491e+38 -3.3999999521443642491e+38 -3.3999999521443642491e+38 -3.3999999521443642491e+38 -3.3999999521443642491e+38 -3.3999999521443642491e+38 -3.3999999521443642491e+38 -3.3999999521443642491e+38 -3.3999999521443642491e+38 -3.3999999521443642491e+38 -3.3999999521443642491e+38 -3.3999999521443642491e+38 -3.3999999521443642491e+38 -3.3999999521443642491e+38 -3.3999999521443642491e+38 -3.3999999521443642491e+38 -3.3999999521443642491e+38 -3.3999999521443642491e+38 -3.3999999521443642491e+38 -3.3999999521443642491e+38 -3.3999999521443642491e+38 -3.3999999521443642491e+38 -3.3999999521443642491e+38 -3.3999999521443642491e+38 -3.3999999521443642491e+38 -3.3999999521443642491e+38 -3.3999999521443642491e+38 -3.3999999521443642491e+38 -3.3999999521443642491e+38 -3.3999999521443642491e+38 -3.3999999521443642491e+38 -3.3999999521443642491e+38 -3.3999999521443642491e+38 -3.3999999521443642491e+38 -3.3999999521443642491e+38 -3.3999999521443642491e+38 -3.3999999521443642491e+38 -3.3999999521443642491e+38 -3.3999999521443642491e+38 -3.3999999521443642491e+38 -3.3999999521443642491e+38 -3.3999999521443642491e+38 -3.3999999521443642491e+38 -3.3999999521443642491e+38 -3.3999999521443642491e+38 -3.3999999521443642491e+38 -3.3999999521443642491e+38 -3.3999999521443642491e+38 -3.3999999521443642491e+38 -3.3999999521443642491e+38 -3.3999999521443642491e+38 -3.3999999521443642491e+38 -3.3999999521443642491e+38 -3.3999999521443642491e+38 -3.3999999521443642491e+38 -3.3999999521443642491e+38 -3.3999999521443642491e+38 -3.3999999521443642491e+38 -3.3999999521443642491e+38 -3.3999999521443642491e+38 -3.3999999521443642491e+38 -3.3999999521443642491e+38 -3.3999999521443642491e+38 -3.3999999521443642491e+38 -3.3999999521443642491e+38 -3.3999999521443642491e+38 -3.3999999521443642491e+38 -3.3999999521443642491e+38 -3.3999999521443642491e+38 -3.3999999521443642491e+38 -3.3999999521443642491e+38 -3.3999999521443642491e+38 -3.3999999521443642491e+38 -3.3999999521443642491e+38 -3.3999999521443642491e+38 -3.3999999521443642491e+38 -3.3999999521443642491e+38 -3.3999999521443642491e+38 -3.3999999521443642491e+38 -3.3999999521443642491e+38 -3.3999999521443642491e+38 -3.3999999521443642491e+38 -3.3999999521443642491e+38 -3.3999999521443642491e+38 -3.3999999521443642491e+38 -3.3999999521443642491e+38 -3.3999999521443642491e+38 -3.3999999521443642491e+38 -3.3999999521443642491e+38 -3.3999999521443642491e+38 -3.3999999521443642491e+38 -3.3999999521443642491e+38 -3.3999999521443642491e+38 -3.3999999521443642491e+38 -3.3999999521443642491e+38 -3.3999999521443642491e+38 -3.3999999521443642491e+38 -3.3999999521443642491e+38 -3.3999999521443642491e+38 -3.3999999521443642491e+38 -3.3999999521443642491e+38 -3.3999999521443642491e+38 -3.3999999521443642491e+38 -3.3999999521443642491e+38 -3.3999999521443642491e+38 -3.3999999521443642491e+38 -3.3999999521443642491e+38 -3.3999999521443642491e+38 -3.3999999521443642491e+38 -3.3999999521443642491e+38 -3.3999999521443642491e+38 -3.3999999521443642491e+38 -3.3999999521443642491e+38 -3.3999999521443642491e+38 -3.3999999521443642491e+38 -3.3999999521443642491e+38 -3.3999999521443642491e+38 -3.3999999521443642491e+38 -3.3999999521443642491e+38
 -3.3999999521443642491e+38 -3.3999999521443642491e+38 -3.3999999521443642491e+38 -3.3999999521443642491e+38 -3.3999999521443642491e+38 -3.3999999521443642491e+38 -3.3999999521443642491e+38 -3.3999999521443642491e+38 -3.3999999521443642491e+38 -3.3999999521443642491e+38 -3.3999999521443642491e+38 -3.3999999521443642491e+38 -3.3999999521443642491e+38 -3.3999999521443642491e+38 -3.3999999521443642491e+38 -3.3999999521443642491e+38 -3.3999999521443642491e+38 -3.3999999521443642491e+38 -3.3999999521443642491e+38 -3.3999999521443642491e+38 -3.3999999521443642491e+38 -3.3999999521443642491e+38 -3.3999999521443642491e+38 -3.3999999521443642491e+38 -3.3999999521443642491e+38 -3.3999999521443642491e+38 -3.3999999521443642491e+38 -3.3999999521443642491e+38 -3.3999999521443642491e+38 -3.3999999521443642491e+38 -3.3999999521443642491e+38 -3.3999999521443642491e+38 -3.3999999521443642491e+38 -3.3999999521443642491e+38 -3.3999999521443642491e+38 -3.3999999521443642491e+38 -3.3999999521443642491e+38 -3.3999999521443642491e+38 -3.3999999521443642491e+38 -3.3999999521443642491e+38 -3.3999999521443642491e+38 -3.3999999521443642491e+38 -3.3999999521443642491e+38 -3.3999999521443642491e+38 -3.3999999521443642491e+38 -3.3999999521443642491e+38 -3.3999999521443642491e+38 -3.3999999521443642491e+38 -3.3999999521443642491e+38 -3.3999999521443642491e+38 -3.3999999521443642491e+38 -3.3999999521443642491e+38 -3.3999999521443642491e+38 -3.3999999521443642491e+38 -3.3999999521443642491e+38 -3.3999999521443642491e+38 -3.3999999521443642491e+38 -3.3999999521443642491e+38 -3.3999999521443642491e+38 -3.3999999521443642491e+38 -3.3999999521443642491e+38 -3.3999999521443642491e+38 -3.3999999521443642491e+38 -3.3999999521443642491e+38 -3.3999999521443642491e+38 -3.3999999521443642491e+38 -3.3999999521443642491e+38 -3.3999999521443642491e+38 -3.3999999521443642491e+38 -3.3999999521443642491e+38 -3.3999999521443642491e+38 -3.3999999521443642491e+38 -3.3999999521443642491e+38 27.5 27.5 27.5 27.399999618530273438 27.399999618530273438 27.399999618530273438 27.399999618530273438 27.399999618530273438 27.399999618530273438 27.399999618530273438 27.299999237060546875 27.299999237060546875 27.399999618530273438 27.399999618530273438 27.399999618530273438 27.399999618530273438 27.399999618530273438 27.399999618530273438 27.399999618530273438 27.399999618530273438 27.5 27.5 27.5 27.5 27.5 27.5 27.5 27.5 27.5 27.5 27.5 27.5 27.5 27.5 27.399999618530273438 27.399999618530273438 27.399999618530273438 27.299999237060546875 27.299999237060546875 27.299999237060546875 27.299999237060546875 27.299999237060546875 27.299999237060546875 27.299999237060546875 27.299999237060546875 27.399999618530273438 27.399999618530273438 27.5 27.5 27.600000381469726563 27.600000381469726563 27.600000381469726563 27.700000762939453125 27.700000762939453125 27.700000762939453125 27.700000762939453125 27.700000762939453125 27.700000762939453125 27.600000381469726563 27.600000381469726563 27.700000762939453125 27.799999237060546875 27.899999618530273438 28 28 28.100000381469726563 28 28 28 28 28 27.899999618530273438 27.799999237060546875 27.700000762939453125 27.700000762939453125 27.600000381469726563 27.600000381469726563 27.600000381469726563 27.600000381469726563 27.600000381469726563 27.600000381469726563 27.700000762939453125 27.700000762939453125 27.799999237060546875 27.799999237060546875 27.899999618530273438 27.899999618530273438 27.899999618530273438 28 28 28 28 28.100000381469726563 28.100000381469726563 28.100000381469726563 28.100000381469726563 28.100000381469726563 28.100000381469726563 28.100000381469726563 28.100000381469726563 28.100000381469726563 28.100000381469726563 28.100000381469726563 28.100000381469726563 28.100000381469726563 28.100000381469726563 28.100000381469726563 28.100000381469726563 28.200000762939453125 -3.3999999521443642491e+38 -3.3999999521443642491e+38 -3.3999999521443642491e+38 -3.3999999521443642491e+38 -3.3999999521443642491e+38 -3.3999999521443642491e+38 -3.3999999521443642491e+38 -3.3999999521443642491e+38 -3.3999999521443642491e+38 -3.3999999521443642491e+38 -3.3999999521443642491e+38 -3.3999999521443642491e+38 -3.3999999521443642491e+38 -3.3999999521443642491e+38 -3.3999999521443642491e+38 -3.3999999521443642491e+38 -3.3999999521443642491e+38 -3.3999999521443642491e+38 -3.3999999521443642491e+38 -3.3999999521443642491e+38 -3.3999999521443642491e+38 -3.3999999521443642491e+38 -3.3999999521443642491e+38 -3.3999999521443642491e+38 -3.3999999521443642491e+38 -3.3999999521443642491e+38 -3.3999999521443642491e+38 -3.3999999521443642491e+38 -3.3999999521443642491e+38 -3.3999999521443642491e+38 -3.3999999521443642491e+38 -3.3999999521443642491e+38 -3.3999999521443642491e+38 -3.3999999521443642491e+38 -3.3999999521443642491e+38 -3.3999999521443642491e+38 -3.3999999521443642491e+38 -3.3999999521443642491e+38 -3.3999999521443642491e+38 -3.3999999521443642491e+38 -3.3999999521443642491e+38 -3.3999999521443642491e+38 -3.3999999521443642491e+38 -3.3999999521443642491e+38 -3.3999999521443642491e+38 -3.3999999521443642491e+38 -3.3999999521443642491e+38 -3.3999999521443642491e+38 -3.3999999521443642491e+38 -3.3999999521443642491e+38 -3.3999999521443642491e+38 -3.3999999521443642491e+38 -3.3999999521443642491e+38 -3.3999999521443642491e+38 -3.3999999521443642491e+38 -3.3999999521443642491e+38 -3.3999999521443642491e+38 -3.3999999521443642491e+38 -3.3999999521443642491e+38 -3.3999999521443642491e+38 -3.3999999521443642491e+38 -3.3999999521443642491e+38 -3.3999999521443642491e+38 -3.3999999521443642491e+38 -3.3999999521443642491e+38 -3.3999999521443642491e+38 -3.3999999521443642491e+38 -3.3999999521443642491e+38 -3.3999999521443642491e+38 -3.3999999521443642491e+38 -3.3999999521443642491e+38 -3.3999999521443642491e+38 -3.3999999521443642491e+38 -3.3999999521443642491e+38 -3.3999999521443642491e+38 -3.3999999521443642491e+38 -3.3999999521443642491e+38 -3.3999999521443642491e+38 -3.3999999521443642491e+38 -3.3999999521443642491e+38 -3.3999999521443642491e+38 -3.3999999521443642491e+38 -3.3999999521443642491e+38 -3.3999999521443642491e+38 -3.3999999521443642491e+38 -3.3999999521443642491e+38 -3.3999999521443642491e+38 -3.3999999521443642491e+38 -3.3999999521443642491e+38 -3.3999999521443642491e+38 -3.3999999521443642491e+38 -3.3999999521443642491e+38 -3.3999999521443642491e+38 -3.3999999521443642491e+38 -3.3999999521443642491e+38 -3.3999999521443642491e+38 -3.3999999521443642491e+38 -3.3999999521443642491e+38 -3.3999999521443642491e+38 -3.3999999521443642491e+38 -3.3999999521443642491e+38 -3.3999999521443642491e+38 -3.3999999521443642491e+38 -3.3999999521443642491e+38 -3.3999999521443642491e+38 -3.3999999521443642491e+38 -3.3999999521443642491e+38 -3.3999999521443642491e+38 -3.3999999521443642491e+38 -3.3999999521443642491e+38 -3.3999999521443642491e+38 -3.3999999521443642491e+38 -3.3999999521443642491e+38 -3.3999999521443642491e+38 -3.3999999521443642491e+38 -3.3999999521443642491e+38 -3.3999999521443642491e+38 -3.3999999521443642491e+38 -3.3999999521443642491e+38 -3.3999999521443642491e+38 -3.3999999521443642491e+38 -3.3999999521443642491e+38 -3.3999999521443642491e+38 -3.3999999521443642491e+38 -3.3999999521443642491e+38 -3.3999999521443642491e+38 -3.3999999521443642491e+38 -3.3999999521443642491e+38 -3.3999999521443642491e+38 -3.3999999521443642491e+38 -3.3999999521443642491e+38 -3.3999999521443642491e+38 -3.3999999521443642491e+38 -3.3999999521443642491e+38 -3.3999999521443642491e+38 -3.3999999521443642491e+38 -3.3999999521443642491e+38 -3.3999999521443642491e+38 -3.3999999521443642491e+38 -3.3999999521443642491e+38 -3.3999999521443642491e+38 -3.3999999521443642491e+38 -3.3999999521443642491e+38 -3.3999999521443642491e+38 -3.3999999521443642491e+38 -3.3999999521443642491e+38 -3.3999999521443642491e+38 -3.3999999521443642491e+38 -3.3999999521443642491e+38 -3.3999999521443642491e+38 -3.3999999521443642491e+38 -3.3999999521443642491e+38 -3.3999999521443642491e+38 -3.3999999521443642491e+38 -3.3999999521443642491e+38 -3.3999999521443642491e+38 -3.3999999521443642491e+38 -3.3999999521443642491e+38 -3.3999999521443642491e+38 -3.3999999521443642491e+38 -3.3999999521443642491e+38 -3.3999999521443642491e+38 -3.3999999521443642491e+38 -3.3999999521443642491e+38 -3.3999999521443642491e+38 -3.3999999521443642491e+38 -3.3999999521443642491e+38 -3.3999999521443642491e+38 -3.3999999521443642491e+38 -3.3999999521443642491e+38 -3.3999999521443642491e+38 -3.3999999521443642491e+38 -3.3999999521443642491e+38 -3.3999999521443642491e+38 -3.3999999521443642491e+38 -3.3999999521443642491e+38 -3.3999999521443642491e+38 -3.3999999521443642491e+38 -3.3999999521443642491e+38 -3.3999999521443642491e+38 -3.3999999521443642491e+38 -3.3999999521443642491e+38 -3.3999999521443642491e+38 -3.3999999521443642491e+38 -3.3999999521443642491e+38 -3.3999999521443642491e+38 -3.3999999521443642491e+38 -3.3999999521443642491e+38 -3.3999999521443642491e+38 -3.3999999521443642491e+38 -3.3999999521443642491e+38 -3.3999999521443642491e+38 -3.3999999521443642491e+38 -3.3999999521443642491e+38 -3.3999999521443642491e+38 -3.3999999521443642491e+38 -3.3999999521443642491e+38 -3.3999999521443642491e+38 -3.3999999521443642491e+38 -3.3999999521443642491e+38 -3.3999999521443642491e+38 -3.3999999521443642491e+38 -3.3999999521443642491e+38 -3.3999999521443642491e+38 -3.3999999521443642491e+38 -3.3999999521443642491e+38 -3.3999999521443642491e+38 -3.3999999521443642491e+38 -3.3999999521443642491e+38 -3.3999999521443642491e+38 -3.3999999521443642491e+38 -3.3999999521443642491e+38 -3.3999999521443642491e+38 -3.3999999521443642491e+38 -3.3999999521443642491e+38 -3.3999999521443642491e+38 -3.3999999521443642491e+38 -3.3999999521443642491e+38 -3.3999999521443642491e+38 -3.3999999521443642491e+38 -3.3999999521443642491e+38 -3.3999999521443642491e+38 -3.3999999521443642491e+38 -3.3999999521443642491e+38 -3.3999999521443642491e+38 -3.3999999521443642491e+38 -3.3999999521443642491e+38 -3.3999999521443642491e+38 -3.3999999521443642491e+38 -3.3999999521443642491e+38 -3.3999999521443642491e+38 -3.3999999521443642491e+38 -3.3999999521443642491e+38 -3.3999999521443642491e+38 -3.3999999521443642491e+38 -3.3999999521443642491e+38 -3.3999999521443642491e+38 -3.3999999521443642491e+38 -3.3999999521443642491e+38 -3.3999999521443642491e+38 -3.3999999521443642491e+38 -3.3999999521443642491e+38 -3.3999999521443642491e+38 -3.3999999521443642491e+38 -3.3999999521443642491e+38 -3.3999999521443642491e+38 -3.3999999521443642491e+38 -3.3999999521443642491e+38 -3.3999999521443642491e+38 -3.3999999521443642491e+38 -3.3999999521443642491e+38 -3.3999999521443642491e+38 -3.3999999521443642491e+38 -3.3999999521443642491e+38 -3.3999999521443642491e+38 -3.3999999521443642491e+38 -3.3999999521443642491e+38 -3.3999999521443642491e+38 -3.3999999521443642491e+38 -3.3999999521443642491e+38 -3.3999999521443642491e+38 -3.3999999521443642491e+38 -3.3999999521443642491e+38 -3.3999999521443642491e+38 -3.3999999521443642491e+38 -3.3999999521443642491e+38 -3.3999999521443642491e+38 -3.3999999521443642491e+38 -3.3999999521443642491e+38 -3.3999999521443642491e+38 -3.3999999521443642491e+38 -3.3999999521443642491e+38 -3.3999999521443642491e+38 -3.3999999521443642491e+38 -3.3999999521443642491e+38 -3.3999999521443642491e+38 -3.3999999521443642491e+38 -3.3999999521443642491e+38 -3.3999999521443642491e+38 -3.3999999521443642491e+38 -3.3999999521443642491e+38 -3.3999999521443642491e+38 -3.3999999521443642491e+38 -3.3999999521443642491e+38 -3.3999999521443642491e+38 -3.3999999521443642491e+38 -3.3999999521443642491e+38 -3.3999999521443642491e+38 -3.3999999521443642491e+38 -3.3999999521443642491e+38 -3.3999999521443642491e+38 -3.3999999521443642491e+38 -3.3999999521443642491e+38 -3.3999999521443642491e+38 -3.3999999521443642491e+38 -3.3999999521443642491e+38 -3.3999999521443642491e+38 -3.3999999521443642491e+38 -3.3999999521443642491e+38 -3.3999999521443642491e+38 -3.3999999521443642491e+38 -3.3999999521443642491e+38 -3.3999999521443642491e+38 -3.3999999521443642491e+38 -3.3999999521443642491e+38 -3.3999999521443642491e+38 -3.3999999521443642491e+38 -3.3999999521443642491e+38 -3.3999999521443642491e+38 -3.3999999521443642491e+38 -3.3999999521443642491e+38 -3.3999999521443642491e+38 -3.3999999521443642491e+38 -3.3999999521443642491e+38 -3.3999999521443642491e+38 -3.3999999521443642491e+38 -3.3999999521443642491e+38 -3.3999999521443642491e+38 -3.3999999521443642491e+38 -3.3999999521443642491e+38
 -3.3999999521443642491e+38 -3.3999999521443642491e+38 -3.3999999521443642491e+38 -3.3999999521443642491e+38 -3.3999999521443642491e+38 -3.3999999521443642491e+38 -3.3999999521443642491e+38 -3.3999999521443642491e+38 -3.3999999521443642491e+38 -3.3999999521443642491e+38 -3.3999999521443642491e+38 -3.3999999521443642491e+38 -3.3999999521443642491e+38 -3.3999999521443642491e+38 -3.3999999521443642491e+38 -3.3999999521443642491e+38 -3.3999999521443642491e+38 -3.3999999521443642491e+38 -3.3999999521443642491e+38 -3.3999999521443642491e+38 -3.3999999521443642491e+38 -3.3999999521443642491e+38 -3.3999999521443642491e+38 -3.3999999521443642491e+38 -3.3999999521443642491e+38 -3.3999999521443642491e+38 -3.3999999521443642491e+38 -3.3999999521443642491e+38 -3.3999999521443642491e+38 -3.3999999521443642491e+38 -3.3999999521443642491e+38 -3.3999999521443642491e+38 -3.3999999521443642491e+38 -3.3999999521443642491e+38 -3.3999999521443642491e+38 -3.3999999521443642491e+38 -3.3999999521443642491e+38 -3.3999999521443642491e+38 -3.3999999521443642491e+38 -3.3999999521443642491e+38 -3.3999999521443642491e+38 -3.3999999521443642491e+38 -3.3999999521443642491e+38 -3.3999999521443642491e+38 -3.3999999521443642491e+38 -3.3999999521443642491e+38 -3.3999999521443642491e+38 -3.3999999521443642491e+38 -3.3999999521443642491e+38 -3.3999999521443642491e+38 -3.3999999521443642491e+38 -3.3999999521443642491e+38 -3.3999999521443642491e+38 -3.3999999521443642491e+38 -3.3999999521443642491e+38 -3.3999999521443642491e+38 -3.3999999521443642491e+38 -3.3999999521443642491e+38 -3.3999999521443642491e+38 -3.3999999521443642491e+38 -3.3999999521443642491e+38 -3.3999999521443642491e+38 -3.3999999521443642491e+38 -3.3999999521443642491e+38 27.399999618530273438 27.399999618530273438 27.399999618530273438 -3.3999999521443642491e+38 -3.3999999521443642491e+38 -3.3999999521443642491e+38 -3.3999999521443642491e+38 -3.3999999521443642491e+38 27.399999618530273438 27.399999618530273438 27.399999618530273438 27.399999618530273438 27.399999618530273438 27.399999618530273438 27.399999618530273438 27.299999237060546875 27.299999237060546875 27.299999237060546875 27.299999237060546875 27.299999237060546875 27.299999237060546875 27.399999618530273438 27.399999618530273438 27.399999618530273438 27.399999618530273438 27.399999618530273438 27.399999618530273438 27.399999618530273438 27.5 27.5 27.5 27.5 27.5 27.5 27.5 27.5 27.5 27.5 27.5 27.5 27.5 27.5 27.5 27.5 27.399999618530273438 27.399999618530273438 27.399999618530273438 27.399999618530273438 27.399999618530273438 27.399999618530273438 27.299999237060546875 27.299999237060546875 27.299999237060546875 27.399999618530273438 27.399999618530273438 27.5 27.5 27.5 27.5 27.600000381469726563 27.600000381469726563 27.700000762939453125 27.700000762939453125 27.700000762939453125 27.700000762939453125 27.700000762939453125 27.600000381469726563 27.600000381469726563 27.600000381469726563 27.700000762939453125 27.799999237060546875 27.899999618530273438 28 28 28 28 28 28 28 27.899999618530273438 27.899999618530273438 27.799999237060546875 27.700000762939453125 27.600000381469726563 27.600000381469726563 27.600000381469726563 27.600000381469726563 27.600000381469726563 27.600000381469726563 27.600000381469726563 27.700000762939453125 27.700000762939453125 27.799999237060546875 27.799999237060546875 27.799999237060546875 27.899999618530273438 27.899999618530273438 27.899999618530273438 28 28 28 28 28.100000381469726563 28.100000381469726563 28.100000381469726563 28.100000381469726563 28.100000381469726563 28.100000381469726563 28.100000381469726563 28.100000381469726563 28.100000381469726563 28.100000381469726563 28.100000381469726563 28.100000381469726563 28.100000381469726563 28.200000762939453125 28.200000762939453125 28.200000762939453125 28.200000762939453125 -3.3999999521443642491e+38 -3.3999999521443642491e+38 -3.3999999521443642491e+38 -3.3999999521443642491e+38 -3.3999999521443642491e+38 -3.3999999521443642491e+38 -3.3999999521443642491e+38 -3.3999999521443642491e+38 -3.3999999521443642491e+38 -3.3999999521443642491e+38 -3.3999999521443642491e+38 -3.3999999521443642491e+38 -3.3999999521443642491e+38 -3.3999999521443642491e+38 -3.3999999521443642491e+38 -3.3999999521443642491e+38 -3.3999999521443642491e+38 -3.3999999521443642491e+38 -3.3999999521443642491e+38 -3.3999999521443642491e+38 -3.3999999521443642491e+38 -3.3999999521443642491e+38 -3.3999999521443642491e+38 -3.3999999521443642491e+38 -3.3999999521443642491e+38 -3.3999999521443642491e+38 -3.3999999521443642491e+38 -3.3999999521443642491e+38 -3.3999999521443642491e+38 -3.3999999521443642491e+38 -3.3999999521443642491e+38 -3.3999999521443642491e+38 -3.3999999521443642491e+38 -3.3999999521443642491e+38 -3.3999999521443642491e+38 -3.3999999521443642491e+38 -3.3999999521443642491e+38 -3.3999999521443642491e+38 -3.3999999521443642491e+38 -3.3999999521443642491e+38 -3.3999999521443642491e+38 -3.3999999521443642491e+38 -3.3999999521443642491e+38 -3.3999999521443642491e+38 -3.3999999521443642491e+38 -3.3999999521443642491e+38 -3.3999999521443642491e+38 -3.3999999521443642491e+38 -3.3999999521443642491e+38 -3.3999999521443642491e+38 -3.3999999521443642491e+38 -3.3999999521443642491e+38 -3.3999999521443642491e+38 -3.3999999521443642491e+38 -3.3999999521443642491e+38 -3.3999999521443642491e+38 -3.3999999521443642491e+38 -3.3999999521443642491e+38 -3.3999999521443642491e+38 -3.3999999521443642491e+38 -3.3999999521443642491e+38 -3.3999999521443642491e+38 -3.3999999521443642491e+38 -3.3999999521443642491e+38 -3.3999999521443642491e+38 -3.3999999521443642491e+38 -3.3999999521443642491e+38 -3.3999999521443642491e+38 -3.3999999521443642491e+38 -3.3999999521443642491e+38 -3.3999999521443642491e+38 -3.3999999521443642491e+38 -3.3999999521443642491e+38 -3.3999999521443642491e+38 -3.3999999521443642491e+38 -3.3999999521443642491e+38 -3.3999999521443642491e+38 -3.3999999521443642491e+38 -3.3999999521443642491e+38 -3.3999999521443642491e+38 -3.3999999521443642491e+38 -3.3999999521443642491e+38 -3.3999999521443642491e+38 -3.3999999521443642491e+38 -3.3999999521443642491e+38 -3.3999999521443642491e+38 -3.3999999521443642491e+38 -3.3999999521443642491e+38 -3.3999999521443642491e+38 -3.3999999521443642491e+38 -3.3999999521443642491e+38 -3.3999999521443642491e+38 -3.3999999521443642491e+38 -3.3999999521443642491e+38 -3.3999999521443642491e+38 -3.3999999521443642491e+38 -3.3999999521443642491e+38 -3.3999999521443642491e+38 -3.3999999521443642491e+38 -3.3999999521443642491e+38 -3.3999999521443642491e+38 -3.3999999521443642491e+38 -3.3999999521443642491e+38 -3.3999999521443642491e+38 -3.3999999521443642491e+38 -3.3999999521443642491e+38 -3.3999999521443642491e+38 -3.3999999521443642491e+38 -3.3999999521443642491e+38 -3.3999999521443642491e+38 -3.3999999521443642491e+38 -3.3999999521443642491e+38 -3.3999999521443642491e+38 -3.3999999521443642491e+38 -3.3999999521443642491e+38 -3.3999999521443642491e+38 -3.3999999521443642491e+38 -3.3999999521443642491e+38 -3.3999999521443642491e+38 -3.3999999521443642491e+38 -3.3999999521443642491e+38 -3.3999999521443642491e+38 -3.3999999521443642491e+38 -3.3999999521443642491e+38 -3.3999999521443642491e+38 -3.3999999521443642491e+38 -3.3999999521443642491e+38 -3.3999999521443642491e+38 -3.3999999521443642491e+38 -3.3999999521443642491e+38 -3.3999999521443642491e+38 -3.3999999521443642491e+38 -3.3999999521443642491e+38 -3.3999999521443642491e+38 -3.3999999521443642491e+38 -3.3999999521443642491e+38 -3.3999999521443642491e+38 -3.3999999521443642491e+38 -3.3999999521443642491e+38 -3.3999999521443642491e+38 -3.3999999521443642491e+38 -3.3999999521443642491e+38 -3.3999999521443642491e+38 -3.3999999521443642491e+38 -3.3999999521443642491e+38 -3.3999999521443642491e+38 -3.3999999521443642491e+38 -3.3999999521443642491e+38 -3.3999999521443642491e+38 -3.3999999521443642491e+38 -3.3999999521443642491e+38 -3.3999999521443642491e+38 -3.3999999521443642491e+38 -3.3999999521443642491e+38 -3.3999999521443642491e+38 -3.3999999521443642491e+38 -3.3999999521443642491e+38 -3.3999999521443642491e+38 -3.3999999521443642491e+38 -3.3999999521443642491e+38 -3.3999999521443642491e+38 -3.3999999521443642491e+38 -3.3999999521443642491e+38 -3.3999999521443642491e+38 -3.3999999521443642491e+38 -3.3999999521443642491e+38 -3.3999999521443642491e+38 -3.3999999521443642491e+38 -3.3999999521443642491e+38 -3.3999999521443642491e+38 -3.3999999521443642491e+38 -3.3999999521443642491e+38 -3.3999999521443642491e+38 -3.3999999521443642491e+38 -3.3999999521443642491e+38 -3.3999999521443642491e+38 -3.3999999521443642491e+38 -3.3999999521443642491e+38 -3.3999999521443642491e+38 -3.3999999521443642491e+38 -3.3999999521443642491e+38 -3.3999999521443642491e+38 -3.3999999521443642491e+38 -3.3999999521443642491e+38 -3.3999999521443642491e+38 -3.3999999521443642491e+38 -3.3999999521443642491e+38 -3.3999999521443642491e+38 -3.3999999521443642491e+38 -3.3999999521443642491e+38 -3.3999999521443642491e+38 -3.3999999521443642491e+38 -3.3999999521443642491e+38 -3.3999999521443642491e+38 -3.3999999521443642491e+38 -3.3999999521443642491e+38 -3.3999999521443642491e+38 -3.3999999521443642491e+38 -3.3999999521443642491e+38 -3.3999999521443642491e+38 -3.3999999521443642491e+38 -3.3999999521443642491e+38 -3.3999999521443642491e+38 -3.3999999521443642491e+38 -3.3999999521443642491e+38 -3.3999999521443642491e+38 -3.3999999521443642491e+38 -3.3999999521443642491e+38 -3.3999999521443642491e+38 -3.3999999521443642491e+38 -3.3999999521443642491e+38 -3.3999999521443642491e+38 -3.3999999521443642491e+38 -3.3999999521443642491e+38 -3.3999999521443642491e+38 -3.3999999521443642491e+38 -3.3999999521443642491e+38 -3.3999999521443642491e+38 -3.3999999521443642491e+38 -3.3999999521443642491e+38 -3.3999999521443642491e+38 -3.3999999521443642491e+38 -3.3999999521443642491e+38 -3.3999999521443642491e+38 -3.3999999521443642491e+38 -3.3999999521443642491e+38 -3.3999999521443642491e+38 -3.3999999521443642491e+38 -3.3999999521443642491e+38 -3.3999999521443642491e+38 -3.3999999521443642491e+38 -3.3999999521443642491e+38 -3.3999999521443642491e+38 -3.3999999521443642491e+38 -3.3999999521443642491e+38 -3.3999999521443642491e+38 -3.3999999521443642491e+38 -3.3999999521443642491e+38 -3.3999999521443642491e+38 -3.3999999521443642491e+38 -3.3999999521443642491e+38 -3.3999999521443642491e+38 -3.3999999521443642491e+38 -3.3999999521443642491e+38 -3.3999999521443642491e+38 -3.3999999521443642491e+38 -3.3999999521443642491e+38 -3.3999999521443642491e+38 -3.3999999521443642491e+38 -3.3999999521443642491e+38 -3.3999999521443642491e+38 -3.3999999521443642491e+38 -3.3999999521443642491e+38 -3.3999999521443642491e+38 -3.3999999521443642491e+38 -3.3999999521443642491e+38 -3.3999999521443642491e+38 -3.3999999521443642491e+38 -3.3999999521443642491e+38 -3.3999999521443642491e+38 -3.3999999521443642491e+38 -3.3999999521443642491e+38 -3.3999999521443642491e+38 -3.3999999521443642491e+38 -3.3999999521443642491e+38 -3.3999999521443642491e+38 -3.3999999521443642491e+38 -3.3999999521443642491e+38 -3.3999999521443642491e+38 -3.3999999521443642491e+38 -3.3999999521443642491e+38 -3.3999999521443642491e+38 -3.3999999521443642491e+38 -3.3999999521443642491e+38 -3.3999999521443642491e+38 -3.3999999521443642491e+38 -3.3999999521443642491e+38 -3.3999999521443642491e+38 -3.3999999521443642491e+38 -3.3999999521443642491e+38 -3.3999999521443642491e+38 -3.3999999521443642491e+38 -3.3999999521443642491e+38 -3.3999999521443642491e+38 -3.3999999521443642491e+38 -3.3999999521443642491e+38 -3.3999999521443642491e+38 -3.3999999521443642491e+38 -3.3999999521443642491e+38 -3.3999999521443642491e+38 -3.3999999521443642491e+38 -3.3999999521443642491e+38 -3.3999999521443642491e+38 -3.3999999521443642491e+38 -3.3999999521443642491e+38 -3.3999999521443642491e+38 -3.3999999521443642491e+38 -3.3999999521443642491e+38 -3.3999999521443642491e+38 -3.3999999521443642491e+38 -3.3999999521443642491e+38 -3.3999999521443642491e+38 -3.3999999521443642491e+38 -3.3999999521443642491e+38 -3.3999999521443642491e+38 -3.3999999521443642491e+38 -3.3999999521443642491e+38 -3.3999999521443642491e+38 -3.3999999521443642491e+38 -3.3999999521443642491e+38 -3.3999999521443642491e+38 -3.3999999521443642491e+38 -3.3999999521443642491e+38 -3.3999999521443642491e+38 -3.3999999521443642491e+38 -3.3999999521443642491e+38 -3.3999999521443642491e+38 -3.3999999521443642491e+38 -3.3999999521443642491e+38
 -3.3999999521443642491e+38 -3.3999999521443642491e+38 -3.3999999521443642491e+38 -3.3999999521443642491e+38 -3.3999999521443642491e+38 -3.3999999521443642491e+38 -3.3999999521443642491e+38 -3.3999999521443642491e+38 -3.3999999521443642491e+38 -3.3999999521443642491e+38 -3.3999999521443642491e+38 -3.3999999521443642491e+38 -3.3999999521443642491e+38 -3.3999999521443642491e+38 -3.3999999521443642491e+38 -3.3999999521443642491e+38 -3.3999999521443642491e+38 -3.3999999521443642491e+38 -3.3999999521443642491e+38 -3.3999999521443642491e+38 -3.3999999521443642491e+38 -3.3999999521443642491e+38 -3.3999999521443642491e+38 -3.3999999521443642491e+38 -3.3999999521443642491e+38 -3.3999999521443642491e+38 -3.3999999521443642491e+38 -3.3999999521443642491e+38 -3.3999999521443642491e+38 -3.3999999521443642491e+38 -3.3999999521443642491e+38 -3.3999999521443642491e+38 -3.3999999521443642491e+38 -3.3999999521443642491e+38 27.799999237060546875 27.799999237060546875 27.700000762939453125 -3.3999999521443642491e+38 -3.3999999521443642491e+38 -3.3999999521443642491e+38 -3.3999999521443642491e+38 -3.3999999521443642491e+38 -3.3999999521443642491e+38 -3.3999999521443642491e+38 -3.3999999521443642491e+38 -3.3999999521443642491e+38 -3.3999999521443642491e+38 -3.3999999521443642491e+38 -3.3999999521443642491e+38 -3.3999999521443642491e+38 -3.3999999521443642491e+38 -3.3999999521443642491e+38 -3.3999999521443642491e+38 -3.3999999521443642491e+38 -3.3999999521443642491e+38 -3.3999999521443642491e+38 -3.3999999521443642491e+38 -3.3999999521443642491e+38 -3.3999999521443642491e+38 -3.3999999521443642491e+38 -3.3999999521443642491e+38 -3.3999999521443642491e+38 27.399999618530273438 27.399999618530273438 27.399999618530273438 27.399999618530273438 27.399999618530273438 -3.3999999521443642491e+38 27.399999618530273438 27.399999618530273438 27.399999618530273438 27.399999618530273438 27.399999618530273438 27.399999618530273438 27.399999618530273438 27.299999237060546875 27.299999237060546875 27.299999237060546875 27.299999237060546875 27.299999237060546875 27.299999237060546875 27.299999237060546875 27.299999237060546875 27.299999237060546875 27.299999237060546875 27.399999618530273438 27.399999618530273438 27.399999618530273438 27.399999618530273438 27.399999618530273438 27.399999618530273438 27.399999618530273438 27.5 27.5 27.5 27.5 27.5 27.5 27.5 27.5 27.5 27.5 27.5 27.5 27.5 27.5 27.5 27.5 27.5 27.5 27.5 27.399999618530273438 27.399999618530273438 27.399999618530273438 27.399999618530273438 27.399999618530273438 27.399999618530273438 27.399999618530273438 27.5 27.5 27.5 27.600000381469726563 27.600000381469726563 27.600000381469726563 27.600000381469726563 27.600000381469726563 27.700000762939453125 27.700000762939453125 27.700000762939453125 27.600000381469726563 27.600000381469726563 27.600000381469726563 27.600000381469726563 27.700000762939453125 27.799999237060546875 27.899999618530273438 27.899999618530273438 28 28 28 28 27.899999618530273438 27.899999618530273438 27.899999618530273438 27.799999237060546875 27.799999237060546875 27.700000762939453125 27.600000381469726563 27.5 27.600000381469726563 27.600000381469726563 27.600000381469726563 27.600000381469726563 27.600000381469726563 27.700000762939453125 27.700000762939453125 27.799999237060546875 27.799999237060546875 27.799999237060546875 27.899999618530273438 27.899999618530273438 27.899999618530273438 28 28 28 28 28.100000381469726563 28.100000381469726563 28.100000381469726563 28.100000381469726563 28.100000381469726563 28.100000381469726563 28.100000381469726563 28.100000381469726563 28.100000381469726563 28.100000381469726563 28.100000381469726563 28.200000762939453125 28.200000762939453125 28.200000762939453125 28.200000762939453125 28.200000762939453125 28.299999237060546875 -3.3999999521443642491e+38 -3.3999999521443642491e+38 -3.3999999521443642491e+38 -3.3999999521443642491e+38 -3.3999999521443642491e+38 -3.3999999521443642491e+38 -3.3999999521443642491e+38 -3.3999999521443642491e+38 -3.3999999521443642491e+38 -3.3999999521443642491e+38 -3.3999999521443642491e+38 -3.3999999521443642491e+38 -3.3999999521443642491e+38 -3.3999999521443642491e+38 -3.3999999521443642491e+38 -3.3999999521443642491e+38 -3.3999999521443642491e+38 -3.3999999521443642491e+38 -3.3999999521443642491e+38 -3.3999999521443642491e+38 -3.3999999521443642491e+38 -3.3999999521443642491e+38 -3.3999999521443642491e+38 -3.3999999521443642491e+38 -3.3999999521443642491e+38 -3.3999999521443642491e+38 -3.3999999521443642491e+38 -3.3999999521443642491e+38 -3.3999999521443642491e+38 -3.3999999521443642491e+38 -3.3999999521443642491e+38 -3.3999999521443642491e+38 -3.3999999521443642491e+38 -3.3999999521443642491e+38 -3.3999999521443642491e+38 -3.3999999521443642491e+38 -3.3999999521443642491e+38 -3.3999999521443642491e+38 -3.3999999521443642491e+38 -3.3999999521443642491e+38 -3.3999999521443642491e+38 -3.3999999521443642491e+38 -3.3999999521443642491e+38 -3.3999999521443642491e+38 -3.3999999521443642491e+38 -3.3999999521443642491e+38 -3.3999999521443642491e+38 -3.3999999521443642491e+38 -3.3999999521443642491e+38 -3.3999999521443642491e+38 -3.3999999521443642491e+38 -3.3999999521443642491e+38 -3.3999999521443642491e+38 -3.3999999521443642491e+38 -3.3999999521443642491e+38 -3.3999999521443642491e+38 -3.3999999521443642491e+38 -3.3999999521443642491e+38 -3.3999999521443642491e+38 -3.3999999521443642491e+38 -3.3999999521443642491e+38 -3.3999999521443642491e+38 -3.3999999521443642491e+38 -3.3999999521443642491e+38 -3.3999999521443642491e+38 -3.3999999521443642491e+38 -3.3999999521443642491e+38 -3.3999999521443642491e+38 -3.3999999521443642491e+38 -3.3999999521443642491e+38 -3.3999999521443642491e+38 -3.3999999521443642491e+38 -3.3999999521443642491e+38 -3.3999999521443642491e+38 -3.3999999521443642491e+38 -3.3999999521443642491e+38 -3.3999999521443642491e+38 -3.3999999521443642491e+38 -3.3999999521443642491e+38 -3.3999999521443642491e+38 -3.3999999521443642491e+38 -3.3999999521443642491e+38 -3.3999999521443642491e+38 -3.3999999521443642491e+38 -3.3999999521443642491e+38 -3.3999999521443642491e+38 -3.3999999521443642491e+38 -3.3999999521443642491e+38 -3.3999999521443642491e+38 -3.3999999521443642491e+38 -3.3999999521443642491e+38 -3.3999999521443642491e+38 -3.3999999521443642491e+38 -3.3999999521443642491e+38 -3.3999999521443642491e+38 -3.3999999521443642491e+38 -3.3999999521443642491e+38 -3.3999999521443642491e+38 -3.3999999521443642491e+38 -3.3999999521443642491e+38 -3.3999999521443642491e+38 -3.3999999521443642491e+38 -3.3999999521443642491e+38 -3.3999999521443642491e+38 -3.3999999521443642491e+38 -3.3999999521443642491e+38 -3.3999999521443642491e+38 -3.3999999521443642491e+38 -3.3999999521443642491e+38 -3.3999999521443642491e+38 -3.3999999521443642491e+38 -3.3999999521443642491e+38 -3.3999999521443642491e+38 -3.3999999521443642491e+38 -3.3999999521443642491e+38 -3.3999999521443642491e+38 -3.3999999521443642491e+38 -3.3999999521443642491e+38 -3.3999999521443642491e+38 -3.3999999521443642491e+38 -3.3999999521443642491e+38 -3.3999999521443642491e+38 -3.3999999521443642491e+38 -3.3999999521443642491e+38 -3.3999999521443642491e+38 -3.3999999521443642491e+38 -3.3999999521443642491e+38 -3.3999999521443642491e+38 -3.3999999521443642491e+38 -3.3999999521443642491e+38 -3.3999999521443642491e+38 -3.3999999521443642491e+38 -3.3999999521443642491e+38 -3.3999999521443642491e+38 -3.3999999521443642491e+38 -3.3999999521443642491e+38 -3.3999999521443642491e+38 -3.3999999521443642491e+38 -3.3999999521443642491e+38 -3.3999999521443642491e+38 -3.3999999521443642491e+38 -3.3999999521443642491e+38 -3.3999999521443642491e+38 -3.3999999521443642491e+38 -3.3999999521443642491e+38 -3.3999999521443642491e+38 -3.3999999521443642491e+38 -3.3999999521443642491e+38 -3.3999999521443642491e+38 -3.3999999521443642491e+38 -3.3999999521443642491e+38 -3.3999999521443642491e+38 -3.3999999521443642491e+38 -3.3999999521443642491e+38 -3.3999999521443642491e+38 -3.3999999521443642491e+38 -3.3999999521443642491e+38 -3.3999999521443642491e+38 -3.3999999521443642491e+38 -3.3999999521443642491e+38 -3.3999999521443642491e+38 -3.3999999521443642491e+38 -3.3999999521443642491e+38 -3.3999999521443642491e+38 -3.3999999521443642491e+38 -3.3999999521443642491e+38 -3.3999999521443642491e+38 -3.3999999521443642491e+38 -3.3999999521443642491e+38 -3.3999999521443642491e+38 -3.3999999521443642491e+38 -3.3999999521443642491e+38 -3.3999999521443642491e+38 -3.3999999521443642491e+38 -3.3999999521443642491e+38 -3.3999999521443642491e+38 -3.3999999521443642491e+38 -3.3999999521443642491e+38 -3.3999999521443642491e+38 -3.3999999521443642491e+38 -3.3999999521443642491e+38 -3.3999999521443642491e+38 -3.3999999521443642491e+38 -3.3999999521443642491e+38 -3.3999999521443642491e+38 -3.3999999521443642491e+38 -3.3999999521443642491e+38 -3.3999999521443642491e+38 -3.3999999521443642491e+38 -3.3999999521443642491e+38 -3.3999999521443642491e+38 -3.3999999521443642491e+38 -3.3999999521443642491e+38 -3.3999999521443642491e+38 -3.3999999521443642491e+38 -3.3999999521443642491e+38 -3.3999999521443642491e+38 -3.3999999521443642491e+38 -3.3999999521443642491e+38 -3.3999999521443642491e+38 -3.3999999521443642491e+38 -3.3999999521443642491e+38 -3.3999999521443642491e+38 -3.3999999521443642491e+38 -3.3999999521443642491e+38 -3.3999999521443642491e+38 -3.3999999521443642491e+38 -3.3999999521443642491e+38 -3.3999999521443642491e+38 -3.3999999521443642491e+38 -3.3999999521443642491e+38 -3.3999999521443642491e+38 -3.3999999521443642491e+38 -3.3999999521443642491e+38 -3.3999999521443642491e+38 -3.3999999521443642491e+38 -3.3999999521443642491e+38 -3.3999999521443642491e+38 -3.3999999521443642491e+38 -3.3999999521443642491e+38 -3.3999999521443642491e+38 -3.3999999521443642491e+38 -3.3999999521443642491e+38 -3.3999999521443642491e+38 -3.3999999521443642491e+38 -3.3999999521443642491e+38 -3.3999999521443642491e+38 -3.3999999521443642491e+38 -3.3999999521443642491e+38 -3.3999999521443642491e+38 -3.3999999521443642491e+38 -3.3999999521443642491e+38 -3.3999999521443642491e+38 -3.3999999521443642491e+38 -3.3999999521443642491e+38 -3.3999999521443642491e+38 -3.3999999521443642491e+38 -3.3999999521443642491e+38 -3.3999999521443642491e+38 -3.3999999521443642491e+38 -3.3999999521443642491e+38 -3.3999999521443642491e+38 -3.3999999521443642491e+38 -3.3999999521443642491e+38 -3.3999999521443642491e+38 -3.3999999521443642491e+38 -3.3999999521443642491e+38 -3.3999999521443642491e+38 -3.3999999521443642491e+38 -3.3999999521443642491e+38 -3.3999999521443642491e+38 -3.3999999521443642491e+38 -3.3999999521443642491e+38 -3.3999999521443642491e+38 -3.3999999521443642491e+38 -3.3999999521443642491e+38 -3.3999999521443642491e+38 -3.3999999521443642491e+38 -3.3999999521443642491e+38 -3.3999999521443642491e+38 -3.3999999521443642491e+38 -3.3999999521443642491e+38 -3.3999999521443642491e+38 -3.3999999521443642491e+38 -3.3999999521443642491e+38 -3.3999999521443642491e+38 -3.3999999521443642491e+38 -3.3999999521443642491e+38 -3.3999999521443642491e+38 -3.3999999521443642491e+38 -3.3999999521443642491e+38 -3.3999999521443642491e+38 -3.3999999521443642491e+38 -3.3999999521443642491e+38 -3.3999999521443642491e+38 -3.3999999521443642491e+38 -3.3999999521443642491e+38 -3.3999999521443642491e+38 -3.3999999521443642491e+38 -3.3999999521443642491e+38 -3.3999999521443642491e+38 -3.3999999521443642491e+38 -3.3999999521443642491e+38 -3.3999999521443642491e+38 -3.3999999521443642491e+38 -3.3999999521443642491e+38 -3.3999999521443642491e+38 -3.3999999521443642491e+38 -3.3999999521443642491e+38 -3.3999999521443642491e+38 -3.3999999521443642491e+38 -3.3999999521443642491e+38 -3.3999999521443642491e+38 -3.3999999521443642491e+38 -3.3999999521443642491e+38 -3.3999999521443642491e+38 -3.3999999521443642491e+38 -3.3999999521443642491e+38 -3.3999999521443642491e+38 -3.3999999521443642491e+38 -3.3999999521443642491e+38 -3.3999999521443642491e+38 -3.3999999521443642491e+38 -3.3999999521443642491e+38 -3.3999999521443642491e+38 -3.3999999521443642491e+38 -3.3999999521443642491e+38 -3.3999999521443642491e+38 -3.3999999521443642491e+38 -3.3999999521443642491e+38 -3.3999999521443642491e+38 -3.3999999521443642491e+38 -3.3999999521443642491e+38 -3.3999999521443642491e+38 -3.3999999521443642491e+38 -3.3999999521443642491e+38 -3.3999999521443642491e+38 -3.3999999521443642491e+38 -3.3999999521443642491e+38
 -3.3999999521443642491e+38 -3.3999999521443642491e+38 -3.3999999521443642491e+38 -3.3999999521443642491e+38 -3.3999999521443642491e+38 -3.3999999521443642491e+38 -3.3999999521443642491e+38 -3.3999999521443642491e+38 -3.3999999521443642491e+38 -3.3999999521443642491e+38 -3.3999999521443642491e+38 -3.3999999521443642491e+38 -3.3999999521443642491e+38 -3.3999999521443642491e+38 -3.3999999521443642491e+38 -3.3999999521443642491e+38 -3.3999999521443642491e+38 -3.3999999521443642491e+38 -3.3999999521443642491e+38 -3.3999999521443642491e+38 -3.3999999521443642491e+38 -3.3999999521443642491e+38 -3.3999999521443642491e+38 -3.3999999521443642491e+38 -3.3999999521443642491e+38 -3.3999999521443642491e+38 -3.3999999521443642491e+38 -3.3999999521443642491e+38 -3.3999999521443642491e+38 -3.3999999521443642491e+38 -3.3999999521443642491e+38 -3.3999999521443642491e+38 -3.3999999521443642491e+38 27.700000762939453125 27.700000762939453125 27.700000762939453125 27.600000381469726563 27.600000381469726563 27.5 -3.3999999521443642491e+38 -3.3999999521443642491e+38 -3.3999999521443642491e+38 -3.3999999521443642491e+38 -3.3999999521443642491e+38 -3.3999999521443642491e+38 -3.3999999521443642491e+38 -3.3999999521443642491e+38 -3.3999999521443642491e+38 -3.3999999521443642491e+38 -3.3999999521443642491e+38 -3.3999999521443642491e+38 -3.3999999521443642491e+38 -3.3999999521443642491e+38 -3.3999999521443642491e+38 -3.3999999521443642491e+38 -3.3999999521443642491e+38 -3.3999999521443642491e+38 -3.3999999521443642491e+38 -3.3999999521443642491e+38 -3.3999999521443642491e+38 27.5 27.5 27.399999618530273438 27.399999618530273438 27.399999618530273438 27.399999618530273438 27.399999618530273438 27.399999618530273438 27.399999618530273438 27.399999618530273438 27.399999618530273438 27.399999618530273438 27.299999237060546875 27.299999237060546875 27.299999237060546875 27.299999237060546875 27.299999237060546875 27.299999237060546875 27.299999237060546875 27.299999237060546875 27.299999237060546875 27.299999237060546875 27.299999237060546875 27.299999237060546875 27.399999618530273438 27.399999618530273438 27.399999618530273438 27.399999618530273438 27.399999618530273438 27.399999618530273438 27.399999618530273438 27.399999618530273438 27.5 27.5 27.5 27.5 27.5 27.5 27.5 27.5 27.5 27.5 27.5 27.5 27.5 27.5 27.5 27.5 27.5 27.5 27.5 27.5 27.5 27.5 27.5 27.5 27.5 27.5 27.5 27.600000381469726563 27.600000381469726563 27.600000381469726563 27.600000381469726563 27.600000381469726563 27.600000381469726563 27.600000381469726563 27.600000381469726563 27.600000381469726563 27.600000381469726563 27.600000381469726563 27.600000381469726563 27.5 27.5 27.600000381469726563 27.799999237060546875 27.799999237060546875 27.899999618530273438 28 28 28 28 27.899999618530273438 27.899999618530273438 27.899999618530273438 27.799999237060546875 27.700000762939453125 27.600000381469726563 27.600000381469726563 27.5 27.5 27.600000381469726563 27.600000381469726563 27.600000381469726563 27.600000381469726563 27.700000762939453125 27.700000762939453125 27.799999237060546875 27.799999237060546875 27.799999237060546875 27.899999618530273438 27.899999618530273438 27.899999618530273438 27.899999618530273438 28 28 28 28 28.100000381469726563 28.100000381469726563 28.100000381469726563 28.100000381469726563 28.100000381469726563 28.100000381469726563 28.100000381469726563 28.100000381469726563 28.100000381469726563 28.100000381469726563 28.200000762939453125 28.200000762939453125 28.200000762939453125 28.200000762939453125 28.299999237060546875 28.299999237060546875 -3.3999999521443642491e+38 -3.3999999521443642491e+38 -3.3999999521443642491e+38 -3.3999999521443642491e+38 -3.3999999521443642491e+38 -3.3999999521443642491e+38 -3.3999999521443642491e+38 -3.3999999521443642491e+38 -3.3999999521443642491e+38 -3.3999999521443642491e+38 -3.3999999521443642491e+38 -3.3999999521443642491e+38 -3.3999999521443642491e+38 -3.3999999521443642491e+38 -3.3999999521443642491e+38 -3.3999999521443642491e+38 -3.3999999521443642491e+38 -3.3999999521443642491e+38 -3.3999999521443642491e+38 -3.3999999521443642491e+38 -3.3999999521443642491e+38 -3.3999999521443642491e+38 -3.3999999521443642491e+38 -3.3999999521443642491e+38 -3.3999999521443642491e+38 -3.3999999521443642491e+38 -3.3999999521443642491e+38 -3.3999999521443642491e+38 -3.3999999521443642491e+38 -3.3999999521443642491e+38 -3.3999999521443642491e+38 -3.3999999521443642491e+38 -3.3999999521443642491e+38 -3.3999999521443642491e+38 -3.3999999521443642491e+38 -3.3999999521443642491e+38 -3.3999999521443642491e+38 -3.3999999521443642491e+38 -3.3999999521443642491e+38 -3.3999999521443642491e+38 -3.3999999521443642491e+38 -3.3999999521443642491e+38 -3.3999999521443642491e+38 -3.3999999521443642491e+38 -3.3999999521443642491e+38 -3.3999999521443642491e+38 -3.3999999521443642491e+38 -3.3999999521443642491e+38 -3.3999999521443642491e+38 -3.3999999521443642491e+38 -3.3999999521443642491e+38 -3.3999999521443642491e+38 -3.3999999521443642491e+38 -3.3999999521443642491e+38 -3.3999999521443642491e+38 -3.3999999521443642491e+38 -3.3999999521443642491e+38 -3.3999999521443642491e+38 -3.3999999521443642491e+38 -3.3999999521443642491e+38 -3.3999999521443642491e+38 -3.3999999521443642491e+38 -3.3999999521443642491e+38 -3.3999999521443642491e+38 -3.3999999521443642491e+38 -3.3999999521443642491e+38 -3.3999999521443642491e+38 -3.3999999521443642491e+38 -3.3999999521443642491e+38 -3.3999999521443642491e+38 -3.3999999521443642491e+38 -3.3999999521443642491e+38 -3.3999999521443642491e+38 -3.3999999521443642491e+38 -3.3999999521443642491e+38 -3.3999999521443642491e+38 -3.3999999521443642491e+38 -3.3999999521443642491e+38 -3.3999999521443642491e+38 -3.3999999521443642491e+38 -3.3999999521443642491e+38 -3.3999999521443642491e+38 -3.3999999521443642491e+38 -3.3999999521443642491e+38 -3.3999999521443642491e+38 -3.3999999521443642491e+38 -3.3999999521443642491e+38 -3.3999999521443642491e+38 -3.3999999521443642491e+38 -3.3999999521443642491e+38 -3.3999999521443642491e+38 -3.3999999521443642491e+38 -3.3999999521443642491e+38 -3.3999999521443642491e+38 -3.3999999521443642491e+38 -3.3999999521443642491e+38 -3.3999999521443642491e+38 -3.3999999521443642491e+38 -3.3999999521443642491e+38 -3.3999999521443642491e+38 -3.3999999521443642491e+38 -3.3999999521443642491e+38 -3.3999999521443642491e+38 -3.3999999521443642491e+38 -3.3999999521443642491e+38 -3.3999999521443642491e+38 -3.3999999521443642491e+38 -3.3999999521443642491e+38 -3.3999999521443642491e+38 -3.3999999521443642491e+38 -3.3999999521443642491e+38 -3.3999999521443642491e+38 -3.3999999521443642491e+38 -3.3999999521443642491e+38 -3.3999999521443642491e+38 -3.3999999521443642491e+38 -3.3999999521443642491e+38 -3.3999999521443642491e+38 -3.3999999521443642491e+38 -3.3999999521443642491e+38 -3.3999999521443642491e+38 -3.3999999521443642491e+38 -3.3999999521443642491e+38 -3.3999999521443642491e+38 -3.3999999521443642491e+38 -3.3999999521443642491e+38 -3.3999999521443642491e+38 -3.3999999521443642491e+38 -3.3999999521443642491e+38 -3.3999999521443642491e+38 -3.3999999521443642491e+38 -3.3999999521443642491e+38 -3.3999999521443642491e+38 -3.3999999521443642491e+38 -3.3999999521443642491e+38 -3.3999999521443642491e+38 -3.3999999521443642491e+38 -3.3999999521443642491e+38 -3.3999999521443642491e+38 -3.3999999521443642491e+38 -3.3999999521443642491e+38 -3.3999999521443642491e+38 -3.3999999521443642491e+38 -3.3999999521443642491e+38 -3.3999999521443642491e+38 -3.3999999521443642491e+38 -3.3999999521443642491e+38 -3.3999999521443642491e+38 -3.3999999521443642491e+38 -3.3999999521443642491e+38 -3.3999999521443642491e+38 -3.3999999521443642491e+38 -3.3999999521443642491e+38 -3.3999999521443642491e+38 -3.3999999521443642491e+38 -3.3999999521443642491e+38 -3.3999999521443642491e+38 -3.3999999521443642491e+38 -3.3999999521443642491e+38 -3.3999999521443642491e+38 -3.3999999521443642491e+38 -3.3999999521443642491e+38 -3.3999999521443642491e+38 -3.3999999521443642491e+38 -3.3999999521443642491e+38 -3.3999999521443642491e+38 -3.3999999521443642491e+38 -3.3999999521443642491e+38 -3.3999999521443642491e+38 -3.3999999521443642491e+38 -3.3999999521443642491e+38 -3.3999999521443642491e+38 -3.3999999521443642491e+38 -3.3999999521443642491e+38 -3.3999999521443642491e+38 -3.3999999521443642491e+38 -3.3999999521443642491e+38 -3.3999999521443642491e+38 -3.3999999521443642491e+38 -3.3999999521443642491e+38 -3.3999999521443642491e+38 -3.3999999521443642491e+38 -3.3999999521443642491e+38 -3.3999999521443642491e+38 -3.3999999521443642491e+38 -3.3999999521443642491e+38 -3.3999999521443642491e+38 -3.3999999521443642491e+38 -3.3999999521443642491e+38 -3.3999999521443642491e+38 -3.3999999521443642491e+38 -3.3999999521443642491e+38 -3.3999999521443642491e+38 -3.3999999521443642491e+38 -3.3999999521443642491e+38 -3.3999999521443642491e+38 -3.3999999521443642491e+38 -3.3999999521443642491e+38 -3.3999999521443642491e+38 -3.3999999521443642491e+38 -3.3999999521443642491e+38 -3.3999999521443642491e+38 -3.3999999521443642491e+38 -3.3999999521443642491e+38 -3.3999999521443642491e+38 -3.3999999521443642491e+38 -3.3999999521443642491e+38 -3.3999999521443642491e+38 -3.3999999521443642491e+38 -3.3999999521443642491e+38 -3.3999999521443642491e+38 -3.3999999521443642491e+38 -3.3999999521443642491e+38 -3.3999999521443642491e+38 -3.3999999521443642491e+38 -3.3999999521443642491e+38 -3.3999999521443642491e+38 -3.3999999521443642491e+38 -3.3999999521443642491e+38 -3.3999999521443642491e+38 -3.3999999521443642491e+38 -3.3999999521443642491e+38 -3.3999999521443642491e+38 -3.3999999521443642491e+38 -3.3999999521443642491e+38 -3.3999999521443642491e+38 -3.3999999521443642491e+38 -3.3999999521443642491e+38 -3.3999999521443642491e+38 -3.3999999521443642491e+38 -3.3999999521443642491e+38 -3.3999999521443642491e+38 -3.3999999521443642491e+38 -3.3999999521443642491e+38 -3.3999999521443642491e+38 -3.3999999521443642491e+38 -3.3999999521443642491e+38 -3.3999999521443642491e+38 -3.3999999521443642491e+38 -3.3999999521443642491e+38 -3.3999999521443642491e+38 -3.3999999521443642491e+38 -3.3999999521443642491e+38 -3.3999999521443642491e+38 -3.3999999521443642491e+38 -3.3999999521443642491e+38 -3.3999999521443642491e+38 -3.3999999521443642491e+38 -3.3999999521443642491e+38 -3.3999999521443642491e+38 -3.3999999521443642491e+38 -3.3999999521443642491e+38 -3.3999999521443642491e+38 -3.3999999521443642491e+38 -3.3999999521443642491e+38 -3.3999999521443642491e+38 -3.3999999521443642491e+38 -3.3999999521443642491e+38 -3.3999999521443642491e+38 -3.3999999521443642491e+38 -3.3999999521443642491e+38 -3.3999999521443642491e+38 -3.3999999521443642491e+38 -3.3999999521443642491e+38 -3.3999999521443642491e+38 -3.3999999521443642491e+38 -3.3999999521443642491e+38 -3.3999999521443642491e+38 -3.3999999521443642491e+38 -3.3999999521443642491e+38 -3.3999999521443642491e+38 -3.3999999521443642491e+38 -3.3999999521443642491e+38 -3.3999999521443642491e+38 -3.3999999521443642491e+38 -3.3999999521443642491e+38 -3.3999999521443642491e+38 -3.3999999521443642491e+38 -3.3999999521443642491e+38 -3.3999999521443642491e+38 -3.3999999521443642491e+38 -3.3999999521443642491e+38 -3.3999999521443642491e+38 -3.3999999521443642491e+38 -3.3999999521443642491e+38 -3.3999999521443642491e+38 -3.3999999521443642491e+38 -3.3999999521443642491e+38 -3.3999999521443642491e+38 -3.3999999521443642491e+38 -3.3999999521443642491e+38 -3.3999999521443642491e+38 -3.3999999521443642491e+38 -3.3999999521443642491e+38 -3.3999999521443642491e+38 -3.3999999521443642491e+38 -3.3999999521443642491e+38 -3.3999999521443642491e+38 -3.3999999521443642491e+38 -3.3999999521443642491e+38 -3.3999999521443642491e+38 -3.3999999521443642491e+38 -3.3999999521443642491e+38 -3.3999999521443642491e+38 -3.3999999521443642491e+38 -3.3999999521443642491e+38 -3.3999999521443642491e+38 -3.3999999521443642491e+38 -3.3999999521443642491e+38 -3.3999999521443642491e+38 -3.3999999521443642491e+38 -3.3999999521443642491e+38 -3.3999999521443642491e+38 -3.3999999521443642491e+38 -3.3999999521443642491e+38 -3.3999999521443642491e+38 -3.3999999521443642491e+38 -3.3999999521443642491e+38 -3.3999999521443642491e+38
 -3.3999999521443642491e+38 -3.3999999521443642491e+38 -3.3999999521443642491e+38 -3.3999999521443642491e+38 -3.3999999521443642491e+38 -3.3999999521443642491e+38 -3.3999999521443642491e+38 -3.3999999521443642491e+38 -3.3999999521443642491e+38 -3.3999999521443642491e+38 -3.3999999521443642491e+38 -3.3999999521443642491e+38 -3.3999999521443642491e+38 -3.3999999521443642491e+38 -3.3999999521443642491e+38 -3.3999999521443642491e+38 -3.3999999521443642491e+38 -3.3999999521443642491e+38 -3.3999999521443642491e+38 -3.3999999521443642491e+38 -3.3999999521443642491e+38 -3.3999999521443642491e+38 -3.3999999521443642491e+38 -3.3999999521443642491e+38 -3.3999999521443642491e+38 -3.3999999521443642491e+38 -3.3999999521443642491e+38 -3.3999999521443642491e+38 -3.3999999521443642491e+38 -3.3999999521443642491e+38 -3.3999999521443642491e+38 -3.3999999521443642491e+38 27.600000381469726563 27.600000381469726563 27.600000381469726563 27.600000381469726563 27.600000381469726563 27.5 27.5 -3.3999999521443642491e+38 -3.3999999521443642491e+38 -3.3999999521443642491e+38 -3.3999999521443642491e+38 -3.3999999521443642491e+38 -3.3999999521443642491e+38 -3.3999999521443642491e+38 -3.3999999521443642491e+38 -3.3999999521443642491e+38 -3.3999999521443642491e+38 -3.3999999521443642491e+38 -3.3999999521443642491e+38 -3.3999999521443642491e+38 -3.3999999521443642491e+38 -3.3999999521443642491e+38 -3.3999999521443642491e+38 -3.3999999521443642491e+38 -3.3999999521443642491e+38 27.600000381469726563 27.600000381469726563 27.600000381469726563 27.5 27.5 27.5 27.5 27.399999618530273438 27.399999618530273438 27.399999618530273438 27.299999237060546875 27.299999237060546875 27.299999237060546875 27.299999237060546875 27.299999237060546875 27.299999237060546875 27.299999237060546875 27.299999237060546875 27.299999237060546875 27.299999237060546875 27.299999237060546875 27.299999237060546875 27.299999237060546875 27.299999237060546875 27.299999237060546875 27.299999237060546875 27.299999237060546875 27.399999618530273438 27.399999618530273438 27.399999618530273438 27.399999618530273438 27.399999618530273438 27.399999618530273438 27.399999618530273438 27.399999618530273438 27.5 27.5 27.5 27.5 27.5 27.5 27.5 27.5 27.5 27.5 27.5 27.5 27.5 27.5 27.600000381469726563 27.600000381469726563 27.600000381469726563 27.600000381469726563 27.600000381469726563 27.600000381469726563 27.600000381469726563 27.600000381469726563 27.600000381469726563 27.600000381469726563 27.600000381469726563 27.600000381469726563 27.600000381469726563 27.600000381469726563 27.600000381469726563 27.600000381469726563 27.600000381469726563 27.600000381469726563 27.600000381469726563 27.600000381469726563 27.600000381469726563 27.600000381469726563 27.600000381469726563 27.5 27.5 27.5 27.5 27.600000381469726563 27.700000762939453125 27.799999237060546875 27.899999618530273438 28 28 28 27.899999618530273438 27.899999618530273438 27.899999618530273438 27.799999237060546875 27.700000762939453125 27.700000762939453125 27.600000381469726563 27.5 27.399999618530273438 27.5 27.5 27.600000381469726563 27.600000381469726563 27.700000762939453125 27.700000762939453125 27.700000762939453125 27.799999237060546875 27.799999237060546875 27.799999237060546875 27.899999618530273438 27.899999618530273438 27.899999618530273438 27.899999618530273438 28 28 28 28 28 28.100000381469726563 28.100000381469726563 28.100000381469726563 28.100000381469726563 28.100000381469726563 28.100000381469726563 28.100000381469726563 28.100000381469726563 28.200000762939453125 28.200000762939453125 28.200000762939453125 28.200000762939453125 28.299999237060546875 28.299999237060546875 28.299999237060546875 28.299999237060546875 -3.3999999521443642491e+38 -3.3999999521443642491e+38 -3.3999999521443642491e+38 -3.3999999521443642491e+38 -3.3999999521443642491e+38 -3.3999999521443642491e+38 -3.3999999521443642491e+38 -3.3999999521443642491e+38 -3.3999999521443642491e+38 -3.3999999521443642491e+38 -3.3999999521443642491e+38 -3.3999999521443642491e+38 -3.3999999521443642491e+38 -3.3999999521443642491e+38 -3.3999999521443642491e+38 -3.3999999521443642491e+38 -3.3999999521443642491e+38 -3.3999999521443642491e+38 -3.3999999521443642491e+38 -3.3999999521443642491e+38 -3.3999999521443642491e+38 -3.3999999521443642491e+38 -3.3999999521443642491e+38 -3.3999999521443642491e+38 -3.3999999521443642491e+38 -3.3999999521443642491e+38 -3.3999999521443642491e+38 -3.3999999521443642491e+38 -3.3999999521443642491e+38 -3.3999999521443642491e+38 -3.3999999521443642491e+38 -3.3999999521443642491e+38 -3.3999999521443642491e+38 -3.3999999521443642491e+38 -3.3999999521443642491e+38 -3.3999999521443642491e+38 -3.3999999521443642491e+38 -3.3999999521443642491e+38 -3.3999999521443642491e+38 -3.3999999521443642491e+38 -3.3999999521443642491e+38 -3.3999999521443642491e+38 -3.3999999521443642491e+38 -3.3999999521443642491e+38 -3.3999999521443642491e+38 -3.3999999521443642491e+38 -3.3999999521443642491e+38 -3.3999999521443642491e+38 -3.3999999521443642491e+38 -3.3999999521443642491e+38 -3.3999999521443642491e+38 -3.3999999521443642491e+38 -3.3999999521443642491e+38 -3.3999999521443642491e+38 -3.3999999521443642491e+38 -3.3999999521443642491e+38 -3.3999999521443642491e+38 -3.3999999521443642491e+38 -3.3999999521443642491e+38 -3.3999999521443642491e+38 -3.3999999521443642491e+38 -3.3999999521443642491e+38 -3.3999999521443642491e+38 -3.3999999521443642491e+38 -3.3999999521443642491e+38 -3.3999999521443642491e+38 -3.3999999521443642491e+38 -3.3999999521443642491e+38 -3.3999999521443642491e+38 -3.3999999521443642491e+38 -3.3999999521443642491e+38 -3.3999999521443642491e+38 -3.3999999521443642491e+38 -3.3999999521443642491e+38 -3.3999999521443642491e+38 -3.3999999521443642491e+38 -3.3999999521443642491e+38 -3.3999999521443642491e+38 -3.3999999521443642491e+38 -3.3999999521443642491e+38 -3.3999999521443642491e+38 -3.3999999521443642491e+38 -3.3999999521443642491e+38 -3.3999999521443642491e+38 -3.3999999521443642491e+38 -3.3999999521443642491e+38 -3.3999999521443642491e+38 -3.3999999521443642491e+38 -3.3999999521443642491e+38 -3.3999999521443642491e+38 -3.3999999521443642491e+38 -3.3999999521443642491e+38 -3.3999999521443642491e+38 -3.3999999521443642491e+38 -3.3999999521443642491e+38 -3.3999999521443642491e+38 -3.3999999521443642491e+38 -3.3999999521443642491e+38 -3.3999999521443642491e+38 -3.3999999521443642491e+38 -3.3999999521443642491e+38 -3.3999999521443642491e+38 -3.3999999521443642491e+38 -3.3999999521443642491e+38 -3.3999999521443642491e+38 -3.3999999521443642491e+38 -3.3999999521443642491e+38 -3.3999999521443642491e+38 -3.3999999521443642491e+38 -3.3999999521443642491e+38 -3.3999999521443642491e+38 -3.3999999521443642491e+38 -3.3999999521443642491e+38 -3.3999999521443642491e+38 -3.3999999521443642491e+38 -3.3999999521443642491e+38 -3.3999999521443642491e+38 -3.3999999521443642491e+38 -3.3999999521443642491e+38 -3.3999999521443642491e+38 -3.3999999521443642491e+38 -3.3999999521443642491e+38 -3.3999999521443642491e+38 -3.3999999521443642491e+38 -3.3999999521443642491e+38 -3.3999999521443642491e+38 -3.3999999521443642491e+38 -3.3999999521443642491e+38 -3.3999999521443642491e+38 -3.3999999521443642491e+38 -3.3999999521443642491e+38 -3.3999999521443642491e+38 -3.3999999521443642491e+38 -3.3999999521443642491e+38 -3.3999999521443642491e+38 -3.3999999521443642491e+38 -3.3999999521443642491e+38 -3.3999999521443642491e+38 -3.3999999521443642491e+38 -3.3999999521443642491e+38 -3.3999999521443642491e+38 -3.3999999521443642491e+38 -3.3999999521443642491e+38 -3.3999999521443642491e+38 -3.3999999521443642491e+38 -3.3999999521443642491e+38 -3.3999999521443642491e+38 -3.3999999521443642491e+38 -3.3999999521443642491e+38 -3.3999999521443642491e+38 -3.3999999521443642491e+38 -3.3999999521443642491e+38 -3.3999999521443642491e+38 -3.3999999521443642491e+38 -3.3999999521443642491e+38 -3.3999999521443642491e+38 -3.3999999521443642491e+38 -3.3999999521443642491e+38 -3.3999999521443642491e+38 -3.3999999521443642491e+38 -3.3999999521443642491e+38 -3.3999999521443642491e+38 -3.3999999521443642491e+38 -3.3999999521443642491e+38 -3.3999999521443642491e+38 -3.3999999521443642491e+38 -3.3999999521443642491e+38 -3.3999999521443642491e+38 -3.3999999521443642491e+38 -3.3999999521443642491e+38 -3.3999999521443642491e+38 -3.3999999521443642491e+38 -3.3999999521443642491e+38 -3.3999999521443642491e+38 -3.3999999521443642491e+38 -3.3999999521443642491e+38 -3.3999999521443642491e+38 -3.3999999521443642491e+38 -3.3999999521443642491e+38 -3.3999999521443642491e+38 -3.3999999521443642491e+38 -3.3999999521443642491e+38 -3.3999999521443642491e+38 -3.3999999521443642491e+38 -3.3999999521443642491e+38 -3.3999999521443642491e+38 -3.3999999521443642491e+38 -3.3999999521443642491e+38 -3.3999999521443642491e+38 -3.3999999521443642491e+38 -3.3999999521443642491e+38 -3.3999999521443642491e+38 -3.3999999521443642491e+38 -3.3999999521443642491e+38 -3.3999999521443642491e+38 -3.3999999521443642491e+38 -3.3999999521443642491e+38 -3.3999999521443642491e+38 -3.3999999521443642491e+38 -3.3999999521443642491e+38 -3.3999999521443642491e+38 -3.3999999521443642491e+38 -3.3999999521443642491e+38 -3.3999999521443642491e+38 -3.3999999521443642491e+38 -3.3999999521443642491e+38 -3.3999999521443642491e+38 -3.3999999521443642491e+38 -3.3999999521443642491e+38 -3.3999999521443642491e+38 -3.3999999521443642491e+38 -3.3999999521443642491e+38 -3.3999999521443642491e+38 -3.3999999521443642491e+38 -3.3999999521443642491e+38 -3.3999999521443642491e+38 -3.3999999521443642491e+38 -3.3999999521443642491e+38 -3.3999999521443642491e+38 -3.3999999521443642491e+38 -3.3999999521443642491e+38 -3.3999999521443642491e+38 -3.3999999521443642491e+38 -3.3999999521443642491e+38 -3.3999999521443642491e+38 -3.3999999521443642491e+38 -3.3999999521443642491e+38 -3.3999999521443642491e+38 -3.3999999521443642491e+38 -3.3999999521443642491e+38 -3.3999999521443642491e+38 -3.3999999521443642491e+38 -3.3999999521443642491e+38 -3.3999999521443642491e+38 -3.3999999521443642491e+38 -3.3999999521443642491e+38 -3.3999999521443642491e+38 -3.3999999521443642491e+38 -3.3999999521443642491e+38 -3.3999999521443642491e+38 -3.3999999521443642491e+38 -3.3999999521443642491e+38 -3.3999999521443642491e+38 -3.3999999521443642491e+38 -3.3999999521443642491e+38 -3.3999999521443642491e+38 -3.3999999521443642491e+38 -3.3999999521443642491e+38 -3.3999999521443642491e+38 -3.3999999521443642491e+38 -3.3999999521443642491e+38 -3.3999999521443642491e+38 -3.3999999521443642491e+38 -3.3999999521443642491e+38 -3.3999999521443642491e+38 -3.3999999521443642491e+38 -3.3999999521443642491e+38 -3.3999999521443642491e+38 -3.3999999521443642491e+38 -3.3999999521443642491e+38 -3.3999999521443642491e+38 -3.3999999521443642491e+38 -3.3999999521443642491e+38 -3.3999999521443642491e+38 -3.3999999521443642491e+38 -3.3999999521443642491e+38 -3.3999999521443642491e+38 -3.3999999521443642491e+38 -3.3999999521443642491e+38 -3.3999999521443642491e+38 -3.3999999521443642491e+38 -3.3999999521443642491e+38 -3.3999999521443642491e+38 -3.3999999521443642491e+38 -3.3999999521443642491e+38 -3.3999999521443642491e+38 -3.3999999521443642491e+38 -3.3999999521443642491e+38 -3.3999999521443642491e+38 -3.3999999521443642491e+38 -3.3999999521443642491e+38 -3.3999999521443642491e+38 -3.3999999521443642491e+38 -3.3999999521443642491e+38 -3.3999999521443642491e+38 -3.3999999521443642491e+38 -3.3999999521443642491e+38 -3.3999999521443642491e+38 -3.3999999521443642491e+38 -3.3999999521443642491e+38 -3.3999999521443642491e+38 -3.3999999521443642491e+38 -3.3999999521443642491e+38 -3.3999999521443642491e+38 -3.3999999521443642491e+38 -3.3999999521443642491e+38 -3.3999999521443642491e+38 -3.3999999521443642491e+38 -3.3999999521443642491e+38 -3.3999999521443642491e+38 -3.3999999521443642491e+38 -3.3999999521443642491e+38 -3.3999999521443642491e+38 -3.3999999521443642491e+38 -3.3999999521443642491e+38 -3.3999999521443642491e+38 -3.3999999521443642491e+38 -3.3999999521443642491e+38 -3.3999999521443642491e+38 -3.3999999521443642491e+38 -3.3999999521443642491e+38 -3.3999999521443642491e+38 -3.3999999521443642491e+38 -3.3999999521443642491e+38 -3.3999999521443642491e+38 -3.3999999521443642491e+38 -3.3999999521443642491e+38 -3.3999999521443642491e+38
 -3.3999999521443642491e+38 -3.3999999521443642491e+38 -3.3999999521443642491e+38 -3.3999999521443642491e+38 -3.3999999521443642491e+38 -3.3999999521443642491e+38 -3.3999999521443642491e+38 -3.3999999521443642491e+38 -3.3999999521443642491e+38 -3.3999999521443642491e+38 -3.3999999521443642491e+38 -3.3999999521443642491e+38 -3.3999999521443642491e+38 -3.3999999521443642491e+38 -3.3999999521443642491e+38 -3.3999999521443642491e+38 -3.3999999521443642491e+38 -3.3999999521443642491e+38 -3.3999999521443642491e+38 -3.3999999521443642491e+38 -3.3999999521443642491e+38 -3.3999999521443642491e+38 -3.3999999521443642491e+38 -3.3999999521443642491e+38 -3.3999999521443642491e+38 -3.3999999521443642491e+38 -3.3999999521443642491e+38 -3.3999999521443642491e+38 -3.3999999521443642491e+38 -3.3999999521443642491e+38 -3.3999999521443642491e+38 27.5 27.5 27.5 27.600000381469726563 27.600000381469726563 27.5 27.399999618530273438 27.399999618530273438 -3.3999999521443642491e+38 -3.3999999521443642491e+38 -3.3999999521443642491e+38 -3.3999999521443642491e+38 -3.3999999521443642491e+38 -3.3999999521443642491e+38 -3.3999999521443642491e+38 -3.3999999521443642491e+38 -3.3999999521443642491e+38 -3.3999999521443642491e+38 -3.3999999521443642491e+38 -3.3999999521443642491e+38 -3.3999999521443642491e+38 -3.3999999521443642491e+38 -3.3999999521443642491e+38 -3.3999999521443642491e+38 -3.3999999521443642491e+38 27.600000381469726563 27.600000381469726563 27.600000381469726563 27.600000381469726563 27.5 27.5 27.5 27.5 27.399999618530273438 27.399999618530273438 27.399999618530273438 27.299999237060546875 27.299999237060546875 27.299999237060546875 27.299999237060546875 27.299999237060546875 27.299999237060546875 27.299999237060546875 27.299999237060546875 27.299999237060546875 27.299999237060546875 27.299999237060546875 27.299999237060546875 27.299999237060546875 27.299999237060546875 27.399999618530273438 27.399999618530273438 27.399999618530273438 27.399999618530273438 27.399999618530273438 27.399999618530273438 27.399999618530273438 27.399999618530273438 27.399999618530273438 27.399999618530273438 27.5 27.5 27.5 27.5 27.5 27.5 27.5 27.5 27.5 27.5 27.5 27.5 27.5 27.600000381469726563 27.600000381469726563 27.600000381469726563 27.600000381469726563 27.600000381469726563 27.600000381469726563 27.600000381469726563 27.600000381469726563 27.600000381469726563 27.600000381469726563 27.600000381469726563 27.600000381469726563 27.600000381469726563 27.600000381469726563 27.700000762939453125 27.700000762939453125 27.700000762939453125 27.700000762939453125 27.700000762939453125 27.700000762939453125 27.600000381469726563 27.600000381469726563 27.600000381469726563 27.600000381469726563 27.600000381469726563 27.5 27.5 27.5 27.5 27.600000381469726563 27.700000762939453125 27.799999237060546875 27.899999618530273438 28 28 28 27.899999618530273438 27.899999618530273438 27.799999237060546875 27.799999237060546875 27.700000762939453125 27.600000381469726563 27.600000381469726563 27.5 27.399999618530273438 27.5 27.5 27.600000381469726563 27.600000381469726563 27.600000381469726563 27.700000762939453125 27.700000762939453125 27.799999237060546875 27.799999237060546875 27.799999237060546875 27.899999618530273438 27.899999618530273438 27.899999618530273438 27.899999618530273438 28 28 28 28 28 28.100000381469726563 28.100000381469726563 28.100000381469726563 28.100000381469726563 28.100000381469726563 28.100000381469726563 28.100000381469726563 28.200000762939453125 28.200000762939453125 28.200000762939453125 28.200000762939453125 28.299999237060546875 28.299999237060546875 28.299999237060546875 28.299999237060546875 28.299999237060546875 -3.3999999521443642491e+38 -3.3999999521443642491e+38 -3.3999999521443642491e+38 -3.3999999521443642491e+38 -3.3999999521443642491e+38 -3.3999999521443642491e+38 -3.3999999521443642491e+38 -3.3999999521443642491e+38 -3.3999999521443642491e+38 -3.3999999521443642491e+38 -3.3999999521443642491e+38 -3.3999999521443642491e+38 -3.3999999521443642491e+38 -3.3999999521443642491e+38 -3.3999999521443642491e+38 -3.3999999521443642491e+38 -3.3999999521443642491e+38 -3.3999999521443642491e+38 -3.3999999521443642491e+38 -3.3999999521443642491e+38 -3.3999999521443642491e+38 -3.3999999521443642491e+38 -3.3999999521443642491e+38 -3.3999999521443642491e+38 -3.3999999521443642491e+38 -3.3999999521443642491e+38 -3.3999999521443642491e+38 -3.3999999521443642491e+38 -3.3999999521443642491e+38 -3.3999999521443642491e+38 -3.3999999521443642491e+38 -3.3999999521443642491e+38 -3.3999999521443642491e+38 -3.3999999521443642491e+38 -3.3999999521443642491e+38 -3.3999999521443642491e+38 -3.3999999521443642491e+38 -3.3999999521443642491e+38 -3.3999999521443642491e+38 -3.3999999521443642491e+38 -3.3999999521443642491e+38 -3.3999999521443642491e+38 -3.3999999521443642491e+38 -3.3999999521443642491e+38 -3.3999999521443642491e+38 -3.3999999521443642491e+38 -3.3999999521443642491e+38 -3.3999999521443642491e+38 -3.3999999521443642491e+38 -3.3999999521443642491e+38 -3.3999999521443642491e+38 -3.3999999521443642491e+38 -3.3999999521443642491e+38 -3.3999999521443642491e+38 -3.3999999521443642491e+38 -3.3999999521443642491e+38 -3.3999999521443642491e+38 -3.3999999521443642491e+38 -3.3999999521443642491e+38 -3.3999999521443642491e+38 -3.3999999521443642491e+38 -3.3999999521443642491e+38 -3.3999999521443642491e+38 -3.3999999521443642491e+38 -3.3999999521443642491e+38 -3.3999999521443642491e+38 -3.3999999521443642491e+38 -3.3999999521443642491e+38 -3.3999999521443642491e+38 -3.3999999521443642491e+38 -3.3999999521443642491e+38 -3.3999999521443642491e+38 -3.3999999521443642491e+38 -3.3999999521443642491e+38 -3.3999999521443642491e+38 -3.3999999521443642491e+38 -3.3999999521443642491e+38 -3.3999999521443642491e+38 -3.3999999521443642491e+38 -3.3999999521443642491e+38 -3.3999999521443642491e+38 -3.3999999521443642491e+38 -3.3999999521443642491e+38 -3.3999999521443642491e+38 -3.3999999521443642491e+38 -3.3999999521443642491e+38 -3.3999999521443642491e+38 -3.3999999521443642491e+38 -3.3999999521443642491e+38 -3.3999999521443642491e+38 -3.3999999521443642491e+38 -3.3999999521443642491e+38 -3.3999999521443642491e+38 -3.3999999521443642491e+38 -3.3999999521443642491e+38 -3.3999999521443642491e+38 -3.3999999521443642491e+38 -3.3999999521443642491e+38 -3.3999999521443642491e+38 -3.3999999521443642491e+38 -3.3999999521443642491e+38 -3.3999999521443642491e+38 -3.3999999521443642491e+38 -3.3999999521443642491e+38 -3.3999999521443642491e+38 -3.3999999521443642491e+38 -3.3999999521443642491e+38 -3.3999999521443642491e+38 -3.3999999521443642491e+38 -3.3999999521443642491e+38 -3.3999999521443642491e+38 -3.3999999521443642491e+38 -3.3999999521443642491e+38 -3.3999999521443642491e+38 -3.3999999521443642491e+38 -3.3999999521443642491e+38 -3.3999999521443642491e+38 -3.3999999521443642491e+38 -3.3999999521443642491e+38 -3.3999999521443642491e+38 -3.3999999521443642491e+38 -3.3999999521443642491e+38 -3.3999999521443642491e+38 -3.3999999521443642491e+38 -3.3999999521443642491e+38 -3.3999999521443642491e+38 -3.3999999521443642491e+38 -3.3999999521443642491e+38 -3.3999999521443642491e+38 -3.3999999521443642491e+38 -3.3999999521443642491e+38 -3.3999999521443642491e+38 -3.3999999521443642491e+38 -3.3999999521443642491e+38 -3.3999999521443642491e+38 -3.3999999521443642491e+38 -3.3999999521443642491e+38 -3.3999999521443642491e+38 -3.3999999521443642491e+38 -3.3999999521443642491e+38 -3.3999999521443642491e+38 -3.3999999521443642491e+38 -3.3999999521443642491e+38 -3.3999999521443642491e+38 -3.3999999521443642491e+38 -3.3999999521443642491e+38 -3.3999999521443642491e+38 -3.3999999521443642491e+38 -3.3999999521443642491e+38 -3.3999999521443642491e+38 -3.3999999521443642491e+38 -3.3999999521443642491e+38 -3.3999999521443642491e+38 -3.3999999521443642491e+38 -3.3999999521443642491e+38 -3.3999999521443642491e+38 -3.3999999521443642491e+38 -3.3999999521443642491e+38 -3.3999999521443642491e+38 -3.3999999521443642491e+38 -3.3999999521443642491e+38 -3.3999999521443642491e+38 -3.3999999521443642491e+38 -3.3999999521443642491e+38 -3.3999999521443642491e+38 -3.3999999521443642491e+38 -3.3999999521443642491e+38 -3.3999999521443642491e+38 -3.3999999521443642491e+38 -3.3999999521443642491e+38 -3.3999999521443642491e+38 -3.3999999521443642491e+38 -3.3999999521443642491e+38 -3.3999999521443642491e+38 -3.3999999521443642491e+38 -3.3999999521443642491e+38 -3.3999999521443642491e+38 -3.3999999521443642491e+38 -3.3999999521443642491e+38 -3.3999999521443642491e+38 -3.3999999521443642491e+38 -3.3999999521443642491e+38 -3.3999999521443642491e+38 -3.3999999521443642491e+38 -3.3999999521443642491e+38 -3.3999999521443642491e+38 -3.3999999521443642491e+38 -3.3999999521443642491e+38 -3.3999999521443642491e+38 -3.3999999521443642491e+38 -3.3999999521443642491e+38 -3.3999999521443642491e+38 -3.3999999521443642491e+38 -3.3999999521443642491e+38 -3.3999999521443642491e+38 -3.3999999521443642491e+38 -3.3999999521443642491e+38 -3.3999999521443642491e+38 -3.3999999521443642491e+38 -3.3999999521443642491e+38 -3.3999999521443642491e+38 -3.3999999521443642491e+38 -3.3999999521443642491e+38 -3.3999999521443642491e+38 -3.3999999521443642491e+38 -3.3999999521443642491e+38 -3.3999999521443642491e+38 -3.3999999521443642491e+38 -3.3999999521443642491e+38 -3.3999999521443642491e+38 -3.3999999521443642491e+38 -3.3999999521443642491e+38 -3.3999999521443642491e+38 -3.3999999521443642491e+38 -3.3999999521443642491e+38 -3.3999999521443642491e+38 -3.3999999521443642491e+38 -3.3999999521443642491e+38 -3.3999999521443642491e+38 -3.3999999521443642491e+38 -3.3999999521443642491e+38 -3.3999999521443642491e+38 -3.3999999521443642491e+38 -3.3999999521443642491e+38 -3.3999999521443642491e+38 -3.3999999521443642491e+38 -3.3999999521443642491e+38 -3.3999999521443642491e+38 -3.3999999521443642491e+38 -3.3999999521443642491e+38 -3.3999999521443642491e+38 -3.3999999521443642491e+38 -3.3999999521443642491e+38 -3.3999999521443642491e+38 -3.3999999521443642491e+38 -3.3999999521443642491e+38 -3.3999999521443642491e+38 -3.3999999521443642491e+38 -3.3999999521443642491e+38 -3.3999999521443642491e+38 -3.3999999521443642491e+38 -3.3999999521443642491e+38 -3.3999999521443642491e+38 -3.3999999521443642491e+38 -3.3999999521443642491e+38 -3.3999999521443642491e+38 -3.3999999521443642491e+38 -3.3999999521443642491e+38 -3.3999999521443642491e+38 -3.3999999521443642491e+38 -3.3999999521443642491e+38 -3.3999999521443642491e+38 -3.3999999521443642491e+38 -3.3999999521443642491e+38 -3.3999999521443642491e+38 -3.3999999521443642491e+38 -3.3999999521443642491e+38 -3.3999999521443642491e+38 -3.3999999521443642491e+38 -3.3999999521443642491e+38 -3.3999999521443642491e+38 -3.3999999521443642491e+38 -3.3999999521443642491e+38 -3.3999999521443642491e+38 -3.3999999521443642491e+38 -3.3999999521443642491e+38 -3.3999999521443642491e+38 -3.3999999521443642491e+38 -3.3999999521443642491e+38 -3.3999999521443642491e+38 -3.3999999521443642491e+38 -3.3999999521443642491e+38 -3.3999999521443642491e+38 -3.3999999521443642491e+38 -3.3999999521443642491e+38 -3.3999999521443642491e+38 -3.3999999521443642491e+38 -3.3999999521443642491e+38 -3.3999999521443642491e+38 -3.3999999521443642491e+38 -3.3999999521443642491e+38 -3.3999999521443642491e+38 -3.3999999521443642491e+38 -3.3999999521443642491e+38 -3.3999999521443642491e+38 -3.3999999521443642491e+38 -3.3999999521443642491e+38 -3.3999999521443642491e+38 -3.3999999521443642491e+38 -3.3999999521443642491e+38 -3.3999999521443642491e+38 -3.3999999521443642491e+38 -3.3999999521443642491e+38 -3.3999999521443642491e+38 -3.3999999521443642491e+38 -3.3999999521443642491e+38 -3.3999999521443642491e+38 -3.3999999521443642491e+38 -3.3999999521443642491e+38 -3.3999999521443642491e+38 -3.3999999521443642491e+38 -3.3999999521443642491e+38 -3.3999999521443642491e+38 -3.3999999521443642491e+38 -3.3999999521443642491e+38 -3.3999999521443642491e+38 -3.3999999521443642491e+38 -3.3999999521443642491e+38 -3.3999999521443642491e+38 -3.3999999521443642491e+38 -3.3999999521443642491e+38 -3.3999999521443642491e+38 -3.3999999521443642491e+38 -3.3999999521443642491e+38 -3.3999999521443642491e+38 -3.3999999521443642491e+38 -3.3999999521443642491e+38 -3.3999999521443642491e+38
 -3.3999999521443642491e+38 -3.3999999521443642491e+38 -3.3999999521443642491e+38 -3.3999999521443642491e+38 -3.3999999521443642491e+38 -3.3999999521443642491e+38 -3.3999999521443642491e+38 -3.3999999521443642491e+38 -3.3999999521443642491e+38 -3.3999999521443642491e+38 -3.3999999521443642491e+38 -3.3999999521443642491e+38 -3.3999999521443642491e+38 -3.3999999521443642491e+38 -3.3999999521443642491e+38 -3.3999999521443642491e+38 -3.3999999521443642491e+38 -3.3999999521443642491e+38 -3.3999999521443642491e+38 -3.3999999521443642491e+38 -3.3999999521443642491e+38 -3.3999999521443642491e+38 -3.3999999521443642491e+38 -3.3999999521443642491e+38 -3.3999999521443642491e+38 -3.3999999521443642491e+38 -3.3999999521443642491e+38 -3.3999999521443642491e+38 -3.3999999521443642491e+38 -3.3999999521443642491e+38 27.5 27.5 27.5 27.5 27.5 27.5 27.5 27.399999618530273438 27.399999618530273438 27.399999618530273438 -3.3999999521443642491e+38 -3.3999999521443642491e+38 -3.3999999521443642491e+38 -3.3999999521443642491e+38 -3.3999999521443642491e+38 -3.3999999521443642491e+38 -3.3999999521443642491e+38 -3.3999999521443642491e+38 -3.3999999521443642491e+38 -3.3999999521443642491e+38 -3.3999999521443642491e+38 -3.3999999521443642491e+38 -3.3999999521443642491e+38 -3.3999999521443642491e+38 -3.3999999521443642491e+38 -3.3999999521443642491e+38 -3.3999999521443642491e+38 27.600000381469726563 27.600000381469726563 27.5 27.5 27.5 27.5 27.5 27.399999618530273438 27.399999618530273438 27.399999618530273438 27.299999237060546875 27.299999237060546875 27.299999237060546875 27.299999237060546875 27.299999237060546875 27.299999237060546875 27.299999237060546875 27.299999237060546875 27.299999237060546875 27.299999237060546875 27.299999237060546875 27.299999237060546875 27.299999237060546875 27.399999618530273438 27.399999618530273438 27.399999618530273438 27.399999618530273438 27.399999618530273438 27.399999618530273438 27.399999618530273438 27.399999618530273438 27.399999618530273438 27.5 27.5 27.5 27.5 27.5 27.5 27.5 27.600000381469726563 27.600000381469726563 27.600000381469726563 27.600000381469726563 27.600000381469726563 27.600000381469726563 27.600000381469726563 27.600000381469726563 27.600000381469726563 27.600000381469726563 27.600000381469726563 27.600000381469726563 27.600000381469726563 27.600000381469726563 27.600000381469726563 27.600000381469726563 27.600000381469726563 27.600000381469726563 27.600000381469726563 27.600000381469726563 27.600000381469726563 27.600000381469726563 27.700000762939453125 27.700000762939453125 27.700000762939453125 27.700000762939453125 27.700000762939453125 27.700000762939453125 27.700000762939453125 27.700000762939453125 27.600000381469726563 27.700000762939453125 27.600000381469726563 27.600000381469726563 27.5 27.5 27.5 27.600000381469726563 27.700000762939453125 27.799999237060546875 27.899999618530273438 28 28 28 27.899999618530273438 27.899999618530273438 27.799999237060546875 27.799999237060546875 27.700000762939453125 27.700000762939453125 27.600000381469726563 27.5 27.5 27.5 27.5 27.600000381469726563 27.600000381469726563 27.600000381469726563 27.600000381469726563 27.700000762939453125 27.700000762939453125 27.799999237060546875 27.799999237060546875 27.899999618530273438 27.899999618530273438 27.899999618530273438 27.899999618530273438 28 28 28 28 28 28.100000381469726563 28.100000381469726563 28.100000381469726563 28.100000381469726563 28.100000381469726563 28.100000381469726563 28.100000381469726563 28.200000762939453125 28.200000762939453125 28.200000762939453125 28.200000762939453125 28.299999237060546875 28.299999237060546875 28.299999237060546875 28.299999237060546875 28.299999237060546875 -3.3999999521443642491e+38 -3.3999999521443642491e+38 -3.3999999521443642491e+38 -3.3999999521443642491e+38 -3.3999999521443642491e+38 -3.3999999521443642491e+38 -3.3999999521443642491e+38 -3.3999999521443642491e+38 -3.3999999521443642491e+38 -3.3999999521443642491e+38 -3.3999999521443642491e+38 -3.3999999521443642491e+38 -3.3999999521443642491e+38 -3.3999999521443642491e+38 -3.3999999521443642491e+38 -3.3999999521443642491e+38 -3.3999999521443642491e+38 -3.3999999521443642491e+38 -3.3999999521443642491e+38 -3.3999999521443642491e+38 -3.3999999521443642491e+38 -3.3999999521443642491e+38 -3.3999999521443642491e+38 -3.3999999521443642491e+38 -3.3999999521443642491e+38 -3.3999999521443642491e+38 -3.3999999521443642491e+38 -3.3999999521443642491e+38 -3.3999999521443642491e+38 -3.3999999521443642491e+38 -3.3999999521443642491e+38 -3.3999999521443642491e+38 -3.3999999521443642491e+38 -3.3999999521443642491e+38 -3.3999999521443642491e+38 -3.3999999521443642491e+38 -3.3999999521443642491e+38 -3.3999999521443642491e+38 -3.3999999521443642491e+38 -3.3999999521443642491e+38 -3.3999999521443642491e+38 -3.3999999521443642491e+38 -3.3999999521443642491e+38 -3.3999999521443642491e+38 -3.3999999521443642491e+38 -3.3999999521443642491e+38 -3.3999999521443642491e+38 -3.3999999521443642491e+38 -3.3999999521443642491e+38 -3.3999999521443642491e+38 -3.3999999521443642491e+38 -3.3999999521443642491e+38 -3.3999999521443642491e+38 -3.3999999521443642491e+38 -3.3999999521443642491e+38 -3.3999999521443642491e+38 -3.3999999521443642491e+38 -3.3999999521443642491e+38 -3.3999999521443642491e+38 -3.3999999521443642491e+38 -3.3999999521443642491e+38 -3.3999999521443642491e+38 -3.3999999521443642491e+38 -3.3999999521443642491e+38 -3.3999999521443642491e+38 -3.3999999521443642491e+38 -3.3999999521443642491e+38 -3.3999999521443642491e+38 -3.3999999521443642491e+38 -3.3999999521443642491e+38 -3.3999999521443642491e+38 -3.3999999521443642491e+38 -3.3999999521443642491e+38 -3.3999999521443642491e+38 -3.3999999521443642491e+38 -3.3999999521443642491e+38 -3.3999999521443642491e+38 -3.3999999521443642491e+38 -3.3999999521443642491e+38 -3.3999999521443642491e+38 -3.3999999521443642491e+38 -3.3999999521443642491e+38 -3.3999999521443642491e+38 -3.3999999521443642491e+38 -3.3999999521443642491e+38 -3.3999999521443642491e+38 -3.3999999521443642491e+38 -3.3999999521443642491e+38 -3.3999999521443642491e+38 -3.3999999521443642491e+38 -3.3999999521443642491e+38 -3.3999999521443642491e+38 -3.3999999521443642491e+38 -3.3999999521443642491e+38 -3.3999999521443642491e+38 -3.3999999521443642491e+38 -3.3999999521443642491e+38 -3.3999999521443642491e+38 -3.3999999521443642491e+38 -3.3999999521443642491e+38 -3.3999999521443642491e+38 -3.3999999521443642491e+38 -3.3999999521443642491e+38 -3.3999999521443642491e+38 -3.3999999521443642491e+38 -3.3999999521443642491e+38 -3.3999999521443642491e+38 -3.3999999521443642491e+38 -3.3999999521443642491e+38 -3.3999999521443642491e+38 -3.3999999521443642491e+38 -3.3999999521443642491e+38 -3.3999999521443642491e+38 -3.3999999521443642491e+38 -3.3999999521443642491e+38 -3.3999999521443642491e+38 -3.3999999521443642491e+38 -3.3999999521443642491e+38 -3.3999999521443642491e+38 -3.3999999521443642491e+38 -3.3999999521443642491e+38 -3.3999999521443642491e+38 -3.3999999521443642491e+38 -3.3999999521443642491e+38 -3.3999999521443642491e+38 -3.3999999521443642491e+38 -3.3999999521443642491e+38 -3.3999999521443642491e+38 -3.3999999521443642491e+38 -3.3999999521443642491e+38 -3.3999999521443642491e+38 -3.3999999521443642491e+38 -3.3999999521443642491e+38 -3.3999999521443642491e+38 -3.3999999521443642491e+38 -3.3999999521443642491e+38 -3.3999999521443642491e+38 -3.3999999521443642491e+38 -3.3999999521443642491e+38 -3.3999999521443642491e+38 -3.3999999521443642491e+38 -3.3999999521443642491e+38 -3.3999999521443642491e+38 -3.3999999521443642491e+38 -3.3999999521443642491e+38 -3.3999999521443642491e+38 -3.3999999521443642491e+38 -3.3999999521443642491e+38 -3.3999999521443642491e+38 -3.3999999521443642491e+38 -3.3999999521443642491e+38 -3.3999999521443642491e+38 -3.3999999521443642491e+38 -3.3999999521443642491e+38 -3.3999999521443642491e+38 -3.3999999521443642491e+38 -3.3999999521443642491e+38 -3.3999999521443642491e+38 -3.3999999521443642491e+38 -3.3999999521443642491e+38 -3.3999999521443642491e+38 -3.3999999521443642491e+38 -3.3999999521443642491e+38 -3.3999999521443642491e+38 -3.3999999521443642491e+38 -3.3999999521443642491e+38 -3.3999999521443642491e+38 -3.3999999521443642491e+38 -3.3999999521443642491e+38 -3.3999999521443642491e+38 -3.3999999521443642491e+38 -3.3999999521443642491e+38 -3.3999999521443642491e+38 -3.3999999521443642491e+38 -3.3999999521443642491e+38 -3.3999999521443642491e+38 -3.3999999521443642491e+38 -3.3999999521443642491e+38 -3.3999999521443642491e+38 -3.3999999521443642491e+38 -3.3999999521443642491e+38 -3.3999999521443642491e+38 -3.3999999521443642491e+38 -3.3999999521443642491e+38 -3.3999999521443642491e+38 -3.3999999521443642491e+38 -3.3999999521443642491e+38 -3.3999999521443642491e+38 -3.3999999521443642491e+38 -3.3999999521443642491e+38 -3.3999999521443642491e+38 -3.3999999521443642491e+38 -3.3999999521443642491e+38 -3.3999999521443642491e+38 -3.3999999521443642491e+38 -3.3999999521443642491e+38 -3.3999999521443642491e+38 -3.3999999521443642491e+38 -3.3999999521443642491e+38 -3.3999999521443642491e+38 -3.3999999521443642491e+38 -3.3999999521443642491e+38 -3.3999999521443642491e+38 -3.3999999521443642491e+38 -3.3999999521443642491e+38 -3.3999999521443642491e+38 -3.3999999521443642491e+38 -3.3999999521443642491e+38 -3.3999999521443642491e+38 -3.3999999521443642491e+38 -3.3999999521443642491e+38 -3.3999999521443642491e+38 -3.3999999521443642491e+38 -3.3999999521443642491e+38 -3.3999999521443642491e+38 -3.3999999521443642491e+38 -3.3999999521443642491e+38 -3.3999999521443642491e+38 -3.3999999521443642491e+38 -3.3999999521443642491e+38 -3.3999999521443642491e+38 -3.3999999521443642491e+38 -3.3999999521443642491e+38 -3.3999999521443642491e+38 -3.3999999521443642491e+38 -3.3999999521443642491e+38 -3.3999999521443642491e+38 -3.3999999521443642491e+38 -3.3999999521443642491e+38 -3.3999999521443642491e+38 -3.3999999521443642491e+38 -3.3999999521443642491e+38 -3.3999999521443642491e+38 -3.3999999521443642491e+38 -3.3999999521443642491e+38 -3.3999999521443642491e+38 -3.3999999521443642491e+38 -3.3999999521443642491e+38 -3.3999999521443642491e+38 -3.3999999521443642491e+38 -3.3999999521443642491e+38 -3.3999999521443642491e+38 -3.3999999521443642491e+38 -3.3999999521443642491e+38 -3.3999999521443642491e+38 -3.3999999521443642491e+38 -3.3999999521443642491e+38 -3.3999999521443642491e+38 -3.3999999521443642491e+38 -3.3999999521443642491e+38 -3.3999999521443642491e+38 -3.3999999521443642491e+38 -3.3999999521443642491e+38 -3.3999999521443642491e+38 -3.3999999521443642491e+38 -3.3999999521443642491e+38 -3.3999999521443642491e+38 -3.3999999521443642491e+38 -3.3999999521443642491e+38 -3.3999999521443642491e+38 -3.3999999521443642491e+38 -3.3999999521443642491e+38 -3.3999999521443642491e+38 -3.3999999521443642491e+38 -3.3999999521443642491e+38 -3.3999999521443642491e+38 -3.3999999521443642491e+38 -3.3999999521443642491e+38 -3.3999999521443642491e+38 -3.3999999521443642491e+38 -3.3999999521443642491e+38 -3.3999999521443642491e+38 -3.3999999521443642491e+38 -3.3999999521443642491e+38 -3.3999999521443642491e+38 -3.3999999521443642491e+38 -3.3999999521443642491e+38 -3.3999999521443642491e+38 -3.3999999521443642491e+38 -3.3999999521443642491e+38 -3.3999999521443642491e+38 -3.3999999521443642491e+38 -3.3999999521443642491e+38 -3.3999999521443642491e+38 -3.3999999521443642491e+38 -3.3999999521443642491e+38 -3.3999999521443642491e+38 -3.3999999521443642491e+38 -3.3999999521443642491e+38 -3.3999999521443642491e+38 -3.3999999521443642491e+38 -3.3999999521443642491e+38 -3.3999999521443642491e+38 -3.3999999521443642491e+38 -3.3999999521443642491e+38 -3.3999999521443642491e+38 -3.3999999521443642491e+38 -3.3999999521443642491e+38 -3.3999999521443642491e+38 -3.3999999521443642491e+38 -3.3999999521443642491e+38 -3.3999999521443642491e+38 -3.3999999521443642491e+38 -3.3999999521443642491e+38 -3.3999999521443642491e+38 -3.3999999521443642491e+38 -3.3999999521443642491e+38 -3.3999999521443642491e+38 -3.3999999521443642491e+38 -3.3999999521443642491e+38 -3.3999999521443642491e+38 -3.3999999521443642491e+38 -3.3999999521443642491e+38 -3.3999999521443642491e+38 -3.3999999521443642491e+38 -3.3999999521443642491e+38 -3.3999999521443642491e+38 -3.3999999521443642491e+38
 -3.3999999521443642491e+38 -3.3999999521443642491e+38 -3.3999999521443642491e+38 -3.3999999521443642491e+38 -3.3999999521443642491e+38 -3.3999999521443642491e+38 -3.3999999521443642491e+38 -3.3999999521443642491e+38 -3.3999999521443642491e+38 -3.3999999521443642491e+38 -3.3999999521443642491e+38 -3.3999999521443642491e+38 -3.3999999521443642491e+38 -3.3999999521443642491e+38 -3.3999999521443642491e+38 -3.3999999521443642491e+38 -3.3999999521443642491e+38 -3.3999999521443642491e+38 -3.3999999521443642491e+38 -3.3999999521443642491e+38 -3.3999999521443642491e+38 -3.3999999521443642491e+38 -3.3999999521443642491e+38 -3.3999999521443642491e+38 -3.3999999521443642491e+38 -3.3999999521443642491e+38 -3.3999999521443642491e+38 -3.3999999521443642491e+38 -3.3999999521443642491e+38 -3.3999999521443642491e+38 27.399999618530273438 27.5 27.5 27.5 27.5 27.5 27.5 27.399999618530273438 27.399999618530273438 27.399999618530273438 27.299999237060546875 27.299999237060546875 -3.3999999521443642491e+38 -3.3999999521443642491e+38 -3.3999999521443642491e+38 -3.3999999521443642491e+38 27.299999237060546875 27.299999237060546875 27.299999237060546875 27.299999237060546875 -3.3999999521443642491e+38 -3.3999999521443642491e+38 -3.3999999521443642491e+38 27.5 27.5 27.5 -3.3999999521443642491e+38 -3.3999999521443642491e+38 27.5 27.5 27.5 27.5 27.5 27.399999618530273438 27.399999618530273438 27.399999618530273438 27.399999618530273438 27.299999237060546875 27.299999237060546875 27.299999237060546875 27.299999237060546875 27.299999237060546875 27.299999237060546875 27.299999237060546875 27.299999237060546875 27.299999237060546875 27.299999237060546875 27.399999618530273438 27.399999618530273438 27.399999618530273438 27.399999618530273438 27.399999618530273438 27.399999618530273438 27.399999618530273438 27.5 27.5 27.5 27.5 27.5 27.5 27.5 27.5 27.5 27.5 27.600000381469726563 27.600000381469726563 27.600000381469726563 27.600000381469726563 27.600000381469726563 27.600000381469726563 27.600000381469726563 27.600000381469726563 27.600000381469726563 27.600000381469726563 27.600000381469726563 27.600000381469726563 27.600000381469726563 27.600000381469726563 27.600000381469726563 27.600000381469726563 27.600000381469726563 27.600000381469726563 27.600000381469726563 27.600000381469726563 27.600000381469726563 27.600000381469726563 27.600000381469726563 27.600000381469726563 27.700000762939453125 27.700000762939453125 27.700000762939453125 27.700000762939453125 27.700000762939453125 27.700000762939453125 27.700000762939453125 27.700000762939453125 27.700000762939453125 27.700000762939453125 27.600000381469726563 27.600000381469726563 27.600000381469726563 27.600000381469726563 27.600000381469726563 27.600000381469726563 27.700000762939453125 27.799999237060546875 27.899999618530273438 28 28 28 27.899999618530273438 27.899999618530273438 27.899999618530273438 27.799999237060546875 27.799999237060546875 27.700000762939453125 27.600000381469726563 27.600000381469726563 27.5 27.5 27.600000381469726563 27.600000381469726563 27.600000381469726563 27.600000381469726563 27.600000381469726563 27.600000381469726563 27.700000762939453125 27.799999237060546875 27.799999237060546875 27.899999618530273438 27.899999618530273438 27.899999618530273438 27.899999618530273438 28 28 28 28 28 28.100000381469726563 28.100000381469726563 28.100000381469726563 28.100000381469726563 28.100000381469726563 28.100000381469726563 28.100000381469726563 28.200000762939453125 28.200000762939453125 28.200000762939453125 28.299999237060546875 28.299999237060546875 28.299999237060546875 28.299999237060546875 28.399999618530273438 28.399999618530273438 28.399999618530273438 -3.3999999521443642491e+38 -3.3999999521443642491e+38 -3.3999999521443642491e+38 -3.3999999521443642491e+38 -3.3999999521443642491e+38 -3.3999999521443642491e+38 -3.3999999521443642491e+38 -3.3999999521443642491e+38 -3.3999999521443642491e+38 -3.3999999521443642491e+38 -3.3999999521443642491e+38 -3.3999999521443642491e+38 -3.3999999521443642491e+38 -3.3999999521443642491e+38 -3.3999999521443642491e+38 -3.3999999521443642491e+38 -3.3999999521443642491e+38 -3.3999999521443642491e+38 -3.3999999521443642491e+38 -3.3999999521443642491e+38 -3.3999999521443642491e+38 -3.3999999521443642491e+38 -3.3999999521443642491e+38 -3.3999999521443642491e+38 -3.3999999521443642491e+38 -3.3999999521443642491e+38 -3.3999999521443642491e+38 -3.3999999521443642491e+38 -3.3999999521443642491e+38 -3.3999999521443642491e+38 -3.3999999521443642491e+38 -3.3999999521443642491e+38 -3.3999999521443642491e+38 -3.3999999521443642491e+38 -3.3999999521443642491e+38 -3.3999999521443642491e+38 -3.3999999521443642491e+38 -3.3999999521443642491e+38 -3.3999999521443642491e+38 -3.3999999521443642491e+38 -3.3999999521443642491e+38 -3.3999999521443642491e+38 -3.3999999521443642491e+38 -3.3999999521443642491e+38 -3.3999999521443642491e+38 -3.3999999521443642491e+38 -3.3999999521443642491e+38 -3.3999999521443642491e+38 -3.3999999521443642491e+38 -3.3999999521443642491e+38 -3.3999999521443642491e+38 -3.3999999521443642491e+38 -3.3999999521443642491e+38 -3.3999999521443642491e+38 -3.3999999521443642491e+38 -3.3999999521443642491e+38 -3.3999999521443642491e+38 -3.3999999521443642491e+38 -3.3999999521443642491e+38 -3.3999999521443642491e+38 -3.3999999521443642491e+38 -3.3999999521443642491e+38 -3.3999999521443642491e+38 -3.3999999521443642491e+38 -3.3999999521443642491e+38 -3.3999999521443642491e+38 -3.3999999521443642491e+38 -3.3999999521443642491e+38 -3.3999999521443642491e+38 -3.3999999521443642491e+38 -3.3999999521443642491e+38 -3.3999999521443642491e+38 -3.3999999521443642491e+38 -3.3999999521443642491e+38 -3.3999999521443642491e+38 -3.3999999521443642491e+38 -3.3999999521443642491e+38 -3.3999999521443642491e+38 -3.3999999521443642491e+38 -3.3999999521443642491e+38 -3.3999999521443642491e+38 -3.3999999521443642491e+38 -3.3999999521443642491e+38 -3.3999999521443642491e+38 -3.3999999521443642491e+38 -3.3999999521443642491e+38 -3.3999999521443642491e+38 -3.3999999521443642491e+38 -3.3999999521443642491e+38 -3.3999999521443642491e+38 -3.3999999521443642491e+38 -3.3999999521443642491e+38 -3.3999999521443642491e+38 -3.3999999521443642491e+38 -3.3999999521443642491e+38 -3.3999999521443642491e+38 -3.3999999521443642491e+38 -3.3999999521443642491e+38 -3.3999999521443642491e+38 -3.3999999521443642491e+38 -3.3999999521443642491e+38 -3.3999999521443642491e+38 -3.3999999521443642491e+38 -3.3999999521443642491e+38 -3.3999999521443642491e+38 -3.3999999521443642491e+38 -3.3999999521443642491e+38 -3.3999999521443642491e+38 -3.3999999521443642491e+38 -3.3999999521443642491e+38 -3.3999999521443642491e+38 -3.3999999521443642491e+38 -3.3999999521443642491e+38 -3.3999999521443642491e+38 -3.3999999521443642491e+38 -3.3999999521443642491e+38 -3.3999999521443642491e+38 -3.3999999521443642491e+38 -3.3999999521443642491e+38 -3.3999999521443642491e+38 -3.3999999521443642491e+38 -3.3999999521443642491e+38 -3.3999999521443642491e+38 -3.3999999521443642491e+38 -3.3999999521443642491e+38 -3.3999999521443642491e+38 -3.3999999521443642491e+38 -3.3999999521443642491e+38 -3.3999999521443642491e+38 -3.3999999521443642491e+38 -3.3999999521443642491e+38 -3.3999999521443642491e+38 -3.3999999521443642491e+38 -3.3999999521443642491e+38 -3.3999999521443642491e+38 -3.3999999521443642491e+38 -3.3999999521443642491e+38 -3.3999999521443642491e+38 -3.3999999521443642491e+38 -3.3999999521443642491e+38 -3.3999999521443642491e+38 -3.3999999521443642491e+38 -3.3999999521443642491e+38 -3.3999999521443642491e+38 -3.3999999521443642491e+38 -3.3999999521443642491e+38 -3.3999999521443642491e+38 -3.3999999521443642491e+38 -3.3999999521443642491e+38 -3.3999999521443642491e+38 -3.3999999521443642491e+38 -3.3999999521443642491e+38 -3.3999999521443642491e+38 -3.3999999521443642491e+38 -3.3999999521443642491e+38 -3.3999999521443642491e+38 -3.3999999521443642491e+38 -3.3999999521443642491e+38 -3.3999999521443642491e+38 -3.3999999521443642491e+38 -3.3999999521443642491e+38 -3.3999999521443642491e+38 -3.3999999521443642491e+38 -3.3999999521443642491e+38 -3.3999999521443642491e+38 -3.3999999521443642491e+38 -3.3999999521443642491e+38 -3.3999999521443642491e+38 -3.3999999521443642491e+38 -3.3999999521443642491e+38 -3.3999999521443642491e+38 -3.3999999521443642491e+38 -3.3999999521443642491e+38 -3.3999999521443642491e+38 -3.3999999521443642491e+38 -3.3999999521443642491e+38 -3.3999999521443642491e+38 -3.3999999521443642491e+38 -3.3999999521443642491e+38 -3.3999999521443642491e+38 -3.3999999521443642491e+38 -3.3999999521443642491e+38 -3.3999999521443642491e+38 -3.3999999521443642491e+38 -3.3999999521443642491e+38 -3.3999999521443642491e+38 -3.3999999521443642491e+38 -3.3999999521443642491e+38 -3.3999999521443642491e+38 -3.3999999521443642491e+38 -3.3999999521443642491e+38 -3.3999999521443642491e+38 -3.3999999521443642491e+38 -3.3999999521443642491e+38 -3.3999999521443642491e+38 -3.3999999521443642491e+38 -3.3999999521443642491e+38 -3.3999999521443642491e+38 -3.3999999521443642491e+38 -3.3999999521443642491e+38 -3.3999999521443642491e+38 -3.3999999521443642491e+38 -3.3999999521443642491e+38 -3.3999999521443642491e+38 -3.3999999521443642491e+38 -3.3999999521443642491e+38 -3.3999999521443642491e+38 -3.3999999521443642491e+38 -3.3999999521443642491e+38 -3.3999999521443642491e+38 -3.3999999521443642491e+38 -3.3999999521443642491e+38 -3.3999999521443642491e+38 -3.3999999521443642491e+38 -3.3999999521443642491e+38 -3.3999999521443642491e+38 -3.3999999521443642491e+38 -3.3999999521443642491e+38 -3.3999999521443642491e+38 -3.3999999521443642491e+38 -3.3999999521443642491e+38 -3.3999999521443642491e+38 -3.3999999521443642491e+38 -3.3999999521443642491e+38 -3.3999999521443642491e+38 -3.3999999521443642491e+38 -3.3999999521443642491e+38 -3.3999999521443642491e+38 -3.3999999521443642491e+38 -3.3999999521443642491e+38 -3.3999999521443642491e+38 -3.3999999521443642491e+38 -3.3999999521443642491e+38 -3.3999999521443642491e+38 -3.3999999521443642491e+38 -3.3999999521443642491e+38 -3.3999999521443642491e+38 -3.3999999521443642491e+38 -3.3999999521443642491e+38 -3.3999999521443642491e+38 -3.3999999521443642491e+38 -3.3999999521443642491e+38 -3.3999999521443642491e+38 -3.3999999521443642491e+38 -3.3999999521443642491e+38 -3.3999999521443642491e+38 -3.3999999521443642491e+38 -3.3999999521443642491e+38 -3.3999999521443642491e+38 -3.3999999521443642491e+38 -3.3999999521443642491e+38 -3.3999999521443642491e+38 -3.3999999521443642491e+38 -3.3999999521443642491e+38 -3.3999999521443642491e+38 -3.3999999521443642491e+38 -3.3999999521443642491e+38 -3.3999999521443642491e+38 -3.3999999521443642491e+38 -3.3999999521443642491e+38 -3.3999999521443642491e+38 -3.3999999521443642491e+38 -3.3999999521443642491e+38 -3.3999999521443642491e+38 -3.3999999521443642491e+38 -3.3999999521443642491e+38 -3.3999999521443642491e+38 -3.3999999521443642491e+38 -3.3999999521443642491e+38 -3.3999999521443642491e+38 -3.3999999521443642491e+38 -3.3999999521443642491e+38 -3.3999999521443642491e+38 -3.3999999521443642491e+38 -3.3999999521443642491e+38 -3.3999999521443642491e+38 -3.3999999521443642491e+38 -3.3999999521443642491e+38 -3.3999999521443642491e+38 -3.3999999521443642491e+38 -3.3999999521443642491e+38 -3.3999999521443642491e+38 -3.3999999521443642491e+38 -3.3999999521443642491e+38 -3.3999999521443642491e+38 -3.3999999521443642491e+38 -3.3999999521443642491e+38 -3.3999999521443642491e+38 -3.3999999521443642491e+38 -3.3999999521443642491e+38 -3.3999999521443642491e+38 -3.3999999521443642491e+38 -3.3999999521443642491e+38 -3.3999999521443642491e+38 -3.3999999521443642491e+38 -3.3999999521443642491e+38 -3.3999999521443642491e+38 -3.3999999521443642491e+38 -3.3999999521443642491e+38 -3.3999999521443642491e+38 -3.3999999521443642491e+38 -3.3999999521443642491e+38 -3.3999999521443642491e+38 -3.3999999521443642491e+38 -3.3999999521443642491e+38 -3.3999999521443642491e+38 -3.3999999521443642491e+38 -3.3999999521443642491e+38 -3.3999999521443642491e+38 -3.3999999521443642491e+38 -3.3999999521443642491e+38 -3.3999999521443642491e+38 -3.3999999521443642491e+38 -3.3999999521443642491e+38 -3.3999999521443642491e+38 -3.3999999521443642491e+38 -3.3999999521443642491e+38
 -3.3999999521443642491e+38 -3.3999999521443642491e+38 -3.3999999521443642491e+38 -3.3999999521443642491e+38 -3.3999999521443642491e+38 -3.3999999521443642491e+38 -3.3999999521443642491e+38 -3.3999999521443642491e+38 -3.3999999521443642491e+38 -3.3999999521443642491e+38 -3.3999999521443642491e+38 -3.3999999521443642491e+38 -3.3999999521443642491e+38 -3.3999999521443642491e+38 -3.3999999521443642491e+38 -3.3999999521443642491e+38 -3.3999999521443642491e+38 -3.3999999521443642491e+38 -3.3999999521443642491e+38 -3.3999999521443642491e+38 -3.3999999521443642491e+38 -3.3999999521443642491e+38 -3.3999999521443642491e+38 -3.3999999521443642491e+38 -3.3999999521443642491e+38 -3.3999999521443642491e+38 -3.3999999521443642491e+38 -3.3999999521443642491e+38 -3.3999999521443642491e+38 -3.3999999521443642491e+38 27.399999618530273438 27.399999618530273438 27.399999618530273438 27.399999618530273438 27.399999618530273438 27.399999618530273438 27.399999618530273438 27.399999618530273438 27.399999618530273438 27.299999237060546875 27.299999237060546875 27.299999237060546875 27.299999237060546875 27.299999237060546875 27.299999237060546875 27.299999237060546875 27.299999237060546875 27.299999237060546875 27.299999237060546875 27.399999618530273438 27.399999618530273438 27.399999618530273438 27.399999618530273438 27.399999618530273438 27.399999618530273438 27.5 27.5 27.5 27.5 27.5 27.5 27.5 27.5 27.399999618530273438 27.399999618530273438 27.399999618530273438 27.399999618530273438 27.299999237060546875 27.299999237060546875 27.299999237060546875 27.299999237060546875 27.299999237060546875 27.299999237060546875 27.299999237060546875 27.299999237060546875 27.399999618530273438 27.399999618530273438 27.399999618530273438 27.399999618530273438 27.399999618530273438 27.399999618530273438 27.399999618530273438 27.5 27.5 27.5 27.5 27.5 27.5 27.5 27.5 27.600000381469726563 27.5 27.600000381469726563 27.600000381469726563 27.600000381469726563 27.600000381469726563 27.600000381469726563 27.600000381469726563 27.600000381469726563 27.600000381469726563 27.600000381469726563 27.600000381469726563 27.600000381469726563 27.600000381469726563 27.600000381469726563 27.600000381469726563 27.600000381469726563 27.600000381469726563 27.600000381469726563 27.600000381469726563 27.600000381469726563 27.600000381469726563 27.600000381469726563 27.600000381469726563 27.600000381469726563 27.600000381469726563 27.600000381469726563 27.700000762939453125 27.700000762939453125 27.700000762939453125 27.700000762939453125 27.700000762939453125 27.700000762939453125 27.700000762939453125 27.700000762939453125 27.700000762939453125 27.700000762939453125 27.700000762939453125 27.700000762939453125 27.600000381469726563 27.600000381469726563 27.600000381469726563 27.600000381469726563 27.700000762939453125 27.700000762939453125 27.799999237060546875 27.799999237060546875 27.899999618530273438 27.899999618530273438 28 27.899999618530273438 27.899999618530273438 27.899999618530273438 27.899999618530273438 27.799999237060546875 27.700000762939453125 27.700000762939453125 27.700000762939453125 27.600000381469726563 27.600000381469726563 27.600000381469726563 27.600000381469726563 27.5 27.5 27.5 27.600000381469726563 27.700000762939453125 27.700000762939453125 27.799999237060546875 27.899999618530273438 27.899999618530273438 27.899999618530273438 28 28 28 28 28 28 28.100000381469726563 28.100000381469726563 28.100000381469726563 28.100000381469726563 28.100000381469726563 28.100000381469726563 28.100000381469726563 28.200000762939453125 28.200000762939453125 28.200000762939453125 28.299999237060546875 28.299999237060546875 28.299999237060546875 28.399999618530273438 28.399999618530273438 28.399999618530273438 28.399999618530273438 28.399999618530273438 -3.3999999521443642491e+38 -3.3999999521443642491e+38 -3.3999999521443642491e+38 -3.3999999521443642491e+38 -3.3999999521443642491e+38 -3.3999999521443642491e+38 -3.3999999521443642491e+38 -3.3999999521443642491e+38 -3.3999999521443642491e+38 -3.3999999521443642491e+38 -3.3999999521443642491e+38 -3.3999999521443642491e+38 -3.3999999521443642491e+38 -3.3999999521443642491e+38 -3.3999999521443642491e+38 -3.3999999521443642491e+38 -3.3999999521443642491e+38 -3.3999999521443642491e+38 -3.3999999521443642491e+38 -3.3999999521443642491e+38 -3.3999999521443642491e+38 -3.3999999521443642491e+38 -3.3999999521443642491e+38 -3.3999999521443642491e+38 -3.3999999521443642491e+38 -3.3999999521443642491e+38 -3.3999999521443642491e+38 -3.3999999521443642491e+38 -3.3999999521443642491e+38 -3.3999999521443642491e+38 -3.3999999521443642491e+38 -3.3999999521443642491e+38 -3.3999999521443642491e+38 -3.3999999521443642491e+38 -3.3999999521443642491e+38 -3.3999999521443642491e+38 -3.3999999521443642491e+38 -3.3999999521443642491e+38 -3.3999999521443642491e+38 -3.3999999521443642491e+38 -3.3999999521443642491e+38 -3.3999999521443642491e+38 -3.3999999521443642491e+38 -3.3999999521443642491e+38 -3.3999999521443642491e+38 -3.3999999521443642491e+38 -3.3999999521443642491e+38 -3.3999999521443642491e+38 -3.3999999521443642491e+38 -3.3999999521443642491e+38 -3.3999999521443642491e+38 -3.3999999521443642491e+38 -3.3999999521443642491e+38 -3.3999999521443642491e+38 -3.3999999521443642491e+38 -3.3999999521443642491e+38 -3.3999999521443642491e+38 -3.3999999521443642491e+38 -3.3999999521443642491e+38 -3.3999999521443642491e+38 -3.3999999521443642491e+38 -3.3999999521443642491e+38 -3.3999999521443642491e+38 -3.3999999521443642491e+38 -3.3999999521443642491e+38 -3.3999999521443642491e+38 -3.3999999521443642491e+38 -3.3999999521443642491e+38 -3.3999999521443642491e+38 -3.3999999521443642491e+38 -3.3999999521443642491e+38 -3.3999999521443642491e+38 -3.3999999521443642491e+38 -3.3999999521443642491e+38 -3.3999999521443642491e+38 -3.3999999521443642491e+38 -3.3999999521443642491e+38 -3.3999999521443642491e+38 -3.3999999521443642491e+38 -3.3999999521443642491e+38 -3.3999999521443642491e+38 -3.3999999521443642491e+38 -3.3999999521443642491e+38 -3.3999999521443642491e+38 -3.3999999521443642491e+38 -3.3999999521443642491e+38 -3.3999999521443642491e+38 -3.3999999521443642491e+38 -3.3999999521443642491e+38 -3.3999999521443642491e+38 -3.3999999521443642491e+38 -3.3999999521443642491e+38 -3.3999999521443642491e+38 -3.3999999521443642491e+38 -3.3999999521443642491e+38 -3.3999999521443642491e+38 -3.3999999521443642491e+38 -3.3999999521443642491e+38 -3.3999999521443642491e+38 -3.3999999521443642491e+38 -3.3999999521443642491e+38 -3.3999999521443642491e+38 -3.3999999521443642491e+38 -3.3999999521443642491e+38 -3.3999999521443642491e+38 -3.3999999521443642491e+38 -3.3999999521443642491e+38 -3.3999999521443642491e+38 -3.3999999521443642491e+38 -3.3999999521443642491e+38 -3.3999999521443642491e+38 -3.3999999521443642491e+38 -3.3999999521443642491e+38 -3.3999999521443642491e+38 -3.3999999521443642491e+38 -3.3999999521443642491e+38 -3.3999999521443642491e+38 -3.3999999521443642491e+38 -3.3999999521443642491e+38 -3.3999999521443642491e+38 -3.3999999521443642491e+38 -3.3999999521443642491e+38 -3.3999999521443642491e+38 -3.3999999521443642491e+38 -3.3999999521443642491e+38 -3.3999999521443642491e+38 -3.3999999521443642491e+38 -3.3999999521443642491e+38 -3.3999999521443642491e+38 -3.3999999521443642491e+38 -3.3999999521443642491e+38 -3.3999999521443642491e+38 -3.3999999521443642491e+38 -3.3999999521443642491e+38 -3.3999999521443642491e+38 -3.3999999521443642491e+38 -3.3999999521443642491e+38 -3.3999999521443642491e+38 -3.3999999521443642491e+38 -3.3999999521443642491e+38 -3.3999999521443642491e+38 -3.3999999521443642491e+38 -3.3999999521443642491e+38 -3.3999999521443642491e+38 -3.3999999521443642491e+38 -3.3999999521443642491e+38 -3.3999999521443642491e+38 -3.3999999521443642491e+38 -3.3999999521443642491e+38 -3.3999999521443642491e+38 -3.3999999521443642491e+38 -3.3999999521443642491e+38 -3.3999999521443642491e+38 -3.3999999521443642491e+38 -3.3999999521443642491e+38 -3.3999999521443642491e+38 -3.3999999521443642491e+38 -3.3999999521443642491e+38 -3.3999999521443642491e+38 -3.3999999521443642491e+38 -3.3999999521443642491e+38 -3.3999999521443642491e+38 -3.3999999521443642491e+38 -3.3999999521443642491e+38 -3.3999999521443642491e+38 -3.3999999521443642491e+38 -3.3999999521443642491e+38 -3.3999999521443642491e+38 -3.3999999521443642491e+38 -3.3999999521443642491e+38 -3.3999999521443642491e+38 -3.3999999521443642491e+38 -3.3999999521443642491e+38 -3.3999999521443642491e+38 -3.3999999521443642491e+38 -3.3999999521443642491e+38 -3.3999999521443642491e+38 -3.3999999521443642491e+38 -3.3999999521443642491e+38 -3.3999999521443642491e+38 -3.3999999521443642491e+38 -3.3999999521443642491e+38 -3.3999999521443642491e+38 -3.3999999521443642491e+38 -3.3999999521443642491e+38 -3.3999999521443642491e+38 -3.3999999521443642491e+38 -3.3999999521443642491e+38 -3.3999999521443642491e+38 -3.3999999521443642491e+38 -3.3999999521443642491e+38 -3.3999999521443642491e+38 -3.3999999521443642491e+38 -3.3999999521443642491e+38 -3.3999999521443642491e+38 -3.3999999521443642491e+38 -3.3999999521443642491e+38 -3.3999999521443642491e+38 -3.3999999521443642491e+38 -3.3999999521443642491e+38 -3.3999999521443642491e+38 -3.3999999521443642491e+38 -3.3999999521443642491e+38 -3.3999999521443642491e+38 -3.3999999521443642491e+38 -3.3999999521443642491e+38 -3.3999999521443642491e+38 -3.3999999521443642491e+38 -3.3999999521443642491e+38 -3.3999999521443642491e+38 -3.3999999521443642491e+38 -3.3999999521443642491e+38 -3.3999999521443642491e+38 -3.3999999521443642491e+38 -3.3999999521443642491e+38 -3.3999999521443642491e+38 -3.3999999521443642491e+38 -3.3999999521443642491e+38 -3.3999999521443642491e+38 -3.3999999521443642491e+38 -3.3999999521443642491e+38 -3.3999999521443642491e+38 -3.3999999521443642491e+38 -3.3999999521443642491e+38 -3.3999999521443642491e+38 -3.3999999521443642491e+38 -3.3999999521443642491e+38 -3.3999999521443642491e+38 -3.3999999521443642491e+38 -3.3999999521443642491e+38 -3.3999999521443642491e+38 -3.3999999521443642491e+38 -3.3999999521443642491e+38 -3.3999999521443642491e+38 -3.3999999521443642491e+38 -3.3999999521443642491e+38 -3.3999999521443642491e+38 -3.3999999521443642491e+38 -3.3999999521443642491e+38 -3.3999999521443642491e+38 -3.3999999521443642491e+38 -3.3999999521443642491e+38 -3.3999999521443642491e+38 -3.3999999521443642491e+38 -3.3999999521443642491e+38 -3.3999999521443642491e+38 -3.3999999521443642491e+38 -3.3999999521443642491e+38 -3.3999999521443642491e+38 -3.3999999521443642491e+38 -3.3999999521443642491e+38 -3.3999999521443642491e+38 -3.3999999521443642491e+38 -3.3999999521443642491e+38 -3.3999999521443642491e+38 -3.3999999521443642491e+38 -3.3999999521443642491e+38 -3.3999999521443642491e+38 -3.3999999521443642491e+38 -3.3999999521443642491e+38 -3.3999999521443642491e+38 -3.3999999521443642491e+38 -3.3999999521443642491e+38 -3.3999999521443642491e+38 -3.3999999521443642491e+38 -3.3999999521443642491e+38 -3.3999999521443642491e+38 -3.3999999521443642491e+38 -3.3999999521443642491e+38 -3.3999999521443642491e+38 -3.3999999521443642491e+38 -3.3999999521443642491e+38 -3.3999999521443642491e+38 -3.3999999521443642491e+38 -3.3999999521443642491e+38 -3.3999999521443642491e+38 -3.3999999521443642491e+38 -3.3999999521443642491e+38 -3.3999999521443642491e+38 -3.3999999521443642491e+38 -3.3999999521443642491e+38 -3.3999999521443642491e+38 -3.3999999521443642491e+38 -3.3999999521443642491e+38 -3.3999999521443642491e+38 -3.3999999521443642491e+38 -3.3999999521443642491e+38 -3.3999999521443642491e+38 -3.3999999521443642491e+38 -3.3999999521443642491e+38 -3.3999999521443642491e+38 -3.3999999521443642491e+38 -3.3999999521443642491e+38 -3.3999999521443642491e+38 -3.3999999521443642491e+38 -3.3999999521443642491e+38 -3.3999999521443642491e+38 -3.3999999521443642491e+38 -3.3999999521443642491e+38 -3.3999999521443642491e+38 -3.3999999521443642491e+38 -3.3999999521443642491e+38 -3.3999999521443642491e+38 -3.3999999521443642491e+38 -3.3999999521443642491e+38 -3.3999999521443642491e+38 -3.3999999521443642491e+38 -3.3999999521443642491e+38 -3.3999999521443642491e+38 -3.3999999521443642491e+38 -3.3999999521443642491e+38 -3.3999999521443642491e+38 -3.3999999521443642491e+38 -3.3999999521443642491e+38 -3.3999999521443642491e+38 -3.3999999521443642491e+38
 -3.3999999521443642491e+38 -3.3999999521443642491e+38 -3.3999999521443642491e+38 -3.3999999521443642491e+38 -3.3999999521443642491e+38 -3.3999999521443642491e+38 -3.3999999521443642491e+38 -3.3999999521443642491e+38 -3.3999999521443642491e+38 -3.3999999521443642491e+38 -3.3999999521443642491e+38 -3.3999999521443642491e+38 -3.3999999521443642491e+38 -3.3999999521443642491e+38 -3.3999999521443642491e+38 -3.3999999521443642491e+38 -3.3999999521443642491e+38 -3.3999999521443642491e+38 -3.3999999521443642491e+38 -3.3999999521443642491e+38 -3.3999999521443642491e+38 -3.3999999521443642491e+38 -3.3999999521443642491e+38 -3.3999999521443642491e+38 -3.3999999521443642491e+38 -3.3999999521443642491e+38 -3.3999999521443642491e+38 -3.3999999521443642491e+38 -3.3999999521443642491e+38 -3.3999999521443642491e+38 -3.3999999521443642491e+38 27.399999618530273438 27.399999618530273438 27.399999618530273438 27.399999618530273438 27.399999618530273438 27.399999618530273438 27.299999237060546875 27.299999237060546875 27.299999237060546875 27.299999237060546875 27.299999237060546875 27.299999237060546875 27.299999237060546875 27.299999237060546875 27.299999237060546875 27.299999237060546875 27.299999237060546875 27.299999237060546875 27.399999618530273438 27.399999618530273438 27.399999618530273438 27.399999618530273438 27.399999618530273438 27.399999618530273438 27.399999618530273438 27.5 27.5 27.5 27.5 27.5 27.5 27.5 27.399999618530273438 27.399999618530273438 27.399999618530273438 27.399999618530273438 27.299999237060546875 27.299999237060546875 27.299999237060546875 27.299999237060546875 27.299999237060546875 27.299999237060546875 27.299999237060546875 27.399999618530273438 27.399999618530273438 27.399999618530273438 27.399999618530273438 27.399999618530273438 27.399999618530273438 27.5 27.5 27.5 27.5 27.5 27.5 27.5 27.5 27.600000381469726563 27.600000381469726563 27.600000381469726563 27.600000381469726563 27.600000381469726563 27.600000381469726563 27.600000381469726563 27.600000381469726563 27.600000381469726563 27.600000381469726563 27.600000381469726563 27.700000762939453125 27.700000762939453125 27.600000381469726563 27.600000381469726563 27.600000381469726563 27.600000381469726563 27.600000381469726563 27.600000381469726563 27.600000381469726563 27.600000381469726563 27.600000381469726563 27.600000381469726563 27.600000381469726563 27.600000381469726563 27.600000381469726563 27.600000381469726563 27.600000381469726563 27.600000381469726563 27.700000762939453125 27.700000762939453125 27.700000762939453125 27.700000762939453125 27.700000762939453125 27.700000762939453125 27.700000762939453125 27.700000762939453125 27.700000762939453125 27.700000762939453125 27.700000762939453125 27.700000762939453125 27.700000762939453125 27.700000762939453125 27.700000762939453125 27.700000762939453125 27.700000762939453125 27.799999237060546875 27.799999237060546875 27.799999237060546875 27.899999618530273438 27.899999618530273438 27.899999618530273438 27.899999618530273438 27.899999618530273438 27.899999618530273438 27.899999618530273438 27.799999237060546875 27.799999237060546875 27.799999237060546875 27.700000762939453125 27.700000762939453125 27.600000381469726563 27.600000381469726563 27.600000381469726563 27.5 27.5 27.5 27.600000381469726563 27.600000381469726563 27.700000762939453125 27.799999237060546875 27.899999618530273438 27.899999618530273438 27.899999618530273438 28 28 28 28.100000381469726563 28.100000381469726563 28.100000381469726563 28.100000381469726563 28.100000381469726563 28.100000381469726563 28.100000381469726563 28.100000381469726563 28.100000381469726563 28.100000381469726563 28.100000381469726563 28.200000762939453125 28.200000762939453125 28.299999237060546875 28.299999237060546875 28.399999618530273438 28.399999618530273438 28.399999618530273438 28.399999618530273438 28.399999618530273438 28.399999618530273438 28.399999618530273438 28.399999618530273438 -3.3999999521443642491e+38 -3.3999999521443642491e+38 -3.3999999521443642491e+38 -3.3999999521443642491e+38 -3.3999999521443642491e+38 -3.3999999521443642491e+38 -3.3999999521443642491e+38 -3.3999999521443642491e+38 -3.3999999521443642491e+38 -3.3999999521443642491e+38 -3.3999999521443642491e+38 -3.3999999521443642491e+38 -3.3999999521443642491e+38 -3.3999999521443642491e+38 -3.3999999521443642491e+38 -3.3999999521443642491e+38 -3.3999999521443642491e+38 -3.3999999521443642491e+38 -3.3999999521443642491e+38 -3.3999999521443642491e+38 -3.3999999521443642491e+38 -3.3999999521443642491e+38 -3.3999999521443642491e+38 -3.3999999521443642491e+38 -3.3999999521443642491e+38 -3.3999999521443642491e+38 -3.3999999521443642491e+38 -3.3999999521443642491e+38 -3.3999999521443642491e+38 -3.3999999521443642491e+38 -3.3999999521443642491e+38 -3.3999999521443642491e+38 -3.3999999521443642491e+38 -3.3999999521443642491e+38 -3.3999999521443642491e+38 -3.3999999521443642491e+38 -3.3999999521443642491e+38 -3.3999999521443642491e+38 -3.3999999521443642491e+38 -3.3999999521443642491e+38 -3.3999999521443642491e+38 -3.3999999521443642491e+38 -3.3999999521443642491e+38 -3.3999999521443642491e+38 -3.3999999521443642491e+38 -3.3999999521443642491e+38 -3.3999999521443642491e+38 -3.3999999521443642491e+38 -3.3999999521443642491e+38 -3.3999999521443642491e+38 -3.3999999521443642491e+38 -3.3999999521443642491e+38 -3.3999999521443642491e+38 -3.3999999521443642491e+38 -3.3999999521443642491e+38 -3.3999999521443642491e+38 -3.3999999521443642491e+38 -3.3999999521443642491e+38 -3.3999999521443642491e+38 -3.3999999521443642491e+38 -3.3999999521443642491e+38 -3.3999999521443642491e+38 -3.3999999521443642491e+38 -3.3999999521443642491e+38 -3.3999999521443642491e+38 -3.3999999521443642491e+38 -3.3999999521443642491e+38 -3.3999999521443642491e+38 -3.3999999521443642491e+38 -3.3999999521443642491e+38 -3.3999999521443642491e+38 -3.3999999521443642491e+38 -3.3999999521443642491e+38 -3.3999999521443642491e+38 -3.3999999521443642491e+38 -3.3999999521443642491e+38 -3.3999999521443642491e+38 -3.3999999521443642491e+38 -3.3999999521443642491e+38 -3.3999999521443642491e+38 -3.3999999521443642491e+38 -3.3999999521443642491e+38 -3.3999999521443642491e+38 -3.3999999521443642491e+38 -3.3999999521443642491e+38 -3.3999999521443642491e+38 -3.3999999521443642491e+38 -3.3999999521443642491e+38 -3.3999999521443642491e+38 -3.3999999521443642491e+38 -3.3999999521443642491e+38 -3.3999999521443642491e+38 -3.3999999521443642491e+38 -3.3999999521443642491e+38 -3.3999999521443642491e+38 -3.3999999521443642491e+38 -3.3999999521443642491e+38 -3.3999999521443642491e+38 -3.3999999521443642491e+38 -3.3999999521443642491e+38 -3.3999999521443642491e+38 -3.3999999521443642491e+38 -3.3999999521443642491e+38 -3.3999999521443642491e+38 -3.3999999521443642491e+38 -3.3999999521443642491e+38 -3.3999999521443642491e+38 -3.3999999521443642491e+38 -3.3999999521443642491e+38 -3.3999999521443642491e+38 -3.3999999521443642491e+38 -3.3999999521443642491e+38 -3.3999999521443642491e+38 -3.3999999521443642491e+38 -3.3999999521443642491e+38 -3.3999999521443642491e+38 -3.3999999521443642491e+38 -3.3999999521443642491e+38 -3.3999999521443642491e+38 -3.3999999521443642491e+38 -3.3999999521443642491e+38 -3.3999999521443642491e+38 -3.3999999521443642491e+38 -3.3999999521443642491e+38 -3.3999999521443642491e+38 -3.3999999521443642491e+38 -3.3999999521443642491e+38 -3.3999999521443642491e+38 -3.3999999521443642491e+38 -3.3999999521443642491e+38 -3.3999999521443642491e+38 -3.3999999521443642491e+38 -3.3999999521443642491e+38 -3.3999999521443642491e+38 -3.3999999521443642491e+38 -3.3999999521443642491e+38 -3.3999999521443642491e+38 -3.3999999521443642491e+38 -3.3999999521443642491e+38 -3.3999999521443642491e+38 -3.3999999521443642491e+38 -3.3999999521443642491e+38 -3.3999999521443642491e+38 -3.3999999521443642491e+38 -3.3999999521443642491e+38 -3.3999999521443642491e+38 -3.3999999521443642491e+38 -3.3999999521443642491e+38 -3.3999999521443642491e+38 -3.3999999521443642491e+38 -3.3999999521443642491e+38 -3.3999999521443642491e+38 -3.3999999521443642491e+38 -3.3999999521443642491e+38 -3.3999999521443642491e+38 -3.3999999521443642491e+38 -3.3999999521443642491e+38 -3.3999999521443642491e+38 -3.3999999521443642491e+38 -3.3999999521443642491e+38 -3.3999999521443642491e+38 -3.3999999521443642491e+38 -3.3999999521443642491e+38 -3.3999999521443642491e+38 -3.3999999521443642491e+38 -3.3999999521443642491e+38 -3.3999999521443642491e+38 -3.3999999521443642491e+38 -3.3999999521443642491e+38 -3.3999999521443642491e+38 -3.3999999521443642491e+38 -3.3999999521443642491e+38 -3.3999999521443642491e+38 -3.3999999521443642491e+38 -3.3999999521443642491e+38 -3.3999999521443642491e+38 -3.3999999521443642491e+38 -3.3999999521443642491e+38 -3.3999999521443642491e+38 -3.3999999521443642491e+38 -3.3999999521443642491e+38 -3.3999999521443642491e+38 -3.3999999521443642491e+38 -3.3999999521443642491e+38 -3.3999999521443642491e+38 -3.3999999521443642491e+38 -3.3999999521443642491e+38 -3.3999999521443642491e+38 -3.3999999521443642491e+38 -3.3999999521443642491e+38 -3.3999999521443642491e+38 -3.3999999521443642491e+38 -3.3999999521443642491e+38 -3.3999999521443642491e+38 -3.3999999521443642491e+38 -3.3999999521443642491e+38 -3.3999999521443642491e+38 -3.3999999521443642491e+38 -3.3999999521443642491e+38 -3.3999999521443642491e+38 -3.3999999521443642491e+38 -3.3999999521443642491e+38 -3.3999999521443642491e+38 -3.3999999521443642491e+38 -3.3999999521443642491e+38 -3.3999999521443642491e+38 -3.3999999521443642491e+38 -3.3999999521443642491e+38 -3.3999999521443642491e+38 -3.3999999521443642491e+38 -3.3999999521443642491e+38 -3.3999999521443642491e+38 -3.3999999521443642491e+38 -3.3999999521443642491e+38 -3.3999999521443642491e+38 -3.3999999521443642491e+38 -3.3999999521443642491e+38 -3.3999999521443642491e+38 -3.3999999521443642491e+38 -3.3999999521443642491e+38 -3.3999999521443642491e+38 -3.3999999521443642491e+38 -3.3999999521443642491e+38 -3.3999999521443642491e+38 -3.3999999521443642491e+38 -3.3999999521443642491e+38 -3.3999999521443642491e+38 -3.3999999521443642491e+38 -3.3999999521443642491e+38 -3.3999999521443642491e+38 -3.3999999521443642491e+38 -3.3999999521443642491e+38 -3.3999999521443642491e+38 -3.3999999521443642491e+38 -3.3999999521443642491e+38 -3.3999999521443642491e+38 -3.3999999521443642491e+38 -3.3999999521443642491e+38 -3.3999999521443642491e+38 -3.3999999521443642491e+38 -3.3999999521443642491e+38 -3.3999999521443642491e+38 -3.3999999521443642491e+38 -3.3999999521443642491e+38 -3.3999999521443642491e+38 -3.3999999521443642491e+38 -3.3999999521443642491e+38 -3.3999999521443642491e+38 -3.3999999521443642491e+38 -3.3999999521443642491e+38 -3.3999999521443642491e+38 -3.3999999521443642491e+38 -3.3999999521443642491e+38 -3.3999999521443642491e+38 -3.3999999521443642491e+38 -3.3999999521443642491e+38 -3.3999999521443642491e+38 -3.3999999521443642491e+38 -3.3999999521443642491e+38 -3.3999999521443642491e+38 -3.3999999521443642491e+38 -3.3999999521443642491e+38 -3.3999999521443642491e+38 -3.3999999521443642491e+38 -3.3999999521443642491e+38 -3.3999999521443642491e+38 -3.3999999521443642491e+38 -3.3999999521443642491e+38 -3.3999999521443642491e+38 -3.3999999521443642491e+38 -3.3999999521443642491e+38 -3.3999999521443642491e+38 -3.3999999521443642491e+38 -3.3999999521443642491e+38 -3.3999999521443642491e+38 -3.3999999521443642491e+38 -3.3999999521443642491e+38 -3.3999999521443642491e+38 -3.3999999521443642491e+38 -3.3999999521443642491e+38 -3.3999999521443642491e+38 -3.3999999521443642491e+38 -3.3999999521443642491e+38 -3.3999999521443642491e+38 -3.3999999521443642491e+38 -3.3999999521443642491e+38 -3.3999999521443642491e+38 -3.3999999521443642491e+38 -3.3999999521443642491e+38 -3.3999999521443642491e+38 -3.3999999521443642491e+38 -3.3999999521443642491e+38 -3.3999999521443642491e+38 -3.3999999521443642491e+38 -3.3999999521443642491e+38 -3.3999999521443642491e+38 -3.3999999521443642491e+38 -3.3999999521443642491e+38 -3.3999999521443642491e+38 -3.3999999521443642491e+38 -3.3999999521443642491e+38 -3.3999999521443642491e+38 -3.3999999521443642491e+38 -3.3999999521443642491e+38 -3.3999999521443642491e+38 -3.3999999521443642491e+38 -3.3999999521443642491e+38 -3.3999999521443642491e+38 -3.3999999521443642491e+38 -3.3999999521443642491e+38 -3.3999999521443642491e+38 -3.3999999521443642491e+38 -3.3999999521443642491e+38 -3.3999999521443642491e+38
 -3.3999999521443642491e+38 -3.3999999521443642491e+38 -3.3999999521443642491e+38 -3.3999999521443642491e+38 -3.3999999521443642491e+38 -3.3999999521443642491e+38 -3.3999999521443642491e+38 -3.3999999521443642491e+38 -3.3999999521443642491e+38 -3.3999999521443642491e+38 -3.3999999521443642491e+38 -3.3999999521443642491e+38 -3.3999999521443642491e+38 -3.3999999521443642491e+38 -3.3999999521443642491e+38 -3.3999999521443642491e+38 -3.3999999521443642491e+38 -3.3999999521443642491e+38 -3.3999999521443642491e+38 -3.3999999521443642491e+38 -3.3999999521443642491e+38 -3.3999999521443642491e+38 -3.3999999521443642491e+38 -3.3999999521443642491e+38 -3.3999999521443642491e+38 -3.3999999521443642491e+38 -3.3999999521443642491e+38 -3.3999999521443642491e+38 -3.3999999521443642491e+38 -3.3999999521443642491e+38 -3.3999999521443642491e+38 27.299999237060546875 27.299999237060546875 27.299999237060546875 27.399999618530273438 27.399999618530273438 27.399999618530273438 27.399999618530273438 27.399999618530273438 27.299999237060546875 27.299999237060546875 27.299999237060546875 27.299999237060546875 27.299999237060546875 27.299999237060546875 27.299999237060546875 27.299999237060546875 27.299999237060546875 27.299999237060546875 27.299999237060546875 27.399999618530273438 27.399999618530273438 27.399999618530273438 27.399999618530273438 27.399999618530273438 27.399999618530273438 27.399999618530273438 27.399999618530273438 27.399999618530273438 27.399999618530273438 27.399999618530273438 27.5 27.5 27.399999618530273438 27.399999618530273438 27.399999618530273438 27.399999618530273438 27.299999237060546875 27.299999237060546875 27.299999237060546875 27.299999237060546875 27.299999237060546875 27.299999237060546875 27.399999618530273438 27.399999618530273438 27.399999618530273438 27.399999618530273438 27.399999618530273438 27.5 27.5 27.5 27.5 27.5 27.600000381469726563 27.600000381469726563 27.600000381469726563 27.600000381469726563 27.600000381469726563 27.600000381469726563 27.600000381469726563 27.600000381469726563 27.600000381469726563 27.600000381469726563 27.600000381469726563 27.600000381469726563 27.600000381469726563 27.600000381469726563 27.600000381469726563 27.700000762939453125 27.700000762939453125 27.700000762939453125 27.700000762939453125 27.600000381469726563 27.600000381469726563 27.600000381469726563 27.600000381469726563 27.600000381469726563 27.600000381469726563 27.600000381469726563 27.600000381469726563 27.600000381469726563 27.600000381469726563 27.600000381469726563 27.600000381469726563 27.600000381469726563 27.600000381469726563 27.600000381469726563 27.700000762939453125 27.700000762939453125 27.700000762939453125 27.700000762939453125 27.799999237060546875 27.799999237060546875 27.799999237060546875 27.700000762939453125 27.700000762939453125 27.700000762939453125 27.700000762939453125 27.700000762939453125 27.700000762939453125 27.700000762939453125 27.700000762939453125 27.799999237060546875 27.799999237060546875 27.799999237060546875 27.799999237060546875 27.799999237060546875 27.899999618530273438 27.899999618530273438 27.899999618530273438 27.899999618530273438 27.899999618530273438 27.899999618530273438 27.899999618530273438 27.899999618530273438 27.799999237060546875 27.799999237060546875 27.799999237060546875 27.700000762939453125 27.700000762939453125 27.600000381469726563 27.600000381469726563 27.5 27.399999618530273438 27.399999618530273438 27.5 27.600000381469726563 27.700000762939453125 27.799999237060546875 27.899999618530273438 27.899999618530273438 27.899999618530273438 28 28 28.100000381469726563 28.100000381469726563 28.100000381469726563 28.100000381469726563 28.100000381469726563 28.100000381469726563 28.100000381469726563 28.100000381469726563 28.100000381469726563 28.100000381469726563 28.100000381469726563 28.100000381469726563 28.200000762939453125 28.200000762939453125 28.299999237060546875 28.299999237060546875 28.399999618530273438 28.399999618530273438 28.399999618530273438 28.399999618530273438 28.399999618530273438 28.399999618530273438 28.399999618530273438 28.399999618530273438 28.5 28.5 -3.3999999521443642491e+38 -3.3999999521443642491e+38 -3.3999999521443642491e+38 -3.3999999521443642491e+38 -3.3999999521443642491e+38 -3.3999999521443642491e+38 -3.3999999521443642491e+38 -3.3999999521443642491e+38 -3.3999999521443642491e+38 -3.3999999521443642491e+38 -3.3999999521443642491e+38 -3.3999999521443642491e+38 -3.3999999521443642491e+38 -3.3999999521443642491e+38 -3.3999999521443642491e+38 -3.3999999521443642491e+38 -3.3999999521443642491e+38 -3.3999999521443642491e+38 -3.3999999521443642491e+38 -3.3999999521443642491e+38 -3.3999999521443642491e+38 -3.3999999521443642491e+38 -3.3999999521443642491e+38 -3.3999999521443642491e+38 -3.3999999521443642491e+38 -3.3999999521443642491e+38 -3.3999999521443642491e+38 -3.3999999521443642491e+38 -3.3999999521443642491e+38 -3.3999999521443642491e+38 -3.3999999521443642491e+38 -3.3999999521443642491e+38 -3.3999999521443642491e+38 -3.3999999521443642491e+38 -3.3999999521443642491e+38 -3.3999999521443642491e+38 -3.3999999521443642491e+38 -3.3999999521443642491e+38 -3.3999999521443642491e+38 -3.3999999521443642491e+38 -3.3999999521443642491e+38 -3.3999999521443642491e+38 -3.3999999521443642491e+38 -3.3999999521443642491e+38 -3.3999999521443642491e+38 -3.3999999521443642491e+38 -3.3999999521443642491e+38 -3.3999999521443642491e+38 -3.3999999521443642491e+38 -3.3999999521443642491e+38 -3.3999999521443642491e+38 -3.3999999521443642491e+38 -3.3999999521443642491e+38 -3.3999999521443642491e+38 -3.3999999521443642491e+38 -3.3999999521443642491e+38 -3.3999999521443642491e+38 -3.3999999521443642491e+38 -3.3999999521443642491e+38 -3.3999999521443642491e+38 -3.3999999521443642491e+38 -3.3999999521443642491e+38 -3.3999999521443642491e+38 -3.3999999521443642491e+38 -3.3999999521443642491e+38 -3.3999999521443642491e+38 -3.3999999521443642491e+38 -3.3999999521443642491e+38 -3.3999999521443642491e+38 -3.3999999521443642491e+38 -3.3999999521443642491e+38 -3.3999999521443642491e+38 -3.3999999521443642491e+38 -3.3999999521443642491e+38 -3.3999999521443642491e+38 -3.3999999521443642491e+38 -3.3999999521443642491e+38 -3.3999999521443642491e+38 -3.3999999521443642491e+38 -3.3999999521443642491e+38 -3.3999999521443642491e+38 -3.3999999521443642491e+38 -3.3999999521443642491e+38 -3.3999999521443642491e+38 -3.3999999521443642491e+38 -3.3999999521443642491e+38 -3.3999999521443642491e+38 -3.3999999521443642491e+38 -3.3999999521443642491e+38 -3.3999999521443642491e+38 -3.3999999521443642491e+38 -3.3999999521443642491e+38 -3.3999999521443642491e+38 -3.3999999521443642491e+38 -3.3999999521443642491e+38 -3.3999999521443642491e+38 -3.3999999521443642491e+38 -3.3999999521443642491e+38 -3.3999999521443642491e+38 -3.3999999521443642491e+38 -3.3999999521443642491e+38 -3.3999999521443642491e+38 -3.3999999521443642491e+38 -3.3999999521443642491e+38 -3.3999999521443642491e+38 -3.3999999521443642491e+38 -3.3999999521443642491e+38 -3.3999999521443642491e+38 -3.3999999521443642491e+38 -3.3999999521443642491e+38 -3.3999999521443642491e+38 -3.3999999521443642491e+38 -3.3999999521443642491e+38 -3.3999999521443642491e+38 -3.3999999521443642491e+38 -3.3999999521443642491e+38 -3.3999999521443642491e+38 -3.3999999521443642491e+38 -3.3999999521443642491e+38 -3.3999999521443642491e+38 -3.3999999521443642491e+38 -3.3999999521443642491e+38 -3.3999999521443642491e+38 -3.3999999521443642491e+38 -3.3999999521443642491e+38 -3.3999999521443642491e+38 -3.3999999521443642491e+38 -3.3999999521443642491e+38 -3.3999999521443642491e+38 -3.3999999521443642491e+38 -3.3999999521443642491e+38 -3.3999999521443642491e+38 -3.3999999521443642491e+38 -3.3999999521443642491e+38 -3.3999999521443642491e+38 -3.3999999521443642491e+38 -3.3999999521443642491e+38 -3.3999999521443642491e+38 -3.3999999521443642491e+38 -3.3999999521443642491e+38 -3.3999999521443642491e+38 -3.3999999521443642491e+38 -3.3999999521443642491e+38 -3.3999999521443642491e+38 -3.3999999521443642491e+38 -3.3999999521443642491e+38 -3.3999999521443642491e+38 -3.3999999521443642491e+38 -3.3999999521443642491e+38 -3.3999999521443642491e+38 -3.3999999521443642491e+38 -3.3999999521443642491e+38 -3.3999999521443642491e+38 -3.3999999521443642491e+38 -3.3999999521443642491e+38 -3.3999999521443642491e+38 -3.3999999521443642491e+38 -3.3999999521443642491e+38 -3.3999999521443642491e+38 -3.3999999521443642491e+38 -3.3999999521443642491e+38 -3.3999999521443642491e+38 -3.3999999521443642491e+38 -3.3999999521443642491e+38 -3.3999999521443642491e+38 -3.3999999521443642491e+38 -3.3999999521443642491e+38 -3.3999999521443642491e+38 -3.3999999521443642491e+38 -3.3999999521443642491e+38 -3.3999999521443642491e+38 -3.3999999521443642491e+38 -3.3999999521443642491e+38 -3.3999999521443642491e+38 -3.3999999521443642491e+38 -3.3999999521443642491e+38 -3.3999999521443642491e+38 -3.3999999521443642491e+38 -3.3999999521443642491e+38 -3.3999999521443642491e+38 -3.3999999521443642491e+38 -3.3999999521443642491e+38 -3.3999999521443642491e+38 -3.3999999521443642491e+38 -3.3999999521443642491e+38 -3.3999999521443642491e+38 -3.3999999521443642491e+38 -3.3999999521443642491e+38 -3.3999999521443642491e+38 -3.3999999521443642491e+38 -3.3999999521443642491e+38 -3.3999999521443642491e+38 -3.3999999521443642491e+38 -3.3999999521443642491e+38 -3.3999999521443642491e+38 -3.3999999521443642491e+38 -3.3999999521443642491e+38 -3.3999999521443642491e+38 -3.3999999521443642491e+38 -3.3999999521443642491e+38 -3.3999999521443642491e+38 -3.3999999521443642491e+38 -3.3999999521443642491e+38 -3.3999999521443642491e+38 -3.3999999521443642491e+38 -3.3999999521443642491e+38 -3.3999999521443642491e+38 -3.3999999521443642491e+38 -3.3999999521443642491e+38 -3.3999999521443642491e+38 -3.3999999521443642491e+38 -3.3999999521443642491e+38 -3.3999999521443642491e+38 -3.3999999521443642491e+38 -3.3999999521443642491e+38 -3.3999999521443642491e+38 -3.3999999521443642491e+38 -3.3999999521443642491e+38 -3.3999999521443642491e+38 -3.3999999521443642491e+38 -3.3999999521443642491e+38 -3.3999999521443642491e+38 -3.3999999521443642491e+38 -3.3999999521443642491e+38 -3.3999999521443642491e+38 -3.3999999521443642491e+38 -3.3999999521443642491e+38 -3.3999999521443642491e+38 -3.3999999521443642491e+38 -3.3999999521443642491e+38 -3.3999999521443642491e+38 -3.3999999521443642491e+38 -3.3999999521443642491e+38 -3.3999999521443642491e+38 -3.3999999521443642491e+38 -3.3999999521443642491e+38 -3.3999999521443642491e+38 -3.3999999521443642491e+38 -3.3999999521443642491e+38 -3.3999999521443642491e+38 -3.3999999521443642491e+38 -3.3999999521443642491e+38 -3.3999999521443642491e+38 -3.3999999521443642491e+38 -3.3999999521443642491e+38 -3.3999999521443642491e+38 -3.3999999521443642491e+38 -3.3999999521443642491e+38 -3.3999999521443642491e+38 -3.3999999521443642491e+38 -3.3999999521443642491e+38 -3.3999999521443642491e+38 -3.3999999521443642491e+38 -3.3999999521443642491e+38 -3.3999999521443642491e+38 -3.3999999521443642491e+38 -3.3999999521443642491e+38 -3.3999999521443642491e+38 -3.3999999521443642491e+38 -3.3999999521443642491e+38 -3.3999999521443642491e+38 -3.3999999521443642491e+38 -3.3999999521443642491e+38 -3.3999999521443642491e+38 -3.3999999521443642491e+38 -3.3999999521443642491e+38 -3.3999999521443642491e+38 -3.3999999521443642491e+38 -3.3999999521443642491e+38 -3.3999999521443642491e+38 -3.3999999521443642491e+38 -3.3999999521443642491e+38 -3.3999999521443642491e+38 -3.3999999521443642491e+38 -3.3999999521443642491e+38 -3.3999999521443642491e+38 -3.3999999521443642491e+38 -3.3999999521443642491e+38 -3.3999999521443642491e+38 -3.3999999521443642491e+38 -3.3999999521443642491e+38 -3.3999999521443642491e+38 -3.3999999521443642491e+38 -3.3999999521443642491e+38 -3.3999999521443642491e+38 -3.3999999521443642491e+38 -3.3999999521443642491e+38 -3.3999999521443642491e+38 -3.3999999521443642491e+38 -3.3999999521443642491e+38 -3.3999999521443642491e+38 -3.3999999521443642491e+38 -3.3999999521443642491e+38 -3.3999999521443642491e+38 -3.3999999521443642491e+38 -3.3999999521443642491e+38 -3.3999999521443642491e+38 -3.3999999521443642491e+38 -3.3999999521443642491e+38 -3.3999999521443642491e+38 -3.3999999521443642491e+38 -3.3999999521443642491e+38 -3.3999999521443642491e+38 -3.3999999521443642491e+38 -3.3999999521443642491e+38 -3.3999999521443642491e+38 -3.3999999521443642491e+38 -3.3999999521443642491e+38 -3.3999999521443642491e+38 -3.3999999521443642491e+38 -3.3999999521443642491e+38 -3.3999999521443642491e+38
 -3.3999999521443642491e+38 -3.3999999521443642491e+38 -3.3999999521443642491e+38 -3.3999999521443642491e+38 -3.3999999521443642491e+38 -3.3999999521443642491e+38 -3.3999999521443642491e+38 -3.3999999521443642491e+38 -3.3999999521443642491e+38 -3.3999999521443642491e+38 -3.3999999521443642491e+38 -3.3999999521443642491e+38 -3.3999999521443642491e+38 -3.3999999521443642491e+38 -3.3999999521443642491e+38 -3.3999999521443642491e+38 -3.3999999521443642491e+38 -3.3999999521443642491e+38 -3.3999999521443642491e+38 -3.3999999521443642491e+38 -3.3999999521443642491e+38 -3.3999999521443642491e+38 -3.3999999521443642491e+38 -3.3999999521443642491e+38 27.5 27.5 27.399999618530273438 27.399999618530273438 27.399999618530273438 27.399999618530273438 27.399999618530273438 27.399999618530273438 27.399999618530273438 27.399999618530273438 27.399999618530273438 27.399999618530273438 27.399999618530273438 27.399999618530273438 27.399999618530273438 27.399999618530273438 27.299999237060546875 27.299999237060546875 27.299999237060546875 27.299999237060546875 27.299999237060546875 27.299999237060546875 27.299999237060546875 27.299999237060546875 27.299999237060546875 27.299999237060546875 27.399999618530273438 27.399999618530273438 27.399999618530273438 27.399999618530273438 27.399999618530273438 27.399999618530273438 27.399999618530273438 27.399999618530273438 27.399999618530273438 27.399999618530273438 27.5 27.5 27.5 27.5 27.5 27.399999618530273438 27.399999618530273438 27.399999618530273438 27.399999618530273438 27.399999618530273438 27.399999618530273438 27.399999618530273438 27.399999618530273438 27.399999618530273438 27.399999618530273438 27.399999618530273438 27.399999618530273438 27.5 27.5 27.5 27.5 27.600000381469726563 27.600000381469726563 27.600000381469726563 27.600000381469726563 27.600000381469726563 27.600000381469726563 27.600000381469726563 27.600000381469726563 27.600000381469726563 27.600000381469726563 27.600000381469726563 27.600000381469726563 27.600000381469726563 27.600000381469726563 27.600000381469726563 27.600000381469726563 27.600000381469726563 27.600000381469726563 27.700000762939453125 27.700000762939453125 27.600000381469726563 27.600000381469726563 27.600000381469726563 27.600000381469726563 27.600000381469726563 27.600000381469726563 27.600000381469726563 27.600000381469726563 27.600000381469726563 27.600000381469726563 27.600000381469726563 27.600000381469726563 27.600000381469726563 27.600000381469726563 27.600000381469726563 27.600000381469726563 27.700000762939453125 27.700000762939453125 27.700000762939453125 27.700000762939453125 27.799999237060546875 27.700000762939453125 27.700000762939453125 27.700000762939453125 27.700000762939453125 27.700000762939453125 27.700000762939453125 27.700000762939453125 27.700000762939453125 27.700000762939453125 27.700000762939453125 27.700000762939453125 27.799999237060546875 27.799999237060546875 27.799999237060546875 27.799999237060546875 27.799999237060546875 27.799999237060546875 27.799999237060546875 27.799999237060546875 27.799999237060546875 27.799999237060546875 27.899999618530273438 27.899999618530273438 27.899999618530273438 27.799999237060546875 27.799999237060546875 27.799999237060546875 27.700000762939453125 27.700000762939453125 27.600000381469726563 27.5 27.5 27.5 27.600000381469726563 27.700000762939453125 27.799999237060546875 27.799999237060546875 27.899999618530273438 27.899999618530273438 28 28 28 28 28.100000381469726563 28.100000381469726563 28.100000381469726563 28.100000381469726563 28.100000381469726563 28.100000381469726563 28.100000381469726563 28.100000381469726563 28.100000381469726563 28.200000762939453125 28.200000762939453125 28.200000762939453125 28.299999237060546875 28.299999237060546875 28.399999618530273438 28.399999618530273438 28.399999618530273438 28.399999618530273438 28.399999618530273438 28.399999618530273438 28.399999618530273438 28.399999618530273438 28.399999618530273438 28.5 28.5 28.5 28.5 28.5 28.5 28.399999618530273438 28.399999618530273438 28.299999237060546875 28.299999237060546875 -3.3999999521443642491e+38 -3.3999999521443642491e+38 -3.3999999521443642491e+38 -3.3999999521443642491e+38 -3.3999999521443642491e+38 -3.3999999521443642491e+38 -3.3999999521443642491e+38 -3.3999999521443642491e+38 -3.3999999521443642491e+38 -3.3999999521443642491e+38 -3.3999999521443642491e+38 -3.3999999521443642491e+38 -3.3999999521443642491e+38 -3.3999999521443642491e+38 -3.3999999521443642491e+38 -3.3999999521443642491e+38 -3.3999999521443642491e+38 -3.3999999521443642491e+38 -3.3999999521443642491e+38 -3.3999999521443642491e+38 -3.3999999521443642491e+38 -3.3999999521443642491e+38 -3.3999999521443642491e+38 -3.3999999521443642491e+38 -3.3999999521443642491e+38 -3.3999999521443642491e+38 -3.3999999521443642491e+38 -3.3999999521443642491e+38 -3.3999999521443642491e+38 -3.3999999521443642491e+38 -3.3999999521443642491e+38 -3.3999999521443642491e+38 -3.3999999521443642491e+38 -3.3999999521443642491e+38 -3.3999999521443642491e+38 -3.3999999521443642491e+38 -3.3999999521443642491e+38 -3.3999999521443642491e+38 -3.3999999521443642491e+38 -3.3999999521443642491e+38 -3.3999999521443642491e+38 -3.3999999521443642491e+38 -3.3999999521443642491e+38 -3.3999999521443642491e+38 -3.3999999521443642491e+38 -3.3999999521443642491e+38 -3.3999999521443642491e+38 -3.3999999521443642491e+38 -3.3999999521443642491e+38 -3.3999999521443642491e+38 -3.3999999521443642491e+38 -3.3999999521443642491e+38 -3.3999999521443642491e+38 -3.3999999521443642491e+38 -3.3999999521443642491e+38 -3.3999999521443642491e+38 -3.3999999521443642491e+38 -3.3999999521443642491e+38 -3.3999999521443642491e+38 -3.3999999521443642491e+38 -3.3999999521443642491e+38 -3.3999999521443642491e+38 -3.3999999521443642491e+38 -3.3999999521443642491e+38 -3.3999999521443642491e+38 -3.3999999521443642491e+38 -3.3999999521443642491e+38 -3.3999999521443642491e+38 -3.3999999521443642491e+38 -3.3999999521443642491e+38 -3.3999999521443642491e+38 -3.3999999521443642491e+38 -3.3999999521443642491e+38 -3.3999999521443642491e+38 -3.3999999521443642491e+38 -3.3999999521443642491e+38 -3.3999999521443642491e+38 -3.3999999521443642491e+38 -3.3999999521443642491e+38 -3.3999999521443642491e+38 -3.3999999521443642491e+38 -3.3999999521443642491e+38 -3.3999999521443642491e+38 -3.3999999521443642491e+38 -3.3999999521443642491e+38 -3.3999999521443642491e+38 -3.3999999521443642491e+38 -3.3999999521443642491e+38 -3.3999999521443642491e+38 -3.3999999521443642491e+38 -3.3999999521443642491e+38 -3.3999999521443642491e+38 -3.3999999521443642491e+38 -3.3999999521443642491e+38 -3.3999999521443642491e+38 -3.3999999521443642491e+38 -3.3999999521443642491e+38 -3.3999999521443642491e+38 -3.3999999521443642491e+38 -3.3999999521443642491e+38 -3.3999999521443642491e+38 -3.3999999521443642491e+38 -3.3999999521443642491e+38 -3.3999999521443642491e+38 -3.3999999521443642491e+38 -3.3999999521443642491e+38 -3.3999999521443642491e+38 -3.3999999521443642491e+38 -3.3999999521443642491e+38 -3.3999999521443642491e+38 -3.3999999521443642491e+38 -3.3999999521443642491e+38 -3.3999999521443642491e+38 -3.3999999521443642491e+38 -3.3999999521443642491e+38 -3.3999999521443642491e+38 -3.3999999521443642491e+38 -3.3999999521443642491e+38 -3.3999999521443642491e+38 -3.3999999521443642491e+38 -3.3999999521443642491e+38 -3.3999999521443642491e+38 -3.3999999521443642491e+38 -3.3999999521443642491e+38 -3.3999999521443642491e+38 -3.3999999521443642491e+38 -3.3999999521443642491e+38 -3.3999999521443642491e+38 -3.3999999521443642491e+38 -3.3999999521443642491e+38 -3.3999999521443642491e+38 -3.3999999521443642491e+38 -3.3999999521443642491e+38 -3.3999999521443642491e+38 -3.3999999521443642491e+38 -3.3999999521443642491e+38 -3.3999999521443642491e+38 -3.3999999521443642491e+38 -3.3999999521443642491e+38 -3.3999999521443642491e+38 -3.3999999521443642491e+38 -3.3999999521443642491e+38 -3.3999999521443642491e+38 -3.3999999521443642491e+38 -3.3999999521443642491e+38 -3.3999999521443642491e+38 -3.3999999521443642491e+38 -3.3999999521443642491e+38 -3.3999999521443642491e+38 -3.3999999521443642491e+38 -3.3999999521443642491e+38 -3.3999999521443642491e+38 -3.3999999521443642491e+38 -3.3999999521443642491e+38 -3.3999999521443642491e+38 -3.3999999521443642491e+38 -3.3999999521443642491e+38 -3.3999999521443642491e+38 -3.3999999521443642491e+38 -3.3999999521443642491e+38 -3.3999999521443642491e+38 -3.3999999521443642491e+38 -3.3999999521443642491e+38 -3.3999999521443642491e+38 -3.3999999521443642491e+38 -3.3999999521443642491e+38 -3.3999999521443642491e+38 -3.3999999521443642491e+38 -3.3999999521443642491e+38 -3.3999999521443642491e+38 -3.3999999521443642491e+38 -3.3999999521443642491e+38 -3.3999999521443642491e+38 -3.3999999521443642491e+38 -3.3999999521443642491e+38 -3.3999999521443642491e+38 -3.3999999521443642491e+38 -3.3999999521443642491e+38 -3.3999999521443642491e+38 -3.3999999521443642491e+38 -3.3999999521443642491e+38 -3.3999999521443642491e+38 -3.3999999521443642491e+38 -3.3999999521443642491e+38 -3.3999999521443642491e+38 -3.3999999521443642491e+38 -3.3999999521443642491e+38 -3.3999999521443642491e+38 -3.3999999521443642491e+38 -3.3999999521443642491e+38 -3.3999999521443642491e+38 -3.3999999521443642491e+38 -3.3999999521443642491e+38 -3.3999999521443642491e+38 -3.3999999521443642491e+38 -3.3999999521443642491e+38 -3.3999999521443642491e+38 -3.3999999521443642491e+38 -3.3999999521443642491e+38 -3.3999999521443642491e+38 -3.3999999521443642491e+38 -3.3999999521443642491e+38 -3.3999999521443642491e+38 -3.3999999521443642491e+38 -3.3999999521443642491e+38 -3.3999999521443642491e+38 -3.3999999521443642491e+38 -3.3999999521443642491e+38 -3.3999999521443642491e+38 -3.3999999521443642491e+38 -3.3999999521443642491e+38 -3.3999999521443642491e+38 -3.3999999521443642491e+38 -3.3999999521443642491e+38 -3.3999999521443642491e+38 -3.3999999521443642491e+38 -3.3999999521443642491e+38 -3.3999999521443642491e+38 -3.3999999521443642491e+38 -3.3999999521443642491e+38 -3.3999999521443642491e+38 -3.3999999521443642491e+38 -3.3999999521443642491e+38 -3.3999999521443642491e+38 -3.3999999521443642491e+38 -3.3999999521443642491e+38 -3.3999999521443642491e+38 -3.3999999521443642491e+38 -3.3999999521443642491e+38 -3.3999999521443642491e+38 -3.3999999521443642491e+38 -3.3999999521443642491e+38 -3.3999999521443642491e+38 -3.3999999521443642491e+38 -3.3999999521443642491e+38 -3.3999999521443642491e+38 -3.3999999521443642491e+38 -3.3999999521443642491e+38 -3.3999999521443642491e+38 -3.3999999521443642491e+38 -3.3999999521443642491e+38 -3.3999999521443642491e+38 -3.3999999521443642491e+38 -3.3999999521443642491e+38 -3.3999999521443642491e+38 -3.3999999521443642491e+38 -3.3999999521443642491e+38 -3.3999999521443642491e+38 -3.3999999521443642491e+38 -3.3999999521443642491e+38 -3.3999999521443642491e+38 -3.3999999521443642491e+38 -3.3999999521443642491e+38 -3.3999999521443642491e+38 -3.3999999521443642491e+38 -3.3999999521443642491e+38 -3.3999999521443642491e+38 -3.3999999521443642491e+38 -3.3999999521443642491e+38 -3.3999999521443642491e+38 -3.3999999521443642491e+38 -3.3999999521443642491e+38 -3.3999999521443642491e+38 -3.3999999521443642491e+38 -3.3999999521443642491e+38 -3.3999999521443642491e+38 -3.3999999521443642491e+38 -3.3999999521443642491e+38 -3.3999999521443642491e+38 -3.3999999521443642491e+38 -3.3999999521443642491e+38 -3.3999999521443642491e+38 -3.3999999521443642491e+38 -3.3999999521443642491e+38 -3.3999999521443642491e+38 -3.3999999521443642491e+38 -3.3999999521443642491e+38 -3.3999999521443642491e+38 -3.3999999521443642491e+38 -3.3999999521443642491e+38 -3.3999999521443642491e+38 -3.3999999521443642491e+38 -3.3999999521443642491e+38 -3.3999999521443642491e+38 -3.3999999521443642491e+38 -3.3999999521443642491e+38 -3.3999999521443642491e+38 -3.3999999521443642491e+38 -3.3999999521443642491e+38 -3.3999999521443642491e+38 -3.3999999521443642491e+38 -3.3999999521443642491e+38 -3.3999999521443642491e+38 -3.3999999521443642491e+38 -3.3999999521443642491e+38 -3.3999999521443642491e+38 -3.3999999521443642491e+38 -3.3999999521443642491e+38 -3.3999999521443642491e+38 -3.3999999521443642491e+38 -3.3999999521443642491e+38 -3.3999999521443642491e+38 -3.3999999521443642491e+38 -3.3999999521443642491e+38
 -3.3999999521443642491e+38 -3.3999999521443642491e+38 -3.3999999521443642491e+38 -3.3999999521443642491e+38 -3.3999999521443642491e+38 -3.3999999521443642491e+38 -3.3999999521443642491e+38 -3.3999999521443642491e+38 -3.3999999521443642491e+38 -3.3999999521443642491e+38 -3.3999999521443642491e+38 -3.3999999521443642491e+38 -3.3999999521443642491e+38 -3.3999999521443642491e+38 -3.3999999521443642491e+38 -3.3999999521443642491e+38 -3.3999999521443642491e+38 -3.3999999521443642491e+38 -3.3999999521443642491e+38 -3.3999999521443642491e+38 -3.3999999521443642491e+38 -3.3999999521443642491e+38 27.5 27.5 27.5 27.5 27.5 27.399999618530273438 27.399999618530273438 27.399999618530273438 27.399999618530273438 27.399999618530273438 27.399999618530273438 27.399999618530273438 27.399999618530273438 27.399999618530273438 27.399999618530273438 27.399999618530273438 27.399999618530273438 27.399999618530273438 27.399999618530273438 27.299999237060546875 27.299999237060546875 27.299999237060546875 27.299999237060546875 27.299999237060546875 27.299999237060546875 27.299999237060546875 27.299999237060546875 27.299999237060546875 27.299999237060546875 27.299999237060546875 27.299999237060546875 27.299999237060546875 27.299999237060546875 27.399999618530273438 27.399999618530273438 27.399999618530273438 27.399999618530273438 27.399999618530273438 27.5 27.5 27.5 27.5 27.5 27.5 27.5 27.399999618530273438 27.399999618530273438 27.399999618530273438 27.399999618530273438 27.399999618530273438 27.399999618530273438 27.399999618530273438 27.399999618530273438 27.5 27.5 27.5 27.5 27.5 27.600000381469726563 27.600000381469726563 27.600000381469726563 27.600000381469726563 27.600000381469726563 27.600000381469726563 27.600000381469726563 27.600000381469726563 27.600000381469726563 27.700000762939453125 27.600000381469726563 27.600000381469726563 27.600000381469726563 27.600000381469726563 27.600000381469726563 27.600000381469726563 27.600000381469726563 27.600000381469726563 27.600000381469726563 27.600000381469726563 27.600000381469726563 27.600000381469726563 27.600000381469726563 27.600000381469726563 27.600000381469726563 27.600000381469726563 27.600000381469726563 27.600000381469726563 27.600000381469726563 27.600000381469726563 27.600000381469726563 27.600000381469726563 27.600000381469726563 27.600000381469726563 27.600000381469726563 27.600000381469726563 27.600000381469726563 27.700000762939453125 27.700000762939453125 27.700000762939453125 27.700000762939453125 27.799999237060546875 27.700000762939453125 27.700000762939453125 27.700000762939453125 27.700000762939453125 27.700000762939453125 27.700000762939453125 27.700000762939453125 27.700000762939453125 27.700000762939453125 27.700000762939453125 27.700000762939453125 27.700000762939453125 27.799999237060546875 27.799999237060546875 27.799999237060546875 27.799999237060546875 27.799999237060546875 27.799999237060546875 27.799999237060546875 27.799999237060546875 27.799999237060546875 27.799999237060546875 27.899999618530273438 27.899999618530273438 27.799999237060546875 27.799999237060546875 27.799999237060546875 27.799999237060546875 27.700000762939453125 27.700000762939453125 27.600000381469726563 27.600000381469726563 27.600000381469726563 27.700000762939453125 27.700000762939453125 27.799999237060546875 27.899999618530273438 27.899999618530273438 27.899999618530273438 28 28 28 28 28 28 28 28.100000381469726563 28.100000381469726563 28.100000381469726563 28.100000381469726563 28.100000381469726563 28.200000762939453125 28.200000762939453125 28.200000762939453125 28.299999237060546875 28.299999237060546875 28.299999237060546875 28.399999618530273438 28.399999618530273438 28.399999618530273438 28.399999618530273438 28.399999618530273438 28.399999618530273438 28.399999618530273438 28.399999618530273438 28.5 28.5 28.5 28.5 28.600000381469726563 28.5 28.5 28.399999618530273438 28.299999237060546875 28.299999237060546875 28.299999237060546875 28.299999237060546875 28.299999237060546875 -3.3999999521443642491e+38 -3.3999999521443642491e+38 -3.3999999521443642491e+38 -3.3999999521443642491e+38 -3.3999999521443642491e+38 -3.3999999521443642491e+38 -3.3999999521443642491e+38 -3.3999999521443642491e+38 -3.3999999521443642491e+38 -3.3999999521443642491e+38 -3.3999999521443642491e+38 -3.3999999521443642491e+38 -3.3999999521443642491e+38 -3.3999999521443642491e+38 -3.3999999521443642491e+38 -3.3999999521443642491e+38 -3.3999999521443642491e+38 -3.3999999521443642491e+38 -3.3999999521443642491e+38 -3.3999999521443642491e+38 -3.3999999521443642491e+38 -3.3999999521443642491e+38 -3.3999999521443642491e+38 -3.3999999521443642491e+38 -3.3999999521443642491e+38 -3.3999999521443642491e+38 -3.3999999521443642491e+38 -3.3999999521443642491e+38 -3.3999999521443642491e+38 -3.3999999521443642491e+38 -3.3999999521443642491e+38 -3.3999999521443642491e+38 -3.3999999521443642491e+38 -3.3999999521443642491e+38 -3.3999999521443642491e+38 -3.3999999521443642491e+38 -3.3999999521443642491e+38 -3.3999999521443642491e+38 -3.3999999521443642491e+38 -3.3999999521443642491e+38 -3.3999999521443642491e+38 -3.3999999521443642491e+38 -3.3999999521443642491e+38 -3.3999999521443642491e+38 -3.3999999521443642491e+38 -3.3999999521443642491e+38 -3.3999999521443642491e+38 -3.3999999521443642491e+38 -3.3999999521443642491e+38 -3.3999999521443642491e+38 -3.3999999521443642491e+38 -3.3999999521443642491e+38 -3.3999999521443642491e+38 -3.3999999521443642491e+38 -3.3999999521443642491e+38 -3.3999999521443642491e+38 -3.3999999521443642491e+38 -3.3999999521443642491e+38 -3.3999999521443642491e+38 -3.3999999521443642491e+38 -3.3999999521443642491e+38 -3.3999999521443642491e+38 -3.3999999521443642491e+38 -3.3999999521443642491e+38 -3.3999999521443642491e+38 -3.3999999521443642491e+38 -3.3999999521443642491e+38 -3.3999999521443642491e+38 -3.3999999521443642491e+38 -3.3999999521443642491e+38 -3.3999999521443642491e+38 -3.3999999521443642491e+38 -3.3999999521443642491e+38 -3.3999999521443642491e+38 -3.3999999521443642491e+38 -3.3999999521443642491e+38 -3.3999999521443642491e+38 -3.3999999521443642491e+38 -3.3999999521443642491e+38 -3.3999999521443642491e+38 -3.3999999521443642491e+38 -3.3999999521443642491e+38 -3.3999999521443642491e+38 -3.3999999521443642491e+38 -3.3999999521443642491e+38 -3.3999999521443642491e+38 -3.3999999521443642491e+38 -3.3999999521443642491e+38 -3.3999999521443642491e+38 -3.3999999521443642491e+38 -3.3999999521443642491e+38 -3.3999999521443642491e+38 -3.3999999521443642491e+38 -3.3999999521443642491e+38 -3.3999999521443642491e+38 -3.3999999521443642491e+38 -3.3999999521443642491e+38 -3.3999999521443642491e+38 -3.3999999521443642491e+38 -3.3999999521443642491e+38 -3.3999999521443642491e+38 -3.3999999521443642491e+38 -3.3999999521443642491e+38 -3.3999999521443642491e+38 -3.3999999521443642491e+38 -3.3999999521443642491e+38 -3.3999999521443642491e+38 -3.3999999521443642491e+38 -3.3999999521443642491e+38 -3.3999999521443642491e+38 -3.3999999521443642491e+38 -3.3999999521443642491e+38 -3.3999999521443642491e+38 -3.3999999521443642491e+38 -3.3999999521443642491e+38 -3.3999999521443642491e+38 -3.3999999521443642491e+38 -3.3999999521443642491e+38 -3.3999999521443642491e+38 -3.3999999521443642491e+38 -3.3999999521443642491e+38 -3.3999999521443642491e+38 -3.3999999521443642491e+38 -3.3999999521443642491e+38 -3.3999999521443642491e+38 -3.3999999521443642491e+38 -3.3999999521443642491e+38 -3.3999999521443642491e+38 -3.3999999521443642491e+38 -3.3999999521443642491e+38 -3.3999999521443642491e+38 -3.3999999521443642491e+38 -3.3999999521443642491e+38 -3.3999999521443642491e+38 -3.3999999521443642491e+38 -3.3999999521443642491e+38 -3.3999999521443642491e+38 -3.3999999521443642491e+38 -3.3999999521443642491e+38 -3.3999999521443642491e+38 -3.3999999521443642491e+38 -3.3999999521443642491e+38 -3.3999999521443642491e+38 -3.3999999521443642491e+38 -3.3999999521443642491e+38 -3.3999999521443642491e+38 -3.3999999521443642491e+38 -3.3999999521443642491e+38 -3.3999999521443642491e+38 -3.3999999521443642491e+38 -3.3999999521443642491e+38 -3.3999999521443642491e+38 -3.3999999521443642491e+38 -3.3999999521443642491e+38 -3.3999999521443642491e+38 -3.3999999521443642491e+38 -3.3999999521443642491e+38 -3.3999999521443642491e+38 -3.3999999521443642491e+38 -3.3999999521443642491e+38 -3.3999999521443642491e+38 -3.3999999521443642491e+38 -3.3999999521443642491e+38 -3.3999999521443642491e+38 -3.3999999521443642491e+38 -3.3999999521443642491e+38 -3.3999999521443642491e+38 -3.3999999521443642491e+38 -3.3999999521443642491e+38 -3.3999999521443642491e+38 -3.3999999521443642491e+38 -3.3999999521443642491e+38 -3.3999999521443642491e+38 -3.3999999521443642491e+38 -3.3999999521443642491e+38 -3.3999999521443642491e+38 -3.3999999521443642491e+38 -3.3999999521443642491e+38 -3.3999999521443642491e+38 -3.3999999521443642491e+38 -3.3999999521443642491e+38 -3.3999999521443642491e+38 -3.3999999521443642491e+38 -3.3999999521443642491e+38 -3.3999999521443642491e+38 -3.3999999521443642491e+38 -3.3999999521443642491e+38 -3.3999999521443642491e+38 -3.3999999521443642491e+38 -3.3999999521443642491e+38 -3.3999999521443642491e+38 -3.3999999521443642491e+38 -3.3999999521443642491e+38 -3.3999999521443642491e+38 -3.3999999521443642491e+38 -3.3999999521443642491e+38 -3.3999999521443642491e+38 -3.3999999521443642491e+38 -3.3999999521443642491e+38 -3.3999999521443642491e+38 -3.3999999521443642491e+38 -3.3999999521443642491e+38 -3.3999999521443642491e+38 -3.3999999521443642491e+38 -3.3999999521443642491e+38 -3.3999999521443642491e+38 -3.3999999521443642491e+38 -3.3999999521443642491e+38 -3.3999999521443642491e+38 -3.3999999521443642491e+38 -3.3999999521443642491e+38 -3.3999999521443642491e+38 -3.3999999521443642491e+38 -3.3999999521443642491e+38 -3.3999999521443642491e+38 -3.3999999521443642491e+38 -3.3999999521443642491e+38 -3.3999999521443642491e+38 -3.3999999521443642491e+38 -3.3999999521443642491e+38 -3.3999999521443642491e+38 -3.3999999521443642491e+38 -3.3999999521443642491e+38 -3.3999999521443642491e+38 -3.3999999521443642491e+38 -3.3999999521443642491e+38 -3.3999999521443642491e+38 -3.3999999521443642491e+38 -3.3999999521443642491e+38 -3.3999999521443642491e+38 -3.3999999521443642491e+38 -3.3999999521443642491e+38 -3.3999999521443642491e+38 -3.3999999521443642491e+38 -3.3999999521443642491e+38 -3.3999999521443642491e+38 -3.3999999521443642491e+38 -3.3999999521443642491e+38 -3.3999999521443642491e+38 -3.3999999521443642491e+38 -3.3999999521443642491e+38 -3.3999999521443642491e+38 -3.3999999521443642491e+38 -3.3999999521443642491e+38 -3.3999999521443642491e+38 -3.3999999521443642491e+38 -3.3999999521443642491e+38 -3.3999999521443642491e+38 -3.3999999521443642491e+38 -3.3999999521443642491e+38 -3.3999999521443642491e+38 -3.3999999521443642491e+38 -3.3999999521443642491e+38 -3.3999999521443642491e+38 -3.3999999521443642491e+38 -3.3999999521443642491e+38 -3.3999999521443642491e+38 -3.3999999521443642491e+38 -3.3999999521443642491e+38 -3.3999999521443642491e+38 -3.3999999521443642491e+38 -3.3999999521443642491e+38 -3.3999999521443642491e+38 -3.3999999521443642491e+38 -3.3999999521443642491e+38 -3.3999999521443642491e+38 -3.3999999521443642491e+38 -3.3999999521443642491e+38 -3.3999999521443642491e+38 -3.3999999521443642491e+38 -3.3999999521443642491e+38 -3.3999999521443642491e+38 -3.3999999521443642491e+38 -3.3999999521443642491e+38 -3.3999999521443642491e+38 -3.3999999521443642491e+38 -3.3999999521443642491e+38 -3.3999999521443642491e+38 -3.3999999521443642491e+38 -3.3999999521443642491e+38 -3.3999999521443642491e+38 -3.3999999521443642491e+38 -3.3999999521443642491e+38 -3.3999999521443642491e+38 -3.3999999521443642491e+38 -3.3999999521443642491e+38 -3.3999999521443642491e+38 -3.3999999521443642491e+38 -3.3999999521443642491e+38 -3.3999999521443642491e+38 -3.3999999521443642491e+38 -3.3999999521443642491e+38 -3.3999999521443642491e+38 -3.3999999521443642491e+38 -3.3999999521443642491e+38 -3.3999999521443642491e+38 -3.3999999521443642491e+38 -3.3999999521443642491e+38 -3.3999999521443642491e+38 -3.3999999521443642491e+38 -3.3999999521443642491e+38 -3.3999999521443642491e+38
 -3.3999999521443642491e+38 -3.3999999521443642491e+38 -3.3999999521443642491e+38 -3.3999999521443642491e+38 -3.3999999521443642491e+38 -3.3999999521443642491e+38 -3.3999999521443642491e+38 -3.3999999521443642491e+38 -3.3999999521443642491e+38 -3.3999999521443642491e+38 -3.3999999521443642491e+38 -3.3999999521443642491e+38 -3.3999999521443642491e+38 -3.3999999521443642491e+38 -3.3999999521443642491e+38 -3.3999999521443642491e+38 -3.3999999521443642491e+38 -3.3999999521443642491e+38 -3.3999999521443642491e+38 -3.3999999521443642491e+38 -3.3999999521443642491e+38 -3.3999999521443642491e+38 27.5 27.5 27.600000381469726563 27.5 27.5 27.5 27.399999618530273438 27.399999618530273438 27.399999618530273438 27.399999618530273438 27.399999618530273438 27.399999618530273438 27.399999618530273438 27.399999618530273438 27.399999618530273438 27.399999618530273438 27.399999618530273438 27.399999618530273438 27.399999618530273438 27.299999237060546875 27.299999237060546875 27.299999237060546875 27.299999237060546875 27.299999237060546875 27.299999237060546875 27.299999237060546875 27.299999237060546875 27.299999237060546875 27.299999237060546875 27.299999237060546875 27.299999237060546875 27.299999237060546875 27.299999237060546875 27.299999237060546875 27.299999237060546875 27.399999618530273438 27.399999618530273438 27.399999618530273438 27.5 27.5 27.600000381469726563 27.5 27.5 27.5 27.5 27.5 27.5 27.5 27.5 27.5 27.5 27.5 27.5 27.5 27.5 27.5 27.5 27.600000381469726563 27.600000381469726563 27.600000381469726563 27.600000381469726563 27.600000381469726563 27.700000762939453125 27.700000762939453125 27.600000381469726563 27.600000381469726563 27.700000762939453125 27.700000762939453125 27.700000762939453125 27.600000381469726563 27.600000381469726563 27.600000381469726563 27.600000381469726563 27.600000381469726563 27.600000381469726563 27.600000381469726563 27.600000381469726563 27.600000381469726563 27.600000381469726563 27.600000381469726563 27.600000381469726563 27.600000381469726563 27.600000381469726563 27.600000381469726563 27.600000381469726563 27.600000381469726563 27.600000381469726563 27.600000381469726563 27.600000381469726563 27.600000381469726563 27.600000381469726563 27.600000381469726563 27.600000381469726563 27.600000381469726563 27.600000381469726563 27.700000762939453125 27.700000762939453125 27.700000762939453125 27.700000762939453125 27.799999237060546875 27.799999237060546875 27.700000762939453125 27.700000762939453125 27.700000762939453125 27.700000762939453125 27.700000762939453125 27.700000762939453125 27.700000762939453125 27.700000762939453125 27.700000762939453125 27.700000762939453125 27.700000762939453125 27.700000762939453125 27.799999237060546875 27.799999237060546875 27.799999237060546875 27.799999237060546875 27.799999237060546875 27.799999237060546875 27.799999237060546875 27.799999237060546875 27.799999237060546875 27.899999618530273438 27.899999618530273438 27.899999618530273438 27.899999618530273438 27.899999618530273438 27.799999237060546875 27.799999237060546875 27.700000762939453125 27.700000762939453125 27.600000381469726563 27.700000762939453125 27.700000762939453125 27.799999237060546875 27.799999237060546875 27.899999618530273438 27.899999618530273438 27.899999618530273438 28 28 28 28 28 28 28 28.100000381469726563 28.100000381469726563 28.100000381469726563 28.100000381469726563 28.200000762939453125 28.200000762939453125 28.200000762939453125 28.299999237060546875 28.299999237060546875 28.299999237060546875 28.399999618530273438 28.399999618530273438 28.399999618530273438 28.399999618530273438 28.399999618530273438 28.399999618530273438 28.399999618530273438 28.399999618530273438 28.399999618530273438 28.5 28.5 28.5 28.600000381469726563 28.600000381469726563 28.5 28.5 28.399999618530273438 28.299999237060546875 28.200000762939453125 28.200000762939453125 28.200000762939453125 28.299999237060546875 -3.3999999521443642491e+38 -3.3999999521443642491e+38 -3.3999999521443642491e+38 -3.3999999521443642491e+38 -3.3999999521443642491e+38 -3.3999999521443642491e+38 -3.3999999521443642491e+38 -3.3999999521443642491e+38 -3.3999999521443642491e+38 -3.3999999521443642491e+38 -3.3999999521443642491e+38 -3.3999999521443642491e+38 -3.3999999521443642491e+38 -3.3999999521443642491e+38 -3.3999999521443642491e+38 -3.3999999521443642491e+38 -3.3999999521443642491e+38 -3.3999999521443642491e+38 -3.3999999521443642491e+38 -3.3999999521443642491e+38 -3.3999999521443642491e+38 -3.3999999521443642491e+38 -3.3999999521443642491e+38 -3.3999999521443642491e+38 -3.3999999521443642491e+38 -3.3999999521443642491e+38 -3.3999999521443642491e+38 -3.3999999521443642491e+38 -3.3999999521443642491e+38 -3.3999999521443642491e+38 -3.3999999521443642491e+38 -3.3999999521443642491e+38 -3.3999999521443642491e+38 -3.3999999521443642491e+38 -3.3999999521443642491e+38 -3.3999999521443642491e+38 -3.3999999521443642491e+38 -3.3999999521443642491e+38 -3.3999999521443642491e+38 -3.3999999521443642491e+38 -3.3999999521443642491e+38 -3.3999999521443642491e+38 -3.3999999521443642491e+38 -3.3999999521443642491e+38 -3.3999999521443642491e+38 -3.3999999521443642491e+38 -3.3999999521443642491e+38 -3.3999999521443642491e+38 -3.3999999521443642491e+38 -3.3999999521443642491e+38 -3.3999999521443642491e+38 -3.3999999521443642491e+38 -3.3999999521443642491e+38 -3.3999999521443642491e+38 -3.3999999521443642491e+38 -3.3999999521443642491e+38 -3.3999999521443642491e+38 -3.3999999521443642491e+38 -3.3999999521443642491e+38 -3.3999999521443642491e+38 -3.3999999521443642491e+38 -3.3999999521443642491e+38 -3.3999999521443642491e+38 -3.3999999521443642491e+38 -3.3999999521443642491e+38 -3.3999999521443642491e+38 -3.3999999521443642491e+38 -3.3999999521443642491e+38 -3.3999999521443642491e+38 -3.3999999521443642491e+38 -3.3999999521443642491e+38 -3.3999999521443642491e+38 -3.3999999521443642491e+38 -3.3999999521443642491e+38 -3.3999999521443642491e+38 -3.3999999521443642491e+38 -3.3999999521443642491e+38 -3.3999999521443642491e+38 -3.3999999521443642491e+38 -3.3999999521443642491e+38 -3.3999999521443642491e+38 -3.3999999521443642491e+38 -3.3999999521443642491e+38 -3.3999999521443642491e+38 -3.3999999521443642491e+38 -3.3999999521443642491e+38 -3.3999999521443642491e+38 -3.3999999521443642491e+38 -3.3999999521443642491e+38 -3.3999999521443642491e+38 -3.3999999521443642491e+38 -3.3999999521443642491e+38 -3.3999999521443642491e+38 -3.3999999521443642491e+38 -3.3999999521443642491e+38 -3.3999999521443642491e+38 -3.3999999521443642491e+38 -3.3999999521443642491e+38 -3.3999999521443642491e+38 -3.3999999521443642491e+38 -3.3999999521443642491e+38 -3.3999999521443642491e+38 -3.3999999521443642491e+38 -3.3999999521443642491e+38 -3.3999999521443642491e+38 -3.3999999521443642491e+38 -3.3999999521443642491e+38 -3.3999999521443642491e+38 -3.3999999521443642491e+38 -3.3999999521443642491e+38 -3.3999999521443642491e+38 -3.3999999521443642491e+38 -3.3999999521443642491e+38 -3.3999999521443642491e+38 -3.3999999521443642491e+38 -3.3999999521443642491e+38 -3.3999999521443642491e+38 -3.3999999521443642491e+38 -3.3999999521443642491e+38 -3.3999999521443642491e+38 -3.3999999521443642491e+38 -3.3999999521443642491e+38 -3.3999999521443642491e+38 -3.3999999521443642491e+38 -3.3999999521443642491e+38 -3.3999999521443642491e+38 -3.3999999521443642491e+38 -3.3999999521443642491e+38 -3.3999999521443642491e+38 -3.3999999521443642491e+38 -3.3999999521443642491e+38 -3.3999999521443642491e+38 -3.3999999521443642491e+38 -3.3999999521443642491e+38 -3.3999999521443642491e+38 -3.3999999521443642491e+38 -3.3999999521443642491e+38 -3.3999999521443642491e+38 -3.3999999521443642491e+38 -3.3999999521443642491e+38 -3.3999999521443642491e+38 -3.3999999521443642491e+38 -3.3999999521443642491e+38 -3.3999999521443642491e+38 -3.3999999521443642491e+38 -3.3999999521443642491e+38 -3.3999999521443642491e+38 -3.3999999521443642491e+38 -3.3999999521443642491e+38 -3.3999999521443642491e+38 -3.3999999521443642491e+38 -3.3999999521443642491e+38 -3.3999999521443642491e+38 -3.3999999521443642491e+38 -3.3999999521443642491e+38 -3.3999999521443642491e+38 -3.3999999521443642491e+38 -3.3999999521443642491e+38 -3.3999999521443642491e+38 -3.3999999521443642491e+38 -3.3999999521443642491e+38 -3.3999999521443642491e+38 -3.3999999521443642491e+38 -3.3999999521443642491e+38 -3.3999999521443642491e+38 -3.3999999521443642491e+38 -3.3999999521443642491e+38 -3.3999999521443642491e+38 -3.3999999521443642491e+38 -3.3999999521443642491e+38 -3.3999999521443642491e+38 -3.3999999521443642491e+38 -3.3999999521443642491e+38 -3.3999999521443642491e+38 -3.3999999521443642491e+38 -3.3999999521443642491e+38 -3.3999999521443642491e+38 -3.3999999521443642491e+38 -3.3999999521443642491e+38 -3.3999999521443642491e+38 -3.3999999521443642491e+38 -3.3999999521443642491e+38 -3.3999999521443642491e+38 -3.3999999521443642491e+38 -3.3999999521443642491e+38 -3.3999999521443642491e+38 -3.3999999521443642491e+38 -3.3999999521443642491e+38 -3.3999999521443642491e+38 -3.3999999521443642491e+38 -3.3999999521443642491e+38 -3.3999999521443642491e+38 -3.3999999521443642491e+38 -3.3999999521443642491e+38 -3.3999999521443642491e+38 -3.3999999521443642491e+38 -3.3999999521443642491e+38 -3.3999999521443642491e+38 -3.3999999521443642491e+38 -3.3999999521443642491e+38 -3.3999999521443642491e+38 -3.3999999521443642491e+38 -3.3999999521443642491e+38 -3.3999999521443642491e+38 -3.3999999521443642491e+38 -3.3999999521443642491e+38 -3.3999999521443642491e+38 -3.3999999521443642491e+38 -3.3999999521443642491e+38 -3.3999999521443642491e+38 -3.3999999521443642491e+38 -3.3999999521443642491e+38 -3.3999999521443642491e+38 -3.3999999521443642491e+38 -3.3999999521443642491e+38 -3.3999999521443642491e+38 -3.3999999521443642491e+38 -3.3999999521443642491e+38 -3.3999999521443642491e+38 -3.3999999521443642491e+38 -3.3999999521443642491e+38 -3.3999999521443642491e+38 -3.3999999521443642491e+38 -3.3999999521443642491e+38 -3.3999999521443642491e+38 -3.3999999521443642491e+38 -3.3999999521443642491e+38 -3.3999999521443642491e+38 -3.3999999521443642491e+38 -3.3999999521443642491e+38 -3.3999999521443642491e+38 -3.3999999521443642491e+38 -3.3999999521443642491e+38 -3.3999999521443642491e+38 -3.3999999521443642491e+38 -3.3999999521443642491e+38 -3.3999999521443642491e+38 -3.3999999521443642491e+38 -3.3999999521443642491e+38 -3.3999999521443642491e+38 -3.3999999521443642491e+38 -3.3999999521443642491e+38 -3.3999999521443642491e+38 -3.3999999521443642491e+38 -3.3999999521443642491e+38 -3.3999999521443642491e+38 -3.3999999521443642491e+38 -3.3999999521443642491e+38 -3.3999999521443642491e+38 -3.3999999521443642491e+38 -3.3999999521443642491e+38 -3.3999999521443642491e+38 -3.3999999521443642491e+38 -3.3999999521443642491e+38 -3.3999999521443642491e+38 -3.3999999521443642491e+38 -3.3999999521443642491e+38 -3.3999999521443642491e+38 -3.3999999521443642491e+38 -3.3999999521443642491e+38 -3.3999999521443642491e+38 -3.3999999521443642491e+38 -3.3999999521443642491e+38 -3.3999999521443642491e+38 -3.3999999521443642491e+38 -3.3999999521443642491e+38 -3.3999999521443642491e+38 -3.3999999521443642491e+38 -3.3999999521443642491e+38 -3.3999999521443642491e+38 -3.3999999521443642491e+38 -3.3999999521443642491e+38 -3.3999999521443642491e+38 -3.3999999521443642491e+38 -3.3999999521443642491e+38 -3.3999999521443642491e+38 -3.3999999521443642491e+38 -3.3999999521443642491e+38 -3.3999999521443642491e+38 -3.3999999521443642491e+38 -3.3999999521443642491e+38 -3.3999999521443642491e+38 -3.3999999521443642491e+38 -3.3999999521443642491e+38 -3.3999999521443642491e+38 -3.3999999521443642491e+38 -3.3999999521443642491e+38 -3.3999999521443642491e+38 -3.3999999521443642491e+38 -3.3999999521443642491e+38 -3.3999999521443642491e+38 -3.3999999521443642491e+38 -3.3999999521443642491e+38 -3.3999999521443642491e+38 -3.3999999521443642491e+38 -3.3999999521443642491e+38 -3.3999999521443642491e+38 -3.3999999521443642491e+38 -3.3999999521443642491e+38 -3.3999999521443642491e+38 -3.3999999521443642491e+38 -3.3999999521443642491e+38
 -3.3999999521443642491e+38 -3.3999999521443642491e+38 -3.3999999521443642491e+38 -3.3999999521443642491e+38 -3.3999999521443642491e+38 -3.3999999521443642491e+38 -3.3999999521443642491e+38 -3.3999999521443642491e+38 -3.3999999521443642491e+38 -3.3999999521443642491e+38 -3.3999999521443642491e+38 -3.3999999521443642491e+38 -3.3999999521443642491e+38 -3.3999999521443642491e+38 -3.3999999521443642491e+38 -3.3999999521443642491e+38 -3.3999999521443642491e+38 -3.3999999521443642491e+38 -3.3999999521443642491e+38 -3.3999999521443642491e+38 -3.3999999521443642491e+38 -3.3999999521443642491e+38 27.600000381469726563 27.600000381469726563 27.600000381469726563 27.600000381469726563 27.5 27.5 27.5 27.399999618530273438 27.399999618530273438 27.399999618530273438 27.399999618530273438 27.399999618530273438 27.399999618530273438 27.299999237060546875 27.399999618530273438 27.399999618530273438 27.399999618530273438 27.399999618530273438 27.399999618530273438 27.299999237060546875 27.299999237060546875 27.299999237060546875 27.299999237060546875 27.299999237060546875 27.299999237060546875 27.200000762939453125 27.200000762939453125 27.200000762939453125 27.200000762939453125 27.200000762939453125 27.200000762939453125 27.200000762939453125 27.299999237060546875 27.299999237060546875 27.299999237060546875 27.299999237060546875 27.399999618530273438 27.399999618530273438 27.5 27.5 27.600000381469726563 27.600000381469726563 27.600000381469726563 27.600000381469726563 27.600000381469726563 27.600000381469726563 27.600000381469726563 27.600000381469726563 27.600000381469726563 27.5 27.5 27.5 27.5 27.5 27.5 27.600000381469726563 27.600000381469726563 27.600000381469726563 27.600000381469726563 27.600000381469726563 27.600000381469726563 27.600000381469726563 27.600000381469726563 27.700000762939453125 27.700000762939453125 27.700000762939453125 27.700000762939453125 27.700000762939453125 27.700000762939453125 27.700000762939453125 27.600000381469726563 27.600000381469726563 27.600000381469726563 27.600000381469726563 27.600000381469726563 27.600000381469726563 27.600000381469726563 27.600000381469726563 27.600000381469726563 27.600000381469726563 27.600000381469726563 27.600000381469726563 27.600000381469726563 27.600000381469726563 27.600000381469726563 27.600000381469726563 27.600000381469726563 27.600000381469726563 27.600000381469726563 27.700000762939453125 27.600000381469726563 27.600000381469726563 27.600000381469726563 27.600000381469726563 27.600000381469726563 27.700000762939453125 27.700000762939453125 27.700000762939453125 27.700000762939453125 27.799999237060546875 27.799999237060546875 27.700000762939453125 27.700000762939453125 27.700000762939453125 27.700000762939453125 27.700000762939453125 27.700000762939453125 27.700000762939453125 27.700000762939453125 27.700000762939453125 27.700000762939453125 27.700000762939453125 27.700000762939453125 27.700000762939453125 27.700000762939453125 27.700000762939453125 27.700000762939453125 27.700000762939453125 27.700000762939453125 27.700000762939453125 27.700000762939453125 27.799999237060546875 27.899999618530273438 27.899999618530273438 27.899999618530273438 27.899999618530273438 27.899999618530273438 27.899999618530273438 27.799999237060546875 27.799999237060546875 27.700000762939453125 27.700000762939453125 27.700000762939453125 27.799999237060546875 27.799999237060546875 27.899999618530273438 27.899999618530273438 28 28 28 28 28 28 28 28 28 28.100000381469726563 28.100000381469726563 28.100000381469726563 28.100000381469726563 28.200000762939453125 28.200000762939453125 28.299999237060546875 28.299999237060546875 28.299999237060546875 28.399999618530273438 28.399999618530273438 28.399999618530273438 28.399999618530273438 28.5 28.5 28.5 28.5 28.399999618530273438 28.5 28.5 28.5 28.5 28.600000381469726563 28.600000381469726563 28.5 28.399999618530273438 28.399999618530273438 28.299999237060546875 28.200000762939453125 28.100000381469726563 28.200000762939453125 28.200000762939453125 28.200000762939453125 -3.3999999521443642491e+38 -3.3999999521443642491e+38 -3.3999999521443642491e+38 -3.3999999521443642491e+38 -3.3999999521443642491e+38 -3.3999999521443642491e+38 -3.3999999521443642491e+38 -3.3999999521443642491e+38 -3.3999999521443642491e+38 -3.3999999521443642491e+38 -3.3999999521443642491e+38 -3.3999999521443642491e+38 -3.3999999521443642491e+38 -3.3999999521443642491e+38 -3.3999999521443642491e+38 -3.3999999521443642491e+38 -3.3999999521443642491e+38 -3.3999999521443642491e+38 -3.3999999521443642491e+38 -3.3999999521443642491e+38 -3.3999999521443642491e+38 -3.3999999521443642491e+38 -3.3999999521443642491e+38 -3.3999999521443642491e+38 -3.3999999521443642491e+38 -3.3999999521443642491e+38 -3.3999999521443642491e+38 -3.3999999521443642491e+38 -3.3999999521443642491e+38 -3.3999999521443642491e+38 -3.3999999521443642491e+38 -3.3999999521443642491e+38 -3.3999999521443642491e+38 -3.3999999521443642491e+38 -3.3999999521443642491e+38 -3.3999999521443642491e+38 -3.3999999521443642491e+38 -3.3999999521443642491e+38 -3.3999999521443642491e+38 -3.3999999521443642491e+38 -3.3999999521443642491e+38 -3.3999999521443642491e+38 -3.3999999521443642491e+38 -3.3999999521443642491e+38 -3.3999999521443642491e+38 -3.3999999521443642491e+38 -3.3999999521443642491e+38 -3.3999999521443642491e+38 -3.3999999521443642491e+38 -3.3999999521443642491e+38 -3.3999999521443642491e+38 -3.3999999521443642491e+38 -3.3999999521443642491e+38 -3.3999999521443642491e+38 -3.3999999521443642491e+38 -3.3999999521443642491e+38 -3.3999999521443642491e+38 -3.3999999521443642491e+38 -3.3999999521443642491e+38 -3.3999999521443642491e+38 -3.3999999521443642491e+38 -3.3999999521443642491e+38 -3.3999999521443642491e+38 -3.3999999521443642491e+38 -3.3999999521443642491e+38 -3.3999999521443642491e+38 -3.3999999521443642491e+38 -3.3999999521443642491e+38 -3.3999999521443642491e+38 -3.3999999521443642491e+38 -3.3999999521443642491e+38 -3.3999999521443642491e+38 -3.3999999521443642491e+38 -3.3999999521443642491e+38 -3.3999999521443642491e+38 -3.3999999521443642491e+38 -3.3999999521443642491e+38 -3.3999999521443642491e+38 -3.3999999521443642491e+38 -3.3999999521443642491e+38 -3.3999999521443642491e+38 -3.3999999521443642491e+38 -3.3999999521443642491e+38 -3.3999999521443642491e+38 -3.3999999521443642491e+38 -3.3999999521443642491e+38 -3.3999999521443642491e+38 -3.3999999521443642491e+38 -3.3999999521443642491e+38 -3.3999999521443642491e+38 -3.3999999521443642491e+38 -3.3999999521443642491e+38 -3.3999999521443642491e+38 -3.3999999521443642491e+38 -3.3999999521443642491e+38 -3.3999999521443642491e+38 -3.3999999521443642491e+38 -3.3999999521443642491e+38 -3.3999999521443642491e+38 -3.3999999521443642491e+38 -3.3999999521443642491e+38 -3.3999999521443642491e+38 -3.3999999521443642491e+38 -3.3999999521443642491e+38 -3.3999999521443642491e+38 -3.3999999521443642491e+38 -3.3999999521443642491e+38 -3.3999999521443642491e+38 -3.3999999521443642491e+38 -3.3999999521443642491e+38 -3.3999999521443642491e+38 -3.3999999521443642491e+38 -3.3999999521443642491e+38 -3.3999999521443642491e+38 -3.3999999521443642491e+38 -3.3999999521443642491e+38 -3.3999999521443642491e+38 -3.3999999521443642491e+38 -3.3999999521443642491e+38 -3.3999999521443642491e+38 -3.3999999521443642491e+38 -3.3999999521443642491e+38 -3.3999999521443642491e+38 -3.3999999521443642491e+38 -3.3999999521443642491e+38 -3.3999999521443642491e+38 -3.3999999521443642491e+38 -3.3999999521443642491e+38 -3.3999999521443642491e+38 -3.3999999521443642491e+38 -3.3999999521443642491e+38 -3.3999999521443642491e+38 -3.3999999521443642491e+38 -3.3999999521443642491e+38 -3.3999999521443642491e+38 -3.3999999521443642491e+38 -3.3999999521443642491e+38 -3.3999999521443642491e+38 -3.3999999521443642491e+38 -3.3999999521443642491e+38 -3.3999999521443642491e+38 -3.3999999521443642491e+38 -3.3999999521443642491e+38 -3.3999999521443642491e+38 -3.3999999521443642491e+38 -3.3999999521443642491e+38 -3.3999999521443642491e+38 -3.3999999521443642491e+38 -3.3999999521443642491e+38 -3.3999999521443642491e+38 -3.3999999521443642491e+38 -3.3999999521443642491e+38 -3.3999999521443642491e+38 -3.3999999521443642491e+38 -3.3999999521443642491e+38 -3.3999999521443642491e+38 -3.3999999521443642491e+38 -3.3999999521443642491e+38 -3.3999999521443642491e+38 -3.3999999521443642491e+38 -3.3999999521443642491e+38 -3.3999999521443642491e+38 -3.3999999521443642491e+38 -3.3999999521443642491e+38 -3.3999999521443642491e+38 -3.3999999521443642491e+38 -3.3999999521443642491e+38 -3.3999999521443642491e+38 -3.3999999521443642491e+38 -3.3999999521443642491e+38 -3.3999999521443642491e+38 -3.3999999521443642491e+38 -3.3999999521443642491e+38 -3.3999999521443642491e+38 -3.3999999521443642491e+38 -3.3999999521443642491e+38 -3.3999999521443642491e+38 -3.3999999521443642491e+38 -3.3999999521443642491e+38 -3.3999999521443642491e+38 -3.3999999521443642491e+38 -3.3999999521443642491e+38 -3.3999999521443642491e+38 -3.3999999521443642491e+38 -3.3999999521443642491e+38 -3.3999999521443642491e+38 -3.3999999521443642491e+38 -3.3999999521443642491e+38 -3.3999999521443642491e+38 -3.3999999521443642491e+38 -3.3999999521443642491e+38 -3.3999999521443642491e+38 -3.3999999521443642491e+38 -3.3999999521443642491e+38 -3.3999999521443642491e+38 -3.3999999521443642491e+38 -3.3999999521443642491e+38 -3.3999999521443642491e+38 -3.3999999521443642491e+38 -3.3999999521443642491e+38 -3.3999999521443642491e+38 -3.3999999521443642491e+38 -3.3999999521443642491e+38 -3.3999999521443642491e+38 -3.3999999521443642491e+38 -3.3999999521443642491e+38 -3.3999999521443642491e+38 -3.3999999521443642491e+38 -3.3999999521443642491e+38 -3.3999999521443642491e+38 -3.3999999521443642491e+38 -3.3999999521443642491e+38 -3.3999999521443642491e+38 -3.3999999521443642491e+38 -3.3999999521443642491e+38 -3.3999999521443642491e+38 -3.3999999521443642491e+38 -3.3999999521443642491e+38 -3.3999999521443642491e+38 -3.3999999521443642491e+38 -3.3999999521443642491e+38 -3.3999999521443642491e+38 -3.3999999521443642491e+38 -3.3999999521443642491e+38 -3.3999999521443642491e+38 -3.3999999521443642491e+38 -3.3999999521443642491e+38 -3.3999999521443642491e+38 -3.3999999521443642491e+38 -3.3999999521443642491e+38 -3.3999999521443642491e+38 -3.3999999521443642491e+38 -3.3999999521443642491e+38 -3.3999999521443642491e+38 -3.3999999521443642491e+38 -3.3999999521443642491e+38 -3.3999999521443642491e+38 -3.3999999521443642491e+38 -3.3999999521443642491e+38 -3.3999999521443642491e+38 -3.3999999521443642491e+38 -3.3999999521443642491e+38 -3.3999999521443642491e+38 -3.3999999521443642491e+38 -3.3999999521443642491e+38 -3.3999999521443642491e+38 -3.3999999521443642491e+38 -3.3999999521443642491e+38 -3.3999999521443642491e+38 -3.3999999521443642491e+38 -3.3999999521443642491e+38 -3.3999999521443642491e+38 -3.3999999521443642491e+38 -3.3999999521443642491e+38 -3.3999999521443642491e+38 -3.3999999521443642491e+38 -3.3999999521443642491e+38 -3.3999999521443642491e+38 -3.3999999521443642491e+38 -3.3999999521443642491e+38 -3.3999999521443642491e+38 -3.3999999521443642491e+38 -3.3999999521443642491e+38 -3.3999999521443642491e+38 -3.3999999521443642491e+38 -3.3999999521443642491e+38 -3.3999999521443642491e+38 -3.3999999521443642491e+38 -3.3999999521443642491e+38 -3.3999999521443642491e+38 -3.3999999521443642491e+38 -3.3999999521443642491e+38 -3.3999999521443642491e+38 -3.3999999521443642491e+38 -3.3999999521443642491e+38 -3.3999999521443642491e+38 -3.3999999521443642491e+38 -3.3999999521443642491e+38 -3.3999999521443642491e+38 -3.3999999521443642491e+38 -3.3999999521443642491e+38 -3.3999999521443642491e+38 -3.3999999521443642491e+38 -3.3999999521443642491e+38 -3.3999999521443642491e+38 -3.3999999521443642491e+38 -3.3999999521443642491e+38 -3.3999999521443642491e+38 -3.3999999521443642491e+38 -3.3999999521443642491e+38 -3.3999999521443642491e+38 -3.3999999521443642491e+38 -3.3999999521443642491e+38 -3.3999999521443642491e+38 -3.3999999521443642491e+38 -3.3999999521443642491e+38 -3.3999999521443642491e+38 -3.3999999521443642491e+38 -3.3999999521443642491e+38 -3.3999999521443642491e+38 -3.3999999521443642491e+38
 -3.3999999521443642491e+38 -3.3999999521443642491e+38 -3.3999999521443642491e+38 -3.3999999521443642491e+38 -3.3999999521443642491e+38 -3.3999999521443642491e+38 -3.3999999521443642491e+38 -3.3999999521443642491e+38 -3.3999999521443642491e+38 -3.3999999521443642491e+38 26.799999237060546875 26.899999618530273438 27 27.100000381469726563 27.200000762939453125 -3.3999999521443642491e+38 -3.3999999521443642491e+38 -3.3999999521443642491e+38 -3.3999999521443642491e+38 27.600000381469726563 27.600000381469726563 -3.3999999521443642491e+38 -3.3999999521443642491e+38 27.600000381469726563 27.600000381469726563 27.600000381469726563 27.600000381469726563 27.5 27.5 27.399999618530273438 27.399999618530273438 27.399999618530273438 27.399999618530273438 27.399999618530273438 27.399999618530273438 27.299999237060546875 27.299999237060546875 27.299999237060546875 27.399999618530273438 27.399999618530273438 27.399999618530273438 27.299999237060546875 27.299999237060546875 27.299999237060546875 27.299999237060546875 27.299999237060546875 27.200000762939453125 27.200000762939453125 27.200000762939453125 27.200000762939453125 27.200000762939453125 27.200000762939453125 27.200000762939453125 27.200000762939453125 27.200000762939453125 27.299999237060546875 27.299999237060546875 27.299999237060546875 27.399999618530273438 27.5 27.5 27.600000381469726563 27.600000381469726563 27.600000381469726563 27.600000381469726563 27.600000381469726563 27.600000381469726563 27.700000762939453125 27.600000381469726563 27.600000381469726563 27.600000381469726563 27.600000381469726563 27.600000381469726563 27.600000381469726563 27.600000381469726563 27.600000381469726563 27.600000381469726563 27.600000381469726563 27.600000381469726563 27.600000381469726563 27.600000381469726563 27.600000381469726563 27.600000381469726563 27.600000381469726563 27.700000762939453125 27.700000762939453125 27.700000762939453125 27.700000762939453125 27.700000762939453125 27.700000762939453125 27.700000762939453125 27.700000762939453125 27.600000381469726563 27.600000381469726563 27.600000381469726563 27.600000381469726563 27.600000381469726563 27.600000381469726563 27.600000381469726563 27.600000381469726563 27.600000381469726563 27.600000381469726563 27.600000381469726563 27.600000381469726563 27.600000381469726563 27.600000381469726563 27.600000381469726563 27.600000381469726563 27.600000381469726563 27.600000381469726563 27.600000381469726563 27.700000762939453125 27.700000762939453125 27.600000381469726563 27.600000381469726563 27.600000381469726563 27.600000381469726563 27.700000762939453125 27.700000762939453125 27.700000762939453125 27.700000762939453125 27.700000762939453125 27.700000762939453125 27.700000762939453125 27.700000762939453125 27.700000762939453125 27.700000762939453125 27.700000762939453125 27.700000762939453125 27.700000762939453125 27.700000762939453125 27.700000762939453125 27.700000762939453125 27.700000762939453125 27.700000762939453125 27.700000762939453125 27.700000762939453125 27.700000762939453125 27.700000762939453125 27.700000762939453125 27.700000762939453125 27.700000762939453125 27.700000762939453125 27.700000762939453125 27.799999237060546875 27.899999618530273438 27.899999618530273438 27.899999618530273438 27.899999618530273438 27.899999618530273438 27.899999618530273438 27.799999237060546875 27.799999237060546875 27.799999237060546875 27.799999237060546875 27.899999618530273438 27.899999618530273438 27.899999618530273438 28 28 28 28 28 28 28 28 28 28 28.100000381469726563 28.100000381469726563 28.100000381469726563 28.200000762939453125 28.200000762939453125 28.299999237060546875 28.299999237060546875 28.399999618530273438 28.399999618530273438 28.399999618530273438 28.399999618530273438 28.399999618530273438 28.5 28.5 28.5 28.5 28.5 28.5 28.5 28.5 28.5 28.600000381469726563 28.600000381469726563 28.600000381469726563 28.5 28.399999618530273438 28.299999237060546875 28.200000762939453125 28.100000381469726563 28.100000381469726563 28.100000381469726563 28.100000381469726563 28.200000762939453125 -3.3999999521443642491e+38 -3.3999999521443642491e+38 -3.3999999521443642491e+38 -3.3999999521443642491e+38 -3.3999999521443642491e+38 -3.3999999521443642491e+38 -3.3999999521443642491e+38 -3.3999999521443642491e+38 -3.3999999521443642491e+38 -3.3999999521443642491e+38 -3.3999999521443642491e+38 -3.3999999521443642491e+38 -3.3999999521443642491e+38 -3.3999999521443642491e+38 -3.3999999521443642491e+38 -3.3999999521443642491e+38 -3.3999999521443642491e+38 -3.3999999521443642491e+38 -3.3999999521443642491e+38 -3.3999999521443642491e+38 -3.3999999521443642491e+38 -3.3999999521443642491e+38 -3.3999999521443642491e+38 -3.3999999521443642491e+38 -3.3999999521443642491e+38 -3.3999999521443642491e+38 -3.3999999521443642491e+38 -3.3999999521443642491e+38 -3.3999999521443642491e+38 -3.3999999521443642491e+38 -3.3999999521443642491e+38 -3.3999999521443642491e+38 -3.3999999521443642491e+38 -3.3999999521443642491e+38 -3.3999999521443642491e+38 -3.3999999521443642491e+38 -3.3999999521443642491e+38 -3.3999999521443642491e+38 -3.3999999521443642491e+38 -3.3999999521443642491e+38 -3.3999999521443642491e+38 -3.3999999521443642491e+38 -3.3999999521443642491e+38 -3.3999999521443642491e+38 -3.3999999521443642491e+38 -3.3999999521443642491e+38 -3.3999999521443642491e+38 -3.3999999521443642491e+38 -3.3999999521443642491e+38 -3.3999999521443642491e+38 -3.3999999521443642491e+38 -3.3999999521443642491e+38 -3.3999999521443642491e+38 -3.3999999521443642491e+38 -3.3999999521443642491e+38 -3.3999999521443642491e+38 -3.3999999521443642491e+38 -3.3999999521443642491e+38 -3.3999999521443642491e+38 -3.3999999521443642491e+38 -3.3999999521443642491e+38 -3.3999999521443642491e+38 -3.3999999521443642491e+38 -3.3999999521443642491e+38 -3.3999999521443642491e+38 -3.3999999521443642491e+38 -3.3999999521443642491e+38 -3.3999999521443642491e+38 -3.3999999521443642491e+38 -3.3999999521443642491e+38 -3.3999999521443642491e+38 -3.3999999521443642491e+38 -3.3999999521443642491e+38 -3.3999999521443642491e+38 -3.3999999521443642491e+38 -3.3999999521443642491e+38 -3.3999999521443642491e+38 -3.3999999521443642491e+38 -3.3999999521443642491e+38 -3.3999999521443642491e+38 -3.3999999521443642491e+38 -3.3999999521443642491e+38 -3.3999999521443642491e+38 -3.3999999521443642491e+38 -3.3999999521443642491e+38 -3.3999999521443642491e+38 -3.3999999521443642491e+38 -3.3999999521443642491e+38 -3.3999999521443642491e+38 -3.3999999521443642491e+38 -3.3999999521443642491e+38 -3.3999999521443642491e+38 -3.3999999521443642491e+38 -3.3999999521443642491e+38 -3.3999999521443642491e+38 -3.3999999521443642491e+38 -3.3999999521443642491e+38 -3.3999999521443642491e+38 -3.3999999521443642491e+38 -3.3999999521443642491e+38 -3.3999999521443642491e+38 -3.3999999521443642491e+38 -3.3999999521443642491e+38 -3.3999999521443642491e+38 -3.3999999521443642491e+38 -3.3999999521443642491e+38 -3.3999999521443642491e+38 -3.3999999521443642491e+38 -3.3999999521443642491e+38 -3.3999999521443642491e+38 -3.3999999521443642491e+38 -3.3999999521443642491e+38 -3.3999999521443642491e+38 -3.3999999521443642491e+38 -3.3999999521443642491e+38 -3.3999999521443642491e+38 -3.3999999521443642491e+38 -3.3999999521443642491e+38 -3.3999999521443642491e+38 -3.3999999521443642491e+38 -3.3999999521443642491e+38 -3.3999999521443642491e+38 -3.3999999521443642491e+38 -3.3999999521443642491e+38 -3.3999999521443642491e+38 -3.3999999521443642491e+38 -3.3999999521443642491e+38 -3.3999999521443642491e+38 -3.3999999521443642491e+38 -3.3999999521443642491e+38 -3.3999999521443642491e+38 -3.3999999521443642491e+38 -3.3999999521443642491e+38 -3.3999999521443642491e+38 -3.3999999521443642491e+38 -3.3999999521443642491e+38 -3.3999999521443642491e+38 -3.3999999521443642491e+38 -3.3999999521443642491e+38 -3.3999999521443642491e+38 -3.3999999521443642491e+38 -3.3999999521443642491e+38 -3.3999999521443642491e+38 -3.3999999521443642491e+38 -3.3999999521443642491e+38 -3.3999999521443642491e+38 -3.3999999521443642491e+38 -3.3999999521443642491e+38 -3.3999999521443642491e+38 -3.3999999521443642491e+38 -3.3999999521443642491e+38 -3.3999999521443642491e+38 -3.3999999521443642491e+38 -3.3999999521443642491e+38 -3.3999999521443642491e+38 -3.3999999521443642491e+38 -3.3999999521443642491e+38 -3.3999999521443642491e+38 -3.3999999521443642491e+38 -3.3999999521443642491e+38 -3.3999999521443642491e+38 -3.3999999521443642491e+38 -3.3999999521443642491e+38 -3.3999999521443642491e+38 -3.3999999521443642491e+38 -3.3999999521443642491e+38 -3.3999999521443642491e+38 -3.3999999521443642491e+38 -3.3999999521443642491e+38 -3.3999999521443642491e+38 -3.3999999521443642491e+38 -3.3999999521443642491e+38 -3.3999999521443642491e+38 -3.3999999521443642491e+38 -3.3999999521443642491e+38 -3.3999999521443642491e+38 -3.3999999521443642491e+38 -3.3999999521443642491e+38 -3.3999999521443642491e+38 -3.3999999521443642491e+38 -3.3999999521443642491e+38 -3.3999999521443642491e+38 -3.3999999521443642491e+38 -3.3999999521443642491e+38 -3.3999999521443642491e+38 -3.3999999521443642491e+38 -3.3999999521443642491e+38 -3.3999999521443642491e+38 -3.3999999521443642491e+38 -3.3999999521443642491e+38 -3.3999999521443642491e+38 -3.3999999521443642491e+38 -3.3999999521443642491e+38 -3.3999999521443642491e+38 -3.3999999521443642491e+38 -3.3999999521443642491e+38 -3.3999999521443642491e+38 -3.3999999521443642491e+38 -3.3999999521443642491e+38 -3.3999999521443642491e+38 -3.3999999521443642491e+38 -3.3999999521443642491e+38 -3.3999999521443642491e+38 -3.3999999521443642491e+38 -3.3999999521443642491e+38 -3.3999999521443642491e+38 -3.3999999521443642491e+38 -3.3999999521443642491e+38 -3.3999999521443642491e+38 -3.3999999521443642491e+38 -3.3999999521443642491e+38 -3.3999999521443642491e+38 -3.3999999521443642491e+38 -3.3999999521443642491e+38 -3.3999999521443642491e+38 -3.3999999521443642491e+38 -3.3999999521443642491e+38 -3.3999999521443642491e+38 -3.3999999521443642491e+38 -3.3999999521443642491e+38 -3.3999999521443642491e+38 -3.3999999521443642491e+38 -3.3999999521443642491e+38 -3.3999999521443642491e+38 -3.3999999521443642491e+38 -3.3999999521443642491e+38 -3.3999999521443642491e+38 -3.3999999521443642491e+38 -3.3999999521443642491e+38 -3.3999999521443642491e+38 -3.3999999521443642491e+38 -3.3999999521443642491e+38 -3.3999999521443642491e+38 -3.3999999521443642491e+38 -3.3999999521443642491e+38 -3.3999999521443642491e+38 -3.3999999521443642491e+38 -3.3999999521443642491e+38 -3.3999999521443642491e+38 -3.3999999521443642491e+38 -3.3999999521443642491e+38 -3.3999999521443642491e+38 -3.3999999521443642491e+38 -3.3999999521443642491e+38 -3.3999999521443642491e+38 -3.3999999521443642491e+38 -3.3999999521443642491e+38 -3.3999999521443642491e+38 -3.3999999521443642491e+38 -3.3999999521443642491e+38 -3.3999999521443642491e+38 -3.3999999521443642491e+38 -3.3999999521443642491e+38 -3.3999999521443642491e+38 -3.3999999521443642491e+38 -3.3999999521443642491e+38 -3.3999999521443642491e+38 -3.3999999521443642491e+38 -3.3999999521443642491e+38 -3.3999999521443642491e+38 -3.3999999521443642491e+38 -3.3999999521443642491e+38 -3.3999999521443642491e+38 -3.3999999521443642491e+38 -3.3999999521443642491e+38 -3.3999999521443642491e+38 -3.3999999521443642491e+38 -3.3999999521443642491e+38 -3.3999999521443642491e+38 -3.3999999521443642491e+38 -3.3999999521443642491e+38 -3.3999999521443642491e+38 -3.3999999521443642491e+38 -3.3999999521443642491e+38 -3.3999999521443642491e+38 -3.3999999521443642491e+38 -3.3999999521443642491e+38 -3.3999999521443642491e+38 -3.3999999521443642491e+38 -3.3999999521443642491e+38 -3.3999999521443642491e+38 -3.3999999521443642491e+38 -3.3999999521443642491e+38 -3.3999999521443642491e+38 -3.3999999521443642491e+38 -3.3999999521443642491e+38 -3.3999999521443642491e+38 -3.3999999521443642491e+38 -3.3999999521443642491e+38 -3.3999999521443642491e+38 -3.3999999521443642491e+38 -3.3999999521443642491e+38 -3.3999999521443642491e+38 -3.3999999521443642491e+38 -3.3999999521443642491e+38 -3.3999999521443642491e+38 -3.3999999521443642491e+38 -3.3999999521443642491e+38 -3.3999999521443642491e+38 -3.3999999521443642491e+38 -3.3999999521443642491e+38
[truncated: 5,405,779 more chars]
