# Supplementary material for: Possible Effects of Climate Change on the Occurrence and Distribution of the Rare Moss Buxbaumia viridis in Serbia (SE Europe)
Source: Plants (Basel). 2023 Jan 26;12(3):557. doi: 10.3390/plants12030557 (PMC9921671; doi:10.3390/plants12030557)
Supplement: Supplementary file 1 [file plants-12-00557-s001.zip › Future_climate/SSP245/CNRM-CM6-1/2070/bio19.tif.aux.xml]

<PAMDataset>
  <PAMRasterBand band="1">
    <Metadata>
      <MDI key="STATISTICS_MAXIMUM">294</MDI>
      <MDI key="STATISTICS_MEAN">147.06194523267</MDI>
      <MDI key="STATISTICS_MINIMUM">94</MDI>
      <MDI key="STATISTICS_STDDEV">29.749991496016</MDI>
      <MDI key="STATISTICS_VALID_PERCENT">54.92</MDI>
    </Metadata>
  </PAMRasterBand>
</PAMDataset>
