# Supplementary material for: Possible Effects of Climate Change on the Occurrence and Distribution of the Rare Moss Buxbaumia viridis in Serbia (SE Europe)
Source: Plants (Basel). 2023 Jan 26;12(3):557. doi: 10.3390/plants12030557 (PMC9921671; doi:10.3390/plants12030557)
Supplement: Supplementary file 1 [file plants-12-00557-s001.zip › Future_climate/SSP245/EC_Earth3_Veg/2070/bio1.tif.aux.xml]

<PAMDataset>
  <PAMRasterBand band="1">
    <Metadata>
      <MDI key="STATISTICS_MAXIMUM">16.60000038147</MDI>
      <MDI key="STATISTICS_MEAN">13.958210207331</MDI>
      <MDI key="STATISTICS_MINIMUM">4</MDI>
      <MDI key="STATISTICS_STDDEV">1.8610356927644</MDI>
      <MDI key="STATISTICS_VALID_PERCENT">54.92</MDI>
    </Metadata>
  </PAMRasterBand>
</PAMDataset>
